# Supplementary material for: Epigenetic instability caused by absence of CIZ1 drives transformation during quiescence cycles
Source: BMC Biol. 2023 Aug 15;21:175. doi: 10.1186/s12915-023-01671-6 (PMC10426085; doi:10.1186/s12915-023-01671-6)
Supplement: Supplementary file 2 — Additional file 2: SDataset 1. Excel file showing mean data with significance indicators for all transcription units that are changed upon entry to quiescence in WT PEFs. Sheet 1, effect of serum withdrawal. Sheet 2, effect of contact inhibition. Sheet 3, core murine quiescence genes. Sheet 5 and 6, GSEA output for up and down regulated genes respectively, showing significance indicators for GO terms used to create the graph shown in Fig 2. [file 12915_2023_1671_MOESM2_ESM.xlsx]

## Sheet: WT SW
Supplementary Data Set 1
All transcription units significantly changed (-1>log2fc>1, q<0.05) in WT PEFs upon the transition to quiescence by serum withdrawal
gene_id	gene	locus	WT_SW_log2(foldchange)	WT_SW_p_value	WT_SW_q_value
XLOC_011883	Scara5	14:65666402-65764826	6.61307	5e-05	0.000306704
XLOC_041320	Cilp	9:65265060-65280609	4.95535	5e-05	0.000306704
XLOC_012944	Ccdc152	15:3280626-3303526	4.86796	0.00255	0.00976518
XLOC_043175	Agtr2	X:21484543-21489164	4.86698	5e-05	0.000306704
XLOC_014715	Ncam2	16:81200696-81625704	4.82552	5e-05	0.000306704
XLOC_006764	Fgf18	11:33117025-33147828	4.64929	5e-05	0.000306704
XLOC_020187	Pamr1	2:102550011-102643041	4.47593	5e-05	0.000306704
XLOC_013051	Osr2	15:35296088-35303307	4.46885	5e-05	0.000306704
XLOC_045553	Egfl6	X:166523006-166585744	4.41377	5e-05	0.000306704
XLOC_007130	Efnb3	11:69554091-69560205	4.4113	5e-05	0.000306704
XLOC_001267	Angptl1	1:156804165-156939626	4.29921	0.00415	0.0147184
XLOC_042084	Adamts15	9:30899154-30922580	4.25733	5e-05	0.000306704
XLOC_010005	Ntrk2	13:58806595-59133970	4.18021	5e-05	0.000306704
XLOC_014709	Chodl	16:78930934-78951733	4.15001	5e-05	0.000306704
XLOC_003989	Lum	10:97565500-97572704	4.08817	5e-05	0.000306704
XLOC_041190	Arhgap20	9:51765336-51875886	4.0102	5e-05	0.000306704
XLOC_022813	Gm6162	3:6107315-6247377	3.99173	5e-05	0.000306704
XLOC_016624	4931413I07Rik,Angptl4	17:33773749-33785724	3.88838	5e-05	0.000306704
XLOC_027026	Megf6	4:154170729-154276173	3.86596	5e-05	0.000306704
XLOC_008648	Kif26a	12:112146202-112181747	3.85065	5e-05	0.000306704
XLOC_015639	Noxo1	17:24696233-24707660	3.82286	0.00035	0.00176063
XLOC_015742	Pi16	17:29318876-29329413	3.80154	5e-05	0.000306704
XLOC_002888	Hmcn1	1:150562500-150993746	3.79278	5e-05	0.000306704
XLOC_003281	C130074G19Rik	1:184871925-184883218	3.77477	0.0001	0.000582134
XLOC_003987	Dcn	10:97479499-97518162	3.73544	5e-05	0.000306704
XLOC_042354	Islr	9:58156264-58159221	3.67852	5e-05	0.000306704
XLOC_018864	-	19:24670602-24673805	3.67072	0.0005	0.00240053
XLOC_035627	Mamstr	7:45627525-45645768	3.6679	0.0089	0.0279723
XLOC_043326	Xpnpep2	X:48108724-48136981	3.6573	0.00035	0.00176063
XLOC_011375	Gdf10	14:33923586-33935280	3.64724	5e-05	0.000306704
XLOC_026425	Bend5	4:110397660-111664324	3.6236	5e-05	0.000306704
XLOC_018865	Pgm5	19:24674007-24862374	3.60859	5e-05	0.000306704
XLOC_007830	Abca9	11:110100109-110168567	3.60052	5e-05	0.000306704
XLOC_026288	Tek	4:94715469-94874976	3.60003	5e-05	0.000306704
XLOC_015291	Robo2	16:73892305-74411825	3.58972	5e-05	0.000306704
XLOC_003357	G0s2	1:193203037-193343878	3.57846	0.00065	0.00300802
XLOC_034053	Prokr1	6:87577272-87590743	3.57827	5e-05	0.000306704
XLOC_013120	Nov	15:54745701-54754039	3.57633	5e-05	0.000306704
XLOC_035261	Lgals4	7:28832371-28841708	3.57602	0.0001	0.000582134
XLOC_031111	Gm27357,Gm27627,Gm27882,Gm27998,Miat	5:112213227-112229395	3.5695	0.0003	0.00153873
XLOC_025297	Gpr88	3:116249653-116253503	3.54769	5e-05	0.000306704
XLOC_030436	Cpz	5:35502188-35525698	3.52007	5e-05	0.000306704
XLOC_045521	Reps2	X:162411952-162643649	3.50164	5e-05	0.000306704
XLOC_020436	Fbln7	2:128862980-128897426	3.49559	0.0002	0.00107962
XLOC_032712	Chl1	6:103510585-103750211	3.45669	5e-05	0.000306704
XLOC_021636	Zfp385b	2:77410633-77819639	3.43207	5e-05	0.000306704
XLOC_004862	Acss3	10:106933527-107123717	3.38462	5e-05	0.000306704
XLOC_032957	Vwf	6:125542654-125686679	3.34678	0.0001	0.000582134
XLOC_034384	C1s1	6:124492162-124566826	3.34332	5e-05	0.000306704
XLOC_033625	Tril	6:53815467-53868183	3.33303	5e-05	0.000306704
XLOC_009929	Ogn	13:49421213-49652916	3.33087	5e-05	0.000306704
XLOC_034667	Kcnj8	6:142564836-142571614	3.30234	5e-05	0.000306704
XLOC_011367	Vstm4	14:32856755-32939487	3.2627	5e-05	0.000306704
XLOC_029032	-	5:64576115-64590117	3.24014	0.0003	0.00153873
XLOC_019989	Ypel4	2:84734057-84741178	3.23751	0.0028	0.0105794
XLOC_045155	Itm2a	X:107397098-107403376	3.2368	5e-05	0.000306704
XLOC_015062	Apod	16:31296191-31314827	3.22889	5e-05	0.000306704
XLOC_006586	Igfbp3	11:7206085-7214207	3.22749	5e-05	0.000306704
XLOC_007184	Inca1	11:70688360-70731964	3.22368	0.0066	0.0217024
XLOC_003225	Adck3	1:179959983-180199602	3.22188	5e-05	0.000306704
XLOC_023857	Dpyd	3:118562128-119432924	3.21348	5e-05	0.000306704
XLOC_001479	Spta1	1:174172727-174248450	3.20212	5e-05	0.000306704
XLOC_012943	Sepp1	15:3268546-3280508	3.19398	5e-05	0.000306704
XLOC_008746	Vsnl1	12:11325246-11436649	3.1835	5e-05	0.000306704
XLOC_040582	Ces1a	8:93020213-93048278	3.17159	0.00015	0.000839049
XLOC_024034	Adh1	3:138260990-138307022	3.16499	5e-05	0.000306704
XLOC_041502	Prss35	9:86743648-86758443	3.14998	5e-05	0.000306704
XLOC_018934	Ppp1r3c	19:36731736-36736653	3.14532	5e-05	0.000306704
XLOC_039037	Cdkn1c	7:143458338-143461050	3.14022	5e-05	0.000306704
XLOC_027704	Cyp2j9	4:96568198-96591619	3.13732	5e-05	0.000306704
XLOC_032685	Gpr27	6:99692678-99695066	3.12645	5e-05	0.000306704
XLOC_023203	Mme	3:63241536-63386183	3.11595	5e-05	0.000306704
XLOC_018352	Il33	19:29925113-29960718	3.11015	5e-05	0.000306704
XLOC_004894	Lgr5	10:115450310-115587780	3.08486	5e-05	0.000306704
XLOC_028876	C1qtnf7	5:43515537-43619464	3.06434	5e-05	0.000306704
XLOC_028566	Sema3d	5:12383384-12588948	3.04916	5e-05	0.000306704
XLOC_034668	Abcc9	6:142587861-142702452	3.04134	5e-05	0.000306704
XLOC_014333	Ypel1	16:17069695-17111257	3.03142	0.00165	0.0067323
XLOC_030476	Hs3st1	5:39610677-39755475	3.01925	5e-05	0.000306704
XLOC_005592	Mfap4	11:61485430-61494406	3.01185	5e-05	0.000306704
XLOC_003426	Plagl1	10:13060503-13131694	3.00151	5e-05	0.000306704
XLOC_043242	Zcchc12	X:36195903-36199158	2.9977	0.00025	0.00131301
XLOC_017436	Sncaip	18:52767708-52916015	2.99197	5e-05	0.000306704
XLOC_032657	9530026P05Rik	6:92772698-93272979	2.95628	0.00565	0.0191295
XLOC_041559	Plscr4	9:92457372-92492456	2.93666	5e-05	0.000306704
XLOC_007194	6330403K07Rik	11:71031940-71033513	2.92085	5e-05	0.000306704
XLOC_014672	1700010K23Rik	16:66600638-67620908	2.9137	0.00075	0.00339675
XLOC_013987	Cyp2d22	15:82370222-82380287	2.91163	5e-05	0.000306704
XLOC_034160	Frmd4b	6:97286866-97617602	2.89134	5e-05	0.000306704
XLOC_004593	Gstt1	10:75783812-75798584	2.87972	5e-05	0.000306704
XLOC_020502	Bmp2	2:133552158-133562885	2.87466	5e-05	0.000306704
XLOC_023551	Selenbp1	3:94933055-94944758	2.83466	0.0007	0.00320017
XLOC_010242	-	13:103922251-103923396	2.80052	0.01415	0.0409491
XLOC_004554	Lrrtm3	10:63430097-65003667	2.80041	0.00015	0.000839049
XLOC_014014	Scube1	15:83602582-83725021	2.79646	5e-05	0.000306704
XLOC_009053	-	12:81345713-81347122	2.78863	0.0141	0.0408218
XLOC_041907	-	9:122903251-122914150	2.78038	5e-05	0.000306704
XLOC_021217	C8g	2:25498650-25505476	2.76589	0.0102	0.0313192
XLOC_012579	Slc7a8	14:54722215-54781936	2.75733	5e-05	0.000306704
XLOC_028610	Sema3c	5:17574280-17730268	2.72528	5e-05	0.000306704
XLOC_029546	Wscd2	5:113490332-113589725	2.71627	5e-05	0.000306704
XLOC_026623	Col8a2	4:126286775-126314330	2.70759	5e-05	0.000306704
XLOC_035785	Adamts17	7:66839734-67153192	2.70616	0.00035	0.00176063
XLOC_014346	P2rx6	16:17561884-17577800	2.69581	5e-05	0.000306704
XLOC_041787	Cspg5	9:110243782-110262576	2.69343	0.00125	0.00527118
XLOC_030876	Adamts3	5:89676946-89883334	2.68682	5e-05	0.000306704
XLOC_003935	Igf1	10:87826376-87937042	2.68508	5e-05	0.000306704
XLOC_029444	Brdt	5:107331158-107387061	2.67134	5e-05	0.000306704
XLOC_006988	Gjc2	11:59175567-59183213	2.67078	0.00025	0.00131301
XLOC_031015	Gbp10,Gbp6	5:105214906-105294086	2.67013	5e-05	0.000306704
XLOC_000768	Ackr3	1:90203979-90216751	2.66917	5e-05	0.000306704
XLOC_019474	Adamtsl2	2:27079378-27108981	2.66553	0.0007	0.00320017
XLOC_013318	Csdc2	15:81936758-81950941	2.66283	5e-05	0.000306704
XLOC_031855	Mest	6:30723546-30896794	2.65631	5e-05	0.000306704
XLOC_038864	Pycard	7:127989707-127996598	2.65571	0.0146	0.0419565
XLOC_001350	Dpt	1:164796643-164936775	2.64949	5e-05	0.000306704
XLOC_009866	Bmp6	13:38344997-38500125	2.64562	5e-05	0.000306704
XLOC_031056	Mfsd7a	5:108441053-108448891	2.64209	0.00085	0.00379027
XLOC_037476	-	7:35231250-35234705	2.64129	0.0113	0.0340882
XLOC_003163	Ackr1,Cadm3	1:173331885-173466040	2.63203	5e-05	0.000306704
XLOC_041978	Fat3	9:15910204-16502252	2.63135	5e-05	0.000306704
XLOC_011097	Ddx4	13:112598332-112652310	2.62082	0.00085	0.00379027
XLOC_013123	Col14a1	15:55307604-55520803	2.61927	5e-05	0.000306704
XLOC_045151	Zcchc5	X:106837081-106840737	2.61185	5e-05	0.000306704
XLOC_008812	Cys1	12:24665625-24681813	2.60904	5e-05	0.000306704
XLOC_019726	Gm13483	2:50296809-50433967	2.60272	0.0113	0.0340882
XLOC_036835	Zim1	7:6671268-6696450	2.59292	5e-05	0.000306704
XLOC_036712	Slc22a18	7:143473735-143499473	2.58297	5e-05	0.000306704
XLOC_033317	Wnt2	6:17985355-18032655	2.58077	5e-05	0.000306704
XLOC_016979	Tubb4a	17:57080065-57087782	2.57851	0.00065	0.00300802
XLOC_031193	Gstm2-ps1	5:116632907-116633564	2.57195	0.01475	0.0422802
XLOC_041116	-	9:43240004-43241088	2.57167	0.00475	0.0165102
XLOC_009942	Nxnl2	13:51170466-51175188	2.5679	0.002	0.00792938
XLOC_030151	Adam22	5:8037293-8368245	2.5629	5e-05	0.000306704
XLOC_022582	Matn4	2:164389392-164415448	2.55291	5e-05	0.000306704
XLOC_003050	Rcsd1	1:165646515-165709757	2.5491	5e-05	0.000306704
XLOC_038194	Anpep	7:79821802-79861059	2.53695	5e-05	0.000306704
XLOC_005436	Col23a1	11:51289919-51583918	2.52391	5e-05	0.000306704
XLOC_010596	Serpinb1a	13:32842091-32851197	2.51688	5e-05	0.000306704
XLOC_011096	Il31ra	13:112521217-112580709	2.50603	5e-05	0.000306704
XLOC_019166	Itih5	2:10139310-10256529	2.49757	5e-05	0.000306704
XLOC_036789	Cox6b2	7:4751791-4753094	2.49456	5e-05	0.000306704
XLOC_022112	Bmf	2:118528756-118554745	2.49309	5e-05	0.000306704
XLOC_010785	Gas1	13:60174404-60177624	2.49162	5e-05	0.000306704
XLOC_013935	1700088E04Rik	15:79108789-79141253	2.48887	0.0026	0.00992588
XLOC_007563	Plxdc1	11:97922987-97986638	2.47826	5e-05	0.000306704
XLOC_006201	Hsd17b1	11:101078410-101080527	2.47529	0.0012	0.00509035
XLOC_040556	Zfp423	8:87661809-87959595	2.47376	5e-05	0.000306704
XLOC_022600	Pltp	2:164830731-164857711	2.47318	0.0003	0.00153873
XLOC_009803	Agtr1a	13:30336440-30382867	2.47004	5e-05	0.000306704
XLOC_045377	Chrdl1	X:143285673-143394262	2.46911	5e-05	0.000306704
XLOC_043166	Usp11	X:20703729-20720539	2.46633	5e-05	0.000306704
XLOC_026655	Fndc5	4:129136998-129144593	2.45536	0.00075	0.00339675
XLOC_021678	Serping1	2:84765360-84775444	2.4534	5e-05	0.000306704
XLOC_021904	Mdk	2:91929804-91932297	2.45155	5e-05	0.000306704
XLOC_039319	Sfrp1	8:23411501-23449632	2.44682	5e-05	0.000306704
XLOC_005640	Tmem220	11:67025153-67035329	2.44287	5e-05	0.000306704
XLOC_012254	Tmem254c	14:26063918-26067355	2.44096	0.00125	0.00527118
XLOC_001405	Cfap126	1:171113917-171126967	2.43864	5e-05	0.000306704
XLOC_003611	Sim1	10:50894695-50989321	2.43329	5e-05	0.000306704
XLOC_026326	Ror1	4:100095790-100444765	2.4315	5e-05	0.000306704
XLOC_010884	Adamts16	13:70727801-70841819	2.42359	5e-05	0.000306704
XLOC_003537	Hs3st5	10:36506813-36834397	2.42213	5e-05	0.000306704
XLOC_018302	Aldh1a1	19:20492567-20643530	2.42089	5e-05	0.000306704
XLOC_027107	Tox	4:6686145-6991573	2.41696	5e-05	0.000306704
XLOC_003540	5930403N24Rik	10:37139200-37151315	2.41651	0.00445	0.0156193
XLOC_031403	Eln	5:134702592-134822967	2.4121	5e-05	0.000306704
XLOC_003868	Tbxa2r	10:81328606-81343266	2.40397	5e-05	0.000306704
XLOC_019680	Olfml2a	2:38928603-38963872	2.40321	5e-05	0.000306704
XLOC_002699	Gm15675	1:130388536-130437914	2.39712	5e-05	0.000306704
XLOC_001171	Kcnt2	1:140246029-140656404	2.39217	5e-05	0.000306704
XLOC_032446	Lrrtm1	6:76881636-77979699	2.38755	0.0014	0.00582419
XLOC_034970	Pnmal2	7:16925397-16997516	2.38219	0.00335	0.0122785
XLOC_007828	Abca8b	11:109932189-109995988	2.38003	5e-05	0.000306704
XLOC_042412	-	9:65534869-65535502	2.36135	0.0154	0.0439026
XLOC_039461	Hpgd	8:56294551-56321046	2.35921	5e-05	0.000306704
XLOC_029686	Hvcn1	5:122206803-122264460	2.35826	0.0001	0.000582134
XLOC_041652	Gm28621	9:102771484-102790721	2.35449	5e-05	0.000306704
XLOC_004740	Glt8d2	10:82629827-82690721	2.35167	5e-05	0.000306704
XLOC_003709	Tmem26	10:68723703-68782824	2.35048	5e-05	0.000306704
XLOC_023035	Fat4	3:38874569-39012421	2.34926	5e-05	0.000306704
XLOC_021276	1700026L06Rik	2:28692079-28699727	2.3397	0.00315	0.0116778
XLOC_039715	Nkd1	8:88521259-88612767	2.33287	5e-05	0.000306704
XLOC_029752	Fam101a	5:125003220-125012547	2.32316	0.00065	0.00300802
XLOC_001683	Cd34	1:194930404-195092249	2.31793	5e-05	0.000306704
XLOC_027577	Ptprd	4:75941216-78214177	2.3064	5e-05	0.000306704
XLOC_022257	Cpxm1	2:130390774-130397588	2.29155	5e-05	0.000306704
XLOC_033449	Ptn	6:36714928-36810711	2.2826	5e-05	0.000306704
XLOC_005920	Ccl8	11:82115184-82116799	2.27443	0.0018	0.00725931
XLOC_039825	Hsd11b2	8:105518745-105523985	2.27313	0.0014	0.00582419
XLOC_041153	Fxyd6	9:45370173-45396159	2.26966	5e-05	0.000306704
XLOC_025231	Gstm1	3:108012254-108017973	2.26894	5e-05	0.000306704
XLOC_044659	Smarca1	X:47809367-47892974	2.26767	5e-05	0.000306704
XLOC_044049	Nrk	X:138914235-139010638	2.26731	5e-05	0.000306704
XLOC_035002	Mill2,RP24-74B24.4	7:18839965-18865454	2.26355	5e-05	0.000306704
XLOC_000327	AC125167.1,Col3a1	1:45311423-45349706	2.26189	5e-05	0.000306704
XLOC_001032	Gm15674	1:130388536-130437914	2.25969	0.00025	0.00131301
XLOC_000127	Efhc1	1:20951581-20990841	2.25763	5e-05	0.000306704
XLOC_031014	Gbp4,Gbp8,Gbp9	5:105014149-105139586	2.25582	5e-05	0.000306704
XLOC_017472	F830016B08Rik,Gm4951	18:60212047-60310113	2.25508	5e-05	0.000306704
XLOC_020967	Cdh26	2:178430530-178487402	2.25076	0.00015	0.000839049
XLOC_009927	Aspn	13:49421213-49652916	2.2489	5e-05	0.000306704
XLOC_030509	Ldb2	5:44472131-44800150	2.24655	5e-05	0.000306704
XLOC_012479	3632451O06Rik	14:49681014-49783402	2.2456	5e-05	0.000306704
XLOC_036529	Ctf1	7:127712701-127732166	2.24391	5e-05	0.000306704
XLOC_010614	Slc22a23	13:34178997-34345258	2.24307	5e-05	0.000306704
XLOC_008857	-	12:34051718-34215496	2.2321	0.0132	0.0387948
XLOC_038568	Dchs1	7:105752988-105863650	2.23018	5e-05	0.000306704
XLOC_002700	Gm15674	1:130388536-130437914	2.22985	0.002	0.00792938
XLOC_017428	Prr16	18:51117367-51419361	2.22438	5e-05	0.000306704
XLOC_023990	Cxxc4	3:133830667-134262161	2.22113	5e-05	0.000306704
XLOC_023637	Fmo5	3:97628803-97655282	2.21727	0.0004	0.00197917
XLOC_005929	Slfn5	11:82910549-82964855	2.21273	5e-05	0.000306704
XLOC_037125	Apoe	7:19696108-19700238	2.21259	5e-05	0.000306704
XLOC_024721	Bche	3:73635807-73708415	2.21074	0.0001	0.000582134
XLOC_009663	Zkscan4	13:21478527-21485507	2.2097	0.0016	0.00655585
XLOC_016977	Slc25a23	17:57041774-57065918	2.20489	5e-05	0.000306704
XLOC_036655	Ifitm1	7:140967220-140969825	2.198	0.00025	0.00131301
XLOC_032926	C1ra	6:124492162-124566826	2.19455	5e-05	0.000306704
XLOC_011886	Clu	14:65968482-65981548	2.19364	5e-05	0.000306704
XLOC_007831	Abca6	11:110173937-110251776	2.18689	5e-05	0.000306704
XLOC_008741	Kcns3	12:11090201-11150842	2.18606	5e-05	0.000306704
XLOC_019102	Sfxn4	19:60837276-60861479	2.18329	0.00015	0.000839049
XLOC_044086	Rgag1	X:143064359-143105241	2.18045	0.0002	0.00107962
XLOC_008174	Meox2	12:37108539-37179534	2.17663	5e-05	0.000306704
XLOC_026764	Tcea3	4:136247728-136274898	2.17486	5e-05	0.000306704
XLOC_029864	Upk3b	5:136038495-136046487	2.17099	5e-05	0.000306704
XLOC_041317	Igdcc4	9:65101366-65137949	2.17059	5e-05	0.000306704
XLOC_040999	Cdon	9:35421127-35507652	2.17028	5e-05	0.000306704
XLOC_004409	5930403N24Rik	10:37139200-37151315	2.16966	5e-05	0.000306704
XLOC_032181	Mturn	6:54680929-54703851	2.1687	5e-05	0.000306704
XLOC_009142	-	12:91633103-91635597	2.15478	0.0007	0.00320017
XLOC_013038	Sema5a	15:32244812-32696341	2.13521	5e-05	0.000306704
XLOC_044860	Pnck	X:73655993-73660117	2.12489	5e-05	0.000306704
XLOC_035629	Car11	7:45699866-45704659	2.12018	5e-05	0.000306704
XLOC_003832	Apc2	10:80295964-80320537	2.11671	5e-05	0.000306704
XLOC_006609	Ddc	11:11814100-11898144	2.11608	5e-05	0.000306704
XLOC_039488	Spock3	8:62951008-63357103	2.10918	5e-05	0.000306704
XLOC_003863	Zfr2	10:81233154-81252123	2.10706	5e-05	0.000306704
XLOC_000624	Kcne4	1:78791622-79224511	2.105	5e-05	0.000306704
XLOC_008115	-	12:21543109-21554536	2.10053	0.0039	0.013974
XLOC_045378	BX530055.1,Capn6	X:143802230-143827414	2.09696	5e-05	0.000306704
XLOC_004595	Gstt2	10:75831844-75837360	2.09634	0.0059	0.0197934
XLOC_000408	Aox1	1:58029831-58106729	2.09486	5e-05	0.000306704
XLOC_027593	Frem1	4:82897919-83052339	2.094	0.00035	0.00176063
XLOC_043512	Gm1141,Prrg3	X:71911072-71972722	2.08984	0.0001	0.000582134
XLOC_008938	Clec14a	12:58264719-58269258	2.08212	5e-05	0.000306704
XLOC_036836	Peg3	7:6703891-6730431	2.07818	5e-05	0.000306704
XLOC_039820	Elmo3	8:105305600-105310647	2.07688	0.00015	0.000839049
XLOC_008558	Dlk1	12:109452822-109463336	2.0754	5e-05	0.000306704
XLOC_030400	Spon2	5:33198183-33218455	2.0741	5e-05	0.000306704
XLOC_005224	Bcl11a	11:24078055-24174123	2.06988	0.00045	0.00219775
XLOC_020459	Ebf4	2:130295139-130370722	2.06521	5e-05	0.000306704
XLOC_004488	Man1a	10:53904787-54075796	2.05969	5e-05	0.000306704
XLOC_013239	Kifc2	15:76660354-76668197	2.05479	0.0001	0.000582134
XLOC_031006	Sparcl1	5:104079109-104119687	2.04586	5e-05	0.000306704
XLOC_007156	2810408A11Rik	11:69897351-69900987	2.04486	5e-05	0.000306704
XLOC_004590	Susd2	10:75634782-75644046	2.04283	5e-05	0.000306704
XLOC_030439	Htra3	5:35652022-35679782	2.04134	5e-05	0.000306704
XLOC_039022	H19,Mir675	7:142575528-142578143	2.03835	5e-05	0.000306704
XLOC_044288	Figf	X:164373295-164402650	2.03424	5e-05	0.000306704
XLOC_001271	BC026585	1:157458576-157492638	2.03184	5e-05	0.000306704
XLOC_040298	Tenm3	8:48225665-48869901	2.02998	5e-05	0.000306704
XLOC_013870	Nrbp2	15:76085538-76091612	2.02914	5e-05	0.000306704
XLOC_026217	Adamtsl1	4:86053542-86428474	2.02704	5e-05	0.000306704
XLOC_040280	1700029J07Rik	8:45953605-45975343	2.02587	0.0001	0.000582134
XLOC_041099	Scn3b	9:40269215-40291625	2.02295	0.00035	0.00176063
XLOC_040177	Adam5	8:24727092-24824369	2.01392	5e-05	0.000306704
XLOC_010296	BC067074	13:113293144-113379711	2.01305	5e-05	0.000306704
XLOC_018180	Rab3il1	19:10001668-10038675	2.01161	5e-05	0.000306704
XLOC_033934	Ctnna2	6:76881636-77979699	2.00979	5e-05	0.000306704
XLOC_011548	Rpgrip1	14:52110703-52197239	2.00387	0.00375	0.0135293
XLOC_003739	Ggt5	10:75589339-75617200	2.00378	0.00115	0.00492593
XLOC_038154	St8sia2	7:73939118-74013690	2.0031	5e-05	0.000306704
XLOC_033339	Aass	6:23072172-23132986	1.99852	0.0001	0.000582134
XLOC_030083	Tex26	5:149439659-149470979	1.99761	0.00665	0.0218456
XLOC_010570	2610307P16Rik	13:28452905-28885644	1.99549	0.00115	0.00492593
XLOC_003877	Tle2	10:81572611-81590845	1.99443	5e-05	0.000306704
XLOC_004413	Fam229b	10:39118803-39133914	1.98965	5e-05	0.000306704
XLOC_042170	AW551984	9:39587395-39604403	1.98783	5e-05	0.000306704
XLOC_040534	Zfp791	8:85108848-85119637	1.98183	0.00125	0.00527118
XLOC_010012	Dapk1	13:60601763-60763198	1.97793	5e-05	0.000306704
XLOC_014635	Abi3bp	16:56477822-56690135	1.97737	5e-05	0.000306704
XLOC_022771	Nkain4	2:180934771-180966812	1.97603	0.00105	0.00456523
XLOC_000108	Crispld1	1:17676026-17805417	1.97507	0.0005	0.00240053
XLOC_033461	-	6:38431135-38432720	1.97483	0.00155	0.00637984
XLOC_016568	Trp53cor1	17:29055512-29079096	1.97437	5e-05	0.000306704
XLOC_027791	Podn	4:108014790-108144998	1.97332	5e-05	0.000306704
XLOC_015034	Cldn1	16:26356641-26371852	1.96773	5e-05	0.000306704
XLOC_018074	Ctsf	19:4855128-4860912	1.96441	5e-05	0.000306704
XLOC_013970	1110025M09Rik	15:81584173-81585028	1.9625	0.01385	0.0402955
XLOC_014814	Mx2	16:97535307-97560900	1.95858	0.00255	0.00976518
XLOC_011954	Enox1	14:77156745-77721763	1.9574	5e-05	0.000306704
XLOC_036149	Stard10	7:101317085-101347996	1.95483	5e-05	0.000306704
XLOC_041730	Mst1r	9:107906802-107920383	1.95409	0.0001	0.000582134
XLOC_028013	Sh3d21	4:126150440-126163491	1.94966	5e-05	0.000306704
XLOC_031697	Dync1i1	6:5725638-6028039	1.9494	0.0007	0.00320017
XLOC_023331	Sfrp2	3:83766293-83789956	1.94911	5e-05	0.000306704
XLOC_019139	Ccdc3	2:5137748-5233039	1.94805	5e-05	0.000306704
XLOC_044693	Gpc3	X:52272425-52619047	1.94791	5e-05	0.000306704
XLOC_015809	Col11a2	17:34039413-34066685	1.94276	0.0003	0.00153873
XLOC_000678	Sp140	1:85600377-85710044	1.94252	0.01675	0.0470211
XLOC_039403	Pdgfrl	8:40926211-40990785	1.94245	5e-05	0.000306704
XLOC_014006	A4galt	15:83226725-83257605	1.93752	5e-05	0.000306704
XLOC_005941	Rasl10b	11:83409136-83421039	1.93627	0.00015	0.000839049
XLOC_024888	Slc27a3	3:90385226-90390004	1.93584	5e-05	0.000306704
XLOC_035021	Rtn2	7:19282623-19296160	1.93394	5e-05	0.000306704
XLOC_033322	Cttnbp2	6:18366477-18514843	1.93338	5e-05	0.000306704
XLOC_036660	Lrrc56	7:141194156-141214082	1.93272	0.0002	0.00107962
XLOC_009891	Phactr1	13:42680622-43138526	1.93257	5e-05	0.000306704
XLOC_014402	Chrd	16:20725157-20742384	1.93252	5e-05	0.000306704
XLOC_004719	Celf5	10:81459226-81482709	1.93041	5e-05	0.000306704
XLOC_024057	Gbp2	3:142620496-142638008	1.93023	5e-05	0.000306704
XLOC_009653	Elmo1	13:20090550-20606528	1.92978	5e-05	0.000306704
XLOC_018612	Actn3	19:4861222-4877909	1.92501	5e-05	0.000306704
XLOC_023560	Sema6c	3:95160456-95174024	1.9222	5e-05	0.000306704
XLOC_023802	Vav3	3:109340355-109685698	1.91925	0.0002	0.00107962
XLOC_034788	Ssc5d	7:4925741-4964406	1.91348	5e-05	0.000306704
XLOC_032925	C1rl	6:124492162-124566826	1.90769	0.0018	0.00725931
XLOC_031785	Kcnd2	6:21214603-21729805	1.90729	5e-05	0.000306704
XLOC_017683	Zfp521	18:13676530-13972808	1.90726	5e-05	0.000306704
XLOC_036795	Isoc2b	7:4844958-4870258	1.90521	5e-05	0.000306704
XLOC_029921	Stag3	5:138280239-138312393	1.8964	0.00865	0.0273002
XLOC_006033	Tmem100	11:90030347-90036602	1.89272	0.0004	0.00197917
XLOC_006543	Emid1	11:5106156-5152271	1.89194	5e-05	0.000306704
XLOC_042967	-	9:124153613-124330744	1.89115	5e-05	0.000306704
XLOC_013593	Slc1a3	15:8634123-8710764	1.8891	5e-05	0.000306704
XLOC_015838	Tnxb	17:34660407-34804561	1.88202	0.00025	0.00131301
XLOC_001804	Sbspon	1:15852432-15892849	1.88094	0.0005	0.00240053
XLOC_029136	Mir7025,Pdgfra	5:75152291-75198215	1.8714	5e-05	0.000306704
XLOC_008298	Dact1	12:71309859-71321660	1.86866	5e-05	0.000306704
XLOC_037258	Lipe	7:25376818-25566417	1.86652	5e-05	0.000306704
XLOC_028269	Tmem51	4:142030787-142088099	1.86451	5e-05	0.000306704
XLOC_041394	Pygo1	9:72925644-72952181	1.86158	5e-05	0.000306704
XLOC_022545	Mafb	2:160363702-160367065	1.85804	5e-05	0.000306704
XLOC_037673	Fgf21	7:45613898-45621059	1.85768	5e-05	0.000306704
XLOC_035264	Map4k1	7:28982049-29003279	1.85758	0.0012	0.00509035
XLOC_002006	Lonrf2	1:38793644-38836711	1.85757	5e-05	0.000306704
XLOC_007904	Cygb	11:116645594-116668389	1.85413	5e-05	0.000306704
XLOC_026300	Nfia	4:97568132-98118875	1.85109	5e-05	0.000306704
XLOC_018518	Add3	19:53140439-53247611	1.84889	5e-05	0.000306704
XLOC_012929	A330035P11Rik	14:122098383-122106974	1.84365	5e-05	0.000306704
XLOC_020881	Tshz2	2:169632690-170073405	1.83985	5e-05	0.000306704
XLOC_012987	C1qtnf3	15:10952331-10980150	1.83642	5e-05	0.000306704
XLOC_037674	Rasip1	7:45627525-45645768	1.83535	0.00025	0.00131301
XLOC_018044	Cpt1a	19:3322700-3385732	1.83132	5e-05	0.000306704
XLOC_042675	Clstn2	9:97444392-98033224	1.83093	5e-05	0.000306704
XLOC_004378	Rspo3	10:29453030-29535867	1.83006	5e-05	0.000306704
XLOC_021554	Scn7a	2:66673283-66784945	1.82592	5e-05	0.000306704
XLOC_040183	-	8:25302548-25306223	1.82475	0.00025	0.00131301
XLOC_025225	Gstm7	3:107926333-107931843	1.82392	0.00105	0.00456523
XLOC_030792	Hopx	5:77086987-77115121	1.82328	5e-05	0.000306704
XLOC_021920	Tspan18	2:93187547-93334505	1.82095	5e-05	0.000306704
XLOC_027589	Nfib	4:82289940-82705750	1.81871	5e-05	0.000306704
XLOC_040185	Letm2	8:25578491-25597989	1.81642	5e-05	0.000306704
XLOC_005249	Efemp1	11:28853163-28926743	1.81412	5e-05	0.000306704
XLOC_020220	Wt1	2:105126528-105173616	1.81404	5e-05	0.000306704
XLOC_009253	Begain	12:109032182-109069239	1.81387	5e-05	0.000306704
XLOC_036363	Insc	7:114743645-114850383	1.81083	5e-05	0.000306704
XLOC_026783	Rap1gap	4:137664725-137729861	1.80969	5e-05	0.000306704
XLOC_010368	Chrm3	13:9875485-10658893	1.80937	0.00165	0.0067323
XLOC_032091	-	6:47762122-47775312	1.80766	0.00015	0.000839049
XLOC_009143	Gm8378,Ston2	12:91635667-91788387	1.80718	0.0006	0.00281401
XLOC_015326	Adamts5	16:85858169-85903423	1.80086	5e-05	0.000306704
XLOC_025589	Ptgfr	3:151796501-151839955	1.79493	5e-05	0.000306704
XLOC_034133	Adamts9	6:92772698-93272979	1.79357	5e-05	0.000306704
XLOC_011492	Peli2	14:48120839-48260889	1.79047	5e-05	0.000306704
XLOC_016674	C2,Cfb,Gm20547	17:34856373-34898265	1.79037	5e-05	0.000306704
XLOC_039023	Igf2	7:142650764-142670356	1.78865	5e-05	0.000306704
XLOC_035687	Gas2	7:51855584-51994975	1.78449	5e-05	0.000306704
XLOC_025941	Reck	4:43875529-43944806	1.78195	5e-05	0.000306704
XLOC_017484	Arsi	18:60911710-60919606	1.78173	5e-05	0.000306704
XLOC_013394	Dennd6b	15:89182216-89198476	1.77431	0.01265	0.0373886
XLOC_014688	Mir99ahg	16:77236316-77691456	1.77205	0.00015	0.000839049
XLOC_006399	Itgb4	11:115974708-116008412	1.77107	0.0048	0.0166669
XLOC_003377	Plekhg1	10:3740363-3967303	1.76642	5e-05	0.000306704
XLOC_013861	Naprt	15:75890963-75894481	1.76547	5e-05	0.000306704
XLOC_039650	Palm3	8:84021470-84042575	1.76429	0.00725	0.0234929
XLOC_020561	Slc24a3	2:145167572-145642300	1.76226	5e-05	0.000306704
XLOC_032636	Hdac11	6:91156664-91174692	1.76119	5e-05	0.000306704
XLOC_006330	Axin2	11:108919958-108950783	1.75974	0.00015	0.000839049
XLOC_038379	Capn5,Omp	7:98121558-98179401	1.75769	5e-05	0.000306704
XLOC_002397	Pid1	1:84036294-84364180	1.75663	5e-05	0.000306704
XLOC_044679	Firre	X:50555743-50635321	1.75607	5e-05	0.000306704
XLOC_038648	Trim66	7:109449005-109508134	1.75507	5e-05	0.000306704
XLOC_029572	Oasl2	5:114896935-114912247	1.75451	5e-05	0.000306704
XLOC_040488	Il15	8:82331636-82403222	1.75352	0.006	0.0200645
XLOC_011520	-	14:50882800-50883817	1.75127	0.0174	0.0485948
XLOC_031792	Wnt16	6:22288133-22301175	1.75065	5e-05	0.000306704
XLOC_008967	AC157822.1,Rn7s2	12:69361178-69361481	1.75064	0.006	0.0200645
XLOC_003640	Smpdl3a	10:57794334-57811830	1.74817	5e-05	0.000306704
XLOC_018207	Ms4a4d	19:11536785-11558514	1.74809	5e-05	0.000306704
XLOC_017118	-	17:86155914-86167491	1.74475	0.0019	0.00760616
XLOC_003477	-	10:22732277-22734651	1.74448	0.0028	0.0105794
XLOC_021214	BC029214	2:25455138-25461094	1.74366	5e-05	0.000306704
XLOC_018442	4933411K16Rik,Hoga1	19:42045518-42071122	1.74349	0.0011	0.00475675
XLOC_009780	Prl3a1	13:27259435-27278450	1.74257	0.0001	0.000582134
XLOC_013729	Samd12	15:53453708-53902537	1.73691	0.0052	0.0178641
XLOC_031791	Cped1	6:21985725-22256404	1.73537	5e-05	0.000306704
XLOC_013633	Fbxl7	15:26540459-26895941	1.72972	5e-05	0.000306704
XLOC_020437	Gm14027,Zc3h6	2:128965503-129021756	1.72872	5e-05	0.000306704
XLOC_045450	Kctd12b	X:153685153-153696391	1.72123	5e-05	0.000306704
XLOC_004408	Marcks	10:37133374-37138920	1.72103	5e-05	0.000306704
XLOC_006155	Thra	11:98740637-98775333	1.72032	5e-05	0.000306704
XLOC_000640	Gm9747	1:82233055-82291617	1.71288	0.0001	0.000582134
XLOC_026827	Mfap2	4:141010417-141015984	1.71266	5e-05	0.000306704
XLOC_019118	Cdnf	2:3512960-3526387	1.71101	0.0078	0.0249596
XLOC_044315	BC022960,Gm15246	X:169320621-169370140	1.7104	0.00105	0.00456523
XLOC_035260	Ech1	7:28825216-28832247	1.70595	5e-05	0.000306704
XLOC_042944	Gm26797	9:122295027-122311014	1.69949	0.0001	0.000582134
XLOC_007732	2810433D01Rik	11:102617453-102624416	1.69815	0.01265	0.0373886
XLOC_021646	Pde1a	2:79834452-80145739	1.69721	5e-05	0.000306704
XLOC_023763	Slc16a4	3:107291229-107333862	1.69562	0.0001	0.000582134
XLOC_029177	Adgrl3	5:81019619-81825133	1.69474	5e-05	0.000306704
XLOC_017753	Nrep	18:33437017-33472448	1.69332	5e-05	0.000306704
XLOC_036135	Ucp2	7:100493336-100514960	1.6871	5e-05	0.000306704
XLOC_034080	Podxl2	6:88842556-88875044	1.68563	5e-05	0.000306704
XLOC_027310	Ccl27a	4:41699988-41774247	1.68557	0.0153	0.0436542
XLOC_022690	Ppp4r1l-ps	2:173579319-173659640	1.68523	5e-05	0.000306704
XLOC_010219	Gm26559	13:99516647-99527279	1.68404	5e-05	0.000306704
XLOC_037621	Clec11a	7:44302686-44306977	1.6835	5e-05	0.000306704
XLOC_000294	Pou3f3	1:42694924-42744791	1.68155	5e-05	0.000306704
XLOC_027718	Kank4	4:98754897-98817716	1.68137	0.0008	0.00358614
XLOC_041568	Slc9a9	9:94669143-95230475	1.6792	5e-05	0.000306704
XLOC_017891	Fbn2	18:58008601-58221885	1.67693	5e-05	0.000306704
XLOC_037239	Zfp575	7:24583720-24608925	1.67517	0.0036	0.0130679
XLOC_004819	Plxnc1	10:94790735-94945019	1.67434	5e-05	0.000306704
XLOC_021567	Ccdc173	2:69758032-69789575	1.67403	0.0031	0.0115144
XLOC_041434	Gm19569	9:77544958-77546467	1.67401	0.00675	0.0220993
XLOC_035838	RP23-8I8.4	7:73422249-73423902	1.67354	0.01025	0.0314514
XLOC_043764	Nhsl2	X:101849366-102092243	1.67312	5e-05	0.000306704
XLOC_029325	Fras1	5:96373954-96784730	1.67274	0.00025	0.00131301
XLOC_036017	Me3	7:89632096-89854359	1.67241	0.0004	0.00197917
XLOC_043523	Zfp185	X:72987338-73031543	1.67225	0.00045	0.00219775
XLOC_033381	Kcp	6:29471436-29509698	1.66951	0.0003	0.00153873
XLOC_016597	Notch3	17:32113428-32166880	1.66825	5e-05	0.000306704
XLOC_002069	Gm5526,Slc40a1	1:45857178-45926523	1.66791	5e-05	0.000306704
XLOC_000585	Cyp27a1	1:74713522-74737892	1.66382	0.01005	0.0309495
XLOC_028419	Smim1	4:154011730-154026230	1.6615	0.0017	0.00690727
XLOC_018321	Apba1	19:23758803-23949597	1.66076	5e-05	0.000306704
XLOC_003481	Vnn1	10:23894687-23905343	1.6543	5e-05	0.000306704
XLOC_006213	Aoc3	11:101330604-101347939	1.65327	5e-05	0.000306704
XLOC_011881	Zfp395	14:65358380-65398931	1.6532	5e-05	0.000306704
XLOC_014362	Arvcf	16:18348181-18479073	1.65242	0.00065	0.00300802
XLOC_018982	Pyroxd2	19:42725857-42752775	1.65227	5e-05	0.000306704
XLOC_021265	-	2:27512857-27515065	1.65213	0.0017	0.00690727
XLOC_042964	2010315B03Rik	9:124153613-124330744	1.65073	5e-05	0.000306704
XLOC_004961	2009-03-01	10:127055010-127060265	1.65049	5e-05	0.000306704
XLOC_013432	Pced1b	15:97244073-97385748	1.64766	0.00015	0.000839049
XLOC_035621	Plekha4	7:45526329-45554229	1.64548	5e-05	0.000306704
XLOC_019570	Fam102a	2:32535324-32569756	1.64536	5e-05	0.000306704
XLOC_037649	Fcgrt	7:45092992-45103845	1.64424	5e-05	0.000306704
XLOC_003576	-	10:42276807-42279072	1.64169	0.00015	0.000839049
XLOC_006878	Zfp354b	11:50921822-50931637	1.64152	0.00125	0.00527118
XLOC_004854	Tmtc2	10:105187662-105583874	1.64098	5e-05	0.000306704
XLOC_023234	Ptx3	3:66053557-66296837	1.64094	5e-05	0.000306704
XLOC_044712	C430049B03Rik	X:53054407-53057190	1.63815	5e-05	0.000306704
XLOC_042310	Tnfaip8l3	9:54025536-54068411	1.63628	0.00015	0.000839049
XLOC_006547	-	11:5516577-5517681	1.63531	0.01115	0.0337105
XLOC_010817	Gm5141	13:62772199-62785808	1.63368	0.003	0.0112104
XLOC_002378	Irs1	1:82233055-82291617	1.62957	5e-05	0.000306704
XLOC_044895	F8,Smim9	X:75146055-75458729	1.62903	0.00465	0.0162248
XLOC_014165	Fignl2	15:101050193-101106043	1.62824	5e-05	0.000306704
XLOC_042785	Sema3b	9:107597673-107609232	1.62765	0.0001	0.000582134
XLOC_033559	Zfp467	6:48427696-48445825	1.62619	5e-05	0.000306704
XLOC_028217	Gm27646,Mir7019,Pink1	4:138313140-138326307	1.62579	5e-05	0.000306704
XLOC_008560	Gm27300,Meg3,Mir1906-1,Mir770	12:109541000-109571741	1.61978	5e-05	0.000306704
XLOC_003716	Fam13c	10:70440638-70655965	1.61904	5e-05	0.000306704
XLOC_010016	Gm19961,Gm24193	13:61741946-61864580	1.61721	5e-05	0.000306704
XLOC_045418	Tro	X:150645097-150657583	1.61504	5e-05	0.000306704
XLOC_045106	Slc16a2	X:103697413-103821994	1.61437	5e-05	0.000306704
XLOC_027620	Hacd4	4:88094628-88478092	1.61415	5e-05	0.000306704
XLOC_003999	Kitl	10:100015629-100100416	1.61376	5e-05	0.000306704
XLOC_023318	Ctso	3:81932600-81956725	1.61326	5e-05	0.000306704
XLOC_016857	Rsph9	17:46110985-46144216	1.61313	0.0073	0.0236099
XLOC_027616	-	4:86850884-86852601	1.61168	0.00465	0.0162248
XLOC_026834	Gm13056	4:141278438-141279794	1.61114	0.01135	0.0342086
XLOC_018376	Fas	19:34290658-34327770	1.61013	5e-05	0.000306704
XLOC_010397	Sugct	13:16857482-17694752	1.60749	0.00145	0.00601562
XLOC_035285	Zfp383	7:29908222-29916813	1.6067	5e-05	0.000306704
XLOC_031362	Auts2	5:131437199-132543344	1.60612	5e-05	0.000306704
XLOC_000406	Spats2l	1:57774161-57948394	1.6054	5e-05	0.000306704
XLOC_044258	Adgrg2	X:160390685-160499870	1.60508	5e-05	0.000306704
XLOC_028409	Rnf207	4:152297219-152318993	1.60413	0.0132	0.0387948
XLOC_015715	Scube3	17:28142226-28205886	1.60264	0.009	0.0282278
XLOC_039738	Mt2	8:94172617-94173567	1.60106	0.00045	0.00219775
XLOC_034601	Mansc1	6:134608801-134632488	1.60078	0.0005	0.00240053
XLOC_027937	Ccdc30	4:119322892-119415521	1.59822	0.00705	0.0229598
XLOC_037252	Grik5	7:25009848-25083492	1.5978	5e-05	0.000306704
XLOC_015806	-	17:33981427-33985447	1.5968	5e-05	0.000306704
XLOC_008123	Klf11	12:24651370-24662782	1.59269	5e-05	0.000306704
XLOC_038526	Trim12a	7:104244456-104353362	1.5921	5e-05	0.000306704
XLOC_018597	Ankrd13d	19:4270179-4283137	1.59155	5e-05	0.000306704
XLOC_005752	Xaf1	11:72301604-72313733	1.5897	5e-05	0.000306704
XLOC_043980	Drp2	X:134404522-134456755	1.58941	5e-05	0.000306704
XLOC_029283	Gm43682	5:93176969-93179059	1.58808	5e-05	0.000306704
XLOC_008215	Npas3	12:53248676-54079392	1.58771	0.0172	0.0481055
XLOC_035652	Tmem86a	7:47050360-47054776	1.58344	5e-05	0.000306704
XLOC_005492	Gm2a	11:55097922-55113029	1.58223	5e-05	0.000306704
XLOC_008815	Rnf144a	12:26306754-26415256	1.58214	5e-05	0.000306704
XLOC_027423	Abca1	4:53030781-53159895	1.57747	5e-05	0.000306704
XLOC_004303	Ccdc28a	10:18213675-18238060	1.57703	5e-05	0.000306704
XLOC_044647	Dcaf12l1	X:44786569-44790197	1.5741	5e-05	0.000306704
XLOC_018332	Smarca2	19:26605049-26823907	1.57269	5e-05	0.000306704
XLOC_017961	Poli	18:70508616-70530620	1.57157	5e-05	0.000306704
XLOC_006873	Zfp354c	11:50811082-50827764	1.57124	5e-05	0.000306704
XLOC_007501	Pdk2	11:95026212-95041374	1.57066	5e-05	0.000306704
XLOC_026763	Asap3	4:136206364-136246736	1.56915	5e-05	0.000306704
XLOC_022808	Zfhx4	3:5176995-5416296	1.56798	5e-05	0.000306704
XLOC_021015	Tcea2	2:181680309-181688174	1.56735	5e-05	0.000306704
XLOC_013954	Cbx7	15:79891658-79971119	1.56528	0.0159	0.0451197
XLOC_012454	Bmp4	14:46379413-46390669	1.56123	5e-05	0.000306704
XLOC_033182	Sspn	6:145931640-145965223	1.55666	5e-05	0.000306704
XLOC_026673	1700003M07Rik	4:129960373-129965136	1.55624	0.0024	0.00926913
XLOC_044417	Rpgr,Srpx	X:10037976-10216920	1.55605	5e-05	0.000306704
XLOC_035585	Fam71e1	7:44496580-44501486	1.55409	0.01305	0.0384288
XLOC_010647	-	13:41247420-41249691	1.55349	0.0042	0.0148608
XLOC_034953	-	7:16305656-16307166	1.55281	0.01705	0.0477843
XLOC_022652	Atp9a	2:168634437-168742409	1.55188	5e-05	0.000306704
XLOC_045207	-	X:120280912-120290078	1.5499	0.00015	0.000839049
XLOC_008886	Nova1	12:46694516-46818790	1.54934	5e-05	0.000306704
XLOC_008046	Osr1	12:9574431-9581559	1.54911	5e-05	0.000306704
XLOC_022641	Fam65c	2:167979984-168080693	1.54845	5e-05	0.000306704
XLOC_042043	Rab3d	9:21907490-21918192	1.54836	5e-05	0.000306704
XLOC_004969	Kif5a	10:127225695-127263439	1.54786	5e-05	0.000306704
XLOC_040401	Kcnn1	8:70842048-70861756	1.54772	5e-05	0.000306704
XLOC_012824	Rgcc	14:79288755-79301645	1.54687	5e-05	0.000306704
XLOC_004476	-	10:50891168-50894506	1.54683	0.00275	0.0104311
XLOC_030119	Fzd1	5:4753838-4758035	1.54662	5e-05	0.000306704
XLOC_034906	-	7:14639734-14642114	1.54654	0.0057	0.0192604
XLOC_006876	Zfp454	11:50872719-50887651	1.54327	0.00065	0.00300802
XLOC_019488	Ppp1r26	2:28446608-28455508	1.54164	0.0003	0.00153873
XLOC_024610	Igsf10	3:59002470-59351167	1.53884	5e-05	0.000306704
XLOC_005008	Ikzf4	10:128630842-128669024	1.53825	0.00525	0.0179949
XLOC_019911	Gm28230,Hoxd3,Hoxd4,Mir10b	2:74703247-74762896	1.53781	0.00305	0.0113691
XLOC_033873	Thnsl2	6:71128165-71144439	1.5343	5e-05	0.000306704
XLOC_041441	C920006O11Rik	9:78175902-78178882	1.53361	0.0001	0.000582134
XLOC_019366	Etl4	2:19909779-20810756	1.53347	5e-05	0.000306704
XLOC_022332	Bfsp1	2:143826527-143863173	1.53326	0.00065	0.00300802
XLOC_044032	Plp1	X:136820488-136839733	1.53322	5e-05	0.000306704
XLOC_029560	Acacb	5:114146534-114250761	1.52933	0.01075	0.0327343
XLOC_003908	Tcp11l2	10:84576173-84614359	1.52633	5e-05	0.000306704
XLOC_035013	Six5	7:19094288-19098549	1.52435	5e-05	0.000306704
XLOC_017665	Abhd3	18:10644410-10706771	1.51982	0.0107	0.0326112
XLOC_018633	Snx32	19:5495275-5510690	1.51761	5e-05	0.000306704
XLOC_021911	Mapk8ip1	2:92382537-92401263	1.5113	5e-05	0.000306704
XLOC_030463	Slc2a9	5:38349272-38503143	1.51119	5e-05	0.000306704
XLOC_021625	Ttc30b	2:75935848-75938585	1.50881	5e-05	0.000306704
XLOC_038560	Hpx	7:105591612-105600116	1.50842	0.008	0.0254796
XLOC_012801	Gm4285	14:75842991-75845091	1.5079	0.00235	0.00911489
XLOC_031178	Ccdc64	5:115648174-115731621	1.5065	5e-05	0.000306704
XLOC_032106	Atp6v0e2	6:48537571-48541801	1.50644	5e-05	0.000306704
XLOC_017026	Arhgap28	17:67842705-68005003	1.50556	5e-05	0.000306704
XLOC_024849	Syt11	3:88744681-88775164	1.5032	5e-05	0.000306704
XLOC_006440	C1qtnf1	11:118428112-118454995	1.50136	5e-05	0.000306704
XLOC_018037	Dok6	18:89297422-89769528	1.50082	0.0053	0.018116
XLOC_025456	Gm43254	3:133307517-133310008	1.50064	0.00205	0.00809926
XLOC_030220	Cd36	5:17781689-17888801	1.50051	0.00545	0.0185633
XLOC_031251	Acad12	5:121596773-121618938	1.50009	0.0003	0.00153873
XLOC_012713	Scara3	14:65919363-65953998	1.49828	5e-05	0.000306704
XLOC_000516	Map2	1:66175272-66442583	1.49691	5e-05	0.000306704
XLOC_002061	-	1:45360882-45374101	1.49672	5e-05	0.000306704
XLOC_003731	Rab36	10:75037057-75054748	1.49653	5e-05	0.000306704
XLOC_000392	Plcl1	1:55405880-55764805	1.49481	5e-05	0.000306704
XLOC_004568	-	10:68355914-68358512	1.49155	0.00495	0.0171047
XLOC_032255	Grid2	6:63248493-64668285	1.4894	5e-05	0.000306704
XLOC_036150	Arap1	7:101348066-101412586	1.48889	5e-05	0.000306704
XLOC_025684	Gdf6	4:9844371-9862345	1.48882	5e-05	0.000306704
XLOC_037556	AW146154,Gm20449,Vmn2r57	7:41399377-41499890	1.48726	5e-05	0.000306704
XLOC_007539	Lrrc46	11:97034601-97041407	1.48719	0.01445	0.0416311
XLOC_018331	Dmrt2	19:25672375-25679010	1.48393	5e-05	0.000306704
XLOC_043713	Heph	X:96306177-96574485	1.47393	5e-05	0.000306704
XLOC_018840	Pcsk5	19:17432831-17837650	1.4737	5e-05	0.000306704
XLOC_018138	Trpt1	19:6996130-7019834	1.4737	0.0035	0.0127595
XLOC_006953	2010001A14Rik	11:57795498-57801417	1.47235	0.00585	0.0196791
XLOC_032935	Gpr162	6:124857947-124863983	1.47043	5e-05	0.000306704
XLOC_043978	Tmem35	X:134295224-134305969	1.47006	5e-05	0.000306704
XLOC_021925	Accs	2:93833023-93849966	1.46701	0.00015	0.000839049
XLOC_022956	Gm38080	3:30821462-30830656	1.46486	5e-05	0.000306704
XLOC_009094	Prox2	12:85081878-85110828	1.4624	0.00215	0.00844279
XLOC_017171	Svil	18:4920325-5119299	1.46129	5e-05	0.000306704
XLOC_009086	Aldh6a1	12:84409070-84451014	1.45996	5e-05	0.000306704
XLOC_016238	Dync2li1	17:84626491-84655558	1.4599	5e-05	0.000306704
XLOC_041395	Ccpg1,Dyx1c1,Dyx1c1Ccpg1	9:72958784-73042779	1.45966	5e-05	0.000306704
XLOC_045287	Zmat1	X:134971371-135009209	1.45845	5e-05	0.000306704
XLOC_020231	Mpped2	2:106693268-106868356	1.45842	0.0148	0.0424146
XLOC_002768	Ptprv	1:135108496-135132594	1.45804	0.00855	0.0270412
XLOC_034423	Kcna6	6:126708328-126741601	1.45725	0.001	0.00437303
XLOC_044396	Gm5751	X:8860242-8894964	1.45324	0.00025	0.00131301
XLOC_004747	-	10:83468955-83487319	1.45171	5e-05	0.000306704
XLOC_038702	Plekha7	7:116123484-116308376	1.44477	0.0006	0.00281401
XLOC_045215	Nap1l3	X:122394564-122397401	1.44421	0.0009	0.00398576
XLOC_016842	Slc25a27	17:43641641-43667171	1.44386	0.0002	0.00107962
XLOC_007377	Slfn8	11:82999043-83070678	1.43996	0.0037	0.0133809
XLOC_044972	Gm27000	X:88759470-88760312	1.43772	5e-05	0.000306704
XLOC_031252	Acad10	5:121621025-121660514	1.43627	0.0001	0.000582134
XLOC_025126	Mab21l3	3:101812812-101848959	1.43536	0.00035	0.00176063
XLOC_016016	Enpp5	17:44076557-44086567	1.43531	5e-05	0.000306704
XLOC_023065	Pcdh10	3:45378397-45440956	1.43505	0.00015	0.000839049
XLOC_041063	Vwa5a	9:38718267-38750854	1.43371	5e-05	0.000306704
XLOC_038862	Prss36	7:127932637-127946725	1.43217	0.0003	0.00153873
XLOC_041981	Zfp558	9:18453571-18478268	1.43196	0.00345	0.0126178
XLOC_011828	Fgf9	14:58070546-58112337	1.43137	0.0026	0.00992588
XLOC_044028	Tceal3	X:136590841-136668378	1.43112	0.0002	0.00107962
XLOC_008725	Fkbp1b	12:4833174-4841606	1.43092	0.0002	0.00107962
XLOC_009824	Serpinb6b	13:32965208-32979067	1.42986	0.0007	0.00320017
XLOC_012593	Jph4	14:55106829-55116935	1.42912	0.0042	0.0148608
XLOC_003186	Pld5	1:175962305-176275312	1.42805	0.001	0.00437303
XLOC_004529	2010107G23Rik	10:62107654-62143920	1.42735	0.0024	0.00926913
XLOC_042811	Klhdc8b	9:108447635-108465938	1.42703	0.0158	0.0448735
XLOC_042911	Acaa1b	9:119102477-119157093	1.42436	0.0045	0.0157581
XLOC_030092	Fry	5:150118644-150497753	1.4243	0.0108	0.0328644
XLOC_017372	Arhgap26	18:38586267-39389425	1.4237	0.0052	0.0178641
XLOC_040825	Mmp12	9:7344380-7388047	1.42236	0.00575	0.0193955
XLOC_002620	Gli2	1:118833969-119054189	1.4204	5e-05	0.000306704
XLOC_002701	Cd55	1:130439026-130557075	1.41833	5e-05	0.000306704
XLOC_004932	Irak3	10:120141647-120224917	1.41546	0.0005	0.00240053
XLOC_009825	Serpinb9,Serpinb9d	13:33003249-33203129	1.4154	0.0001	0.000582134
XLOC_015690	Crebrf	17:26715649-26776635	1.40665	0.0006	0.00281401
XLOC_023816	Col11a1	3:113815205-114220718	1.4056	5e-05	0.000306704
XLOC_013929	Card10	15:78775135-78804343	1.40484	5e-05	0.000306704
XLOC_011322	Il17rd	14:27038964-27107290	1.40478	5e-05	0.000306704
XLOC_021595	Gpr155	2:73341505-73386572	1.40219	0.0018	0.00725931
XLOC_005918	Ccl11	11:82057822-82062955	1.40023	5e-05	0.000306704
XLOC_025879	-	4:41314974-41320439	1.39865	0.0006	0.00281401
XLOC_019074	Ablim1	19:57032732-57314919	1.3984	5e-05	0.000306704
XLOC_007483	Cacna1g	11:94408390-94474389	1.39835	5e-05	0.000306704
XLOC_037656	Flt3l	7:45131188-45136432	1.39761	0.00075	0.00339675
XLOC_003349	Sertad4	1:192844460-192856879	1.3965	5e-05	0.000306704
XLOC_038997	Cend1	7:141426445-141429491	1.39542	5e-05	0.000306704
XLOC_041022	Siae	9:37613818-37648886	1.39508	5e-05	0.000306704
XLOC_027454	Epb41l4b	4:56991971-57143648	1.39431	0.00015	0.000839049
XLOC_009223	Clmn	12:104763113-104865076	1.39406	5e-05	0.000306704
XLOC_021066	Gm13217	2:9041123-9042484	1.39373	0.01635	0.0461174
XLOC_032692	Gxylt2	6:100702089-100810915	1.39101	5e-05	0.000306704
XLOC_042901	Tgfbr2	9:116087668-116175378	1.39007	5e-05	0.000306704
XLOC_016612	Cyp4f13	17:32924687-32947402	1.38991	5e-05	0.000306704
XLOC_000679	Sp100,n-R5s215	1:85600377-85710044	1.38946	0.00295	0.0110479
XLOC_025797	Epha7	4:28813130-28967499	1.38704	5e-05	0.000306704
XLOC_044012	Arxes1	X:136033366-136034946	1.38647	5e-05	0.000306704
XLOC_004818	Cep83os	10:94673492-94688613	1.38623	5e-05	0.000306704
XLOC_000471	Pard3b	1:61638823-62642284	1.38431	5e-05	0.000306704
XLOC_028405	Espn	4:152120330-152152371	1.3824	0.0005	0.00240053
XLOC_013703	Angpt1	15:42424680-42704616	1.38008	5e-05	0.000306704
XLOC_045282	Armcx6	X:134748322-134754971	1.3796	5e-05	0.000306704
XLOC_027442	Klf4	4:55527142-55532466	1.37786	5e-05	0.000306704
XLOC_007400	Mrm1	11:84813060-84820359	1.37579	5e-05	0.000306704
XLOC_021272	1700007K13Rik	2:28462000-28466332	1.37544	0.00055	0.00261015
XLOC_014194	Csad	15:102176997-102215618	1.37346	0.0003	0.00153873
XLOC_036012	Fzd4	7:89404354-89413134	1.37291	5e-05	0.000306704
XLOC_045357	Col4a6	X:141165402-141474076	1.37082	5e-05	0.000306704
XLOC_009104	-	12:85597083-85599046	1.37075	5e-05	0.000306704
XLOC_006625	Plek	11:16971205-17079372	1.36968	0.00905	0.0283519
XLOC_008880	Lrrn3	12:41024089-41955588	1.36873	5e-05	0.000306704
XLOC_035138	Zfp108	7:24254766-24262825	1.36731	0.00055	0.00261015
XLOC_003923	Timp3	10:86055124-86498896	1.36637	5e-05	0.000306704
XLOC_033082	Crebl2	6:134830153-134858931	1.36593	5e-05	0.000306704
XLOC_034715	Tmtc1	6:148232429-148444389	1.36373	0.0066	0.0217024
XLOC_014205	Calcoco1	15:102706778-102722178	1.36331	5e-05	0.000306704
XLOC_008981	Pygl	12:70190810-70234165	1.36099	0.0032	0.0118341
XLOC_020355	Stard9	2:120629125-120850604	1.3586	0.0002	0.00107962
XLOC_019513	Cercam	2:29868722-29882840	1.35643	5e-05	0.000306704
XLOC_021136	A930004D18Rik	2:18025075-18039633	1.35416	0.0015	0.00619656
XLOC_042372	Thsd4	9:59966930-60522046	1.35355	0.0095	0.0295099
XLOC_006011	Mks1	11:87853214-87863803	1.35172	5e-05	0.000306704
XLOC_018524	Pdcd4	19:53892230-54033268	1.34948	5e-05	0.000306704
XLOC_016966	Vmac	17:56713930-56717699	1.34694	5e-05	0.000306704
XLOC_002752	Prelp	1:133897050-133921414	1.34501	5e-05	0.000306704
XLOC_005624	Pmp22	11:63128981-63159548	1.34456	5e-05	0.000306704
XLOC_016181	Clip4	17:71781946-71863830	1.34379	0.00025	0.00131301
XLOC_044299	Gpm6b	X:166238910-166389015	1.34311	5e-05	0.000306704
XLOC_003547	Lama4	10:38965514-39110188	1.34267	5e-05	0.000306704
XLOC_044286	Pir	X:164269366-164373101	1.33988	5e-05	0.000306704
XLOC_026956	Fbxo2	4:148152618-148166424	1.33942	0.01195	0.035661
XLOC_031740	Foxp2	6:14901322-15442079	1.33919	0.00535	0.0182685
XLOC_017497	Sh3tc2	18:61952946-62015715	1.33903	0.0003	0.00153873
XLOC_025665	Fam110b	4:5644089-6108223	1.3363	5e-05	0.000306704
XLOC_018901	Prkg1	19:30564486-31765033	1.33521	5e-05	0.000306704
XLOC_014405	Ephb3	16:21204754-21223305	1.33503	5e-05	0.000306704
XLOC_017248	Asxl3	18:22344189-22530227	1.33392	5e-05	0.000306704
XLOC_007263	Sgsm2	11:74849260-74897798	1.33109	5e-05	0.000306704
XLOC_007997	Rab40b	11:121356124-121388331	1.33105	0.00035	0.00176063
XLOC_028373	-	4:149433859-149438175	1.33052	5e-05	0.000306704
XLOC_017994	Slc14a1	18:78100090-78142119	1.32913	5e-05	0.000306704
XLOC_026365	Plpp3	4:105157346-105232764	1.32855	5e-05	0.000306704
XLOC_039517	D130040H23Rik	8:69271110-69317508	1.32742	0.002	0.00792938
XLOC_042052	Acp5	9:22126730-22135746	1.32577	0.002	0.00792938
XLOC_027775	Acot11	4:106733888-106816665	1.32527	5e-05	0.000306704
XLOC_010685	Ptpdc1	13:48577869-48625573	1.32435	5e-05	0.000306704
XLOC_004284	Phactr2	10:13138768-13474396	1.32347	5e-05	0.000306704
XLOC_038530	Trim30a	7:104409024-104465193	1.32273	5e-05	0.000306704
XLOC_014382	Klhl24	16:20097537-20129223	1.32224	5e-05	0.000306704
XLOC_014158	Pou6f1	15:100575317-100600414	1.32149	5e-05	0.000306704
XLOC_008031	2810032G03Rik	12:5375833-5416631	1.32085	0.00055	0.00261015
XLOC_010447	Hist1h1b	13:21772992-21780625	1.31597	0.016	0.0452994
XLOC_028631	Lrrc17	5:21483846-21645634	1.31404	5e-05	0.000306704
XLOC_005772	Shpk	11:73199459-73224519	1.31387	5e-05	0.000306704
XLOC_013046	Matn2	15:34306468-34436544	1.31323	5e-05	0.000306704
XLOC_038257	Cemip	7:83932758-84086502	1.31292	5e-05	0.000306704
XLOC_005608	2410006H16Rik	11:62602876-62604807	1.31264	5e-05	0.000306704
XLOC_008376	Dcaf4	12:83520389-83541993	1.31259	5e-05	0.000306704
XLOC_028397	Per3	4:150914561-151861876	1.31253	0.01545	0.0440082
XLOC_044839	Gabre,Mir224	X:72255998-72274803	1.31238	0.01255	0.0371496
XLOC_008765	Pqlc3	12:16988392-17000408	1.31215	5e-05	0.000306704
XLOC_009040	2310015A10Rik	12:80120547-80132844	1.31095	0.0097	0.0300488
XLOC_025827	Cnr1	4:33923904-33948831	1.31029	0.0003	0.00153873
XLOC_009031	Tmem229b	12:78961513-79007627	1.31018	0.00115	0.00492593
XLOC_036361	Pde3b	7:114415208-114539251	1.30783	0.0001	0.000582134
XLOC_004333	Eya4	10:23102966-23350825	1.30769	5e-05	0.000306704
XLOC_002007	Chst10	1:38863866-38898161	1.30643	5e-05	0.000306704
XLOC_037356	Zfp14	7:30036189-30051380	1.3063	0.0008	0.00358614
XLOC_004746	-	10:83464774-83468408	1.3063	0.00195	0.00776514
XLOC_032005	Ephb6	6:41605445-41620509	1.30462	0.0024	0.00926913
XLOC_028449	Vwa1	4:155761177-155776393	1.30354	0.004	0.0142646
XLOC_033968	Sema4f	6:82911884-82939769	1.30308	0.0066	0.0217024
XLOC_003039	Sft2d2	1:165174125-165194438	1.30163	5e-05	0.000306704
XLOC_027049	B930041F14Rik	4:155694336-155696483	1.29947	5e-05	0.000306704
XLOC_025698	Trp53inp1	4:11156430-11174379	1.29822	5e-05	0.000306704
XLOC_014020	Ldoc1l	15:84553397-84557823	1.2982	5e-05	0.000306704
XLOC_039730	Mmp2	8:92826463-92853417	1.29438	5e-05	0.000306704
XLOC_023938	Pitx2	3:129199644-129219594	1.29366	0.00015	0.000839049
XLOC_022449	Tspyl3	2:153222369-153225441	1.29347	5e-05	0.000306704
XLOC_027465	Svep1	4:58042427-58206908	1.29328	5e-05	0.000306704
XLOC_025498	Mttp	3:138089853-138159821	1.291	0.0074	0.0238821
XLOC_039454	Vegfc	8:54077108-54186454	1.29047	5e-05	0.000306704
XLOC_008732	Gdf7	12:8291019-8302417	1.29039	0.00395	0.0141196
XLOC_015059	-	16:31244500-31249210	1.29033	0.0008	0.00358614
XLOC_042013	Angptl6	9:20868624-20879727	1.2903	0.0028	0.0105794
XLOC_016632	B3galt4	17:33949908-33951783	1.28926	0.0008	0.00358614
XLOC_008313	Prkch	12:73584796-73778185	1.2886	0.00215	0.00844279
XLOC_044011	Arxes2	X:135993823-135995355	1.28858	5e-05	0.000306704
XLOC_020573	Kiz	2:146855831-146970106	1.28755	5e-05	0.000306704
XLOC_012866	Klf12	14:99866003-100284921	1.28607	5e-05	0.000306704
XLOC_032985	Tspan11	6:127887475-127954071	1.28584	0.0004	0.00197917
XLOC_001050	Rab7b	1:131688691-131715439	1.28567	5e-05	0.000306704
XLOC_021459	Rnd3	2:51130437-51149111	1.28525	5e-05	0.000306704
XLOC_030580	Ccdc149	5:52374650-52471543	1.28493	0.0002	0.00107962
XLOC_000814	Mir6901,Sned1	1:93235840-93305915	1.28492	0.00075	0.00339675
XLOC_001236	Gm28512,Rnasel	1:153749425-153764221	1.2848	0.00095	0.00418265
XLOC_040857	Sesn3	9:14275066-14333101	1.28026	5e-05	0.000306704
XLOC_041723	Hyal1,Hyal3,Nat6	9:107575819-107587425	1.27796	5e-05	0.000306704
XLOC_045552	Tceanc	X:166499811-166518572	1.27788	0.0035	0.0127595
XLOC_035836	Rgma	7:73310379-73419901	1.27786	5e-05	0.000306704
XLOC_000736	Ugt1a1,Ugt1a10,Ugt1a2,Ugt1a5,Ugt1a6a,Ugt1a6b,Ugt1a7c,Ugt1a8,Ugt1a9	1:88055387-88220002	1.27547	5e-05	0.000306704
XLOC_014348	Ccdc74a	16:17646469-17650738	1.27283	0.00215	0.00844279
XLOC_023783	Gm12525,Sort1	3:108283897-108362256	1.27244	5e-05	0.000306704
XLOC_011803	Nynrin	14:55854035-55874735	1.27095	5e-05	0.000306704
XLOC_039805	Ces2g	8:104961717-104969537	1.27049	0.00525	0.0179949
XLOC_005734	Rnf167	11:70644195-70651421	1.2704	0.00065	0.00300802
XLOC_006157	Rapgefl1	11:98836784-98853697	1.2704	0.0121	0.0360453
XLOC_040751	Maf	8:115682941-115707821	1.27008	5e-05	0.000306704
XLOC_013985	Naga	15:82329531-82338874	1.269	5e-05	0.000306704
XLOC_017191	Colec12	18:9707647-9877995	1.26809	5e-05	0.000306704
XLOC_039523	Pbx4	8:69832490-69872292	1.26788	0.01385	0.0402955
XLOC_035630	Dbp	7:45705204-45718002	1.26784	0.00275	0.0104311
XLOC_004896	Kcnmb4	10:116417860-116475319	1.26783	0.01435	0.0413869
XLOC_039238	-	8:20587074-20596690	1.26762	0.00445	0.0156193
XLOC_018540	Adrb1	19:56722371-56724862	1.26717	0.0092	0.0287489
XLOC_029008	Cbfa2t2-ps1	5:60231482-60232212	1.26327	0.01575	0.0447595
XLOC_038944	Ebf3	7:137193672-137314871	1.26293	5e-05	0.000306704
XLOC_014075	Prickle1	15:93498972-93595891	1.26278	5e-05	0.000306704
XLOC_001316	Dnm3os,Gm38304,Pigc	1:161942085-162479943	1.26167	5e-05	0.000306704
XLOC_021527	Fap	2:62500924-62574075	1.25995	5e-05	0.000306704
XLOC_041906	Zkscan7	9:122885079-122903184	1.25918	0.0004	0.00197917
XLOC_028432	Tnfrsf14	4:154918181-154928563	1.25643	0.002	0.00792938
XLOC_019371	Gm13375	2:20969053-20969997	1.25571	0.001	0.00437303
XLOC_011898	Ebf2	14:67233291-67437171	1.2548	0.0001	0.000582134
XLOC_040084	Gas6	8:13463970-13494536	1.25237	5e-05	0.000306704
XLOC_014917	Fgd4	16:16416916-16600549	1.25214	5e-05	0.000306704
XLOC_003575	Sesn1	10:41810160-41908424	1.25159	5e-05	0.000306704
XLOC_005552	Wnt9a	11:59306927-59333552	1.25022	5e-05	0.000306704
XLOC_014423	Fetub	16:22918381-22939766	1.24827	0.0058	0.0195351
XLOC_018564	E330013P04Rik	19:60144674-60162591	1.24793	0.0075	0.0241189
XLOC_023571	Ctss	3:95526785-95556403	1.24783	5e-05	0.000306704
XLOC_007106	Ntn1	11:68209363-68400823	1.24736	5e-05	0.000306704
XLOC_041167	Cadm1	9:47529792-47857637	1.24473	0.00325	0.0119766
XLOC_040918	Icam1	9:21015832-21028815	1.24435	5e-05	0.000306704
XLOC_008717	Efr3b	12:3962553-4038915	1.24418	5e-05	0.000306704
XLOC_013880	Oplah	15:76294433-76330677	1.24379	0.01535	0.0437692
XLOC_038455	Trim21	7:102557921-102565469	1.23978	5e-05	0.000306704
XLOC_004749	Appl2	10:83600032-83648738	1.23931	5e-05	0.000306704
XLOC_041136	C030014I23Rik	9:44477923-44482180	1.23927	5e-05	0.000306704
XLOC_018410	Plce1	19:38481108-38785030	1.23884	0.00115	0.00492593
XLOC_006001	Gm11492,Sept4	11:87566652-87590539	1.23864	0.00965	0.0299075
XLOC_022753	Ppp1r3d	2:178411205-178414472	1.23863	5e-05	0.000306704
XLOC_009993	Fbxl21	13:56522381-56540166	1.23718	0.01765	0.049202
XLOC_012584	Efs	14:54916542-54929266	1.23702	5e-05	0.000306704
XLOC_010284	Slc38a9	13:112660765-112738743	1.23655	5e-05	0.000306704
XLOC_002328	Glb1l,Gm27943	1:75171716-75210813	1.23468	0.00125	0.00527118
XLOC_005346	Ebf1	11:44610836-45008099	1.23459	5e-05	0.000306704
XLOC_007265	Srr	11:74898070-75164448	1.23457	0.0105	0.0320808
XLOC_021137	Skida1	2:18040675-18049791	1.23428	0.00055	0.00261015
XLOC_022372	Napb	2:148693721-148732467	1.23414	5e-05	0.000306704
XLOC_016430	-	17:22772473-22778455	1.2337	0.00015	0.000839049
XLOC_032014	Gstk1	6:42245934-42250448	1.22677	5e-05	0.000306704
XLOC_024095	Col24a1	3:145292471-145552013	1.22594	0.00045	0.00219775
XLOC_031493	Gal3st4,Gm43720,Gpc2	5:138259481-138280008	1.22587	0.0025	0.00959534
XLOC_026700	Snhg12,Snora44,Snora61,Snord99	4:132308677-132311024	1.22449	5e-05	0.000306704
XLOC_032188	Fam188b	6:55203382-55320473	1.22424	0.0012	0.00509035
XLOC_039402	Slc7a2	8:40862394-40922308	1.22121	5e-05	0.000306704
XLOC_000129	Tmem14a	1:21166468-21230167	1.21888	5e-05	0.000306704
XLOC_032941	Acrbp,Ing4,RP24-503A2.6	6:125009144-125063267	1.21783	5e-05	0.000306704
XLOC_029843	Wbscr27	5:134932362-134942766	1.21741	0.0003	0.00153873
XLOC_036994	Nlrp5-ps,Vmn1r90	7:14530651-14622935	1.21579	0.00355	0.0129175
XLOC_006197	-	11:100971438-100972307	1.21398	0.0036	0.0130679
XLOC_021918	Prdm11	2:92965150-93046292	1.21307	5e-05	0.000306704
XLOC_036478	Sbk1	7:126272183-126295032	1.21305	5e-05	0.000306704
XLOC_006678	Ehbp1	11:22005824-22342292	1.21235	5e-05	0.000306704
XLOC_036492	Ypel3	7:126776937-126780522	1.21194	5e-05	0.000306704
XLOC_041442	Gsta4	9:78191965-78209348	1.21188	5e-05	0.000306704
XLOC_039817	Nol3	8:105276417-105296344	1.20953	0.00025	0.00131301
XLOC_024327	Naaladl2	3:23798101-25144261	1.20751	0.004	0.0142646
XLOC_019135	Phyh	2:4918893-4938731	1.20476	5e-05	0.000306704
XLOC_024254	Zfand1	3:10339889-10351317	1.20395	5e-05	0.000306704
XLOC_009005	Tmem30b	12:73543113-73546395	1.2039	0.0032	0.0118341
XLOC_039535	Comp	8:70373547-70382066	1.2031	5e-05	0.000306704
XLOC_002808	Ptprc	1:138062860-138175708	1.20278	0.0179	0.0498069
XLOC_013052	Vps13b	15:35371139-35938246	1.20206	5e-05	0.000306704
XLOC_008114	Gm4419	12:21417866-21421128	1.20113	0.0114	0.0343517
XLOC_025229	Gstm2	3:107981701-107986453	1.20111	5e-05	0.000306704
XLOC_008427	Gstz1	12:87106865-87164721	1.20031	5e-05	0.000306704
XLOC_002028	Mfsd9	1:40771384-40790687	1.20029	0.0001	0.000582134
XLOC_014959	Tbx1	16:18581478-18588792	1.2001	0.0021	0.00827515
XLOC_010096	Tert	13:73626913-73652367	1.20001	0.0002	0.00107962
XLOC_027088	Plag1	4:3898795-3938423	1.19955	5e-05	0.000306704
XLOC_003109	Fcgr3	1:171051173-171064935	1.19953	0.0039	0.013974
XLOC_041557	Plscr2	9:92275492-92297975	1.19938	0.0004	0.00197917
XLOC_015817	H2-DMb1	17:34153071-34160230	1.19785	0.00825	0.0261899
XLOC_012583	Slc22a17	14:54906529-54913132	1.19773	5e-05	0.000306704
XLOC_045439	Gpr173	X:152343597-152416698	1.19761	0.00115	0.00492593
XLOC_038642	Ric3	7:108950337-109083331	1.1971	0.0064	0.021178
XLOC_014812	Bace2	16:97356548-97439169	1.1942	0.0049	0.0169621
XLOC_035279	Zfp30	7:29783994-29794703	1.19375	5e-05	0.000306704
XLOC_015609	Hcfc1r1	17:23668613-23675307	1.19356	5e-05	0.000306704
XLOC_008161	Twist1	12:33957661-33973779	1.19334	5e-05	0.000306704
XLOC_031164	Cabp1	5:115168688-115194381	1.19281	0.0079	0.025238
XLOC_043974	Tnmd	X:133850979-133865577	1.192	5e-05	0.000306704
XLOC_031032	Gm43422,Tgfbr3	5:107106569-107289635	1.19162	5e-05	0.000306704
XLOC_040577	Crnde	8:92326037-92356120	1.19149	0.0076	0.0243886
XLOC_018754	Ms4a7	19:11315497-11336146	1.19056	0.01375	0.0400904
XLOC_016318	Fndc1	17:7736374-7827341	1.19008	0.00055	0.00261015
XLOC_011264	Nid2	14:19751256-19823823	1.18819	5e-05	0.000306704
XLOC_008864	Tspan13	12:36014556-36042500	1.18463	0.00315	0.0116778
XLOC_023780	Amigo1	3:108186334-108192286	1.18438	0.0097	0.0300488
XLOC_012919	Dzip1	14:118875519-118925731	1.18281	5e-05	0.000306704
XLOC_004124	Lrig3	10:125965196-126015359	1.18179	5e-05	0.000306704
XLOC_009294	Gm30238	12:112690985-112693588	1.17981	0.00855	0.0270412
XLOC_025254	Gpsm2	3:108653912-108722325	1.17735	5e-05	0.000306704
XLOC_013571	Ghr	15:3317753-3583506	1.17662	5e-05	0.000306704
XLOC_044314	Arhgap6,Gm27980	X:168795098-169320499	1.17651	0.01325	0.0388913
XLOC_004421	AA474331	10:39890017-39899238	1.17425	5e-05	0.000306704
XLOC_033249	Sgce	6:4674349-4747207	1.17392	5e-05	0.000306704
XLOC_002400	Dner	1:84369838-84696221	1.17151	0.00225	0.00877713
XLOC_033118	Mgst1	6:138140315-138156755	1.17102	5e-05	0.000306704
XLOC_044386	Porcn	X:8193847-8206525	1.171	0.00065	0.00300802
XLOC_005072	Pik3ip1	11:3288873-3342971	1.16967	5e-05	0.000306704
XLOC_040521	Nfix	8:84699875-84800378	1.16888	5e-05	0.000306704
XLOC_017861	Sema6a	18:47235597-47368909	1.16874	5e-05	0.000306704
XLOC_003438	Txlnb	10:17790521-17845665	1.16855	0.01055	0.0322119
XLOC_039765	Mmp15	8:95352264-95375036	1.16852	0.00015	0.000839049
XLOC_043720	Ar	X:98148751-98323215	1.16746	5e-05	0.000306704
XLOC_018380	Ifit2,Ifit3	19:34550601-34588902	1.16723	0.0143	0.0412777
XLOC_024179	Negr1	3:156561793-157316445	1.16712	5e-05	0.000306704
XLOC_008729	Klhl29	12:5077211-5375710	1.16701	5e-05	0.000306704
XLOC_029042	Wdr19	5:65199695-65260415	1.16645	5e-05	0.000306704
XLOC_017809	Fchsd1	18:37955078-37969777	1.16642	5e-05	0.000306704
XLOC_015145	Upk1b	16:38773183-38800214	1.16597	0.0015	0.00619656
XLOC_042209	Nlrx1	9:44252619-44268599	1.16459	5e-05	0.000306704
XLOC_013489	Mettl7a1	15:100303966-100314759	1.16398	5e-05	0.000306704
XLOC_026693	Tmem200b	4:131920252-132076992	1.16247	0.00495	0.0171047
XLOC_038458	Trim68	7:102677579-102687326	1.16119	5e-05	0.000306704
XLOC_006163	Igfbp4	11:99040027-99054392	1.16114	5e-05	0.000306704
XLOC_025234	Gstm4	3:108039525-108044991	1.16053	5e-05	0.000306704
XLOC_012071	Itgbl1	14:123659946-124677127	1.16042	5e-05	0.000306704
XLOC_035795	Fam169b	7:68266338-68363092	1.1592	0.00225	0.00877713
XLOC_020788	-	2:163046228-163050194	1.15889	0.0016	0.00655585
XLOC_041278	Larp6	9:60712988-60738801	1.15565	0.00035	0.00176063
XLOC_029470	Idua	5:108629769-108684557	1.15394	0.0002	0.00107962
XLOC_001088	-	1:133977467-133984094	1.15204	0.00255	0.00976518
XLOC_000830	D2hgdh,Gm18666,Gm7889	1:93824908-93985816	1.15126	0.00015	0.000839049
XLOC_040990	Kirrel3	9:34485893-35036716	1.15053	0.0018	0.00725931
XLOC_008177	Etv1	12:38779379-38868356	1.1505	0.0012	0.00509035
XLOC_045123	Zdhhc15	X:104536968-104671064	1.15009	5e-05	0.000306704
XLOC_022282	Rassf2	2:131989414-132030258	1.14503	0.00035	0.00176063
XLOC_039385	Ppp1r3b	8:35375740-35388135	1.14484	5e-05	0.000306704
XLOC_038430	P2ry6	7:100937629-100979420	1.1433	0.00085	0.00379027
XLOC_034132	Prickle2	6:92370704-92706267	1.14317	5e-05	0.000306704
XLOC_017924	Piezo2	18:63010212-63387328	1.14312	5e-05	0.000306704
XLOC_024054	Gbp7,Gm43802	3:142530234-142550190	1.14248	0.00065	0.00300802
XLOC_044084	Tmem164	X:142681405-142843494	1.14129	5e-05	0.000306704
XLOC_014562	B4galt4	16:38742263-38769049	1.139	5e-05	0.000306704
XLOC_005490	Gpx3	11:54902452-54910384	1.1385	5e-05	0.000306704
XLOC_004351	Enpp3	10:24773443-24836195	1.13834	0.00045	0.00219775
XLOC_026204	Ccdc171	4:83525544-83865191	1.13732	0.0042	0.0148608
XLOC_006526	Tcn2	11:3917191-3932159	1.13529	5e-05	0.000306704
XLOC_010256	3830408C21Rik	13:107022535-107033673	1.13496	0.00685	0.0223944
XLOC_036482	Apobr	7:126546454-126594941	1.13394	0.0151	0.0431379
XLOC_027466	Lpar1	4:58435251-58553992	1.1337	5e-05	0.000306704
XLOC_022064	Olfr1317	2:112089412-112203384	1.13225	0.00195	0.00776514
XLOC_001073	Lrrn2	1:132880272-132940005	1.12746	0.008	0.0254796
XLOC_003533	Tspyl4	10:34282189-34418572	1.12661	0.0007	0.00320017
XLOC_024760	Glrb	3:80843598-80975519	1.12582	0.00015	0.000839049
XLOC_024636	E130311K13Rik	3:63914683-63929472	1.1248	0.00015	0.000839049
XLOC_043975	Srpx2	X:133908413-133932446	1.12473	5e-05	0.000306704
XLOC_040480	Gab1	8:80764431-80880512	1.12469	5e-05	0.000306704
XLOC_033621	Jazf1	6:52768074-53068723	1.12436	0.00015	0.000839049
XLOC_017996	Setbp1	18:78750379-79110424	1.12397	5e-05	0.000306704
XLOC_031550	Zfp316	5:143249648-143270022	1.12243	5e-05	0.000306704
XLOC_033699	Snca	6:60731574-60829855	1.12211	0.0012	0.00509035
XLOC_021059	Celf2	2:6539693-7509563	1.12199	5e-05	0.000306704
XLOC_039691	Phkb	8:85717556-86061376	1.11963	0.0004	0.00197917
XLOC_031413	Vps37d	5:135072899-135078266	1.11866	0.00065	0.00300802
XLOC_022452	Nol4l	2:153407460-153529971	1.11783	5e-05	0.000306704
XLOC_040595	Bbs2	8:94067953-94098811	1.11781	0.0002	0.00107962
XLOC_025720	Triqk	4:12906837-12983880	1.1169	0.0003	0.00153873
XLOC_021425	Scai	2:39066213-39190734	1.11659	0.00055	0.00261015
XLOC_002117	Inpp1	1:52785426-52817742	1.11657	0.00015	0.000839049
XLOC_032727	Lrrn1	6:107529767-107570214	1.11656	0.00835	0.0264764
XLOC_025888	Il11ra1	4:41699988-41774247	1.1165	5e-05	0.000306704
XLOC_004385	Hey2	10:30832358-30842801	1.11445	5e-05	0.000306704
XLOC_041544	Adamts7	9:90163068-90270940	1.11426	0.0015	0.00619656
XLOC_031531	Radil	5:142484622-142551098	1.11304	0.00015	0.000839049
XLOC_018795	Dtx4	19:12466338-12502129	1.1129	5e-05	0.000306704
XLOC_016456	Flywch2	17:23771840-23786224	1.11215	0.01385	0.0402955
XLOC_024866	Efna3	3:89313898-89322965	1.11213	0.0008	0.00358614
XLOC_003137	Vangl2	1:172000959-172028444	1.11193	0.0002	0.00107962
XLOC_024812	Cd1d1	3:86995833-86999444	1.11109	0.0002	0.00107962
XLOC_045550	Rab9	X:166457251-166479867	1.11009	5e-05	0.000306704
XLOC_022269	Adam33	2:131050351-131063814	1.1097	5e-05	0.000306704
XLOC_017562	Acaa2	18:74779169-74806207	1.10889	5e-05	0.000306704
XLOC_017543	Tcf4	18:69343355-69689079	1.10838	5e-05	0.000306704
XLOC_015854	Ddah2	17:35059034-35062095	1.10706	5e-05	0.000306704
XLOC_014099	Rapgef3	15:97744769-97768713	1.10686	0.00025	0.00131301
XLOC_029125	Rasl11b	5:74195285-74199481	1.10675	0.0001	0.000582134
XLOC_022620	Sulf2	2:165992635-166158173	1.10658	5e-05	0.000306704
XLOC_017633	Zfp438	18:5209959-5334818	1.10654	0.0003	0.00153873
XLOC_027304	Enho	4:41569774-41641416	1.10654	0.00065	0.00300802
XLOC_028023	Ago4	4:126489540-126533590	1.10549	0.0031	0.0115144
XLOC_007724	Itga2b	11:102453296-102470122	1.10512	0.01185	0.0354171
XLOC_045031	Amer1	X:95420317-95444872	1.10483	5e-05	0.000306704
XLOC_005540	Gm12258	11:58847157-58861956	1.10376	0.0005	0.00240053
XLOC_018643	Malat1	19:5795581-5802672	1.10267	0.00335	0.0122785
XLOC_029072	Limch1	5:66745826-67057159	1.10227	0.0017	0.00690727
XLOC_035788	Lysmd4	7:67222543-67373416	1.10184	0.0142	0.0410588
XLOC_037293	Ltbp4	7:27305135-27337692	1.10129	0.00015	0.000839049
XLOC_017466	Isoc1	18:58652933-58680567	1.10087	5e-05	0.000306704
XLOC_016606	Zfp811	17:32795675-32809903	1.09735	0.006	0.0200645
XLOC_038189	Kif7	7:79660195-79715720	1.09596	0.00065	0.00300802
XLOC_004999	Myl6b	10:128494156-128498794	1.09377	0.0007	0.00320017
XLOC_016893	Mdfi	17:47815327-47834691	1.0935	0.0005	0.00240053
XLOC_022023	Fibin	2:110360916-110363183	1.09331	5e-05	0.000306704
XLOC_011280	Kat6b	14:21481433-21672478	1.09251	5e-05	0.000306704
XLOC_007973	Pycr1	11:120635711-120643769	1.09226	5e-05	0.000306704
XLOC_010676	Tpmt	13:47023576-47084613	1.09224	0.01205	0.03592
XLOC_043842	Lpar4	X:106920393-106933900	1.09142	5e-05	0.000306704
XLOC_030448	Man2b2	5:36803835-36830653	1.09016	5e-05	0.000306704
XLOC_021018	Pcmtd2	2:181837853-181857461	1.08853	5e-05	0.000306704
XLOC_044692	Gpc4	X:52046996-52165661	1.08798	5e-05	0.000306704
XLOC_040382	Slc25a42	8:70184339-70212305	1.08674	5e-05	0.000306704
XLOC_044317	Mid1	X:169685187-170005889	1.08604	5e-05	0.000306704
XLOC_018382	Ifit1	19:34592887-34662421	1.08582	0.00025	0.00131301
XLOC_036077	Tenm4	7:96171245-97064758	1.08567	0.00885	0.0278345
XLOC_018724	Myrf	19:10208271-10240748	1.08536	0.0006	0.00281401
XLOC_015323	Adamts1	16:85793826-85803113	1.08488	5e-05	0.000306704
XLOC_004698	Gng7	10:80948623-81014945	1.08415	5e-05	0.000306704
XLOC_019493	Ralgds	2:28513117-28553081	1.08411	5e-05	0.000306704
XLOC_031487	Zfp113	5:138139521-138155744	1.08393	0.00455	0.015925
XLOC_014677	Robo1	16:72663102-73046098	1.08382	5e-05	0.000306704
XLOC_005519	Igtp,Irgm2	11:58199555-58222782	1.08357	5e-05	0.000306704
XLOC_012035	Gpc6	14:116925224-117979542	1.08348	5e-05	0.000306704
XLOC_025144	Olfml3	3:103721776-103738204	1.08249	5e-05	0.000306704
XLOC_011953	Ccdc122	14:77024199-77112257	1.08226	0.00105	0.00456523
XLOC_017643	Mkx	18:6910458-7004780	1.08154	0.00265	0.0100969
XLOC_007151	Nlgn2	11:69823121-69837951	1.08014	5e-05	0.000306704
XLOC_015005	Ehhadh	16:21761286-21787844	1.07964	0.0006	0.00281401
XLOC_032200	Nt5c3	6:56879449-56923932	1.07913	5e-05	0.000306704
XLOC_017987	Rnf165	18:77456109-77565382	1.07775	0.01795	0.0498746
XLOC_035633	Lmtk3	7:45783931-45804140	1.07722	5e-05	0.000306704
XLOC_011323	Arhgef3	14:27114838-27403912	1.0768	0.0001	0.000582134
XLOC_002370	Dock10	1:80501072-80758583	1.0757	5e-05	0.000306704
XLOC_002160	Kctd18	1:57954889-58026074	1.07488	0.0004	0.00197917
XLOC_038559	Apbb1	7:105558482-105581653	1.07431	5e-05	0.000306704
XLOC_015202	Alcam	16:52248984-52454262	1.07284	5e-05	0.000306704
XLOC_039557	Use1	8:71366847-71369732	1.07261	5e-05	0.000306704
XLOC_010869	Zfp85	13:67729261-67756888	1.07183	0.00385	0.013824
XLOC_039948	Map10	8:125669817-125673359	1.07182	0.0003	0.00153873
XLOC_030080	BC028471,Gm20488,Medag	5:149367635-149431723	1.07013	5e-05	0.000306704
XLOC_043364	Cxx1c	X:53577086-53609239	1.06821	0.00145	0.00601562
XLOC_010907	Zfp825	13:74431757-74617950	1.06752	5e-05	0.000306704
XLOC_015054	Tmem44	16:30511695-30550842	1.06716	0.0002	0.00107962
XLOC_017477	Iigp1	18:60376028-60392627	1.0667	0.0026	0.00992588
XLOC_026296	Fggy	4:95557506-95926939	1.0665	0.0002	0.00107962
XLOC_024033	Adh7	3:138210715-138240405	1.0659	0.00175	0.007085
XLOC_013373	Ttc38	15:85832298-85858822	1.06506	5e-05	0.000306704
XLOC_023410	Thbs3	3:89202914-89227088	1.06406	0.0001	0.000582134
XLOC_023372	Crabp2	3:87948651-87953376	1.0633	5e-05	0.000306704
XLOC_021441	Gtdc1	2:44564411-44927691	1.06253	0.00015	0.000839049
XLOC_013217	Zfp707	15:75969122-75975868	1.06223	0.0014	0.00582419
XLOC_035240	Eid2b	7:28277729-28282101	1.062	5e-05	0.000306704
XLOC_000608	Slc4a3	1:75546265-75562689	1.06191	0.0005	0.00240053
XLOC_044735	Arhgef6	X:57231484-57338787	1.06145	0.00535	0.0182685
XLOC_017858	Cdo1	18:46713199-46728547	1.06131	5e-05	0.000306704
XLOC_041259	Stoml1	9:58253163-58262523	1.06112	5e-05	0.000306704
XLOC_002594	Cdh19	1:110887216-110977758	1.06041	0.0016	0.00655585
XLOC_029806	Tpst1	5:130073325-130135729	1.05964	5e-05	0.000306704
XLOC_044501	Gm14523,Klhl13	X:23219270-23365173	1.05896	5e-05	0.000306704
XLOC_026712	Ahdc1	4:133011259-133078110	1.05888	5e-05	0.000306704
XLOC_015818	Tap1	17:34181987-34197225	1.05876	5e-05	0.000306704
XLOC_017203	Gata6	18:11049086-11085635	1.05776	0.0002	0.00107962
XLOC_006827	Cyfip2	11:46193849-46312859	1.0559	0.0105	0.0320808
XLOC_044069	Atg4a	X:140956906-141164448	1.0553	5e-05	0.000306704
XLOC_028355	Fbxo44	4:148152618-148166424	1.05514	0.00015	0.000839049
XLOC_027449	Ctnnal1	4:56810934-56865262	1.05474	0.0003	0.00153873
XLOC_016439	Zfp40	17:23173868-23193252	1.05451	0.00055	0.00261015
XLOC_040819	Casp12	9:5345429-5373032	1.0539	5e-05	0.000306704
XLOC_032632	Slc41a3	6:90604724-90646412	1.05339	5e-05	0.000306704
XLOC_007839	2610035D17Rik	11:113043894-113201838	1.05294	0.0012	0.00509035
XLOC_026637	Gm12942,Zmym6	4:127077121-127129645	1.05244	0.0018	0.00725931
XLOC_015003	-	16:21331899-21333373	1.05153	0.00085	0.00379027
XLOC_005823	Inpp5k	11:75630770-75648878	1.05103	5e-05	0.000306704
XLOC_021342	Slc2a8	2:32972838-32982083	1.05041	5e-05	0.000306704
XLOC_019435	Abca2	2:25428665-25448540	1.04992	0.00015	0.000839049
XLOC_042056	Zfp810	9:22276657-22307664	1.04955	5e-05	0.000306704
XLOC_043051	Kcnd1	X:7822138-7838280	1.04877	0.00045	0.00219775
XLOC_022092	Meis2	2:115863063-116065839	1.04737	5e-05	0.000306704
XLOC_017878	Zfp608	18:54888044-55079414	1.04704	5e-05	0.000306704
XLOC_029643	Tbx5	5:119832164-119885220	1.04524	0.0024	0.00926913
XLOC_019341	Plxdc2	2:16355776-16761699	1.04495	5e-05	0.000306704
XLOC_009845	Bphl	13:34037632-34074074	1.04447	5e-05	0.000306704
XLOC_010222	Serf1	13:100106794-100114571	1.04326	5e-05	0.000306704
XLOC_017919	Adrb2	18:62119565-62179959	1.04309	0.00285	0.0107266
XLOC_042383	Coro2b	9:62418964-62537213	1.04166	0.00025	0.00131301
XLOC_005737	Zfp3	11:70764208-70776249	1.04134	0.00335	0.0122785
XLOC_015027	Bcl6	16:23965049-23988852	1.04047	5e-05	0.000306704
XLOC_023228	Lekr1	3:65666170-65872281	1.04026	0.01215	0.0361626
XLOC_042790	Sema3f	9:107681499-107710475	1.04019	5e-05	0.000306704
XLOC_023044	Abhd18,Gm2011	3:40818102-40938138	1.03943	0.0057	0.0192604
XLOC_013042	Cpq	15:33083128-33616712	1.03838	5e-05	0.000306704
XLOC_003846	Izumo4	10:80702353-80705485	1.03727	0.0008	0.00358614
XLOC_018125	Cdc42bpg	19:6306231-6325657	1.03609	5e-05	0.000306704
XLOC_042985	-	JH584304.1:52214-61455	1.03436	5e-05	0.000306704
XLOC_010047	-	13:65240963-65255013	1.03433	0.0008	0.00358614
XLOC_008844	Hbp1	12:31654868-31950535	1.03429	5e-05	0.000306704
XLOC_041938	Dync2h1	9:6928502-7207065	1.03325	0.0026	0.00992588
XLOC_004048	Bbs10	10:111298678-111301736	1.03193	0.0012	0.00509035
XLOC_016958	Ptprs	17:56412430-56476483	1.03191	5e-05	0.000306704
XLOC_003821	Hmha1	10:80016652-80031472	1.03181	0.00185	0.00743667
XLOC_004576	Bicc1	10:70868668-71159850	1.03052	5e-05	0.000306704
XLOC_039936	Klhl36	8:119862242-119877855	1.03029	0.0006	0.00281401
XLOC_020504	Plcb1	2:134786066-135583584	1.02879	0.003	0.0112104
XLOC_030033	Wasf3	5:146384984-146473615	1.02794	5e-05	0.000306704
XLOC_035952	RP24-252B21.3,Stard5	7:83631958-83745843	1.02733	0.0001	0.000582134
XLOC_015275	Epha3	16:63538574-63864166	1.02695	5e-05	0.000306704
XLOC_028787	Uvssa	5:33378548-33423451	1.02693	5e-05	0.000306704
XLOC_045420	Maged2	X:150806369-150814345	1.0265	5e-05	0.000306704
XLOC_021594	Cir1	2:73271924-73337818	1.02608	0.0002	0.00107962
XLOC_029277	Shroom3	5:92683433-92965474	1.02554	0.00645	0.0213227
XLOC_009902	Mylip	13:45389741-45412019	1.02542	5e-05	0.000306704
XLOC_028739	Emilin1	5:30913401-30921277	1.02443	5e-05	0.000306704
XLOC_034599	Lrp6	6:134446475-134567015	1.02375	5e-05	0.000306704
XLOC_039419	Gm16352,Sorbs2	8:45507787-45827908	1.02219	0.00015	0.000839049
XLOC_033906	Tcf7l1	6:72626372-72789431	1.02109	5e-05	0.000306704
XLOC_016481	Slc9a3r2	17:24639281-24650306	1.02056	5e-05	0.000306704
XLOC_003265	Disp1	1:183086265-183221522	1.01775	5e-05	0.000306704
XLOC_038948	Mapk1ip1	7:138835822-138883057	1.01671	0.01335	0.0391172
XLOC_000583	Stk36	1:74601444-74636894	1.0154	0.01795	0.0498746
XLOC_023445	Dennd4b	3:90265184-90280669	1.01318	0.0126	0.0372652
XLOC_042776	Hemk1	9:107327083-107338350	1.01306	0.00675	0.0220993
XLOC_023607	Hist2h2aa1,Hist2h3c1	3:96242055-96248509	1.01268	0.00075	0.00339675
XLOC_006059	Samd14	11:95009485-95026087	1.01223	5e-05	0.000306704
XLOC_010854	Zfp712	13:67038593-67064035	1.01186	0.0026	0.00992588
XLOC_029485	Gm26779	5:109674544-110058032	1.01179	0.00735	0.023749
XLOC_023623	Txnip	3:96555764-96566801	1.00971	5e-05	0.000306704
XLOC_022891	4632415L05Rik	3:19894837-19901039	1.00945	0.0027	0.0102615
XLOC_010064	Zfp759	13:67128208-67142796	1.00749	0.00145	0.00601562
XLOC_006990	2610507I01Rik	11:59197642-59202394	1.00695	0.0007	0.00320017
XLOC_005135	Adcy1	11:7063488-7178506	1.00601	0.0001	0.000582134
XLOC_019717	Acvr2a	2:48814108-49325405	1.00529	0.00075	0.00339675
XLOC_002639	Steap3	1:120190756-120272705	1.00527	5e-05	0.000306704
XLOC_024500	Pcdh18	3:49743295-49757325	1.00507	5e-05	0.000306704
XLOC_007279	-	11:75729301-75732828	1.00504	0.005	0.0172555
XLOC_039099	Cers4	8:4492989-4538187	1.0034	0.0071	0.023095
XLOC_017189	Fzd8	18:9212166-9218125	1.00181	5e-05	0.000306704
XLOC_002259	Lancl1	1:67000516-67038872	1.00171	5e-05	0.000306704
XLOC_032098	Zfp783,Zfp956	6:47942911-47965300	1.00129	0.00035	0.00176063
XLOC_020564	BC039771,Rin2	2:145675366-145887784	1.00079	5e-05	0.000306704
XLOC_039653	Podnl1	8:84125805-84132802	-1.00042	0.00045	0.00219775
XLOC_027167	Ripk2	4:16122699-16163668	-1.00076	5e-05	0.000306704
XLOC_043336	Rbmx2	X:48695003-48710723	-1.00092	0.001	0.00437303
XLOC_018830	Psat1	19:15904658-15947337	-1.00114	5e-05	0.000306704
XLOC_021112	Hacd1	2:13850281-14149634	-1.00128	0.00325	0.0119766
XLOC_012055	Ipo5	14:120910598-120948042	-1.00275	5e-05	0.000306704
XLOC_038836	Dctpp1	7:127256958-127260709	-1.00391	0.0002	0.00107962
XLOC_041661	Topbp1	9:103305179-103350428	-1.00443	5e-05	0.000306704
XLOC_018682	Stip1	19:7020695-7040026	-1.00524	5e-05	0.000306704
XLOC_039430	Acsl1	8:46471040-46536051	-1.00588	0.00025	0.00131301
XLOC_016889	Bysl	17:47505050-47611492	-1.0065	0.0043	0.0151554
XLOC_024873	Cks1b	3:89415471-89418383	-1.00933	5e-05	0.000306704
XLOC_018923	Pank1	19:34809442-34879455	-1.00951	0.0005	0.00240053
XLOC_013122	Deptor	15:55099916-55259271	-1.01031	5e-05	0.000306704
XLOC_016485	Tbl3	17:24696233-24707660	-1.01078	5e-05	0.000306704
XLOC_038428	Relt	7:100845846-100863446	-1.01115	0.00505	0.0174148
XLOC_034628	Arhgdib	6:136923654-136968865	-1.01425	5e-05	0.000306704
XLOC_003437	Cited2	10:17723227-17725673	-1.01479	5e-05	0.000306704
XLOC_021929	Hsd17b12	2:94032688-94157964	-1.01483	5e-05	0.000306704
XLOC_027154	Otud6b	4:14809497-14826587	-1.01521	5e-05	0.000306704
XLOC_014557	Cox17,Gm21987,Popdc2	16:38346990-38378216	-1.01758	5e-05	0.000306704
XLOC_041657	Slco2a1	9:102988711-103096002	-1.01913	5e-05	0.000306704
XLOC_038761	Usp31	7:121641941-121708013	-1.02061	5e-05	0.000306704
XLOC_030013	Cpsf4	5:145167212-145182041	-1.02123	5e-05	0.000306704
XLOC_003897	Txnrd1	10:82859205-82897724	-1.02164	5e-05	0.000306704
XLOC_032233	Herc3	6:58831464-58920398	-1.02307	0.00085	0.00379027
XLOC_005260	Rtn4	11:29692879-30026033	-1.02392	5e-05	0.000306704
XLOC_027686	Jun	4:95049033-95167318	-1.02458	5e-05	0.000306704
XLOC_001535	Lin9	1:180641149-180690694	-1.02541	0.00085	0.00379027
XLOC_029861	Hspb1	5:135887918-135889563	-1.02654	5e-05	0.000306704
XLOC_032512	Dysf	6:84008345-84211067	-1.02697	5e-05	0.000306704
XLOC_004579	Cisd1	10:71330479-71344954	-1.02721	5e-05	0.000306704
XLOC_026359	Gm12715	4:103563401-103564529	-1.02884	5e-05	0.000306704
XLOC_026411	Kti12	4:108834600-108862127	-1.02982	0.0004	0.00197917
XLOC_030736	Tec	5:72755715-72868483	-1.0305	0.00015	0.000839049
XLOC_003706	Egr2	10:67535380-67542188	-1.03089	0.0025	0.00959534
XLOC_004632	Pwp2	10:78170909-78185149	-1.0316	5e-05	0.000306704
XLOC_011003	Utp15	13:98246835-98263030	-1.03171	5e-05	0.000306704
XLOC_024558	Exosc8	3:54692742-54735393	-1.03174	0.0023	0.00894906
XLOC_006747	Stc2	11:31357219-31370991	-1.0328	0.00105	0.00456523
XLOC_029797	Cct6a,Snora15	5:129765557-129846371	-1.03293	5e-05	0.000306704
XLOC_019722	Kif5c	2:49619297-49774778	-1.03331	0.0022	0.0086068
XLOC_004882	Glipr1	10:111972663-112002631	-1.03333	0.0004	0.00197917
XLOC_034332	Bid	6:120836211-120917004	-1.03472	0.00035	0.00176063
XLOC_004165	Timeless	10:128225837-128252941	-1.03679	0.00015	0.000839049
XLOC_003937	Nup37	10:88146991-88178388	-1.03685	5e-05	0.000306704
XLOC_026646	Phc2	4:128654701-128752881	-1.03724	5e-05	0.000306704
XLOC_044380	Suv39h1	X:8042942-8074760	-1.03913	5e-05	0.000306704
XLOC_015137	Pla1a	16:38396118-38433312	-1.03977	0.0057	0.0192604
XLOC_030972	Lin54	5:100441692-100500639	-1.04011	5e-05	0.000306704
XLOC_019045	Cfap43,Gm22240	19:47737560-47919429	-1.04018	0.0024	0.00926913
XLOC_018437	Pgam1	19:41911870-41918664	-1.04039	5e-05	0.000306704
XLOC_037328	Actn4	7:28881421-28962340	-1.04086	5e-05	0.000306704
XLOC_042534	Mb21d1	9:78427506-78443237	-1.04128	0.00025	0.00131301
XLOC_032781	Tatdn2	6:113696932-113713284	-1.04134	5e-05	0.000306704
XLOC_014129	Tuba1b	15:98931424-98934565	-1.04253	5e-05	0.000306704
XLOC_001935	Bag2	1:33745483-33757795	-1.04336	5e-05	0.000306704
XLOC_034543	Gm22362,Ybx3	6:131364854-131388476	-1.04384	5e-05	0.000306704
XLOC_030300	Prkag2	5:24862743-25110109	-1.04549	5e-05	0.000306704
XLOC_020802	Pkig	2:163658385-163750457	-1.04626	0.00015	0.000839049
XLOC_007785	Ftsj3	11:106249141-106256079	-1.04695	5e-05	0.000306704
XLOC_008750	Mycn	12:12936095-12941914	-1.04796	0.01655	0.0465655
XLOC_015383	Gart	16:91611467-91646952	-1.04802	5e-05	0.000306704
XLOC_005848	Gm12346	11:77216262-77460220	-1.04834	0.0063	0.0209133
XLOC_010317	-	13:119661605-119669948	-1.04916	5e-05	0.000306704
XLOC_020586	Nxt1	2:148672600-148676027	-1.04988	5e-05	0.000306704
XLOC_044056	Rnf128	X:139563315-139673145	-1.04997	5e-05	0.000306704
XLOC_038064	Mphosph10	7:64376526-64392282	-1.05048	5e-05	0.000306704
XLOC_022107	Fsip1,Gm29232,Gpr176	2:118204887-118373563	-1.05109	5e-05	0.000306704
XLOC_023595	Anp32e	3:95929245-95947390	-1.05168	5e-05	0.000306704
XLOC_005757	Mybbp1a	11:72441354-72489904	-1.05263	5e-05	0.000306704
XLOC_041272	Pkm	9:59656367-59679375	-1.05266	5e-05	0.000306704
XLOC_006959	Gemin5	11:58119896-58168539	-1.05355	5e-05	0.000306704
XLOC_045161	Hmgn5	X:109004470-109013404	-1.05425	5e-05	0.000306704
XLOC_016219	Gemin6	17:80224440-80228740	-1.05625	5e-05	0.000306704
XLOC_016833	Cenpq	17:40923050-40963867	-1.05643	0.01075	0.0327343
XLOC_037626	Pold1	7:44532745-44548849	-1.05869	5e-05	0.000306704
XLOC_006236	Gm11585	11:102124071-102124640	-1.05894	0.00335	0.0122785
XLOC_040756	Gcsh	8:116981809-116993586	-1.06047	5e-05	0.000306704
XLOC_043409	Fhl1	X:56731786-56793346	-1.06131	5e-05	0.000306704
XLOC_001066	Klhdc8a	1:132293597-132307357	-1.06189	5e-05	0.000306704
XLOC_004808	Snrpf	10:93540631-93605245	-1.06214	5e-05	0.000306704
XLOC_042058	Anln,Rp9	9:22331213-22468376	-1.06252	5e-05	0.000306704
XLOC_019301	Il15ra	2:11705289-11734317	-1.06268	0.0052	0.0178641
XLOC_002427	Mir3535,Ncl,Snora75	1:86344718-86359459	-1.06286	5e-05	0.000306704
XLOC_041341	Car12	9:66713685-66766845	-1.06312	0.00415	0.0147184
XLOC_037667	Ruvbl2	7:45421873-45434497	-1.06345	5e-05	0.000306704
XLOC_008986	Timm9	12:71111427-71309718	-1.0654	0.00195	0.00776514
XLOC_041695	Poc1a	9:106280871-106350521	-1.06784	0.0001	0.000582134
XLOC_003513	Gm10145	10:27936363-27936828	-1.0683	0.0103	0.0315478
XLOC_002882	Ptgs2os2	1:150158783-150165374	-1.06981	5e-05	0.000306704
XLOC_011839	Spata13	14:60633990-60764556	-1.0699	0.00015	0.000839049
XLOC_000779	Ube2f	1:91250254-91290337	-1.07073	5e-05	0.000306704
XLOC_039044	Tnfrsf22,Tnfrsf23	7:143607658-143686054	-1.0714	5e-05	0.000306704
XLOC_028796	Whsc1	5:33820442-33936413	-1.07203	5e-05	0.000306704
XLOC_040172	1810011O10Rik	8:24422403-24440008	-1.0726	0.0002	0.00107962
XLOC_013282	Maff	15:79347540-79359072	-1.0743	5e-05	0.000306704
XLOC_005831	Fam57a	11:76046225-76250619	-1.07459	0.0098	0.0303171
XLOC_018739	Ccdc86	19:10937159-10949306	-1.07462	5e-05	0.000306704
XLOC_030133	Cldn12	5:5489536-5514958	-1.07519	5e-05	0.000306704
XLOC_021108	Cubn	2:13271600-13497632	-1.07641	0.00195	0.00776514
XLOC_034185	Shq1	6:100568255-100671157	-1.07646	0.00025	0.00131301
XLOC_030137	Steap1	5:5736316-5749335	-1.07649	5e-05	0.000306704
XLOC_003295	Rrp15	1:186720977-186749358	-1.07697	5e-05	0.000306704
XLOC_029440	Cdc7	5:106964321-106984538	-1.07804	0.0001	0.000582134
XLOC_030417	Haus3,Poln	5:34007178-34169527	-1.07832	5e-05	0.000306704
XLOC_034883	Lig1	7:13258966-13311433	-1.07836	5e-05	0.000306704
XLOC_017515	Nedd4l	18:64887665-65217826	-1.0785	5e-05	0.000306704
XLOC_019976	Itgav	2:83724049-83806917	-1.0789	5e-05	0.000306704
XLOC_017969	Me2	18:73764955-73815770	-1.08039	5e-05	0.000306704
XLOC_000390	Mars2	1:55237176-55248470	-1.08209	5e-05	0.000306704
XLOC_020905	Rbm38	2:173020497-173034734	-1.08262	0.0008	0.00358614
XLOC_027463	Txn1	4:57943372-57956411	-1.08397	5e-05	0.000306704
XLOC_027649	Mir31	4:88909717-88942039	-1.08398	0.00215	0.00844279
XLOC_012970	Gdnf	15:7810533-7837576	-1.08451	0.0013	0.00546169
XLOC_023376	Gpatch4	3:88043107-88055993	-1.08561	5e-05	0.000306704
XLOC_014641	Filip1l	16:57302002-57607453	-1.08603	0.00635	0.0210587
XLOC_027936	Ppih	4:119300009-119320546	-1.08636	0.0015	0.00619656
XLOC_006779	Rars	11:35808380-35834506	-1.0882	5e-05	0.000306704
XLOC_007700	Brca1	11:101488763-101551955	-1.0882	0.0004	0.00197917
XLOC_026761	Id3	4:136143496-136145755	-1.08898	5e-05	0.000306704
XLOC_020870	Pard6b	2:168081003-168101203	-1.0899	0.00315	0.0116778
XLOC_003944	Uhrf1bp1l	10:89744990-89821457	-1.09003	5e-05	0.000306704
XLOC_025426	Gar1	3:129824911-129831396	-1.09061	5e-05	0.000306704
XLOC_033541	Rbpsuh-rs3	6:45059356-47304213	-1.09129	5e-05	0.000306704
XLOC_026516	Ebna1bp2	4:118554550-118631036	-1.09156	5e-05	0.000306704
XLOC_037295	Pgam1-ps2	7:27469770-27470535	-1.09303	5e-05	0.000306704
XLOC_009269	Hsp90aa1	12:110690604-110702728	-1.09425	5e-05	0.000306704
XLOC_010261	Ercc8	13:108158730-108195624	-1.09459	0.0059	0.0197934
XLOC_000033	Gm9826	1:7177706-7179735	-1.09619	0.00075	0.00339675
XLOC_041780	Cdc25a	9:109875519-109894069	-1.09697	5e-05	0.000306704
XLOC_040784	Gm17296	8:126422500-126475098	-1.09717	5e-05	0.000306704
XLOC_016196	Ltbp1	17:75005567-75392512	-1.09824	5e-05	0.000306704
XLOC_018313	Klf9	19:23140822-23168741	-1.09892	5e-05	0.000306704
XLOC_026596	Fhl3	4:124700700-124708774	-1.09991	5e-05	0.000306704
XLOC_038049	Peg12	7:62458873-62464556	-1.10164	5e-05	0.000306704
XLOC_010134	Gm8399	13:80957664-81633154	-1.10231	5e-05	0.000306704
XLOC_015890	Ier3	17:35821683-35822923	-1.10287	5e-05	0.000306704
XLOC_039685	Orc6	8:85299631-85308278	-1.10449	5e-05	0.000306704
XLOC_018508	Gsto1	19:47737560-47919429	-1.10539	5e-05	0.000306704
XLOC_017958	Rab27b	18:69979130-70141605	-1.10689	0.00085	0.00379027
XLOC_036168	Rrm1	7:102441694-102469771	-1.10781	5e-05	0.000306704
XLOC_005599	Specc1	11:61956762-62223013	-1.10889	5e-05	0.000306704
XLOC_045118	C77370	X:104077433-104201716	-1.10896	0.0001	0.000582134
XLOC_000543	Atic	1:71557149-71579631	-1.10991	5e-05	0.000306704
XLOC_010617	Pxdc1	13:34627835-34666774	-1.11071	5e-05	0.000306704
XLOC_013025	Ank,Mir7117	15:27466583-27594979	-1.11076	5e-05	0.000306704
XLOC_036083	Alg8	7:97371605-97392185	-1.1114	5e-05	0.000306704
XLOC_000788	Twist2	1:91798527-91862204	-1.11157	5e-05	0.000306704
XLOC_021564	Lrp2	2:69424339-69586065	-1.11326	0.0011	0.00475675
XLOC_007112	Rangrf	11:68968130-68975185	-1.11342	0.00015	0.000839049
XLOC_008703	Cdca7l	12:117804288-118199043	-1.11406	0.0073	0.0236099
XLOC_023743	Gm42890,Ovgp1,Wdr77	3:105942685-105987423	-1.11696	0.0001	0.000582134
XLOC_010077	Fastkd3	13:68582236-68592282	-1.11865	5e-05	0.000306704
XLOC_003378	Mthfd1l	10:3973117-4167081	-1.11977	5e-05	0.000306704
XLOC_018718	-	19:9828638-9837164	-1.11978	5e-05	0.000306704
XLOC_002935	Ier5	1:155096360-155099636	-1.12015	5e-05	0.000306704
XLOC_036791	Il11	7:4772309-4784341	-1.12064	0.00025	0.00131301
XLOC_017947	Spire1	18:67488208-67610916	-1.12148	5e-05	0.000306704
XLOC_001067	Nuak2	1:132316125-132333488	-1.12269	5e-05	0.000306704
XLOC_009041	Actn1	12:80167541-80260486	-1.12325	5e-05	0.000306704
XLOC_035638	Nomo1	7:46033697-46084212	-1.12343	5e-05	0.000306704
XLOC_039437	Rwdd4a	8:47533661-47552955	-1.12669	5e-05	0.000306704
XLOC_036333	Ipo7	7:109998375-110151202	-1.12736	5e-05	0.000306704
XLOC_016627	Kifc1	17:33875665-33890661	-1.12853	5e-05	0.000306704
XLOC_032992	4933413G19Rik,Foxm1,Nrip2,RP23-114E15.17	6:128362966-128424931	-1.13006	5e-05	0.000306704
XLOC_005326	Hspd1-ps3	11:41498691-41500923	-1.13091	5e-05	0.000306704
XLOC_008973	L2hgdh	12:69690435-69724874	-1.13137	5e-05	0.000306704
XLOC_035236	Fbl	7:28169709-28179269	-1.13189	5e-05	0.000306704
XLOC_037109	Fosb	7:19302695-19310051	-1.13245	0.0011	0.00475675
XLOC_041587	Gm10123	9:96895657-96896147	-1.13247	5e-05	0.000306704
XLOC_011301	Ppif	14:25694153-25700468	-1.13272	5e-05	0.000306704
XLOC_014490	Tnk2	16:32643873-32683493	-1.13319	5e-05	0.000306704
XLOC_007910	Srsf2	11:116837431-116875635	-1.13569	5e-05	0.000306704
XLOC_007157	Eif5a	11:69916712-69921958	-1.13572	5e-05	0.000306704
XLOC_034117	Chchd4	6:91462171-91473546	-1.1402	5e-05	0.000306704
XLOC_003250	Gm26004,Lbr	1:181576558-181843046	-1.14078	5e-05	0.000306704
XLOC_040345	Tma16	8:66473121-66486631	-1.14138	5e-05	0.000306704
XLOC_035539	Klk8	7:43690417-43803826	-1.14242	0.00035	0.00176063
XLOC_026962	Srm	4:148591502-148594993	-1.14271	5e-05	0.000306704
XLOC_007416	Brip1	11:86058137-86201193	-1.14276	0.0002	0.00107962
XLOC_017948	Cep76	18:67617001-67641478	-1.14548	5e-05	0.000306704
XLOC_020851	Cse1l	2:166906039-166946389	-1.14876	5e-05	0.000306704
XLOC_043832	Pgk1	X:106187099-106203699	-1.1493	5e-05	0.000306704
XLOC_024232	Il7	3:7569993-7690001	-1.14933	0.00475	0.0165102
XLOC_036498	Hirip3	7:126847415-126865377	-1.14966	0.0159	0.0451197
XLOC_006904	Hspa4	11:53259813-53300676	-1.15034	5e-05	0.000306704
XLOC_009154	Galc	12:98202299-98259459	-1.15203	5e-05	0.000306704
XLOC_031314	Scarb1	5:125277086-125341103	-1.15393	5e-05	0.000306704
XLOC_026651	Ak2	4:128991957-129011529	-1.15636	5e-05	0.000306704
XLOC_043501	Mamld1	X:71050126-71156076	-1.15652	5e-05	0.000306704
XLOC_005684	Kcnab3	11:69326213-69333042	-1.1584	0.0042	0.0148608
XLOC_002717	Dyrk3	1:131127454-131138340	-1.15848	0.0007	0.00320017
XLOC_031775	Lsm8	6:18842858-18855751	-1.16081	5e-05	0.000306704
XLOC_018616	Npas4	19:4984354-5001845	-1.16092	5e-05	0.000306704
XLOC_004191	Itga7	10:128933759-128960988	-1.16265	5e-05	0.000306704
XLOC_014952	Ranbp1	16:18239783-18289249	-1.164	5e-05	0.000306704
XLOC_041129	H2afx	9:44334693-44336077	-1.16549	5e-05	0.000306704
XLOC_039854	Cirh1a	8:106893630-106923094	-1.16619	5e-05	0.000306704
XLOC_003252	Enah	1:181896383-182029832	-1.16666	5e-05	0.000306704
XLOC_033089	Gprc5a	6:135065584-135084709	-1.16709	5e-05	0.000306704
XLOC_027898	Dph2	4:117887408-117892032	-1.16715	5e-05	0.000306704
XLOC_042396	Zwilch	9:64117146-64173104	-1.16755	5e-05	0.000306704
XLOC_040815	-	9:4978401-4979322	-1.1683	0.0065	0.0214671
XLOC_017815	Spry4	18:38586267-39389425	-1.16876	5e-05	0.000306704
XLOC_002458	Arl4c	1:88673124-88702221	-1.16883	5e-05	0.000306704
XLOC_003962	Ntn4	10:93640680-93747207	-1.16897	5e-05	0.000306704
XLOC_025291	S1pr1	3:115710432-115715072	-1.17049	5e-05	0.000306704
XLOC_029786	Ran	5:129019898-129024323	-1.17207	5e-05	0.000306704
XLOC_045489	Sms	X:157443854-157492287	-1.17236	0.0002	0.00107962
XLOC_005004	AC117232.1,Pa2g4	10:128557765-128566224	-1.1736	5e-05	0.000306704
XLOC_016830	9130008F23Rik	17:40873709-40880615	-1.17389	5e-05	0.000306704
XLOC_026677	Fabp3	4:130308161-130359943	-1.17624	0.01395	0.0405084
XLOC_015367	-	16:90341598-90349872	-1.17694	5e-05	0.000306704
XLOC_018986	Got1	19:43499751-43524605	-1.17865	5e-05	0.000306704
XLOC_023838	Sass6	3:116562972-116631144	-1.18007	0.00755	0.024251
XLOC_030257	Gm6560	5:22550431-23275597	-1.18256	0.00035	0.00176063
XLOC_009949	Gadd45g	13:51846677-51848468	-1.18514	5e-05	0.000306704
XLOC_018860	Tjp2	19:24094496-24225081	-1.18556	5e-05	0.000306704
XLOC_005586	Map2k3	11:60932032-60952811	-1.18593	5e-05	0.000306704
XLOC_015849	Lsm2	17:34981860-34985891	-1.18636	5e-05	0.000306704
XLOC_022478	Gss	2:155490378-155594955	-1.18717	5e-05	0.000306704
XLOC_005916	Ccl2	11:82028223-82038562	-1.18737	5e-05	0.000306704
XLOC_043443	Gm7327	X:61785380-61786032	-1.18772	0.00975	0.030183
XLOC_015631	Pgp	17:24470120-24473101	-1.18886	5e-05	0.000306704
XLOC_019962	Gm4735	2:80837140-80838442	-1.1891	5e-05	0.000306704
XLOC_001552	Cnih4	1:181144692-181168994	-1.19026	5e-05	0.000306704
XLOC_012611	Ripk3	14:55784995-55788857	-1.19092	5e-05	0.000306704
XLOC_009953	Syk	13:52583112-52648792	-1.19123	5e-05	0.000306704
XLOC_017531	Tubb6	18:67390716-67402748	-1.19145	5e-05	0.000306704
XLOC_036348	Mical2	7:112225855-112355194	-1.19366	5e-05	0.000306704
XLOC_040306	Spcs3	8:54520432-54530006	-1.19491	5e-05	0.000306704
XLOC_017223	Taf4b	18:14783242-14900359	-1.20049	5e-05	0.000306704
XLOC_028380	Slc25a33	4:149743838-149774277	-1.20069	5e-05	0.000306704
XLOC_003335	Dtl	1:191537355-191575544	-1.20151	5e-05	0.000306704
XLOC_014546	Polq	16:37011781-37095771	-1.20253	0.001	0.00437303
XLOC_000436	Gm26293,Nop58	1:59684917-59719044	-1.20345	5e-05	0.000306704
XLOC_040528	Junb	8:84976908-84978748	-1.20416	5e-05	0.000306704
XLOC_041947	Cep126	9:8076632-8134462	-1.20486	0.0001	0.000582134
XLOC_044092	Alg13	X:144317803-144374450	-1.20601	0.00685	0.0223944
XLOC_031560	Aimp2	5:143817787-143909847	-1.20733	5e-05	0.000306704
XLOC_024517	Mgarp	3:51388411-51396746	-1.20766	0.0147	0.0421725
XLOC_016159	Ddx11	17:66123519-66152706	-1.2108	5e-05	0.000306704
XLOC_026652	Rnf19b	4:129058090-129086202	-1.21276	5e-05	0.000306704
XLOC_000776	Lrrfip1	1:90998720-91129061	-1.21433	5e-05	0.000306704
XLOC_029669	Naa25	5:121397935-121545905	-1.21811	5e-05	0.000306704
XLOC_015457	Rps6ka2	17:7170114-7303344	-1.21839	5e-05	0.000306704
XLOC_018409	Slc35g1	19:38395979-38405607	-1.21843	0.0034	0.0124416
XLOC_011351	Eaf1	14:31495078-31509858	-1.21982	5e-05	0.000306704
XLOC_008915	Baz1a,Gm20403	12:54892297-55014348	-1.22044	5e-05	0.000306704
XLOC_002732	Gm29630	1:132268514-132291790	-1.22061	0.0035	0.0127595
XLOC_018980	Loxl4	19:42518758-42612846	-1.22078	5e-05	0.000306704
XLOC_043710	Msn	X:96096041-96168552	-1.22097	5e-05	0.000306704
XLOC_013275	Gcat	15:79030873-79043558	-1.2226	5e-05	0.000306704
XLOC_017570	Smad7	18:75367377-75395935	-1.22426	5e-05	0.000306704
XLOC_021282	Gm13394	2:28926948-29055066	-1.22446	0.0004	0.00197917
XLOC_039605	Gm7984	8:75398510-75399048	-1.22562	0.00865	0.0273002
XLOC_042090	Gm3756	9:31936138-31936889	-1.22621	5e-05	0.000306704
XLOC_040781	Sipa1l2	8:125418062-125569835	-1.22686	5e-05	0.000306704
XLOC_005095	Lif	11:4257556-4272514	-1.22848	0.0007	0.00320017
XLOC_006624	Eldr	11:16935153-16951282	-1.22949	0.01235	0.0366695
XLOC_023304	Fam198b	3:79859292-79946280	-1.23029	5e-05	0.000306704
XLOC_010715	Nfil3	13:52967208-52982868	-1.23184	5e-05	0.000306704
XLOC_020622	Gm14150	2:151458955-151460309	-1.23203	0.0023	0.00894906
XLOC_003465	Sgk1	10:21882183-21999903	-1.23263	5e-05	0.000306704
XLOC_008076	Nol10	12:17348440-17430094	-1.23304	5e-05	0.000306704
XLOC_004538	Ddx21	10:62580247-62602298	-1.23351	5e-05	0.000306704
XLOC_037365	Wdr62	7:30240137-30290237	-1.23584	0.0029	0.0108846
XLOC_038532	Gm16464	7:104470013-104507849	-1.23608	0.00635	0.0210587
XLOC_028504	Tubb4b-ps1	5:6769009-7344756	-1.23889	0.0022	0.0086068
XLOC_000047	Rrs1	1:9545407-9547455	-1.23938	5e-05	0.000306704
XLOC_011903	Stc1	14:69029144-69041401	-1.24229	5e-05	0.000306704
XLOC_003847	Dot1l	10:80755205-80795461	-1.24256	5e-05	0.000306704
XLOC_038164	AU020206	7:75769037-75782105	-1.24256	5e-05	0.000306704
XLOC_040335	Klhl2	8:64739790-64849980	-1.24355	5e-05	0.000306704
XLOC_031679	Gng11	6:4003903-4008445	-1.24537	5e-05	0.000306704
XLOC_018971	Rrp12	19:41859227-41896213	-1.24578	5e-05	0.000306704
XLOC_017087	Srsf7	17:80200066-80207343	-1.24639	5e-05	0.000306704
XLOC_002951	Soat1	1:156424524-156474331	-1.24842	5e-05	0.000306704
XLOC_008205	Coch	12:51593340-51606052	-1.24878	5e-05	0.000306704
XLOC_011220	Flnb	14:7817833-7951726	-1.25006	5e-05	0.000306704
XLOC_037336	Psmd8	7:29174187-29180701	-1.25136	5e-05	0.000306704
XLOC_036793	Ube2s	7:4792873-4812590	-1.25157	0.0091	0.0284889
XLOC_041126	Mcam	9:44123767-44142727	-1.2516	5e-05	0.000306704
XLOC_019625	Ptgs1	2:36230210-36258593	-1.25204	5e-05	0.000306704
XLOC_034408	Ncapd2,Scarna10	6:125168006-125191701	-1.25227	5e-05	0.000306704
XLOC_017455	Lmnb1	18:56707581-56753424	-1.2523	5e-05	0.000306704
XLOC_022874	Gm5844	3:18008805-18010996	-1.25421	0.0071	0.023095
XLOC_034489	Olr1	6:129485243-129507165	-1.25444	5e-05	0.000306704
XLOC_007273	AL603834.1,Rpa1	11:75298165-75348324	-1.25473	5e-05	0.000306704
XLOC_031897	Gm43442	6:35926710-35927124	-1.25555	0.00725	0.0234929
XLOC_001586	Dusp10	1:184013301-184075636	-1.25614	5e-05	0.000306704
XLOC_028368	Apitd1	4:149127120-149137629	-1.25646	0.0046	0.0160752
XLOC_017896	Smim3	18:60474192-60525885	-1.25686	5e-05	0.000306704
XLOC_033258	Slc25a13	6:6041217-6217173	-1.25916	5e-05	0.000306704
XLOC_043250	Slc25a5	X:36795650-36798807	-1.2604	5e-05	0.000306704
XLOC_018181	Fads3	19:10041424-10060525	-1.26255	5e-05	0.000306704
XLOC_015090	Umps	16:33954781-33967312	-1.26341	5e-05	0.000306704
XLOC_019842	Dhrs9	2:69380444-69407887	-1.26508	5e-05	0.000306704
XLOC_018568	Nanos1	19:60755986-60759913	-1.26703	5e-05	0.000306704
XLOC_019543	Ass1	2:31470206-31520672	-1.26775	5e-05	0.000306704
XLOC_012319	Ldb3	14:34526698-34588681	-1.26825	5e-05	0.000306704
XLOC_040840	Trpc6	9:8544195-8680565	-1.26944	0.00115	0.00492593
XLOC_016556	Fkbp5	17:28399094-28517524	-1.27068	5e-05	0.000306704
XLOC_024815	Gm10705	3:87207544-87208005	-1.27341	5e-05	0.000306704
XLOC_020761	Fam83d	2:158768092-158786637	-1.27672	5e-05	0.000306704
XLOC_041724	Ifrd2	9:107587641-107593385	-1.27685	0.0001	0.000582134
XLOC_013984	Cenpm	15:82233778-82244747	-1.27738	0.0004	0.00197917
XLOC_016198	Rasgrp3	17:75435904-75529043	-1.27742	5e-05	0.000306704
XLOC_003619	Dcbld1	10:52211882-52321378	-1.27798	5e-05	0.000306704
XLOC_037306	Zfp850	7:27984853-28014141	-1.28036	0.0015	0.00619656
XLOC_033988	Actg2	6:83512904-83536265	-1.28288	5e-05	0.000306704
XLOC_032946	Nop2	6:125131908-125144753	-1.28447	5e-05	0.000306704
XLOC_009801	Mboat1	13:30136460-30246717	-1.28747	5e-05	0.000306704
XLOC_010635	Eef1e1	13:38645697-38659028	-1.28786	5e-05	0.000306704
XLOC_015368	Mis18a	16:90719311-90727404	-1.28787	5e-05	0.000306704
XLOC_022519	Rbl1	2:157145892-157204706	-1.29017	5e-05	0.000306704
XLOC_040940	Cnn1	9:22099218-22109630	-1.29182	5e-05	0.000306704
XLOC_009602	Heatr1	13:12395387-12464944	-1.29337	5e-05	0.000306704
XLOC_041208	Idh3a	9:54586447-54604662	-1.29547	5e-05	0.000306704
XLOC_018481	Nolc1	19:46075744-46085528	-1.29748	5e-05	0.000306704
XLOC_022207	Ncaph	2:127103808-127134243	-1.29812	5e-05	0.000306704
XLOC_041733	Traip	9:107950135-107972270	-1.29864	0.0005	0.00240053
XLOC_023377	Iqgap3	3:88081970-88121048	-1.30127	5e-05	0.000306704
XLOC_022223	Gm14005	2:128189986-128429854	-1.30248	5e-05	0.000306704
XLOC_002729	Cdk18	1:132112236-132142800	-1.3031	5e-05	0.000306704
XLOC_021367	Phf19	2:34893756-34916014	-1.30338	0.0009	0.00398576
XLOC_045367	Acsl4	X:142317992-142390535	-1.30451	5e-05	0.000306704
XLOC_013313	L3mbtl2	15:81663888-81697287	-1.30472	5e-05	0.000306704
XLOC_030272	AI506816	5:23695699-23783711	-1.30473	5e-05	0.000306704
XLOC_021437	Gm13461	2:40595245-42653624	-1.30764	5e-05	0.000306704
XLOC_022285	Pcna	2:132249161-132253314	-1.30912	5e-05	0.000306704
XLOC_011341	Mustn1	14:30879256-30881608	-1.31001	0.00495	0.0171047
XLOC_010729	Nop16	13:54584184-54590090	-1.31134	5e-05	0.000306704
XLOC_021381	Ttll11	2:35750809-35980204	-1.31154	0.0021	0.00827514
XLOC_044294	Fancb	X:164980591-164997272	-1.31162	5e-05	0.000306704
XLOC_043086	Lancl3	X:9199888-9271190	-1.31439	5e-05	0.000306704
XLOC_040331	Tll1	8:64014020-64209480	-1.31834	5e-05	0.000306704
XLOC_032170	Creb5	6:53287269-53700376	-1.31952	5e-05	0.000306704
XLOC_008045	Gm7099	12:9429545-9430099	-1.32009	0.0034	0.0124416
XLOC_000230	Arid5a	1:36307707-36324223	-1.32053	0.00285	0.0107266
XLOC_002279	Bard1	1:71027497-71103146	-1.32115	5e-05	0.000306704
XLOC_022191	Cep152	2:125563087-125625113	-1.3248	5e-05	0.000306704
XLOC_032755	Cav3	6:112459504-112472872	-1.3252	0.0155	0.0441321
XLOC_037126	Tomm40	7:19701312-19750483	-1.32916	5e-05	0.000306704
XLOC_015611	Pkmyt1	17:23726335-23740361	-1.32919	0.0008	0.00358614
XLOC_026388	Ndc1	4:107367783-107416346	-1.33059	5e-05	0.000306704
XLOC_014775	Mrps6,Slc5a3	16:92058269-92112227	-1.3307	5e-05	0.000306704
XLOC_007567	Stac2	11:98036622-98053462	-1.33097	0.0036	0.0130679
XLOC_008369	Ttc9	12:81631244-81667278	-1.33242	5e-05	0.000306704
XLOC_014932	Sdf2l1	16:17130137-17132383	-1.33257	5e-05	0.000306704
XLOC_022667	Gm14269	2:170462747-170463822	-1.33312	0.0031	0.0115144
XLOC_009280	Ckb	12:111669354-111672338	-1.33356	5e-05	0.000306704
XLOC_026528	Slc2a1	4:119107929-119138801	-1.33618	5e-05	0.000306704
XLOC_023539	Tdrkh	3:94413272-94451130	-1.33714	0.0022	0.0086068
XLOC_003691	Dna2	10:62947025-62974185	-1.3382	0.00075	0.00339675
XLOC_025636	Cth	3:157894247-157925077	-1.33822	5e-05	0.000306704
XLOC_020397	Dut	2:125247189-125258608	-1.33824	5e-05	0.000306704
XLOC_040474	Tpd52-ps	8:79680265-79680824	-1.34109	0.01435	0.0413869
XLOC_007038	Shmt1	11:60777523-60811718	-1.34139	0.00285	0.0107266
XLOC_033466	Hipk2	6:38687512-39084585	-1.34306	5e-05	0.000306704
XLOC_017164	Bambi	18:3507173-3516404	-1.3436	5e-05	0.000306704
XLOC_030045	Rasl11a	5:146845067-146847726	-1.34595	0.01065	0.0324734
XLOC_014911	Mcm4	16:15623896-15637400	-1.34899	5e-05	0.000306704
XLOC_013527	Krt18	15:102028215-102032026	-1.35189	0.0043	0.0151554
XLOC_032775	Fancd2	6:113493638-113600715	-1.35444	0.00745	0.0239865
XLOC_033465	Klrg2	6:38625289-38637253	-1.35472	0.0008	0.00358614
XLOC_002149	Satb2	1:56793979-57050084	-1.35481	5e-05	0.000306704
XLOC_020611	Gins1	2:150905399-150931280	-1.35608	0.0017	0.00690727
XLOC_027938	Ldha-ps2	4:119322892-119415521	-1.35838	0.00925	0.0288985
XLOC_039396	Zdhhc2	8:40423814-40634797	-1.35894	0.00255	0.00976518
XLOC_032419	Polr1a	6:71908841-71985204	-1.36005	5e-05	0.000306704
XLOC_008740	Pgk1-rs7	12:10898565-10900296	-1.36112	0.0003	0.00153873
XLOC_025558	Cyr61	3:145646975-145649987	-1.36314	5e-05	0.000306704
XLOC_020442	Slc20a1	2:129197251-129235604	-1.36776	5e-05	0.000306704
XLOC_022583	Sdc4	2:164424246-164443887	-1.36926	5e-05	0.000306704
XLOC_004616	Adarb1	10:77290725-77418270	-1.37248	5e-05	0.000306704
XLOC_040282	Snx25	8:46033260-46195590	-1.37475	5e-05	0.000306704
XLOC_037567	Gm5593	7:42105898-42107275	-1.37584	0.0062	0.0206115
XLOC_023043	Plk4	3:40800001-40817054	-1.37954	5e-05	0.000306704
XLOC_029423	Lrrc8c	5:105519387-105613018	-1.38141	5e-05	0.000306704
XLOC_010829	Zfp367	13:64133021-64153352	-1.38249	5e-05	0.000306704
XLOC_038212	Blm	7:80454732-80535119	-1.3828	5e-05	0.000306704
XLOC_026835	Epha2	4:141301239-141329384	-1.38294	5e-05	0.000306704
XLOC_024710	Gm6634	3:70772378-70807362	-1.38316	5e-05	0.000306704
XLOC_002687	Mcm6	1:128331589-128359664	-1.38586	5e-05	0.000306704
XLOC_002537	D1Ertd622e	1:97606317-97662074	-1.3869	0.00035	0.00176063
XLOC_031619	Flt1	5:147561603-147726054	-1.38722	5e-05	0.000306704
XLOC_014102	Col2a1	15:97975601-98004695	-1.38723	0.0075	0.0241189
XLOC_001374	Fam78b	1:167001416-167091302	-1.3916	0.00155	0.00637984
XLOC_014466	Bdh1	16:31422279-31458901	-1.39341	0.0072	0.0233699
XLOC_012859	Dis3	14:99046412-99254493	-1.39475	5e-05	0.000306704
XLOC_045559	Gm15228	X:167158951-167174375	-1.39489	5e-05	0.000306704
XLOC_017323	Cystm1	18:36345618-36402980	-1.39596	0.0002	0.00107962
XLOC_009901	Gm9817	13:45078497-45081222	-1.39602	0.0047	0.0163615
XLOC_002096	Nabp1	1:51464975-51478425	-1.39701	5e-05	0.000306704
XLOC_027534	Tnc	4:63959775-64149924	-1.39796	5e-05	0.000306704
XLOC_041231	Cspg4	9:56864960-56899873	-1.39947	5e-05	0.000306704
XLOC_017742	-	18:32440249-32448444	-1.40014	5e-05	0.000306704
XLOC_005439	Nhp2	11:51619734-51635896	-1.40511	5e-05	0.000306704
XLOC_025859	1700009N14Rik	4:39450294-39451776	-1.40696	0.00035	0.00176063
XLOC_045088	Gm9115	X:102724401-102725749	-1.40702	0.0039	0.013974
XLOC_003507	-	10:26107748-26108731	-1.40917	0.001	0.00437303
XLOC_022181	Gatm	2:122594466-122611303	-1.41235	0.0141	0.0408218
XLOC_035881	Fanci	7:79391928-79466362	-1.4127	0.00675	0.0220993
XLOC_023456	Gm42674,S100a3,S100a4	3:90560555-90606045	-1.41405	5e-05	0.000306704
XLOC_002139	Hspd1	1:55077832-55091307	-1.41528	5e-05	0.000306704
XLOC_003114	Pcp4l1	1:171173261-171196268	-1.41592	5e-05	0.000306704
XLOC_034232	Rad18	6:112614774-112696686	-1.41637	5e-05	0.000306704
XLOC_020343	Nusap1	2:119609511-119651325	-1.41957	5e-05	0.000306704
XLOC_044771	Gm14680	X:62775584-62776685	-1.4203	5e-05	0.000306704
XLOC_013257	Apol9b	15:77729067-77736381	-1.42038	0.0013	0.00546169
XLOC_007918	Tk1	11:117809667-117839908	-1.42145	0.0005	0.00240053
XLOC_023045	Larp1b	3:40949782-41040234	-1.42209	5e-05	0.000306704
XLOC_004018	Slc6a15	10:103367737-103419378	-1.4244	0.00015	0.000839049
XLOC_001270	2810025M15Rik	1:157135181-157420236	-1.42469	0.00035	0.00176063
XLOC_017438	Snx24	18:53245535-53391023	-1.42522	5e-05	0.000306704
XLOC_039469	Hmgb2	8:57511781-57515999	-1.43168	5e-05	0.000306704
XLOC_024752	Tmem144	3:79812563-79852773	-1.43377	0.0003	0.00153873
XLOC_006599	Gm11993	11:9149777-9150597	-1.4355	0.0009	0.00398576
XLOC_030230	Phtf2	5:20758662-20882124	-1.43585	0.0002	0.00107962
XLOC_011482	Cdkn3	14:46760412-46771885	-1.43921	5e-05	0.000306704
XLOC_009161	Efcab11	12:99717530-99884368	-1.44043	0.00205	0.00809926
XLOC_004406	Amd2	10:35708690-35711891	-1.44071	0.0007	0.00320017
XLOC_029248	Ppbp	5:90768517-90770063	-1.44177	5e-05	0.000306704
XLOC_012730	Dock5	14:67751927-67933855	-1.44345	5e-05	0.000306704
XLOC_042925	Csrnp1	9:119894894-120068283	-1.44391	0.00195	0.00776514
XLOC_027611	Haus6	4:86578854-86612055	-1.4443	5e-05	0.000306704
XLOC_013353	Parvb	15:84232042-84315688	-1.4444	5e-05	0.000306704
XLOC_009750	Hist1h2ab,Hist1h3b	13:23751089-23754753	-1.44615	5e-05	0.000306704
XLOC_001047	Fam72a	1:131527764-131539872	-1.44846	0.005	0.0172555
XLOC_042687	Pik3cb	9:99036470-99140621	-1.45007	5e-05	0.000306704
XLOC_007222	Gsg2	11:73090582-73147446	-1.45352	5e-05	0.000306704
XLOC_042135	Gm27219	9:36813132-36813874	-1.45403	0.0016	0.00655585
XLOC_008666	4930427A07Rik	12:113156416-113166048	-1.45641	5e-05	0.000306704
XLOC_018326	Gm10053	19:24875685-24876634	-1.45691	0.0001	0.000582134
XLOC_009625	Inhba	13:16011850-16031609	-1.45954	5e-05	0.000306704
XLOC_004156	Prim1	10:128015167-128030037	-1.46006	5e-05	0.000306704
XLOC_023334	Fhdc1	3:84442197-84481240	-1.46234	0.0003	0.00153873
XLOC_020457	Gm23187,Gm23650,Gm24451,Nop56,Snord57	2:130274429-130284547	-1.46258	5e-05	0.000306704
XLOC_019583	-	2:32784554-32786338	-1.46284	0.01095	0.0332167
XLOC_036607	Ptpre	7:135537680-135686294	-1.46823	5e-05	0.000306704
XLOC_021538	Grb14	2:64912475-65024987	-1.4715	5e-05	0.000306704
XLOC_007324	Tmem97	11:78541816-78550777	-1.47231	5e-05	0.000306704
XLOC_033587	Cycs	6:50562562-50566538	-1.47273	5e-05	0.000306704
XLOC_009826	Serpinb9b	13:33003249-33203129	-1.4742	0.004	0.0142646
XLOC_027594	Ttc39b	4:83220299-83324255	-1.47875	5e-05	0.000306704
XLOC_021513	Ly75	2:60292102-60383303	-1.48281	5e-05	0.000306704
XLOC_034426	Rad51ap1	6:126923049-126939587	-1.48346	0.00105	0.00456523
XLOC_024059	Ccbl2	3:142701046-142746870	-1.48351	0.00025	0.00131301
XLOC_023898	Gm4617	3:124385666-124385997	-1.48525	5e-05	0.000306704
XLOC_012712	Esco2	14:65819037-65833994	-1.48772	5e-05	0.000306704
XLOC_042643	Chst2	9:95399291-95408554	-1.49004	5e-05	0.000306704
XLOC_017929	Amd-ps3	18:64448518-64450014	-1.49034	0.014	0.0406188
XLOC_037682	Grwd1	7:45825226-45830944	-1.49076	5e-05	0.000306704
XLOC_012463	Wdhd1	14:47240943-47276878	-1.4919	5e-05	0.000306704
XLOC_008964	Pole2	12:69201778-69228190	-1.49402	5e-05	0.000306704
XLOC_010379	Prl2c2	13:12996126-13005384	-1.4941	0.01045	0.031964
XLOC_009950	Gm26651	13:51969826-51976933	-1.49659	0.0024	0.00926913
XLOC_007218	-	11:72773943-72775056	-1.49759	0.014	0.0406188
XLOC_029598	Cit	5:115845268-116008947	-1.49903	0.0002	0.00107962
XLOC_018586	-	19:4061396-4066371	-1.49927	5e-05	0.000306704
XLOC_016680	Vars	17:34996697-35016322	-1.50039	0.00055	0.00261015
XLOC_013147	Myc	15:61985340-61990374	-1.50293	5e-05	0.000306704
XLOC_008535	Vrk1	12:106010198-106088255	-1.50339	5e-05	0.000306704
XLOC_024250	Fabp4	3:10204087-10208593	-1.50535	0.00495	0.0171047
XLOC_004380	Cenpw	10:29988444-30200560	-1.5058	0.00955	0.0296314
XLOC_039912	Cenpn	8:116888291-116960445	-1.50673	0.00505	0.0174148
XLOC_008199	3110039M20Rik,Foxg1	12:49382659-49407360	-1.51134	5e-05	0.000306704
XLOC_013744	Has2	15:56665626-56778399	-1.51225	5e-05	0.000306704
XLOC_006608	Fignl1	11:11787430-11808962	-1.51302	5e-05	0.000306704
XLOC_017811	Pcdh1	18:38185762-38229145	-1.51696	5e-05	0.000306704
XLOC_003675	Ppa1	10:61648551-61674168	-1.51908	5e-05	0.000306704
XLOC_041699	Rrp9	9:106470321-106485424	-1.52107	0.00025	0.00131301
XLOC_019947	Itga4	2:79255336-79461107	-1.52236	5e-05	0.000306704
XLOC_034728	Fam60a	6:148921034-148947129	-1.52677	5e-05	0.000306704
XLOC_045004	Pola1	X:93304766-93749951	-1.52925	5e-05	0.000306704
XLOC_008697	Ncapg2	12:116405401-116463531	-1.5302	5e-05	0.000306704
XLOC_013048	Pop1	15:34495299-34531023	-1.53044	5e-05	0.000306704
XLOC_020322	Knstrn	2:118814002-118853957	-1.53089	5e-05	0.000306704
XLOC_026571	Mycl	4:122995651-123002485	-1.53178	5e-05	0.000306704
XLOC_014929	2610318N02Rik	16:17113398-17125140	-1.5319	0.0135	0.0394716
XLOC_035667	Nav2	7:48898806-49610090	-1.53245	5e-05	0.000306704
XLOC_007651	Krt19	11:100140809-100148665	-1.5328	5e-05	0.000306704
XLOC_020330	Rad51	2:119112650-119157034	-1.53303	0.0001	0.000582134
XLOC_033547	-	6:47780480-47780686	-1.53321	0.0024	0.00926913
XLOC_032137	Mpp6	6:50110177-50263862	-1.53649	5e-05	0.000306704
XLOC_021562	Spc25	2:69193788-69206194	-1.54084	5e-05	0.000306704
XLOC_013892	Recql4	15:76701475-76710559	-1.541	0.0025	0.00959534
XLOC_015682	Rgs11	17:26195998-26211324	-1.54129	0.0094	0.0292662
XLOC_005169	Fbxo48	11:16951374-16958487	-1.54218	0.00035	0.00176063
XLOC_008845	Prkar2b	12:31958475-32061303	-1.54318	5e-05	0.000306704
XLOC_029881	Vgf	5:137013007-137033440	-1.5481	0.0066	0.0217024
XLOC_011201	Gm17046	14:5857917-5880382	-1.54952	0.0127	0.0375283
XLOC_027300	Kif24	4:41390544-41464887	-1.55109	0.0006	0.00281401
XLOC_008325	Mthfd1	12:76255231-76319820	-1.55669	5e-05	0.000306704
XLOC_016508	Chtf18	17:25717170-25731456	-1.55851	0.0002	0.00107962
XLOC_013738	Dscc1	15:55076098-55090491	-1.55928	0.0004	0.00197917
XLOC_044660	Apln	X:48025145-48046417	-1.56037	5e-05	0.000306704
XLOC_037135	Pvr	7:19903577-19927607	-1.56219	5e-05	0.000306704
XLOC_014961	Cdc45	16:18780446-18835261	-1.56258	0.01645	0.0463225
XLOC_019864	Hat1	2:71388957-71441622	-1.56397	5e-05	0.000306704
XLOC_018078	Slc29a2	19:5024005-5031971	-1.56418	5e-05	0.000306704
XLOC_013767	Fam84b	15:60818993-60853778	-1.56499	5e-05	0.000306704
XLOC_019871	Itga6	2:71745615-71858770	-1.56557	5e-05	0.000306704
XLOC_014801	Kcnj15	16:95257557-95302173	-1.56563	0.0005	0.00240053
XLOC_000233	AC084391.1,Cnnm4	1:36471619-36508767	-1.57036	5e-05	0.000306704
XLOC_024025	H2afz	3:137864486-137866922	-1.57118	5e-05	0.000306704
XLOC_038082	Aldh1a3	7:66390889-66427517	-1.5749	5e-05	0.000306704
XLOC_009974	-	13:55184446-55189236	-1.58238	5e-05	0.000306704
XLOC_015693	Kifc5b	17:26916948-26932596	-1.58332	5e-05	0.000306704
XLOC_010168	Dhfr	13:92211871-92389053	-1.58468	5e-05	0.000306704
XLOC_040631	-	8:103300744-103347676	-1.5928	0.00035	0.00176063
XLOC_024835	Pmf1	3:88394139-88410365	-1.59646	5e-05	0.000306704
XLOC_028851	Lyar	5:38220469-38234306	-1.59651	5e-05	0.000306704
XLOC_040540	Neto2	8:85636587-85701021	-1.59765	5e-05	0.000306704
XLOC_035647	Ldha	7:46841474-46855627	-1.60164	5e-05	0.000306704
XLOC_000600	Des	1:75359686-75375012	-1.60168	5e-05	0.000306704
XLOC_027871	Nasp	4:116601051-116627941	-1.60709	5e-05	0.000306704
XLOC_011037	Cenph	13:100759593-100775899	-1.60961	5e-05	0.000306704
XLOC_018958	Pdlim1	19:40221172-40271842	-1.61063	5e-05	0.000306704
XLOC_027260	Lingo2	4:35702973-36951951	-1.61209	5e-05	0.000306704
XLOC_011937	Htr2a	14:74640388-74709489	-1.61232	5e-05	0.000306704
XLOC_032483	Loxl3	6:83034152-83067318	-1.61271	5e-05	0.000306704
XLOC_019076	-	19:57403576-57404266	-1.61317	0.01425	0.0411509
XLOC_025220	Csf1	3:107741046-107760469	-1.61745	5e-05	0.000306704
XLOC_013752	Atad2	15:58094046-58135082	-1.62017	5e-05	0.000306704
XLOC_004163	Gls2	10:128194456-128211794	-1.62054	0.0153	0.0436542
XLOC_033651	Lsm5	6:56701062-56704710	-1.62676	0.0007	0.00320017
XLOC_000505	Ccnyl1	1:64679870-64725644	-1.62835	5e-05	0.000306704
XLOC_009873	Gcnt2	13:40859767-41013019	-1.63247	5e-05	0.000306704
XLOC_016117	Chaf1a	17:56040358-56075028	-1.63504	5e-05	0.000306704
XLOC_004596	Mif	10:75859352-75860250	-1.63857	5e-05	0.000306704
XLOC_033970	Dok1	6:83030930-83033991	-1.64036	5e-05	0.000306704
XLOC_003708	Rtkn2	10:67979569-68059740	-1.64315	0.00065	0.00300802
XLOC_002188	Wdr12	1:60069784-60153953	-1.64433	5e-05	0.000306704
XLOC_020833	Mmp9	2:164940779-164955850	-1.64706	0.00145	0.00601562
XLOC_022759	Lama5	2:180176372-180225859	-1.64729	5e-05	0.000306704
XLOC_004043	E2f7	10:110745438-110896550	-1.64804	5e-05	0.000306704
XLOC_022242	Ckap2l	2:129246375-129297212	-1.64994	5e-05	0.000306704
XLOC_000826	Bok	1:93660445-93695764	-1.65028	5e-05	0.000306704
XLOC_018723	Fen1	19:10198367-10207824	-1.65183	5e-05	0.000306704
XLOC_018720	Incenp	19:9870280-9899533	-1.65657	5e-05	0.000306704
XLOC_042186	Ubash3b	9:41011096-41161697	-1.66507	5e-05	0.000306704
XLOC_043583	Dkc1	X:75095853-75132791	-1.66658	5e-05	0.000306704
XLOC_026626	Clspn	4:126556934-126593903	-1.67231	0.00035	0.00176063
XLOC_022078	Arhgap11a	2:113830017-113848716	-1.67401	5e-05	0.000306704
XLOC_021581	Dlx2	2:71543407-71546754	-1.67533	5e-05	0.000306704
XLOC_000791	-	1:91866434-91868596	-1.6762	0.0003	0.00153873
XLOC_010544	Gmnn	13:24751844-24761923	-1.67649	5e-05	0.000306704
XLOC_026018	Smc2	4:52439242-52488260	-1.67779	5e-05	0.000306704
XLOC_000783	Klhl30	1:91351015-91362416	-1.67807	0.00035	0.00176063
XLOC_012729	Cdca2,Gm20667	14:67673176-67715841	-1.6819	5e-05	0.000306704
XLOC_025781	Mms22l	4:24496434-24602950	-1.68425	5e-05	0.000306704
XLOC_037500	Ccne1	7:38097983-38107534	-1.68615	5e-05	0.000306704
XLOC_013973	Rangap1	15:81704247-81729919	-1.6868	5e-05	0.000306704
XLOC_037359	-	7:30109080-30109725	-1.68795	0.01005	0.0309495
XLOC_030790	Ppat	5:76913248-76967509	-1.69046	0.0041	0.0145753
XLOC_041760	Prkar2a	9:108689313-108750436	-1.69375	5e-05	0.000306704
XLOC_044954	Gk	X:85701936-85776819	-1.69515	5e-05	0.000306704
XLOC_024631	Gpr149	3:62529076-62605967	-1.69556	5e-05	0.000306704
XLOC_042552	Htr1b	9:81628290-81645156	-1.69645	5e-05	0.000306704
XLOC_016122	Uhrf1	17:56303320-56323486	-1.69745	5e-05	0.000306704
XLOC_041332	2810417H13Rik	9:65828929-65908794	-1.69814	0.00015	0.000839049
XLOC_043168	Timp1	X:20797813-20921004	-1.7016	5e-05	0.000306704
XLOC_025620	Tnni3k	3:154786290-155056618	-1.70617	0.01265	0.0373886
XLOC_014791	Chaf1b	16:93883900-93906269	-1.70922	5e-05	0.000306704
XLOC_045078	Ercc6l	X:102141715-102157091	-1.71928	5e-05	0.000306704
XLOC_006409	Sphk1	11:116529214-116536746	-1.71938	5e-05	0.000306704
XLOC_029319	Gm5559	5:95861713-95862715	-1.72071	0.0056	0.0190075
XLOC_026445	Stil	4:115000122-115043205	-1.72158	5e-05	0.000306704
XLOC_023691	Ngf	3:102469765-102521013	-1.72746	5e-05	0.000306704
XLOC_004774	Parpbp	10:88090928-88146941	-1.73249	5e-05	0.000306704
XLOC_007586	Gm23451,Top2a	11:98992942-99024224	-1.73347	5e-05	0.000306704
XLOC_038431	P2ry2	7:100991478-101012866	-1.73523	5e-05	0.000306704
XLOC_012619	Mcpt8	14:56082165-56085314	-1.73872	5e-05	0.000306704
XLOC_023302	4930579G24Rik	3:79603787-79632820	-1.73988	0.0017	0.00690727
XLOC_020625	Sdcbp2	2:151572482-151590005	-1.74705	0.0031	0.0115144
XLOC_042132	Chek1	9:36708402-36727065	-1.74735	5e-05	0.000306704
XLOC_024787	Fhdc1	3:84442197-84481240	-1.752	5e-05	0.000306704
XLOC_020772	Lpin3	2:160731251-160906002	-1.75404	0.0073	0.0236099
XLOC_003074	Uck2	1:167222882-167289856	-1.75457	5e-05	0.000306704
XLOC_034082	Mcm2	6:88883470-88898780	-1.75822	5e-05	0.000306704
XLOC_016923	Sgol1	17:53674785-53689333	-1.75985	5e-05	0.000306704
XLOC_037750	E2f8	7:48866428-48886608	-1.76048	5e-05	0.000306704
XLOC_035889	Ticrr	7:79660195-79715720	-1.76071	0.0001	0.000582134
XLOC_004429	Amd1	10:40287457-40302188	-1.76256	5e-05	0.000306704
XLOC_029496	Pole	5:110286305-110339710	-1.76518	5e-05	0.000306704
XLOC_041910	Kif15	9:122951055-123023490	-1.76533	5e-05	0.000306704
XLOC_004822	Socs2	10:95383665-95417180	-1.76849	5e-05	0.000306704
XLOC_010453	Hist1h2ap	13:21833025-21833507	-1.77465	5e-05	0.000306704
XLOC_005870	Spag5	11:78301528-78322457	-1.77954	5e-05	0.000306704
XLOC_010202	Gcnt4	13:96924475-96950914	-1.78495	5e-05	0.000306704
XLOC_032934	Cdca3	6:124829546-124833701	-1.7904	5e-05	0.000306704
XLOC_012032	Mir17,Mir17hg,Mir18,Mir19a,Mir19b-1,Mir20a,Mir92-1	14:115040993-115046727	-1.79129	0.002	0.00792938
XLOC_010207	Lncenc1	13:97434969-97497546	-1.79588	0.0003	0.00153873
XLOC_018114	Cdca5	19:6084982-6092630	-1.79871	5e-05	0.000306704
XLOC_032480	M1ap	6:82946901-83030309	-1.80015	0.0065	0.0214671
XLOC_003590	Cd24a	10:43578747-43584264	-1.80128	5e-05	0.000306704
XLOC_005670	Aurkb	11:69045646-69051664	-1.80251	5e-05	0.000306704
XLOC_008707	Macc1	12:119390480-119467080	-1.80325	5e-05	0.000306704
XLOC_020314	Bub1b	2:118554890-118641591	-1.80384	5e-05	0.000306704
XLOC_024336	Ect2	3:27097221-27153878	-1.80458	5e-05	0.000306704
XLOC_043682	-	X:92898507-92898778	-1.8103	0.00235	0.00911489
XLOC_019879	Cdca7	2:72476158-72486893	-1.81047	5e-05	0.000306704
XLOC_038941	Mki67	7:135689749-135716582	-1.81211	5e-05	0.000306704
XLOC_008274	Lrr1	12:69168812-69179011	-1.81347	0.00115	0.00492593
XLOC_003996	Dusp6	10:99263129-99267488	-1.81427	5e-05	0.000306704
XLOC_034611	Gm44274,Gm44275,Pbp2	6:135289358-135341684	-1.8147	5e-05	0.000306704
XLOC_032283	Mad2l1	6:66535389-66547220	-1.82289	5e-05	0.000306704
XLOC_007801	Kpna2	11:106988628-106999541	-1.82565	5e-05	0.000306704
XLOC_013458	Tuba1c	15:99029890-99038105	-1.82793	5e-05	0.000306704
XLOC_021045	Mcm10	2:4989713-5012791	-1.82896	5e-05	0.000306704
XLOC_013733	Tnfrsf11b	15:54250618-54279087	-1.83318	5e-05	0.000306704
XLOC_014730	Map3k7cl	16:87553329-87595336	-1.83357	5e-05	0.000306704
XLOC_012465	Dlgap5	14:47387778-47418407	-1.83445	5e-05	0.000306704
XLOC_022531	Tgm2	2:158028496-158146436	-1.83813	5e-05	0.000306704
XLOC_013535	Espl1	15:102296271-102324357	-1.84095	5e-05	0.000306704
XLOC_020240	Kif18a	2:109092296-109341916	-1.84156	5e-05	0.000306704
XLOC_004246	Fbxo5	10:5799159-5805600	-1.84228	5e-05	0.000306704
XLOC_042573	Ube2cbp	9:86307305-86464950	-1.84366	0.0002	0.00107962
XLOC_030349	Tyms	5:30055908-30073617	-1.84465	5e-05	0.000306704
XLOC_012175	4930452B06Rik	14:8431191-8666240	-1.84511	5e-05	0.000306704
XLOC_000407	Sgol2a	1:57954889-58026074	-1.84788	5e-05	0.000306704
XLOC_004571	Cdk1	10:69336634-69352938	-1.84835	5e-05	0.000306704
XLOC_007431	Prr11	11:87089152-87108708	-1.8506	5e-05	0.000306704
XLOC_011991	Bora	14:99046412-99254493	-1.8516	0.00285	0.0107266
XLOC_001448	Tagln2	1:172500046-172507397	-1.85219	5e-05	0.000306704
XLOC_038827	Kif22	7:127027728-127042471	-1.85518	5e-05	0.000306704
XLOC_004460	Prdm1	10:44437173-44528501	-1.85744	5e-05	0.000306704
XLOC_014216	Itga5	15:103344288-103366763	-1.85861	5e-05	0.000306704
XLOC_022126	Oip5	2:119609511-119651325	-1.86127	0.01215	0.0361626
XLOC_039479	Mfap3l	8:60609863-60676729	-1.86585	5e-05	0.000306704
XLOC_030661	Gm43323,Rbm47	5:66016548-66191336	-1.86711	0.00075	0.00339675
XLOC_006239	BC030867	11:102248881-102265187	-1.86774	5e-05	0.000306704
XLOC_022198	Atp8b4	2:126320849-126500674	-1.87155	5e-05	0.000306704
XLOC_025699	Ccne2	4:11191350-11254258	-1.87173	5e-05	0.000306704
XLOC_019385	Pdss1	2:22895320-23040241	-1.8723	0.0092	0.0287489
XLOC_028718	Il6	5:30013113-30019981	-1.8729	0.00425	0.0150025
XLOC_042039	Spc24	9:21755441-21760369	-1.87649	5e-05	0.000306704
XLOC_045276	Timm8a1	X:134537255-134541865	-1.88096	5e-05	0.000306704
XLOC_026394	Lrp8	4:107802201-107876840	-1.88288	5e-05	0.000306704
XLOC_039603	Mcm5	8:75109527-75128439	-1.88396	5e-05	0.000306704
XLOC_006159	Cdc6	11:98907633-98923940	-1.88463	5e-05	0.000306704
XLOC_027650	Gm12602	4:89099876-89128387	-1.88666	5e-05	0.000306704
XLOC_001839	Mcm3	1:20802967-20820312	-1.88964	5e-05	0.000306704
XLOC_018413	Hells	19:38930914-38971355	-1.88967	5e-05	0.000306704
XLOC_028790	Tacc3	5:33634951-33678995	-1.89231	5e-05	0.000306704
XLOC_030154	Dbf4	5:8396972-8422773	-1.89814	5e-05	0.000306704
XLOC_035143	Kcnn4	7:24370262-24386690	-1.90186	5e-05	0.000306704
XLOC_036028	Sytl2	7:90302212-90410719	-1.90186	5e-05	0.000306704
XLOC_002911	Lamc2	1:153122627-153186447	-1.90256	5e-05	0.000306704
XLOC_024330	Gm10259	3:25211015-25212605	-1.90525	0.0079	0.025238
XLOC_036099	Lrrc32	7:98489282-98502181	-1.91737	5e-05	0.000306704
XLOC_032736	Bhlhe40	6:108577038-108666925	-1.91754	5e-05	0.000306704
XLOC_022445	Foxs1	2:152931897-152933208	-1.91933	5e-05	0.000306704
XLOC_039383	Dusp4	8:34807285-34821997	-1.92053	5e-05	0.000306704
XLOC_010985	F2rl1	13:95511727-95525403	-1.92054	5e-05	0.000306704
XLOC_035518	Siglecg	7:43398111-43418358	-1.92781	5e-05	0.000306704
XLOC_041485	Ttk	9:83834675-83872530	-1.92992	5e-05	0.000306704
XLOC_042449	Ccnb2	9:70407687-70421571	-1.9303	5e-05	0.000306704
XLOC_015707	Hmga1	17:27556619-27565749	-1.93216	5e-05	0.000306704
XLOC_008767	Kcnf1	12:17172099-17176888	-1.93267	5e-05	0.000306704
XLOC_010930	Polr3g	13:81673842-81711181	-1.93325	5e-05	0.000306704
XLOC_005362	Havcr2	11:46454915-46481551	-1.93538	5e-05	0.000306704
XLOC_017051	-	17:73054793-73084688	-1.93705	5e-05	0.000306704
XLOC_020661	Hck	2:153108467-153151441	-1.9412	5e-05	0.000306704
XLOC_042932	Cck	9:121489824-121495689	-1.94393	5e-05	0.000306704
XLOC_017043	Ndc80	17:71496099-71526857	-1.94861	5e-05	0.000306704
XLOC_032189	Aqp1	6:55336283-55348555	-1.94872	5e-05	0.000306704
XLOC_017545	Ccdc68	18:69925425-69969609	-1.95036	5e-05	0.000306704
XLOC_001165	Aspm	1:139454771-139494091	-1.95921	5e-05	0.000306704
XLOC_032474	Eva1a	6:82041042-82093099	-1.95994	5e-05	0.000306704
XLOC_024249	Fabp9,Gm37389,Pmp2	3:10179850-10197283	-1.96377	0.0012	0.00509035
XLOC_011275	Plau	14:20836609-20843388	-1.96431	5e-05	0.000306704
XLOC_043979	Cenpi	X:134308083-134362639	-1.96449	5e-05	0.000306704
XLOC_039642	Ddx39	8:83715176-83741326	-1.97157	5e-05	0.000306704
XLOC_005747	Fam64a	11:72042031-72047375	-1.97238	5e-05	0.000306704
XLOC_018930	Htr7	19:35958685-36058071	-1.97616	5e-05	0.000306704
XLOC_036964	-	7:13015925-13016104	-1.97695	0.01195	0.035661
XLOC_014143	Racgap1	15:99620495-99651656	-1.98164	5e-05	0.000306704
XLOC_000282	Il18rap	1:40515361-40551706	-1.98616	5e-05	0.000306704
XLOC_004786	Gas2l3	10:89408822-89443967	-1.99096	5e-05	0.000306704
XLOC_014614	C330027C09Rik	16:48994184-49019709	-1.99216	5e-05	0.000306704
XLOC_018969	Arhgap19	19:41766580-41802084	-1.99243	5e-05	0.000306704
XLOC_019432	Sapcd2	2:25372320-25378213	-1.99286	0.0004	0.00197917
XLOC_021028	Suv39h2	2:3424129-3475031	-1.99683	0.00015	0.000839049
XLOC_037398	Fxyd5,Fxyd7,Mir7050	7:31032721-31051467	-1.99914	5e-05	0.000306704
XLOC_020329	Casc5	2:119047118-119106228	-2.00001	5e-05	0.000306704
XLOC_008952	Mis18bp1	12:65132733-65172610	-2.00118	5e-05	0.000306704
XLOC_025948	Melk	4:44300875-44364675	-2.00239	5e-05	0.000306704
XLOC_008143	Fam110c	12:31073967-31079937	-2.00247	0.00035	0.00176063
XLOC_003314	Cenpf	1:189640553-189688086	-2.00515	5e-05	0.000306704
XLOC_004791	-	10:89743196-89744951	-2.00878	0.0011	0.00475675
XLOC_009945	Cks2	13:51645231-51650660	-2.01089	5e-05	0.000306704
XLOC_012835	Diaph3	14:86655362-87141235	-2.01199	5e-05	0.000306704
XLOC_011842	Sacs	14:61114720-61258490	-2.01554	5e-05	0.000306704
XLOC_004933	Hmga2	10:120361200-120476469	-2.01851	5e-05	0.000306704
XLOC_002329	Tuba4a	1:75210837-75219865	-2.02201	5e-05	0.000306704
XLOC_033240	Tfpi2	6:3962591-3988919	-2.02493	5e-05	0.000306704
XLOC_045347	Nup62cl	X:140006804-140062712	-2.02654	5e-05	0.000306704
XLOC_032092	-	6:47779369-47779877	-2.0281	0.0135	0.0394716
XLOC_018398	Kif11	19:37376358-37421859	-2.02995	5e-05	0.000306704
XLOC_029699	P2rx7	5:122643910-122691432	-2.03009	0.01145	0.0344413
XLOC_020789	Mybl2	2:163054622-163084688	-2.03149	5e-05	0.000306704
XLOC_006481	Hmga1-rs1	11:120762793-120764419	-2.03365	5e-05	0.000306704
XLOC_043740	Kif4	X:100622732-100727214	-2.03401	5e-05	0.000306704
XLOC_026739	Aunip	4:134510998-134523927	-2.03433	5e-05	0.000306704
XLOC_002190	Raph1	1:60482291-60567104	-2.04869	5e-05	0.000306704
XLOC_016525	Arhgdig,Pdia2	17:26195998-26211324	-2.05598	5e-05	0.000306704
XLOC_042315	Acsbg1	9:54604876-54661870	-2.0582	0.0012	0.00509035
XLOC_016450	Tnfrsf12a	17:23675446-23677449	-2.05863	5e-05	0.000306704
XLOC_039170	Gm38671,Mcf2l	8:12757013-13020905	-2.06099	0.0012	0.00509035
XLOC_024000	Cenpe	3:135212536-135273611	-2.06129	5e-05	0.000306704
XLOC_017301	Kif20a	18:34624623-34651752	-2.06204	5e-05	0.000306704
XLOC_009193	Ifi27l2b	12:103450897-103457223	-2.06924	5e-05	0.000306704
XLOC_007703	Etv4	11:101769741-101785371	-2.07434	5e-05	0.000306704
XLOC_018385	Kif20b	19:34922356-34975735	-2.07498	5e-05	0.000306704
XLOC_020657	Mylk2	2:152911351-152923068	-2.07763	5e-05	0.000306704
XLOC_040006	Shcbp1	8:4735975-4779567	-2.07769	5e-05	0.000306704
XLOC_023374	Nes	3:87971045-87980451	-2.07835	5e-05	0.000306704
XLOC_005600	Adora2b	11:62248736-62281375	-2.07943	5e-05	0.000306704
XLOC_028006	Cdca8	4:124918464-124944657	-2.08363	0.00025	0.00131301
XLOC_028908	Ncapg	5:45669918-45858764	-2.08944	5e-05	0.000306704
XLOC_006851	9930111J21Rik2	11:48861967-49135387	-2.09141	0.0001	0.000582134
XLOC_003087	Nuf2	1:169497933-169531464	-2.09202	5e-05	0.000306704
XLOC_029559	Ung	5:114130385-114139323	-2.09272	5e-05	0.000306704
XLOC_033640	-	6:55025563-55027172	-2.09371	5e-05	0.000306704
XLOC_007259	Rap1gap2	11:74383355-74724670	-2.09878	0.0051	0.0175649
XLOC_024414	Ccna2	3:36552605-36572150	-2.1014	5e-05	0.000306704
XLOC_010263	Depdc1b	13:108316331-108407782	-2.1099	5e-05	0.000306704
XLOC_020827	Ube2c	2:164769897-164779967	-2.11123	5e-05	0.000306704
XLOC_017971	Ska1	18:74195298-74207818	-2.11327	5e-05	0.000306704
XLOC_026995	Errfi1	4:150825732-150868892	-2.11669	5e-05	0.000306704
XLOC_016470	Ccnf,Mir5134,Mir6965	17:24223231-24251409	-2.11999	5e-05	0.000306704
XLOC_029153	C530008M17Rik	5:76655928-76873554	-2.12285	5e-05	0.000306704
XLOC_013792	Sla	15:66670752-66868250	-2.12509	0.0019	0.00760616
XLOC_033963	Hk2	6:82725024-82774454	-2.12698	5e-05	0.000306704
XLOC_007552	E130012A19Rik	11:97627388-97629702	-2.12912	5e-05	0.000306704
XLOC_000784	Fam132b	1:91366429-91398824	-2.13644	0.00115	0.00492593
XLOC_018090	Fosl1	19:5447661-5457960	-2.13775	5e-05	0.000306704
XLOC_027973	Mfsd2a	4:122946759-122961200	-2.13874	0.00045	0.00219775
XLOC_038022	A230006K03Rik,RP23-227H18.1	7:61127995-61311721	-2.14014	0.00015	0.000839049
XLOC_042378	Kif23	9:61917279-61946799	-2.14405	5e-05	0.000306704
XLOC_012651	Ska3	14:57806560-57826163	-2.1629	5e-05	0.000306704
XLOC_003454	Mtfr2	10:20347791-20361854	-2.16384	5e-05	0.000306704
XLOC_027514	-	4:62479586-62479883	-2.16477	0.01385	0.0402955
XLOC_029728	Kntc1	5:123749715-123821593	-2.16825	5e-05	0.000306704
XLOC_012622	Gzme	14:56117618-56120671	-2.16956	5e-05	0.000306704
XLOC_012462	Gch1	14:47153894-47189429	-2.1699	0.0053	0.018116
XLOC_024578	Tm4sf1	3:57285610-57301988	-2.17263	5e-05	0.000306704
XLOC_041769	Ucn2	9:108986009-108987164	-2.18506	0.0024	0.00926913
XLOC_001132	Kif14	1:136466342-136531737	-2.18751	5e-05	0.000306704
XLOC_006433	Birc5	11:117848901-117855743	-2.1898	5e-05	0.000306704
XLOC_001491	Exo1	1:175880580-175913489	-2.19391	5e-05	0.000306704
XLOC_006485	Slc16a3	11:120948479-120960868	-2.19712	5e-05	0.000306704
XLOC_029259	Ereg	5:91051266-91093653	-2.19795	5e-05	0.000306704
XLOC_023089	Noct	3:51224446-51251644	-2.20173	5e-05	0.000306704
XLOC_005399	Flt4	11:49609262-49652739	-2.2073	5e-05	0.000306704
XLOC_022076	Grem1	2:113746155-113758829	-2.21025	5e-05	0.000306704
XLOC_020655	Tpx2	2:152847963-152895321	-2.21147	5e-05	0.000306704
XLOC_006791	Hmmr	11:40701394-40733422	-2.21314	5e-05	0.000306704
XLOC_001108	Ube2t	1:134962564-134974162	-2.2168	5e-05	0.000306704
XLOC_000022	Fam150a	1:6359217-6394731	-2.23374	5e-05	0.000306704
XLOC_011884	Pbk	14:65805836-65818065	-2.23604	5e-05	0.000306704
XLOC_041328	Rbpms2	9:65629647-65660528	-2.23649	5e-05	0.000306704
XLOC_006775	Spdl1	11:34809186-34833644	-2.23658	5e-05	0.000306704
XLOC_010691	Fgd3	13:49261543-49320311	-2.24425	5e-05	0.000306704
XLOC_035906	Prc1	7:80293228-80324454	-2.24698	5e-05	0.000306704
XLOC_022222	Bub1	2:127800271-127831865	-2.26348	5e-05	0.000306704
XLOC_016004	Ptchd4	17:42310567-42511061	-2.26416	5e-05	0.000306704
XLOC_039645	Asf1b	8:83955506-83970197	-2.26713	5e-05	0.000306704
XLOC_043540	Dusp9	X:73639418-73643514	-2.27003	5e-05	0.000306704
XLOC_000280	Il1rl1	1:40429569-40465415	-2.27898	5e-05	0.000306704
XLOC_023611	-	3:96322912-96323252	-2.27996	0.00425	0.0150025
XLOC_028652	2700038G22Rik	5:23850596-23858063	-2.28118	5e-05	0.000306704
XLOC_018526	Adra2a	19:54045055-54048982	-2.29038	5e-05	0.000306704
XLOC_028730	Cenpa	5:30666776-30678100	-2.29839	5e-05	0.000306704
XLOC_008124	Rrm2	12:24708240-24714146	-2.32221	5e-05	0.000306704
XLOC_030004	Nptx2	5:144545893-144557478	-2.32519	5e-05	0.000306704
XLOC_009221	-	12:104608460-104609082	-2.33061	0.00865	0.0273002
XLOC_017978	Lipg	18:74939321-74961263	-2.34772	5e-05	0.000306704
XLOC_035041	-	7:19933825-19934174	-2.35112	0.00135	0.00564731
XLOC_026406	Orc1	4:108579410-108619849	-2.35145	5e-05	0.000306704
XLOC_041252	Sema7a	9:57940112-57962864	-2.35161	5e-05	0.000306704
XLOC_004051	Phlda1	10:111506285-111508645	-2.35532	5e-05	0.000306704
XLOC_029260	Areg	5:91139598-91148432	-2.36324	0.00215	0.00844279
XLOC_008226	1700047I17Rik2	12:55199532-55382533	-2.36397	5e-05	0.000306704
XLOC_017765	Cdc25c	18:34732980-34751560	-2.36864	5e-05	0.000306704
XLOC_041381	Mns1	9:72438002-72492212	-2.37255	0.0007	0.00320017
XLOC_009736	Hist1h3g	13:23535433-23536850	-2.38205	0.0156	0.0443796
XLOC_005297	Kcnmb1	11:33629338-34098554	-2.3959	5e-05	0.000306704
XLOC_001654	Nek2	1:191820369-191833050	-2.41237	5e-05	0.000306704
XLOC_036151	Pde2a	7:101421690-101512829	-2.4218	5e-05	0.000306704
XLOC_010895	Trip13	13:73911346-73960895	-2.43354	0.0001	0.000582134
XLOC_039455	Asb5	8:54550330-54610098	-2.44031	0.00045	0.00219775
XLOC_021958	Cd44	2:102811140-102901924	-2.4476	5e-05	0.000306704
XLOC_029265	Gm1045	5:91987474-91996658	-2.4493	0.00255	0.00976518
XLOC_002229	2810408I11Rik	1:64679870-64725644	-2.45508	0.01505	0.0430403
XLOC_017784	Hbegf	18:36504928-36515805	-2.46054	5e-05	0.000306704
XLOC_024204	Depdc1a	3:159495432-159529955	-2.46234	5e-05	0.000306704
XLOC_030955	Prkg2	5:98929611-99037351	-2.46417	5e-05	0.000306704
XLOC_004105	-	10:120688424-120702656	-2.46726	5e-05	0.000306704
XLOC_027906	Cdc20	4:118428083-118437352	-2.46959	5e-05	0.000306704
XLOC_015772	Wiz	17:32353820-32389409	-2.47237	0.0064	0.021178
XLOC_001199	Ptgs2	1:150074423-150108227	-2.48123	5e-05	0.000306704
XLOC_012819	Tnfsf11	14:78277444-78308043	-2.48877	5e-05	0.000306704
XLOC_016041	Dlk2	17:46297420-46328352	-2.48973	0.0087	0.0274326
XLOC_010879	Ube2ql1	13:69702834-69739897	-2.49787	5e-05	0.000306704
XLOC_020986	Slco4a1	2:180456244-180474867	-2.50131	5e-05	0.000306704
XLOC_023625	Ankrd34a	3:96596213-96599776	-2.50735	5e-05	0.000306704
XLOC_027888	Kif2c	4:117159638-117189537	-2.51054	5e-05	0.000306704
XLOC_041575	Pcolce2	9:95618910-95698096	-2.52714	5e-05	0.000306704
XLOC_035146	Plaur	7:24462275-24475968	-2.54107	5e-05	0.000306704
XLOC_036441	Plk1	7:122133040-122169878	-2.54914	5e-05	0.000306704
XLOC_003499	Ctgf	10:24549440-24598683	-2.55398	5e-05	0.000306704
XLOC_012398	-	14:43119096-43119697	-2.57003	0.0172	0.0481055
XLOC_022678	Aurka	2:172356189-172370535	-2.57436	5e-05	0.000306704
XLOC_014119	Rnd1	15:98663420-98677461	-2.58018	5e-05	0.000306704
XLOC_026364	1700024P16Rik	4:104913455-105016863	-2.60184	5e-05	0.000306704
XLOC_013460	Troap	15:99074972-99083409	-2.64383	5e-05	0.000306704
XLOC_041327	Pif1	9:65587159-65595967	-2.657	5e-05	0.000306704
XLOC_010657	Gfod1	13:43195262-43304172	-2.6645	5e-05	0.000306704
XLOC_001393	Sh2d1b1	1:170277274-170286769	-2.66907	0.0011	0.00475675
XLOC_014488	Tfrc	16:32608919-32632794	-2.6991	5e-05	0.000306704
XLOC_024091	-	3:145102502-145106173	-2.71213	5e-05	0.000306704
XLOC_029409	Gm42793,Spp1	5:104435117-104441050	-2.71355	5e-05	0.000306704
XLOC_003084	-	1:169037480-169047085	-2.71903	5e-05	0.000306704
XLOC_042201	-	9:43928599-43947063	-2.72629	0.0007	0.00320017
XLOC_004104	-	10:120614810-120615531	-2.73404	0.01645	0.0463225
XLOC_018404	Cep55	19:38055024-38074538	-2.73426	5e-05	0.000306704
XLOC_012623	Gzmd	14:56129555-56132608	-2.76322	0.0053	0.018116
XLOC_019920	-	2:75638054-75642976	-2.77517	5e-05	0.000306704
XLOC_021547	Galnt3	2:66082612-66125081	-2.78249	5e-05	0.000306704
XLOC_011038	Ccnb1	13:100778649-100786570	-2.78741	5e-05	0.000306704
XLOC_012848	-	14:94263570-94273812	-2.81163	0.0028	0.0105794
XLOC_011890	Stmn4	14:66344295-66361680	-2.86637	0.00055	0.00261015
XLOC_019305	Gm37565	2:12697342-12713700	-2.87227	0.0021	0.00827514
XLOC_007425	-	11:86811670-86866343	-2.92642	5e-05	0.000306704
XLOC_012641	Gjb2	14:57098599-57104702	-2.93219	5e-05	0.000306704
XLOC_029105	Nipal1	5:72647794-72671078	-2.97928	5e-05	0.000306704
XLOC_009624	-	13:15900315-15908399	-2.98611	5e-05	0.000306704
XLOC_041112	-	9:41814052-41837695	-3.01908	5e-05	0.000306704
XLOC_018521	Dusp5	19:53529108-53542431	-3.04188	5e-05	0.000306704
XLOC_015441	3300005D01Rik	17:5798656-5803240	-3.05045	5e-05	0.000306704
XLOC_017139	Kcnk12	17:87745836-87797994	-3.05667	0.0017	0.00690727
XLOC_031708	Tac1	6:7554878-7565834	-3.09151	5e-05	0.000306704
XLOC_044318	Gm21887	X:170009255-170019490	-3.1262	5e-05	0.000306704
XLOC_018931	Ankrd1	19:36111962-36120087	-3.12707	5e-05	0.000306704
XLOC_017824	-	18:39632032-39735669	-3.12921	0.00035	0.00176063
XLOC_028038	Gjb3	4:127325234-127330844	-3.15302	5e-05	0.000306704
XLOC_010775	-	13:58458702-58458948	-3.19437	0.0007	0.00320017
XLOC_041803	Prss46	9:110844505-110856522	-3.20634	0.012	0.0358024
XLOC_026951	Nppb	4:147985787-147987205	-3.22526	5e-05	0.000306704
XLOC_001235	Rgs16	1:153740348-153749324	-3.30282	5e-05	0.000306704
XLOC_004935	-	10:120631918-120647415	-3.30973	0.0009	0.00398576
XLOC_007529	2010300F17Rik	11:96464592-96759130	-3.36674	5e-05	0.000306704
XLOC_035651	-	7:47017592-47018086	-3.41446	0.00325	0.0119766
XLOC_040828	Mmp10	9:7502351-7510238	-3.47796	0.0004	0.00197917
XLOC_034306	Ret	6:118151744-118197718	-3.48464	5e-05	0.000306704
XLOC_032868	Tuba8	6:121210695-121226854	-3.53852	0.00135	0.00564731
XLOC_026840	Hspb7	4:141420778-141425311	-3.54434	5e-05	0.000306704
XLOC_024921	Ivl	3:92570901-92573735	-3.6918	0.00245	0.00944077
XLOC_015200	-	16:51980425-51987218	-3.8108	0.00285	0.0107266
XLOC_023483	Sprr2k	3:92432581-92433925	-3.93468	5e-05	0.000306704
XLOC_000910	Serpinb10,Serpinb2	1:107511422-107549271	-4.06885	5e-05	0.000306704
XLOC_034407	Gapdh	6:125145226-125166467	-4.12944	5e-05	0.000306704
XLOC_031457	Serpine1	5:137061503-137072268	-4.42591	5e-05	0.000306704

## Sheet: WT CI
Supplementary Data Set 1
All transcription units significantly changed (-1>log2fc>1, q<0.05) in WT PEFs upon the transition to quiescence by contact inhibition
gene_id	gene	locus	WT_CI_log2(foldchange)	WT_CI_p_value	WT_CI_q_value
XLOC_014709	Chodl	16:78930934-78951733	7.35015	5e-05	0.000299055
XLOC_005928	Unc45b	11:82910549-82964855	7.02538	0.0054	0.0189167
XLOC_042084	Adamts15	9:30899154-30922580	6.67913	5e-05	0.000299055
XLOC_006586	Igfbp3	11:7206085-7214207	6.06144	5e-05	0.000299055
XLOC_001267	Angptl1	1:156804165-156939626	5.98259	0.0013	0.00552165
XLOC_043175	Agtr2	X:21484543-21489164	5.79342	5e-05	0.000299055
XLOC_011883	Scara5	14:65666402-65764826	5.66914	5e-05	0.000299055
XLOC_014715	Ncam2	16:81200696-81625704	5.63107	5e-05	0.000299055
XLOC_032939	Pianp	6:124996693-125003096	5.603	5e-05	0.000299055
XLOC_022582	Matn4	2:164389392-164415448	5.42187	5e-05	0.000299055
XLOC_003989	Lum	10:97565500-97572704	5.41446	5e-05	0.000299055
XLOC_013120	Nov	15:54745701-54754039	5.39354	5e-05	0.000299055
XLOC_012944	Ccdc152	15:3280626-3303526	5.37896	0.00285	0.0109226
XLOC_002355	Scg2	1:79434668-79440120	5.34911	5e-05	0.000299055
XLOC_040826	Mmp3	9:7445821-7455972	5.33455	5e-05	0.000299055
XLOC_040824	Mmp13	9:7272513-7283333	5.33318	5e-05	0.000299055
XLOC_025315	Plppr4	3:117319138-117360876	5.24818	5e-05	0.000299055
XLOC_008518	Serpina3n	12:104406700-104414334	5.23356	5e-05	0.000299055
XLOC_003987	Dcn	10:97479499-97518162	5.09586	5e-05	0.000299055
XLOC_045553	Egfl6	X:166523006-166585744	5.02955	5e-05	0.000299055
XLOC_020436	Fbln7	2:128862980-128897426	5.00201	5e-05	0.000299055
XLOC_005929	Slfn5	11:82910549-82964855	4.94301	5e-05	0.000299055
XLOC_013123	Col14a1	15:55307604-55520803	4.92472	5e-05	0.000299055
XLOC_031403	Eln	5:134702592-134822967	4.91171	5e-05	0.000299055
XLOC_006764	Fgf18	11:33117025-33147828	4.82849	5e-05	0.000299055
XLOC_030436	Cpz	5:35502188-35525698	4.81981	5e-05	0.000299055
XLOC_028876	C1qtnf7	5:43515537-43619464	4.76609	5e-05	0.000299055
XLOC_035212	BC024978,Mir1191	7:27187004-27228661	4.75208	5e-05	0.000299055
XLOC_030581	Lgi2	5:52533516-52566462	4.75031	5e-05	0.000299055
XLOC_034384	C1s1	6:124492162-124566826	4.67992	5e-05	0.000299055
XLOC_024816	Fcrls	3:87250710-87263764	4.65188	5e-05	0.000299055
XLOC_015062	Apod	16:31296191-31314827	4.64694	5e-05	0.000299055
XLOC_018352	Il33	19:29925113-29960718	4.64625	5e-05	0.000299055
XLOC_010005	Ntrk2	13:58806595-59133970	4.61637	5e-05	0.000299055
XLOC_031500	Adap1	5:139271875-139325622	4.60814	0.00015	0.000822372
XLOC_031015	Gbp10,Gbp6	5:105214906-105294086	4.57901	5e-05	0.000299055
XLOC_005920	Ccl8	11:82115184-82116799	4.56968	5e-05	0.000299055
XLOC_019318	Mrc1	2:14229391-14332057	4.54394	5e-05	0.000299055
XLOC_011375	Gdf10	14:33923586-33935280	4.51794	5e-05	0.000299055
XLOC_045377	Chrdl1	X:143285673-143394262	4.43161	5e-05	0.000299055
XLOC_026623	Col8a2	4:126286775-126314330	4.39785	5e-05	0.000299055
XLOC_039512	Lpl	8:68880389-68907448	4.3469	5e-05	0.000299055
XLOC_027791	Podn	4:108014790-108144998	4.28422	5e-05	0.000299055
XLOC_005951	Wfdc17	11:83703990-83706268	4.25968	0.0075	0.0248111
XLOC_025297	Gpr88	3:116249653-116253503	4.24753	5e-05	0.000299055
XLOC_020749	Lbp	2:158306492-158332852	4.22862	0.00015	0.000822372
XLOC_014590	Cd200r4	16:44811732-44839150	4.22441	0.0007	0.00320414
XLOC_017472	F830016B08Rik,Gm4951	18:60212047-60310113	4.1971	5e-05	0.000299055
XLOC_003015	Fmo2	1:162874316-162898726	4.18489	5e-05	0.000299055
XLOC_027026	Megf6	4:154170729-154276173	4.10419	5e-05	0.000299055
XLOC_032712	Chl1	6:103510585-103750211	4.09552	5e-05	0.000299055
XLOC_015291	Robo2	16:73892305-74411825	4.09464	5e-05	0.000299055
XLOC_005592	Mfap4	11:61485430-61494406	4.08196	5e-05	0.000299055
XLOC_018864	-	19:24670602-24673805	4.07462	0.00025	0.00129994
XLOC_040825	Mmp12	9:7344380-7388047	4.03061	5e-05	0.000299055
XLOC_000308	1500015O10Rik	1:43730601-43827800	4.00645	0.00055	0.00258534
XLOC_018754	Ms4a7	19:11315497-11336146	3.99974	5e-05	0.000299055
XLOC_007515	B4galnt2	11:95863579-95914891	3.99085	0.00035	0.00174334
XLOC_020187	Pamr1	2:102550011-102643041	3.98838	5e-05	0.000299055
XLOC_003108	Fcgr2b	1:170958616-170977746	3.98795	5e-05	0.000299055
XLOC_012943	Sepp1	15:3268546-3280508	3.97826	5e-05	0.000299055
XLOC_018204	Ms4a6c	19:11469365-11484578	3.97474	0.00755	0.0249583
XLOC_001350	Dpt	1:164796643-164936775	3.97285	5e-05	0.000299055
XLOC_029686	Hvcn1	5:122206803-122264460	3.94438	5e-05	0.000299055
XLOC_039420	Pdlim3	8:45885484-45919546	3.94383	0.0025	0.00974306
XLOC_045155	Itm2a	X:107397098-107403376	3.88359	5e-05	0.000299055
XLOC_034667	Kcnj8	6:142564836-142571614	3.87297	5e-05	0.000299055
XLOC_041320	Cilp	9:65265060-65280609	3.8698	5e-05	0.000299055
XLOC_037125	Apoe	7:19696108-19700238	3.86919	5e-05	0.000299055
XLOC_025037	Fcgr1	3:96282908-96293969	3.86421	0.0008	0.0036049
XLOC_033442	Fam180a	6:35312667-35326161	3.80843	5e-05	0.000299055
XLOC_007563	Plxdc1	11:97922987-97986638	3.8077	5e-05	0.000299055
XLOC_012984	Agxt2,Gm21973,Prlr	15:10177237-10410153	3.79317	5e-05	0.000299055
XLOC_041925	Ccr5	9:124121542-124147699	3.76635	0.0002	0.00106186
XLOC_022687	Zbp1	2:173206611-173218923	3.75048	5e-05	0.000299055
XLOC_029350	Bmp3	5:98854414-98884396	3.74498	5e-05	0.000299055
XLOC_003116	Fcer1g	1:171229571-171234365	3.74387	5e-05	0.000299055
XLOC_039037	Cdkn1c	7:143458338-143461050	3.73694	5e-05	0.000299055
XLOC_018302	Aldh1a1	19:20492567-20643530	3.7268	5e-05	0.000299055
XLOC_011367	Vstm4	14:32856755-32939487	3.72401	5e-05	0.000299055
XLOC_039319	Sfrp1	8:23411501-23449632	3.70073	5e-05	0.000299055
XLOC_001430	Cd84	1:171839696-171892153	3.6842	5e-05	0.000299055
XLOC_026425	Bend5	4:110397660-111664324	3.67366	5e-05	0.000299055
XLOC_015742	Pi16	17:29318876-29329413	3.66741	5e-05	0.000299055
XLOC_034053	Prokr1	6:87577272-87590743	3.6541	5e-05	0.000299055
XLOC_041190	Arhgap20	9:51765336-51875886	3.64605	5e-05	0.000299055
XLOC_016665	C4b	17:34660407-34804561	3.62156	5e-05	0.000299055
XLOC_042354	Islr	9:58156264-58159221	3.61677	5e-05	0.000299055
XLOC_045562	Tlr7	X:167304587-167330558	3.61322	5e-05	0.000299055
XLOC_021678	Serping1	2:84765360-84775444	3.61119	5e-05	0.000299055
XLOC_003935	Igf1	10:87826376-87937042	3.60859	5e-05	0.000299055
XLOC_018380	Ifit2,Ifit3	19:34550601-34588902	3.59471	5e-05	0.000299055
XLOC_039738	Mt2	8:94172617-94173567	3.59347	5e-05	0.000299055
XLOC_031135	Selplg	5:113818535-113832644	3.58977	5e-05	0.000299055
XLOC_009653	Elmo1	13:20090550-20606528	3.58863	5e-05	0.000299055
XLOC_019474	Adamtsl2	2:27079378-27108981	3.58441	5e-05	0.000299055
XLOC_014164	Galnt6	15:100691812-100729376	3.58252	5e-05	0.000299055
XLOC_010234	Cd180	13:102693557-103334497	3.57489	0.00305	0.0115847
XLOC_022813	Gm6162	3:6107315-6247377	3.55886	5e-05	0.000299055
XLOC_028566	Sema3d	5:12383384-12588948	3.55257	5e-05	0.000299055
XLOC_022600	Pltp	2:164830731-164857711	3.552	5e-05	0.000299055
XLOC_003109	Fcgr3	1:171051173-171064935	3.54236	5e-05	0.000299055
XLOC_018865	Pgm5	19:24674007-24862374	3.51815	5e-05	0.000299055
XLOC_018227	Mpeg1	19:12460742-12465284	3.47296	5e-05	0.000299055
XLOC_030476	Hs3st1	5:39610677-39755475	3.45457	5e-05	0.000299055
XLOC_032926	C1ra	6:124492162-124566826	3.43618	5e-05	0.000299055
XLOC_040817	Casp1	9:5298516-5307265	3.424	0.0041	0.0149273
XLOC_012236	Kcnma1	14:23289430-24004859	3.414	5e-05	0.000299055
XLOC_016967	Nrtn	17:56751324-56757544	3.40798	0.00265	0.0102368
XLOC_006625	Plek	11:16971205-17079372	3.39784	5e-05	0.000299055
XLOC_003613	Lilr4b,Lilrb4a	10:51480631-51496613	3.37875	5e-05	0.000299055
XLOC_045378	BX530055.1,Capn6	X:143802230-143827414	3.37215	5e-05	0.000299055
XLOC_045521	Reps2	X:162411952-162643649	3.36314	5e-05	0.000299055
XLOC_008406	Fos	12:85473889-85477273	3.36288	5e-05	0.000299055
XLOC_017477	Iigp1	18:60376028-60392627	3.35627	5e-05	0.000299055
XLOC_000107	Pi15	1:17601798-17641081	3.336	5e-05	0.000299055
XLOC_016983	C3	17:57203969-57228136	3.32996	5e-05	0.000299055
XLOC_016674	C2,Cfb,Gm20547	17:34856373-34898265	3.32386	5e-05	0.000299055
XLOC_009929	Ogn	13:49421213-49652916	3.32064	5e-05	0.000299055
XLOC_043326	Xpnpep2	X:48108724-48136981	3.31145	0.00155	0.0064487
XLOC_040582	Ces1a	8:93020213-93048278	3.31138	0.00015	0.000822372
XLOC_033717	Hpgds	6:65117154-65144908	3.30362	5e-05	0.000299055
XLOC_003128	Ly9	1:171559192-171609746	3.30048	0.00185	0.00749525
XLOC_005918	Ccl11	11:82057822-82062955	3.28399	5e-05	0.000299055
XLOC_039402	Slc7a2	8:40862394-40922308	3.26693	5e-05	0.000299055
XLOC_027093	Penk	4:4133530-4188703	3.26096	5e-05	0.000299055
XLOC_028196	C1qb	4:136880128-136886192	3.25904	5e-05	0.000299055
XLOC_038912	Cpxm2	7:130162450-133124354	3.25244	0.00085	0.00380251
XLOC_012073	Gm28932	14:123659946-124677127	3.25243	0.00155	0.0064487
XLOC_007904	Cygb	11:116645594-116668389	3.23376	5e-05	0.000299055
XLOC_001417	Arhgap30	1:171388953-171410298	3.22177	5e-05	0.000299055
XLOC_007853	AF251705	11:114996720-115001880	3.21696	5e-05	0.000299055
XLOC_001461	Aim2	1:173331885-173466040	3.21661	0.0005	0.00237823
XLOC_018934	Ppp1r3c	19:36731736-36736653	3.21646	5e-05	0.000299055
XLOC_032685	Gpr27	6:99692678-99695066	3.21586	5e-05	0.000299055
XLOC_011886	Clu	14:65968482-65981548	3.20687	5e-05	0.000299055
XLOC_030876	Adamts3	5:89676946-89883334	3.2049	5e-05	0.000299055
XLOC_022545	Mafb	2:160363702-160367065	3.19786	5e-05	0.000299055
XLOC_013051	Osr2	15:35296088-35303307	3.19778	5e-05	0.000299055
XLOC_041502	Prss35	9:86743648-86758443	3.19418	5e-05	0.000299055
XLOC_031855	Mest	6:30723546-30896794	3.18388	5e-05	0.000299055
XLOC_005298	Lcp2	11:33629338-34098554	3.18007	0.00925	0.0295379
XLOC_023203	Mme	3:63241536-63386183	3.17885	5e-05	0.000299055
XLOC_024034	Adh1	3:138260990-138307022	3.16636	5e-05	0.000299055
XLOC_000725	Inpp5d	1:87620311-87720507	3.1637	5e-05	0.000299055
XLOC_022257	Cpxm1	2:130390774-130397588	3.16207	5e-05	0.000299055
XLOC_006368	Cd300a	11:114890040-114904919	3.15804	0.0001	0.000569582
XLOC_023857	Dpyd	3:118562128-119432924	3.15261	5e-05	0.000299055
XLOC_033322	Cttnbp2	6:18366477-18514843	3.15004	5e-05	0.000299055
XLOC_015838	Tnxb	17:34660407-34804561	3.14914	5e-05	0.000299055
XLOC_003357	G0s2	1:193203037-193343878	3.14912	0.00155	0.0064487
XLOC_035303	Tyrobp	7:30413759-30417585	3.14905	5e-05	0.000299055
XLOC_009859	Ly86	13:37345344-37419036	3.13832	0.0056	0.0194969
XLOC_018382	Ifit1	19:34592887-34662421	3.13638	5e-05	0.000299055
XLOC_027718	Kank4	4:98754897-98817716	3.13412	5e-05	0.000299055
XLOC_021636	Zfp385b	2:77410633-77819639	3.13323	5e-05	0.000299055
XLOC_044381	Was	X:8081183-8090498	3.12008	0.0003	0.00152612
XLOC_026288	Tek	4:94715469-94874976	3.10648	5e-05	0.000299055
XLOC_007830	Abca9	11:110100109-110168567	3.10463	5e-05	0.000299055
XLOC_023331	Sfrp2	3:83766293-83789956	3.09519	5e-05	0.000299055
XLOC_002888	Hmcn1	1:150562500-150993746	3.09227	5e-05	0.000299055
XLOC_009942	Nxnl2	13:51170466-51175188	3.08739	0.00065	0.00300865
XLOC_022270	Siglec1	2:131067949-131086779	3.08468	5e-05	0.000299055
XLOC_004908	Lyz2	10:117277333-117282274	3.07736	5e-05	0.000299055
XLOC_030079	Alox5ap	5:149264732-149288153	3.07622	5e-05	0.000299055
XLOC_041978	Fat3	9:15910204-16502252	3.06711	5e-05	0.000299055
XLOC_017465	Slc27a6	18:58555715-58613468	3.06666	5e-05	0.000299055
XLOC_009580	Akr1c14	13:4049010-4090706	3.06085	5e-05	0.000299055
XLOC_020122	Spi1	2:91082366-91115758	3.06038	5e-05	0.000299055
XLOC_034668	Abcc9	6:142587861-142702452	3.05907	5e-05	0.000299055
XLOC_006774	Dock2	11:34226814-34783892	3.05797	5e-05	0.000299055
XLOC_004862	Acss3	10:106933527-107123717	3.0507	5e-05	0.000299055
XLOC_014545	Hcls1	16:36934961-36963214	3.03864	5e-05	0.000299055
XLOC_012071	Itgbl1	14:123659946-124677127	3.03788	5e-05	0.000299055
XLOC_000325	-	1:45027661-45028572	3.02184	0.0056	0.0194969
XLOC_036755	Gm15930,Pirb	7:3711408-3764030	3.02067	5e-05	0.000299055
XLOC_014635	Abi3bp	16:56477822-56690135	3.01795	5e-05	0.000299055
XLOC_001425	Cd48	1:171682008-171705258	3.00724	5e-05	0.000299055
XLOC_040246	Msr1	8:39581699-39642678	3.00139	5e-05	0.000299055
XLOC_007138	Cd68	11:69664212-69666721	2.99274	5e-05	0.000299055
XLOC_008315	-	12:73951604-73952455	2.98641	0.00675	0.0227558
XLOC_014814	Mx2	16:97535307-97560900	2.98051	5e-05	0.000299055
XLOC_039534	Cers1,Gdf1	8:70315774-70353303	2.97224	0.001	0.00440123
XLOC_023571	Ctss	3:95526785-95556403	2.9689	5e-05	0.000299055
XLOC_029572	Oasl2	5:114896935-114912247	2.96596	5e-05	0.000299055
XLOC_016138	Vav1	17:57279099-57328365	2.96337	5e-05	0.000299055
XLOC_038864	Pycard	7:127989707-127996598	2.96299	0.0058	0.0200445
XLOC_044299	Gpm6b	X:166238910-166389015	2.94942	5e-05	0.000299055
XLOC_043825	Fgf16	X:105764278-105774939	2.93389	0.00745	0.0246636
XLOC_000430	Cdk15	1:59256905-59358147	2.92904	5e-05	0.000299055
XLOC_008656	Pld4	12:112760654-112768986	2.9288	5e-05	0.000299055
XLOC_018381	Ifit3b	19:34592887-34662421	2.92491	0.00055	0.00258534
XLOC_020200	Lmo2	2:103957985-104063240	2.92312	0.00575	0.019902
XLOC_021217	C8g	2:25498650-25505476	2.92289	0.0048	0.0171053
XLOC_034715	Tmtc1	6:148232429-148444389	2.90805	5e-05	0.000299055
XLOC_037038	C5ar1	7:16246742-16259540	2.90042	5e-05	0.000299055
XLOC_028197	C1qc	4:136889803-136893065	2.88258	5e-05	0.000299055
XLOC_013926	Rac2	15:78559168-78572783	2.88204	5e-05	0.000299055
XLOC_037621	Clec11a	7:44302686-44306977	2.87792	5e-05	0.000299055
XLOC_013587	Egflam	15:7206119-7411381	2.87594	5e-05	0.000299055
XLOC_018759	Ms4a6d	19:11586603-11604849	2.86995	5e-05	0.000299055
XLOC_031014	Gbp4,Gbp8,Gbp9	5:105014149-105139586	2.869	5e-05	0.000299055
XLOC_026686	Laptm5	4:130913124-130936141	2.8681	5e-05	0.000299055
XLOC_003761	Itgb2	10:77530251-77565708	2.86576	5e-05	0.000299055
XLOC_000624	Kcne4	1:78791622-79224511	2.85816	5e-05	0.000299055
XLOC_004894	Lgr5	10:115450310-115587780	2.85294	5e-05	0.000299055
XLOC_007226	Aspa	11:73304991-73329596	2.85191	0.0005	0.00237823
XLOC_003537	Hs3st5	10:36506813-36834397	2.83406	5e-05	0.000299055
XLOC_018963	Blnk	19:40928926-40994535	2.82493	0.0008	0.0036049
XLOC_008812	Cys1	12:24665625-24681813	2.81456	5e-05	0.000299055
XLOC_036540	Itgam,RP23-144N15.3	7:128062639-128128160	2.81305	5e-05	0.000299055
XLOC_016223	Tmem178	17:80944631-81001816	2.81197	5e-05	0.000299055
XLOC_016074	Trem2	17:48346400-48354147	2.80814	5e-05	0.000299055
XLOC_025819	Rragd	4:32983036-33022204	2.80588	5e-05	0.000299055
XLOC_012286	Stab1	14:31130913-31168641	2.80503	0.00245	0.00957286
XLOC_021891	Gm13783,Nr1h3	2:91184060-91202834	2.79638	0.00015	0.000822372
XLOC_013265	Cyth4	15:78597046-78622019	2.79466	5e-05	0.000299055
XLOC_018162	Lrrn4cl	19:8809033-8897890	2.78182	0.00085	0.00380251
XLOC_014042	1810021B22Rik	15:89059733-89087078	2.78002	0.0099	0.0312906
XLOC_032906	Clec4n	6:123229842-123247021	2.77679	0.0004	0.00196153
XLOC_044049	Nrk	X:138914235-139010638	2.76834	5e-05	0.000299055
XLOC_045561	Tlr8	X:167241291-167264329	2.75523	0.0003	0.00152612
XLOC_003426	Plagl1	10:13060503-13131694	2.74739	5e-05	0.000299055
XLOC_045151	Zcchc5	X:106837081-106840737	2.74053	5e-05	0.000299055
XLOC_033625	Tril	6:53815467-53868183	2.74011	5e-05	0.000299055
XLOC_016977	Slc25a23	17:57041774-57065918	2.73936	5e-05	0.000299055
XLOC_011251	Thrb	14:17659405-18038282	2.73596	5e-05	0.000299055
XLOC_039403	Pdgfrl	8:40926211-40990785	2.73277	5e-05	0.000299055
XLOC_038194	Anpep	7:79821802-79861059	2.72871	5e-05	0.000299055
XLOC_041153	Fxyd6	9:45370173-45396159	2.7244	5e-05	0.000299055
XLOC_028198	C1qa	4:136895916-136898803	2.72197	5e-05	0.000299055
XLOC_004896	Kcnmb4	10:116417860-116475319	2.7216	5e-05	0.000299055
XLOC_034052	Arhgap25	6:87458544-87533259	2.70949	0.00045	0.00216538
XLOC_014589	Cd200r1	16:44765735-44794978	2.70824	0.0009	0.00400121
XLOC_039535	Comp	8:70373547-70382066	2.70548	5e-05	0.000299055
XLOC_022371	Cd93	2:148436639-148443563	2.7013	5e-05	0.000299055
XLOC_040918	Icam1	9:21015832-21028815	2.70036	5e-05	0.000299055
XLOC_010785	Gas1	13:60174404-60177624	2.69898	5e-05	0.000299055
XLOC_015791	Myo1f	17:33555718-33607764	2.6959	0.0001	0.000569582
XLOC_033278	Col28a1	6:7997142-8193720	2.69541	5e-05	0.000299055
XLOC_018967	Pik3ap1	19:41272033-41385092	2.69475	5e-05	0.000299055
XLOC_000048	Adhfe1	1:9547947-9631175	2.69321	0.01135	0.0351953
XLOC_020972	Cdh4	2:179442430-179899373	2.69247	5e-05	0.000299055
XLOC_018180	Rab3il1	19:10001668-10038675	2.69127	5e-05	0.000299055
XLOC_040252	Gm5345	8:40851908-40862309	2.68119	5e-05	0.000299055
XLOC_029546	Wscd2	5:113490332-113589725	2.67944	5e-05	0.000299055
XLOC_017056	Xdh	17:73883907-73950182	2.67836	5e-05	0.000299055
XLOC_002808	Ptprc	1:138062860-138175708	2.6757	5e-05	0.000299055
XLOC_035785	Adamts17	7:66839734-67153192	2.6751	0.0004	0.00196153
XLOC_003355	Hsd11b1	1:193203037-193343878	2.66947	0.0007	0.00320414
XLOC_030509	Ldb2	5:44472131-44800150	2.66715	5e-05	0.000299055
XLOC_010969	Cmya5	13:93040712-93144724	2.66432	5e-05	0.000299055
XLOC_018540	Adrb1	19:56722371-56724862	2.66047	0.0001	0.000569582
XLOC_008558	Dlk1	12:109452822-109463336	2.65708	5e-05	0.000299055
XLOC_039730	Mmp2	8:92826463-92853417	2.65555	5e-05	0.000299055
XLOC_027704	Cyp2j9	4:96568198-96591619	2.65246	5e-05	0.000299055
XLOC_042372	Thsd4	9:59966930-60522046	2.65068	5e-05	0.000299055
XLOC_022112	Bmf	2:118528756-118554745	2.64567	5e-05	0.000299055
XLOC_007147	Fgf11	11:69796067-69802939	2.64417	5e-05	0.000299055
XLOC_036835	Zim1	7:6671268-6696450	2.64331	5e-05	0.000299055
XLOC_031233	Oas2	5:120730332-120749853	2.63898	0.00035	0.00174334
XLOC_035630	Dbp	7:45705204-45718002	2.63284	5e-05	0.000299055
XLOC_011940	Lcp1	14:75131100-75230842	2.62544	5e-05	0.000299055
XLOC_006257	Fmnl1	11:103171020-103198901	2.62514	5e-05	0.000299055
XLOC_039541	Lrrc25	8:70616843-70620850	2.61935	0.001	0.00440123
XLOC_007828	Abca8b	11:109932189-109995988	2.61551	5e-05	0.000299055
XLOC_003186	Pld5	1:175962305-176275312	2.6152	5e-05	0.000299055
XLOC_032628	Klf15	6:90462575-90475238	2.61375	5e-05	0.000299055
XLOC_030439	Htra3	5:35652022-35679782	2.6109	5e-05	0.000299055
XLOC_011096	Il31ra	13:112521217-112580709	2.60899	5e-05	0.000299055
XLOC_035261	Lgals4	7:28832371-28841708	2.60734	0.00065	0.00300865
XLOC_026655	Fndc5	4:129136998-129144593	2.60388	0.00025	0.00129994
XLOC_017436	Sncaip	18:52767708-52916015	2.60158	5e-05	0.000299055
XLOC_043327	Sash3	X:48146435-48161565	2.59952	0.0012	0.00514183
XLOC_003742	Chchd10	10:75932581-75940672	2.59769	5e-05	0.000299055
XLOC_036712	Slc22a18	7:143473735-143499473	2.59692	5e-05	0.000299055
XLOC_007377	Slfn8	11:82999043-83070678	2.58453	5e-05	0.000299055
XLOC_043830	Tlr13	X:106143203-106160493	2.58402	0.0001	0.000569582
XLOC_002069	Gm5526,Slc40a1	1:45857178-45926523	2.5815	5e-05	0.000299055
XLOC_042785	Sema3b	9:107597673-107609232	2.57498	5e-05	0.000299055
XLOC_016139	Adgre1	17:57358685-57483529	2.57258	5e-05	0.000299055
XLOC_010614	Slc22a23	13:34178997-34345258	2.5715	5e-05	0.000299055
XLOC_006988	Gjc2	11:59175567-59183213	2.5649	0.00045	0.00216538
XLOC_045106	Slc16a2	X:103697413-103821994	2.55566	5e-05	0.000299055
XLOC_016644	Psmb9	17:34181987-34197225	2.54889	0.0146	0.0433667
XLOC_039022	H19,Mir675	7:142575528-142578143	2.54732	5e-05	0.000299055
XLOC_003225	Adck3	1:179959983-180199602	2.54364	5e-05	0.000299055
XLOC_013454	-	15:98872553-98873083	2.53996	0.0125	0.0382302
XLOC_040841	Pgr	9:8899832-8968611	2.53991	5e-05	0.000299055
XLOC_039739	Mt1	8:94179088-94180325	2.52703	5e-05	0.000299055
XLOC_003739	Ggt5	10:75589339-75617200	2.52114	0.00015	0.000822372
XLOC_027454	Epb41l4b	4:56991971-57143648	2.52105	5e-05	0.000299055
XLOC_017891	Fbn2	18:58008601-58221885	2.51913	5e-05	0.000299055
XLOC_032985	Tspan11	6:127887475-127954071	2.50327	5e-05	0.000299055
XLOC_037593	Cd33	7:43524215-43544428	2.49871	5e-05	0.000299055
XLOC_004961	2009-03-01	10:127055010-127060265	2.49656	5e-05	0.000299055
XLOC_000678	Sp140	1:85600377-85710044	2.49504	0.00295	0.0112741
XLOC_039461	Hpgd	8:56294551-56321046	2.49458	5e-05	0.000299055
XLOC_014001	Nfam1	15:82997593-83052014	2.49338	5e-05	0.000299055
XLOC_018327	Dock8	19:24999528-25202432	2.48957	5e-05	0.000299055
XLOC_003540	5930403N24Rik	10:37139200-37151315	2.48256	0.0051	0.0180141
XLOC_041400	Gm27186,Rab27a	9:73044832-73097629	2.46816	5e-05	0.000299055
XLOC_012663	Phf11d	14:59347368-59365470	2.46706	5e-05	0.000299055
XLOC_035629	Car11	7:45699866-45704659	2.46626	5e-05	0.000299055
XLOC_031391	Ncf1	5:134184018-134229625	2.45551	0.00655	0.0222191
XLOC_043512	Gm1141,Prrg3	X:71911072-71972722	2.45474	5e-05	0.000299055
XLOC_008741	Kcns3	12:11090201-11150842	2.4539	5e-05	0.000299055
XLOC_028610	Sema3c	5:17574280-17730268	2.45122	5e-05	0.000299055
XLOC_022282	Rassf2	2:131989414-132030258	2.44759	5e-05	0.000299055
XLOC_033562	Rarres2	6:48554795-48572789	2.44575	0.00315	0.0119081
XLOC_013567	Nckap1l	15:103453824-103498800	2.44548	5e-05	0.000299055
XLOC_007704	Meox1	11:101877509-101894374	2.43841	5e-05	0.000299055
XLOC_016016	Enpp5	17:44076557-44086567	2.43713	5e-05	0.000299055
XLOC_003174	Ifi203,Mndal	1:173723429-173942730	2.4353	5e-05	0.000299055
XLOC_000327	AC125167.1,Col3a1	1:45311423-45349706	2.43474	5e-05	0.000299055
XLOC_007778	Cyb561	11:105933701-105953336	2.42374	5e-05	0.000299055
XLOC_041557	Plscr2	9:92275492-92297975	2.41634	5e-05	0.000299055
XLOC_034626	Mgp	6:136872434-136875823	2.41433	5e-05	0.000299055
XLOC_039627	Inpp4b	8:81342555-82125533	2.40978	0.0007	0.00320414
XLOC_031792	Wnt16	6:22288133-22301175	2.40685	5e-05	0.000299055
XLOC_001980	Fam178b	1:36548638-36683183	2.40565	0.00915	0.0292529
XLOC_002639	Steap3	1:120190756-120272705	2.40087	5e-05	0.000299055
XLOC_041939	Mmp1b	9:7344380-7388047	2.39777	0.01085	0.0338609
XLOC_005941	Rasl10b	11:83409136-83421039	2.3936	5e-05	0.000299055
XLOC_008409	Mfsd7c	12:85746538-85814856	2.38803	5e-05	0.000299055
XLOC_021904	Mdk	2:91929804-91932297	2.38639	5e-05	0.000299055
XLOC_004595	Gstt2	10:75831844-75837360	2.38597	0.00215	0.00854539
XLOC_012254	Tmem254c	14:26063918-26067355	2.37864	0.0022	0.00871359
XLOC_036444	Prkcb	7:122288750-122634402	2.36659	0.00705	0.0235861
XLOC_032446	Lrrtm1	6:76881636-77979699	2.36616	0.0035	0.0130751
XLOC_009803	Agtr1a	13:30336440-30382867	2.36214	5e-05	0.000299055
XLOC_024055	Gbp3	3:142559858-142573209	2.36213	5e-05	0.000299055
XLOC_027423	Abca1	4:53030781-53159895	2.35686	5e-05	0.000299055
XLOC_038568	Dchs1	7:105752988-105863650	2.35639	5e-05	0.000299055
XLOC_010012	Dapk1	13:60601763-60763198	2.35425	5e-05	0.000299055
XLOC_038430	P2ry6	7:100937629-100979420	2.34877	5e-05	0.000299055
XLOC_013260	Ncf4	15:78244800-78262580	2.34561	0.0136	0.041023
XLOC_034629	Rerg	6:137054824-137170497	2.3346	5e-05	0.000299055
XLOC_019139	Ccdc3	2:5137748-5233039	2.33329	5e-05	0.000299055
XLOC_003640	Smpdl3a	10:57794334-57811830	2.32963	5e-05	0.000299055
XLOC_041730	Mst1r	9:107906802-107920383	2.32188	0.00015	0.000822372
XLOC_019078	Gfra1	19:58204138-58456212	2.31979	5e-05	0.000299055
XLOC_002006	Lonrf2	1:38793644-38836711	2.31681	5e-05	0.000299055
XLOC_040106	Angpt2	8:18595130-18803502	2.31183	0.00035	0.00174334
XLOC_017561	Myo5b	18:74440935-74771493	2.31152	0.00035	0.00174334
XLOC_042516	Tinag	9:76951692-77045794	2.31009	0.0013	0.00552165
XLOC_029444	Brdt	5:107331158-107387061	2.3097	0.0001	0.000569582
XLOC_034357	C3ar1	6:122847137-122856161	2.30795	5e-05	0.000299055
XLOC_014438	Rtp4	16:23601640-23614222	2.30758	5e-05	0.000299055
XLOC_007130	Efnb3	11:69554091-69560205	2.30711	0.0007	0.00320414
XLOC_010737	Hk3	13:54949410-55021385	2.30696	0.007	0.0234476
XLOC_025587	Ifi44	3:151730921-151749960	2.30669	5e-05	0.000299055
XLOC_040698	Hp	8:109575129-109579172	2.30664	0.0054	0.0189167
XLOC_007852	Cd300ld	11:114982273-114989922	2.30543	0.0011	0.00475979
XLOC_004378	Rspo3	10:29453030-29535867	2.30181	5e-05	0.000299055
XLOC_033339	Aass	6:23072172-23132986	2.29562	5e-05	0.000299055
XLOC_011785	Lrrc16b	14:55490982-55508246	2.29105	5e-05	0.000299055
XLOC_005490	Gpx3	11:54902452-54910384	2.28831	5e-05	0.000299055
XLOC_023802	Vav3	3:109340355-109685698	2.28645	5e-05	0.000299055
XLOC_024721	Bche	3:73635807-73708415	2.27986	0.0001	0.000569582
XLOC_002835	Cfh	1:140084707-140183764	2.27891	5e-05	0.000299055
XLOC_036077	Tenm4	7:96171245-97064758	2.27879	5e-05	0.000299055
XLOC_002370	Dock10	1:80501072-80758583	2.27442	5e-05	0.000299055
XLOC_000108	Crispld1	1:17676026-17805417	2.27381	5e-05	0.000299055
XLOC_025422	Egf	3:129677564-129763884	2.26006	0.0001	0.000569582
XLOC_004409	5930403N24Rik	10:37139200-37151315	2.25073	5e-05	0.000299055
XLOC_003611	Sim1	10:50894695-50989321	2.25041	5e-05	0.000299055
XLOC_019989	Ypel4	2:84734057-84741178	2.24967	0.01585	0.0464213
XLOC_032106	Atp6v0e2	6:48537571-48541801	2.24575	5e-05	0.000299055
XLOC_013704	Rspo2	15:43020719-43171195	2.24499	5e-05	0.000299055
XLOC_020578	Pax1	2:147361540-147393295	2.23361	0.00075	0.00340893
XLOC_040415	Bst2	8:71534263-71537493	2.2323	5e-05	0.000299055
XLOC_031032	Gm43422,Tgfbr3	5:107106569-107289635	2.22855	5e-05	0.000299055
XLOC_033449	Ptn	6:36714928-36810711	2.22655	5e-05	0.000299055
XLOC_004593	Gstt1	10:75783812-75798584	2.22473	5e-05	0.000299055
XLOC_034601	Mansc1	6:134608801-134632488	2.22184	5e-05	0.000299055
XLOC_018851	Gda	19:21391306-21473445	2.21919	5e-05	0.000299055
XLOC_026326	Ror1	4:100095790-100444765	2.21876	5e-05	0.000299055
XLOC_014672	1700010K23Rik	16:66600638-67620908	2.21755	0.00375	0.0138569
XLOC_007732	2810433D01Rik	11:102617453-102624416	2.20982	0.002	0.00801236
XLOC_012579	Slc7a8	14:54722215-54781936	2.20703	5e-05	0.000299055
XLOC_030151	Adam22	5:8037293-8368245	2.20591	5e-05	0.000299055
XLOC_039715	Nkd1	8:88521259-88612767	2.19809	5e-05	0.000299055
XLOC_006001	Gm11492,Sept4	11:87566652-87590539	2.19594	5e-05	0.000299055
XLOC_006345	Kcnj2	11:111066163-111076821	2.19078	5e-05	0.000299055
XLOC_015690	Crebrf	17:26715649-26776635	2.18805	5e-05	0.000299055
XLOC_038530	Trim30a	7:104409024-104465193	2.18792	5e-05	0.000299055
XLOC_027107	Tox	4:6686145-6991573	2.18644	5e-05	0.000299055
XLOC_035621	Plekha4	7:45526329-45554229	2.18465	5e-05	0.000299055
XLOC_004749	Appl2	10:83600032-83648738	2.18053	5e-05	0.000299055
XLOC_027857	Cyp4b1	4:115624703-115647726	2.17827	0.00015	0.000822372
XLOC_040760	Sdr42e1	8:117661398-117673689	2.17067	0.00045	0.00216538
XLOC_040818	Casp4	9:5308827-5336787	2.16816	5e-05	0.000299055
XLOC_013987	Cyp2d22	15:82370222-82380287	2.1681	5e-05	0.000299055
XLOC_040084	Gas6	8:13463970-13494536	2.1623	5e-05	0.000299055
XLOC_005008	Ikzf4	10:128630842-128669024	2.15716	0.0003	0.00152612
XLOC_032692	Gxylt2	6:100702089-100810915	2.15614	5e-05	0.000299055
XLOC_032829	Cxcl12	6:117168534-117181367	2.15499	5e-05	0.000299055
XLOC_044288	Figf	X:164373295-164402650	2.15492	5e-05	0.000299055
XLOC_002692	Cxcr4	1:128588198-128592293	2.15347	0.01025	0.0321579
XLOC_003923	Timp3	10:86055124-86498896	2.14424	5e-05	0.000299055
XLOC_012880	Ednrb	14:103814624-103844443	2.14319	5e-05	0.000299055
XLOC_034160	Frmd4b	6:97286866-97617602	2.14075	0.0001	0.000569582
XLOC_010368	Chrm3	13:9875485-10658893	2.13999	0.0002	0.00106186
XLOC_001479	Spta1	1:174172727-174248450	2.13919	5e-05	0.000299055
XLOC_007194	6330403K07Rik	11:71031940-71033513	2.1372	5e-05	0.000299055
XLOC_044693	Gpc3	X:52272425-52619047	2.1282	5e-05	0.000299055
XLOC_028463	Isg15	4:156199423-156200818	2.1249	5e-05	0.000299055
XLOC_019323	Cacnb2	2:14603087-14988811	2.11499	5e-05	0.000299055
XLOC_009031	Tmem229b	12:78961513-79007627	2.10912	5e-05	0.000299055
XLOC_010708	Sema4d	13:51701245-51794401	2.10714	5e-05	0.000299055
XLOC_009866	Bmp6	13:38344997-38500125	2.10606	5e-05	0.000299055
XLOC_023200	Arhgef26	3:62337523-62462221	2.10105	5e-05	0.000299055
XLOC_013935	1700088E04Rik	15:79108789-79141253	2.09836	0.00205	0.00819579
XLOC_020525	Ism1	2:139256875-139764407	2.0969	0.0001	0.000569582
XLOC_031791	Cped1	6:21985725-22256404	2.09617	5e-05	0.000299055
XLOC_005419	Adamts2	11:50599297-50807573	2.09425	5e-05	0.000299055
XLOC_044413	Cybb	X:9435251-9487771	2.09407	0.00015	0.000822372
XLOC_008938	Clec14a	12:58264719-58269258	2.09286	5e-05	0.000299055
XLOC_026827	Mfap2	4:141010417-141015984	2.09231	5e-05	0.000299055
XLOC_029325	Fras1	5:96373954-96784730	2.09176	5e-05	0.000299055
XLOC_037673	Fgf21	7:45613898-45621059	2.09005	5e-05	0.000299055
XLOC_035652	Tmem86a	7:47050360-47054776	2.08817	5e-05	0.000299055
XLOC_018681	Fermt3	19:6996130-7019834	2.0836	0.00695	0.023326
XLOC_040556	Zfp423	8:87661809-87959595	2.08132	0.00025	0.00129994
XLOC_033381	Kcp	6:29471436-29509698	2.07711	5e-05	0.000299055
XLOC_001236	Gm28512,Rnasel	1:153749425-153764221	2.07533	5e-05	0.000299055
XLOC_026320	Foxd3	4:99656298-99658622	2.0748	0.00065	0.00300865
XLOC_017484	Arsi	18:60911710-60919606	2.07476	5e-05	0.000299055
XLOC_022894	Cp	3:19957053-20035315	2.07413	0.0011	0.00475979
XLOC_017643	Mkx	18:6910458-7004780	2.07348	5e-05	0.000299055
XLOC_029864	Upk3b	5:136038495-136046487	2.07303	5e-05	0.000299055
XLOC_027589	Nfib	4:82289940-82705750	2.07159	5e-05	0.000299055
XLOC_031785	Kcnd2	6:21214603-21729805	2.06951	5e-05	0.000299055
XLOC_030045	Rasl11a	5:146845067-146847726	2.06851	5e-05	0.000299055
XLOC_042052	Acp5	9:22126730-22135746	2.06812	5e-05	0.000299055
XLOC_017630	Map3k8	18:4331326-4353015	2.06757	5e-05	0.000299055
XLOC_039023	Igf2	7:142650764-142670356	2.06693	5e-05	0.000299055
XLOC_026764	Tcea3	4:136247728-136274898	2.06242	5e-05	0.000299055
XLOC_027593	Frem1	4:82897919-83052339	2.06172	0.00055	0.00258534
XLOC_032135	Npy	6:49822709-49829507	2.06027	0.00515	0.0181577
XLOC_008746	Vsnl1	12:11325246-11436649	2.05927	0.0005	0.00237823
XLOC_018074	Ctsf	19:4855128-4860912	2.05625	5e-05	0.000299055
XLOC_016624	4931413I07Rik,Angptl4	17:33773749-33785724	2.05534	5e-05	0.000299055
XLOC_025941	Reck	4:43875529-43944806	2.05507	5e-05	0.000299055
XLOC_008189	Nrcam	12:44328884-44601846	2.0549	5e-05	0.000299055
XLOC_038571	Gm18852,Gm4070	7:105895138-106093337	2.05456	0.01315	0.0398511
XLOC_023551	Selenbp1	3:94933055-94944758	2.05374	0.0061	0.0209748
XLOC_019050	Sorcs1	19:50143300-50778662	2.04836	5e-05	0.000299055
XLOC_005752	Xaf1	11:72301604-72313733	2.04362	5e-05	0.000299055
XLOC_036529	Ctf1	7:127712701-127732166	2.0427	5e-05	0.000299055
XLOC_014006	A4galt	15:83226725-83257605	2.03858	5e-05	0.000299055
XLOC_013239	Kifc2	15:76660354-76668197	2.0297	0.00025	0.00129994
XLOC_028629	Fgl2	5:21186254-21424677	2.02662	5e-05	0.000299055
XLOC_044501	Gm14523,Klhl13	X:23219270-23365173	2.02431	5e-05	0.000299055
XLOC_024296	Cyp7b1	3:18071746-18243347	2.02389	5e-05	0.000299055
XLOC_024054	Gbp7,Gm43802	3:142530234-142550190	2.02283	5e-05	0.000299055
XLOC_002917	Npl	1:153503014-153550045	2.02184	0.00075	0.00340893
XLOC_017362	Rell2	18:37955078-37969777	2.01943	0.0022	0.00871359
XLOC_018321	Apba1	19:23758803-23949597	2.01334	5e-05	0.000299055
XLOC_035327	Lgi4	7:31059341-31076704	2.01293	0.0016	0.00662433
XLOC_004408	Marcks	10:37133374-37138920	2.01162	5e-05	0.000299055
XLOC_016693	Lst1	17:35185094-35188439	2.0083	0.00795	0.0260152
XLOC_013038	Sema5a	15:32244812-32696341	2.00811	5e-05	0.000299055
XLOC_013363	Fbln1	15:85205888-85286535	2.00689	5e-05	0.000299055
XLOC_039419	Gm16352,Sorbs2	8:45507787-45827908	2.00649	5e-05	0.000299055
XLOC_012987	C1qtnf3	15:10952331-10980150	2.00478	5e-05	0.000299055
XLOC_028959	Smim20	5:53281809-53283509	2.0028	0.0043	0.0155515
XLOC_004168	Stat2	10:128270523-128293085	2.00152	5e-05	0.000299055
XLOC_041559	Plscr4	9:92457372-92492456	1.99919	0.0002	0.00106186
XLOC_019073	Afap1l2	19:56912360-57008381	1.99772	5e-05	0.000299055
XLOC_009902	Mylip	13:45389741-45412019	1.99732	5e-05	0.000299055
XLOC_005336	C1qtnf2	11:43474257-43491619	1.99721	5e-05	0.000299055
XLOC_018331	Dmrt2	19:25672375-25679010	1.99534	5e-05	0.000299055
XLOC_034291	Rassf4	6:116630221-116673952	1.99356	0.0025	0.00974306
XLOC_029253	Cxcl1	5:90891073-90893118	1.99255	5e-05	0.000299055
XLOC_019680	Olfml2a	2:38928603-38963872	1.99202	5e-05	0.000299055
XLOC_004536	Srgn	10:62493832-62527451	1.9916	0.0017	0.00697261
XLOC_029752	Fam101a	5:125003220-125012547	1.99074	0.00215	0.00854539
XLOC_003377	Plekhg1	10:3740363-3967303	1.98697	5e-05	0.000299055
XLOC_005519	Igtp,Irgm2	11:58199555-58222782	1.98616	5e-05	0.000299055
XLOC_020564	BC039771,Rin2	2:145675366-145887784	1.98218	5e-05	0.000299055
XLOC_003863	Zfr2	10:81233154-81252123	1.97839	5e-05	0.000299055
XLOC_026300	Nfia	4:97568132-98118875	1.97556	5e-05	0.000299055
XLOC_036655	Ifitm1	7:140967220-140969825	1.96295	0.0007	0.00320414
XLOC_017466	Isoc1	18:58652933-58680567	1.96286	5e-05	0.000299055
XLOC_008967	AC157822.1,Rn7s2	12:69361178-69361481	1.96195	0.0037	0.0137131
XLOC_000679	Sp100,n-R5s215	1:85600377-85710044	1.96141	5e-05	0.000299055
XLOC_014324	Cebpd	16:15887272-16146851	1.95813	5e-05	0.000299055
XLOC_042170	AW551984	9:39587395-39604403	1.95754	5e-05	0.000299055
XLOC_009995	Tgfbi	13:56609366-56639430	1.95615	5e-05	0.000299055
XLOC_019570	Fam102a	2:32535324-32569756	1.95565	5e-05	0.000299055
XLOC_028419	Smim1	4:154011730-154026230	1.95446	0.0004	0.00196153
XLOC_010296	BC067074	13:113293144-113379711	1.95362	5e-05	0.000299055
XLOC_029941	Gpr146	5:139359738-139460527	1.95013	0.01415	0.0423536
XLOC_016161	Lama1	17:67697244-67822645	1.94953	5e-05	0.000299055
XLOC_006201	Hsd17b1	11:101078410-101080527	1.94817	0.0062	0.0212489
XLOC_007510	Ngfr	11:95568817-95587735	1.94542	5e-05	0.000299055
XLOC_041099	Scn3b	9:40269215-40291625	1.94403	0.00045	0.00216538
XLOC_041568	Slc9a9	9:94669143-95230475	1.94323	5e-05	0.000299055
XLOC_041242	Rpp25	9:57504101-57505447	1.9428	0.00135	0.00570554
XLOC_039507	Sh2d4a	8:68276566-68347701	1.94252	0.0005	0.00237823
XLOC_002752	Prelp	1:133897050-133921414	1.94244	5e-05	0.000299055
XLOC_018919	Ch25h	19:34473785-34481546	1.94238	5e-05	0.000299055
XLOC_005904	Rhbdl3	11:80300869-80355955	1.94087	5e-05	0.000299055
XLOC_018442	4933411K16Rik,Hoga1	19:42045518-42071122	1.93873	0.0005	0.00237823
XLOC_018236	Lpxn	19:12798594-12833807	1.9378	5e-05	0.000299055
XLOC_025204	Cd53	3:106759920-106790152	1.92962	5e-05	0.000299055
XLOC_032952	Scnn1a	6:125317882-125344943	1.92853	0.00015	0.000822372
XLOC_005410	-	11:50119742-50125621	1.92787	5e-05	0.000299055
XLOC_004554	Lrrtm3	10:63430097-65003667	1.92642	0.0043	0.0155515
XLOC_011924	Hr	14:70551912-70573548	1.92496	0.0005	0.00237823
XLOC_005935	AI662270	11:83223575-83226814	1.91996	0.0123	0.0377457
XLOC_027740	E130102H24Rik,Mir101a	4:101344748-101399181	1.91887	0.0026	0.0100722
XLOC_034080	Podxl2	6:88842556-88875044	1.91726	5e-05	0.000299055
XLOC_036363	Insc	7:114743645-114850383	1.90987	5e-05	0.000299055
XLOC_017428	Prr16	18:51117367-51419361	1.90966	5e-05	0.000299055
XLOC_025420	Enpep	3:129269174-129332944	1.90589	0.00265	0.0102368
XLOC_040999	Cdon	9:35421127-35507652	1.9054	5e-05	0.000299055
XLOC_038815	Coro1a	7:126687458-126707787	1.90294	0.00815	0.0265484
XLOC_009253	Begain	12:109032182-109069239	1.89634	5e-05	0.000299055
XLOC_026832	Rsg1	4:141213955-141226756	1.8949	0.00595	0.020516
XLOC_008031	2810032G03Rik	12:5375833-5416631	1.89462	5e-05	0.000299055
XLOC_003796	Shc2	10:79617921-79639520	1.89174	0.00125	0.00532757
XLOC_020459	Ebf4	2:130295139-130370722	1.89046	5e-05	0.000299055
XLOC_042310	Tnfaip8l3	9:54025536-54068411	1.88932	5e-05	0.000299055
XLOC_003832	Apc2	10:80295964-80320537	1.88679	5e-05	0.000299055
XLOC_015809	Col11a2	17:34039413-34066685	1.87926	0.00045	0.00216538
XLOC_020447	Sirpa	2:129592834-129632228	1.87756	5e-05	0.000299055
XLOC_041278	Larp6	9:60712988-60738801	1.87653	5e-05	0.000299055
XLOC_039488	Spock3	8:62951008-63357103	1.87435	5e-05	0.000299055
XLOC_009927	Aspn	13:49421213-49652916	1.87335	5e-05	0.000299055
XLOC_030092	Fry	5:150118644-150497753	1.87208	0.0001	0.000569582
XLOC_009142	-	12:91633103-91635597	1.87171	0.0019	0.00766134
XLOC_010968	Thbs4	13:92751589-92795039	1.86646	5e-05	0.000299055
XLOC_025309	Palmd	3:116917884-116984406	1.86629	0.0146	0.0433667
XLOC_023234	Ptx3	3:66053557-66296837	1.85882	5e-05	0.000299055
XLOC_020881	Tshz2	2:169632690-170073405	1.85844	5e-05	0.000299055
XLOC_004698	Gng7	10:80948623-81014945	1.85457	5e-05	0.000299055
XLOC_001683	Cd34	1:194930404-195092249	1.85252	5e-05	0.000299055
XLOC_004932	Irak3	10:120141647-120224917	1.85213	5e-05	0.000299055
XLOC_017996	Setbp1	18:78750379-79110424	1.85186	5e-05	0.000299055
XLOC_008732	Gdf7	12:8291019-8302417	1.84745	0.0001	0.000569582
XLOC_018633	Snx32	19:5495275-5510690	1.84288	5e-05	0.000299055
XLOC_009891	Phactr1	13:42680622-43138526	1.83926	5e-05	0.000299055
XLOC_005624	Pmp22	11:63128981-63159548	1.83835	5e-05	0.000299055
XLOC_004252	Cnksr3	10:7118866-7212237	1.83574	5e-05	0.000299055
XLOC_005658	Pik3r5	11:68432120-68497849	1.83381	0.0001	0.000569582
XLOC_023637	Fmo5	3:97628803-97655282	1.83221	0.00165	0.0067962
XLOC_012693	Neil2	14:63182442-63193851	1.82936	0.00375	0.0138569
XLOC_022771	Nkain4	2:180934771-180966812	1.82852	0.0018	0.00732319
XLOC_010522	Hfe	13:23702033-23710854	1.82756	5e-05	0.000299055
XLOC_041317	Igdcc4	9:65101366-65137949	1.82533	5e-05	0.000299055
XLOC_013703	Angpt1	15:42424680-42704616	1.82308	5e-05	0.000299055
XLOC_013432	Pced1b	15:97244073-97385748	1.82293	0.0003	0.00152612
XLOC_007850	Cd300lb	11:114922780-114934386	1.8223	0.00055	0.00258534
XLOC_014362	Arvcf	16:18348181-18479073	1.8219	0.00045	0.00216538
XLOC_036012	Fzd4	7:89404354-89413134	1.82041	5e-05	0.000299055
XLOC_034970	Pnmal2	7:16925397-16997516	1.81743	0.0136	0.041023
XLOC_002843	Rgs2	1:143999337-144004161	1.81589	0.0003	0.00152612
XLOC_040437	Calr3	8:72424175-72443870	1.81565	0.00125	0.00532757
XLOC_002296	Igfbp5	1:72857931-72874884	1.81371	5e-05	0.000299055
XLOC_014075	Prickle1	15:93498972-93595891	1.81321	5e-05	0.000299055
XLOC_008129	Cmpk2	12:26469203-26479835	1.81259	0.0003	0.00152612
XLOC_035575	Shank1	7:44310252-44400187	1.81091	0.0146	0.0433667
XLOC_019074	Ablim1	19:57032732-57314919	1.80987	5e-05	0.000299055
XLOC_035687	Gas2	7:51855584-51994975	1.80572	5e-05	0.000299055
XLOC_015326	Adamts5	16:85858169-85903423	1.80442	5e-05	0.000299055
XLOC_005640	Tmem220	11:67025153-67035329	1.80002	0.00015	0.000822372
XLOC_010874	Adcy2	13:68620042-68999555	1.79899	5e-05	0.000299055
XLOC_001110	Ptpn7	1:135132668-135145317	1.79308	5e-05	0.000299055
XLOC_032869	Usp18	6:121245893-121272685	1.78851	5e-05	0.000299055
XLOC_043720	Ar	X:98148751-98323215	1.78258	5e-05	0.000299055
XLOC_005135	Adcy1	11:7063488-7178506	1.77979	5e-05	0.000299055
XLOC_021646	Pde1a	2:79834452-80145739	1.77939	5e-05	0.000299055
XLOC_041394	Pygo1	9:72925644-72952181	1.77899	5e-05	0.000299055
XLOC_041167	Cadm1	9:47529792-47857637	1.7786	5e-05	0.000299055
XLOC_032091	-	6:47762122-47775312	1.7774	0.00015	0.000822372
XLOC_010596	Serpinb1a	13:32842091-32851197	1.77178	5e-05	0.000299055
XLOC_015506	-	17:14546407-14600963	1.76841	5e-05	0.000299055
XLOC_040822	-	9:7215004-7220790	1.76626	5e-05	0.000299055
XLOC_021213	Uap1l1	2:25359888-25365721	1.75534	5e-05	0.000299055
XLOC_002594	Cdh19	1:110887216-110977758	1.7507	5e-05	0.000299055
XLOC_014405	Ephb3	16:21204754-21223305	1.75001	5e-05	0.000299055
XLOC_013593	Slc1a3	15:8634123-8710764	1.74728	5e-05	0.000299055
XLOC_022641	Fam65c	2:167979984-168080693	1.74605	5e-05	0.000299055
XLOC_006206	Cntnap1	11:101162678-101190724	1.745	0.0024	0.00939908
XLOC_002397	Pid1	1:84036294-84364180	1.74302	5e-05	0.000299055
XLOC_034788	Ssc5d	7:4925741-4964406	1.73748	5e-05	0.000299055
XLOC_040958	Eepd1	9:25481546-25604110	1.73549	0.00155	0.0064487
XLOC_038531	Trim30d	7:104470013-104507849	1.7335	5e-05	0.000299055
XLOC_036149	Stard10	7:101317085-101347996	1.7302	5e-05	0.000299055
XLOC_011360	Ogdhl	14:32303650-32348305	1.72811	5e-05	0.000299055
XLOC_013954	Cbx7	15:79891658-79971119	1.7273	0.01	0.0315481
XLOC_044032	Plp1	X:136820488-136839733	1.7257	5e-05	0.000299055
XLOC_003427	Fuca2	10:13499539-13519035	1.72523	5e-05	0.000299055
XLOC_027616	-	4:86850884-86852601	1.72522	0.00285	0.0109226
XLOC_005005	Erbb3	10:128567522-128589659	1.72508	5e-05	0.000299055
XLOC_006440	C1qtnf1	11:118428112-118454995	1.7249	5e-05	0.000299055
XLOC_000750	-	1:88567495-88567769	1.72442	0.0059	0.0203694
XLOC_038990	Irf7	7:141228500-141266481	1.72321	0.0136	0.041023
XLOC_017306	Egr1,Kdm3b	18:34758905-34864984	1.72176	5e-05	0.000299055
XLOC_028718	Il6	5:30013113-30019981	1.72176	5e-05	0.000299055
XLOC_040914	A230050P20Rik	9:20868624-20879727	1.7208	5e-05	0.000299055
XLOC_014382	Klhl24	16:20097537-20129223	1.72079	5e-05	0.000299055
XLOC_031362	Auts2	5:131437199-132543344	1.71435	5e-05	0.000299055
XLOC_014346	P2rx6	16:17561884-17577800	1.71353	0.0015	0.00626942
XLOC_023035	Fat4	3:38874569-39012421	1.71268	5e-05	0.000299055
XLOC_012593	Jph4	14:55106829-55116935	1.71191	0.00105	0.00458424
XLOC_034133	Adamts9	6:92772698-93272979	1.71095	5e-05	0.000299055
XLOC_005901	Adap2	11:80154104-80180243	1.71	0.00995	0.0314122
XLOC_021066	Gm13217	2:9041123-9042484	1.70519	0.0057	0.0197894
XLOC_011881	Zfp395	14:65358380-65398931	1.70454	5e-05	0.000299055
XLOC_014161	Bin2	15:100641076-100669553	1.70449	0.00515	0.0181577
XLOC_006200	Naglu	11:101070011-101077775	1.70143	5e-05	0.000299055
XLOC_027530	Tnfsf15	4:63724610-63745180	1.70056	5e-05	0.000299055
XLOC_015679	Tmem8	17:26113315-26123254	1.69909	0.00095	0.00420291
XLOC_035838	RP23-8I8.4	7:73422249-73423902	1.69838	0.0107	0.0334234
XLOC_029136	Mir7025,Pdgfra	5:75152291-75198215	1.6979	5e-05	0.000299055
XLOC_023816	Col11a1	3:113815205-114220718	1.69735	5e-05	0.000299055
XLOC_040857	Sesn3	9:14275066-14333101	1.69472	5e-05	0.000299055
XLOC_019366	Etl4	2:19909779-20810756	1.69344	5e-05	0.000299055
XLOC_033082	Crebl2	6:134830153-134858931	1.68867	5e-05	0.000299055
XLOC_014581	Ccdc191	16:43861406-43964402	1.6886	0.00265	0.0102368
XLOC_024610	Igsf10	3:59002470-59351167	1.67957	5e-05	0.000299055
XLOC_019911	Gm28230,Hoxd3,Hoxd4,Mir10b	2:74703247-74762896	1.6769	0.00135	0.00570554
XLOC_005492	Gm2a	11:55097922-55113029	1.67462	5e-05	0.000299055
XLOC_018840	Pcsk5	19:17432831-17837650	1.67268	5e-05	0.000299055
XLOC_030580	Ccdc149	5:52374650-52471543	1.67126	5e-05	0.000299055
XLOC_009824	Serpinb6b	13:32965208-32979067	1.6706	0.0001	0.000569582
XLOC_029247	Cxcl5	5:90759272-90761716	1.66681	5e-05	0.000299055
XLOC_000471	Pard3b	1:61638823-62642284	1.66626	5e-05	0.000299055
XLOC_024095	Col24a1	3:145292471-145552013	1.6659	5e-05	0.000299055
XLOC_030979	Hpse	5:100679483-100719716	1.66385	5e-05	0.000299055
XLOC_018920	Lipa	19:34492317-34527474	1.66379	5e-05	0.000299055
XLOC_001171	Kcnt2	1:140246029-140656404	1.66224	0.00025	0.00129994
XLOC_011954	Enox1	14:77156745-77721763	1.66104	5e-05	0.000299055
XLOC_012901	Slitrk6	14:110748577-110755149	1.66017	5e-05	0.000299055
XLOC_029660	Oas1b	5:120812634-120824163	1.65983	0.0011	0.00475979
XLOC_037674	Rasip1	7:45627525-45645768	1.65941	0.0014	0.00589672
XLOC_015323	Adamts1	16:85793826-85803113	1.65598	5e-05	0.000299055
XLOC_008729	Klhl29	12:5077211-5375710	1.6538	5e-05	0.000299055
XLOC_040534	Zfp791	8:85108848-85119637	1.65186	0.00655	0.0222191
XLOC_007464	Hlf	11:90336535-90390895	1.65128	0.0111	0.0345302
XLOC_013680	Gm15941,Ncald	15:37366174-37792570	1.65116	5e-05	0.000299055
XLOC_030958	Rasgef1b	5:99217136-99252927	1.65001	0.00135	0.00570554
XLOC_042967	-	9:124153613-124330744	1.64919	0.0002	0.00106186
XLOC_036789	Cox6b2	7:4751791-4753094	1.64843	5e-05	0.000299055
XLOC_042013	Angptl6	9:20868624-20879727	1.64826	0.00055	0.00258534
XLOC_013985	Naga	15:82329531-82338874	1.64655	5e-05	0.000299055
XLOC_038379	Capn5,Omp	7:98121558-98179401	1.64603	5e-05	0.000299055
XLOC_013654	Tspyl5	15:33683875-33687883	1.64552	0.00015	0.000822372
XLOC_017787	Cd14	18:36725073-36726736	1.64499	5e-05	0.000299055
XLOC_018890	Insl6	19:29321343-29325356	1.64213	0.0123	0.0377457
XLOC_018207	Ms4a4d	19:11536785-11558514	1.64064	5e-05	0.000299055
XLOC_003547	Lama4	10:38965514-39110188	1.6281	5e-05	0.000299055
XLOC_006033	Tmem100	11:90030347-90036602	1.62728	0.00125	0.00532757
XLOC_045450	Kctd12b	X:153685153-153696391	1.62594	5e-05	0.000299055
XLOC_040397	Ifi30	8:70762773-70766663	1.62579	5e-05	0.000299055
XLOC_023783	Gm12525,Sort1	3:108283897-108362256	1.62534	5e-05	0.000299055
XLOC_014917	Fgd4	16:16416916-16600549	1.62445	5e-05	0.000299055
XLOC_010307	Emb	13:117218700-117274098	1.62321	5e-05	0.000299055
XLOC_006155	Thra	11:98740637-98775333	1.62241	5e-05	0.000299055
XLOC_014402	Chrd	16:20725157-20742384	1.62152	5e-05	0.000299055
XLOC_000768	Ackr3	1:90203979-90216751	1.62117	5e-05	0.000299055
XLOC_006449	Gaa	11:119267886-119285454	1.61986	5e-05	0.000299055
XLOC_017753	Nrep	18:33437017-33472448	1.6181	5e-05	0.000299055
XLOC_008880	Lrrn3	12:41024089-41955588	1.61487	5e-05	0.000299055
XLOC_010397	Sugct	13:16857482-17694752	1.60694	0.00145	0.00608473
XLOC_000127	Efhc1	1:20951581-20990841	1.60431	0.00035	0.00174334
XLOC_024244	Pag1	3:9687478-9833679	1.60379	5e-05	0.000299055
XLOC_032636	Hdac11	6:91156664-91174692	1.60159	0.0002	0.00106186
XLOC_040751	Maf	8:115682941-115707821	1.59983	5e-05	0.000299055
XLOC_013743	Sntb1	15:55636397-55906949	1.59888	0.0003	0.00152612
XLOC_042944	Gm26797	9:122295027-122311014	1.59332	0.00025	0.00129994
XLOC_016456	Flywch2	17:23771840-23786224	1.5924	0.00075	0.00340893
XLOC_032127	Gpnmb,Malsu1	6:49036457-49214957	1.59175	5e-05	0.000299055
XLOC_030220	Cd36	5:17781689-17888801	1.59169	0.0034	0.0127399
XLOC_038702	Plekha7	7:116123484-116308376	1.59139	0.0003	0.00152612
XLOC_024781	Tlr2	3:83836271-83841767	1.59085	5e-05	0.000299055
XLOC_020231	Mpped2	2:106693268-106868356	1.58984	0.0095	0.030237
XLOC_014096	Amigo2	15:97244073-97385748	1.58903	5e-05	0.000299055
XLOC_013936	Sox10	15:79154912-79165235	1.58876	0.00035	0.00174334
XLOC_000640	Gm9747	1:82233055-82291617	1.58697	0.0004	0.00196153
XLOC_028217	Gm27646,Mir7019,Pink1	4:138313140-138326307	1.58653	5e-05	0.000299055
XLOC_030400	Spon2	5:33198183-33218455	1.58609	5e-05	0.000299055
XLOC_013223	Grina	15:76246736-76249904	1.58342	5e-05	0.000299055
XLOC_032272	Ndnf	6:65671589-65712326	1.58011	0.0151	0.0445313
XLOC_018615	Peli3	19:4929630-4943127	1.57901	0.0013	0.00552165
XLOC_026763	Asap3	4:136206364-136246736	1.57728	5e-05	0.000299055
XLOC_004819	Plxnc1	10:94790735-94945019	1.57473	5e-05	0.000299055
XLOC_003575	Sesn1	10:41810160-41908424	1.57292	5e-05	0.000299055
XLOC_031891	Tmem140	6:34863093-34910876	1.57117	5e-05	0.000299055
XLOC_015403	Erg	16:95359168-95586646	1.5695	0.00035	0.00174334
XLOC_036660	Lrrc56	7:141194156-141214082	1.56927	0.00125	0.00532757
XLOC_038455	Trim21	7:102557921-102565469	1.56715	5e-05	0.000299055
XLOC_019944	-	2:78923552-78928748	1.56261	0.0003	0.00152612
XLOC_003662	Vsir	10:60302747-60696490	1.5617	0.00255	0.00991238
XLOC_027049	B930041F14Rik	4:155694336-155696483	1.56099	5e-05	0.000299055
XLOC_014460	Fam43a	16:30599722-30602797	1.56079	5e-05	0.000299055
XLOC_044679	Firre	X:50555743-50635321	1.55954	5e-05	0.000299055
XLOC_037649	Fcgrt	7:45092992-45103845	1.55937	5e-05	0.000299055
XLOC_041351	Rora	9:68653785-69388246	1.55878	5e-05	0.000299055
XLOC_027900	Artn	4:117925828-117929763	1.55791	0.00035	0.00174334
XLOC_033118	Mgst1	6:138140315-138156755	1.55256	5e-05	0.000299055
XLOC_009094	Prox2	12:85081878-85110828	1.55079	0.00155	0.0064487
XLOC_013762	Mtss1	15:58941243-59082067	1.54983	5e-05	0.000299055
XLOC_014082	Nell2	15:95219450-95528706	1.54916	5e-05	0.000299055
XLOC_030080	BC028471,Gm20488,Medag	5:149367635-149431723	1.54621	5e-05	0.000299055
XLOC_011928	Gfra2	14:70890129-70979838	1.54563	0.00015	0.000822372
XLOC_029485	Gm26779	5:109674544-110058032	1.54483	5e-05	0.000299055
XLOC_021554	Scn7a	2:66673283-66784945	1.5441	5e-05	0.000299055
XLOC_033182	Sspn	6:145931640-145965223	1.54382	5e-05	0.000299055
XLOC_020379	Sord	2:122234748-122265340	1.54244	5e-05	0.000299055
XLOC_042964	2010315B03Rik	9:124153613-124330744	1.54161	5e-05	0.000299055
XLOC_001405	Cfap126	1:171113917-171126967	1.53982	0.00095	0.00420291
XLOC_010447	Hist1h1b	13:21772992-21780625	1.53794	0.00815	0.0265484
XLOC_036836	Peg3	7:6703891-6730431	1.53248	5e-05	0.000299055
XLOC_009039	Zfp36l1	12:80107759-80113013	1.53227	5e-05	0.000299055
XLOC_004413	Fam229b	10:39118803-39133914	1.53152	0.0003	0.00152612
XLOC_012841	Pcdh20	14:88464742-88471396	1.53147	5e-05	0.000299055
XLOC_014194	Csad	15:102176997-102215618	1.53057	5e-05	0.000299055
XLOC_044258	Adgrg2	X:160390685-160499870	1.53045	5e-05	0.000299055
XLOC_019102	Sfxn4	19:60837276-60861479	1.52997	0.00705	0.0235861
XLOC_015074	Nrros	16:32142784-32165594	1.5272	0.00805	0.0262919
XLOC_012454	Bmp4	14:46379413-46390669	1.5251	5e-05	0.000299055
XLOC_014792	Sim2	16:94085095-94127032	1.52379	0.0005	0.00237823
XLOC_042901	Tgfbr2	9:116087668-116175378	1.5237	5e-05	0.000299055
XLOC_004488	Man1a	10:53904787-54075796	1.52362	5e-05	0.000299055
XLOC_032142	C530044C16Rik	6:50776114-50815264	1.52119	0.00305	0.0115847
XLOC_002061	-	1:45360882-45374101	1.52013	5e-05	0.000299055
XLOC_016366	Thbs2	17:14665499-14694698	1.52002	5e-05	0.000299055
XLOC_023570	Ctsk	3:95499204-95509362	1.51887	5e-05	0.000299055
XLOC_042985	-	JH584304.1:52214-61455	1.51682	5e-05	0.000299055
XLOC_041514	Nt5e	9:88327196-88372092	1.51224	5e-05	0.000299055
XLOC_003868	Tbxa2r	10:81328606-81343266	1.51004	5e-05	0.000299055
XLOC_018044	Cpt1a	19:3322700-3385732	1.50842	5e-05	0.000299055
XLOC_014506	Heg1	16:33684465-33819934	1.50549	5e-05	0.000299055
XLOC_018376	Fas	19:34290658-34327770	1.50548	5e-05	0.000299055
XLOC_035424	Cebpa	7:35118043-35121928	1.49878	5e-05	0.000299055
XLOC_040280	1700029J07Rik	8:45953605-45975343	1.49789	0.0036	0.0134082
XLOC_029177	Adgrl3	5:81019619-81825133	1.49671	5e-05	0.000299055
XLOC_026028	Slc44a1	4:53440412-53622478	1.49615	5e-05	0.000299055
XLOC_024916	Sprr3	3:92456501-92458737	1.49577	0.0052	0.018315
XLOC_030792	Hopx	5:77086987-77115121	1.49559	0.00125	0.00532757
XLOC_018487	Tmem180	19:46341120-46375252	1.49534	0.01035	0.0324268
XLOC_012801	Gm4285	14:75842991-75845091	1.49446	0.0037	0.0137131
XLOC_015845	Neu1	17:34931252-34935953	1.493	5e-05	0.000299055
XLOC_028355	Fbxo44	4:148152618-148166424	1.49193	5e-05	0.000299055
XLOC_016181	Clip4	17:71781946-71863830	1.4915	0.0002	0.00106186
XLOC_039765	Mmp15	8:95352264-95375036	1.48906	5e-05	0.000299055
XLOC_003039	Sft2d2	1:165174125-165194438	1.48816	5e-05	0.000299055
XLOC_005931	Slfn2	11:82999043-83070678	1.48502	5e-05	0.000299055
XLOC_025336	A730020M07Rik	3:121634780-121643553	1.48131	0.0138	0.0415067
XLOC_008174	Meox2	12:37108539-37179534	1.48102	5e-05	0.000299055
XLOC_027465	Svep1	4:58042427-58206908	1.48036	5e-05	0.000299055
XLOC_006157	Rapgefl1	11:98836784-98853697	1.48026	0.0052	0.018315
XLOC_010998	Hexb	13:97137936-97198357	1.48002	5e-05	0.000299055
XLOC_021342	Slc2a8	2:32972838-32982083	1.47997	5e-05	0.000299055
XLOC_006163	Igfbp4	11:99040027-99054392	1.47982	5e-05	0.000299055
XLOC_017987	Rnf165	18:77456109-77565382	1.47887	0.0066	0.0223608
XLOC_007426	Ypel2	11:86936424-86993773	1.47858	5e-05	0.000299055
XLOC_023780	Amigo1	3:108186334-108192286	1.4777	0.0016	0.00662433
XLOC_017081	Cyp1b1	17:79706897-79715191	1.47651	5e-05	0.000299055
XLOC_015165	Boc	16:44485044-44558897	1.47546	5e-05	0.000299055
XLOC_042181	Gramd1b	9:40293051-40533620	1.47443	5e-05	0.000299055
XLOC_014663	Pros1	16:62854306-62929346	1.47051	5e-05	0.000299055
XLOC_033934	Ctnna2	6:76881636-77979699	1.46972	5e-05	0.000299055
XLOC_008298	Dact1	12:71309859-71321660	1.46924	5e-05	0.000299055
XLOC_024746	Fnip2	3:79336660-79567796	1.46675	5e-05	0.000299055
XLOC_036361	Pde3b	7:114415208-114539251	1.46573	5e-05	0.000299055
XLOC_002400	Dner	1:84369838-84696221	1.46556	0.00035	0.00174334
XLOC_014562	B4galt4	16:38742263-38769049	1.46451	5e-05	0.000299055
XLOC_017683	Zfp521	18:13676530-13972808	1.45887	5e-05	0.000299055
XLOC_033232	Gm20559,Gm43197	6:3332997-3346129	1.45726	5e-05	0.000299055
XLOC_043166	Usp11	X:20703729-20720539	1.45715	5e-05	0.000299055
XLOC_033461	-	6:38431135-38432720	1.45505	0.0127	0.0387896
XLOC_004598	Mmp11	10:75923221-75932502	1.45276	5e-05	0.000299055
XLOC_014058	Arsa	15:89472475-89484847	1.45138	5e-05	0.000299055
XLOC_003731	Rab36	10:75037057-75054748	1.4511	0.00015	0.000822372
XLOC_014812	Bace2	16:97356548-97439169	1.44949	0.0007	0.00320414
XLOC_012967	Lifr	15:7129558-7197489	1.44941	5e-05	0.000299055
XLOC_041314	Dennd4a	9:64806130-64951607	1.44797	5e-05	0.000299055
XLOC_008313	Prkch	12:73584796-73778185	1.44756	0.0011	0.00475979
XLOC_021595	Gpr155	2:73341505-73386572	1.44743	0.0012	0.00514183
XLOC_001271	BC026585	1:157458576-157492638	1.44649	0.002	0.00801236
XLOC_012442	Txndc16	14:45133672-45281230	1.44509	5e-05	0.000299055
XLOC_019990	Ube2l6	2:84798807-84810335	1.44478	5e-05	0.000299055
XLOC_013425	Tmem117	15:94629184-95096097	1.44412	0.0005	0.00237823
XLOC_017259	Mocos	18:24653479-24701556	1.44241	5e-05	0.000299055
XLOC_041269	Hexa	9:59539666-59565105	1.44237	5e-05	0.000299055
XLOC_041395	Ccpg1,Dyx1c1,Dyx1c1Ccpg1	9:72958784-73042779	1.44194	5e-05	0.000299055
XLOC_036135	Ucp2	7:100493336-100514960	1.4414	5e-05	0.000299055
XLOC_019554	Plpp7	2:32095527-32110820	1.43976	0.00515	0.0181577
XLOC_009086	Aldh6a1	12:84409070-84451014	1.43855	5e-05	0.000299055
XLOC_007928	Lgals3bp	11:118392750-118402092	1.43781	5e-05	0.000299055
XLOC_027937	Ccdc30	4:119322892-119415521	1.43579	0.0087	0.0280182
XLOC_027577	Ptprd	4:75941216-78214177	1.42836	5e-05	0.000299055
XLOC_010180	Lhfpl2	13:94057795-94195491	1.42818	5e-05	0.000299055
XLOC_044712	C430049B03Rik	X:53054407-53057190	1.42809	0.0003	0.00152612
XLOC_003510	Arhgap18	10:26753420-26918648	1.42746	5e-05	0.000299055
XLOC_036017	Me3	7:89632096-89854359	1.42663	0.00155	0.0064487
XLOC_010791	Ctla2a	13:60934154-60936625	1.42613	5e-05	0.000299055
XLOC_013318	Csdc2	15:81936758-81950941	1.42483	5e-05	0.000299055
XLOC_003163	Ackr1,Cadm3	1:173331885-173466040	1.4234	0.0113	0.0350803
XLOC_035002	Mill2,RP24-74B24.4	7:18839965-18865454	1.42103	0.00615	0.0211201
XLOC_043713	Heph	X:96306177-96574485	1.41988	5e-05	0.000299055
XLOC_024293	Bhlhe22	3:18052015-18057517	1.41869	5e-05	0.000299055
XLOC_019910	Hoxd8	2:74703247-74762896	1.41842	5e-05	0.000299055
XLOC_015625	Abca3	17:24264258-24414542	1.41683	5e-05	0.000299055
XLOC_038378	Myo7a	7:98049860-98119565	1.41565	5e-05	0.000299055
XLOC_022652	Atp9a	2:168634437-168742409	1.41477	5e-05	0.000299055
XLOC_016498	Gnptg	17:25188396-25240128	1.41127	5e-05	0.000299055
XLOC_036780	Dnaaf3,Tnni3	7:4518304-4532453	1.40903	0.0011	0.00475979
XLOC_037258	Lipe	7:25376818-25566417	1.408	0.00135	0.00570554
XLOC_040273	Cyp4v3,Klkb1	8:45269441-45333216	1.40676	5e-05	0.000299055
XLOC_023560	Sema6c	3:95160456-95174024	1.40536	5e-05	0.000299055
XLOC_024876	Il6ra	3:89863547-89914053	1.40455	5e-05	0.000299055
XLOC_000406	Spats2l	1:57774161-57948394	1.40416	5e-05	0.000299055
XLOC_044386	Porcn	X:8193847-8206525	1.40172	0.00015	0.000822372
XLOC_044865	Renbp	X:73922120-73930850	1.39979	5e-05	0.000299055
XLOC_000364	Gm28177,Stat1,Stat4	1:51987147-52161865	1.39779	5e-05	0.000299055
XLOC_020561	Slc24a3	2:145167572-145642300	1.39679	5e-05	0.000299055
XLOC_004529	2010107G23Rik	10:62107654-62143920	1.39515	0.00275	0.010584
XLOC_040462	Ednra	8:77610859-77768970	1.39513	5e-05	0.000299055
XLOC_014688	Mir99ahg	16:77236316-77691456	1.3937	0.0016	0.00662433
XLOC_028373	-	4:149433859-149438175	1.393	0.0001	0.000569582
XLOC_007263	Sgsm2	11:74849260-74897798	1.39207	5e-05	0.000299055
XLOC_005734	Rnf167	11:70644195-70651421	1.39169	0.0004	0.00196153
XLOC_004854	Tmtc2	10:105187662-105583874	1.39034	5e-05	0.000299055
XLOC_018332	Smarca2	19:26605049-26823907	1.38902	5e-05	0.000299055
XLOC_014165	Fignl2	15:101050193-101106043	1.38892	0.0001	0.000569582
XLOC_008815	Rnf144a	12:26306754-26415256	1.38712	5e-05	0.000299055
XLOC_002362	Serpine2	1:79794196-79861180	1.38709	5e-05	0.000299055
XLOC_041285	Itga11	9:62677821-62785808	1.38701	5e-05	0.000299055
XLOC_019435	Abca2	2:25428665-25448540	1.387	5e-05	0.000299055
XLOC_013913	Foxred2	15:77940521-77956722	1.38457	5e-05	0.000299055
XLOC_028271	Kazn	4:142102389-142239426	1.38305	5e-05	0.000299055
XLOC_039454	Vegfc	8:54077108-54186454	1.38086	5e-05	0.000299055
XLOC_024309	Gyg	3:20122083-20155317	1.37892	5e-05	0.000299055
XLOC_034763	Ttyh1	7:4074124-4136926	1.37671	0.0101	0.0317899
XLOC_016318	Fndc1	17:7736374-7827341	1.37614	0.00015	0.000822372
XLOC_015225	Col8a1	16:57624257-57754737	1.37393	5e-05	0.000299055
XLOC_016724	H2-T23	17:35994452-36042747	1.37258	0.0003	0.00152612
XLOC_023143	Dclk1	3:55242320-55539068	1.37233	5e-05	0.000299055
XLOC_015103	Parp14	16:35832873-35871544	1.37041	5e-05	0.000299055
XLOC_007997	Rab40b	11:121356124-121388331	1.3698	0.00045	0.00216538
XLOC_044659	Smarca1	X:47809367-47892974	1.36894	5e-05	0.000299055
XLOC_005118	Aebp1	11:5849494-5872161	1.36876	5e-05	0.000299055
XLOC_015477	Park2	17:10840362-12063361	1.36751	0.0088	0.0283001
XLOC_036150	Arap1	7:101348066-101412586	1.36716	5e-05	0.000299055
XLOC_028397	Per3	4:150914561-151861876	1.3651	0.01555	0.0456507
XLOC_039731	Lpcat2	8:92855338-92919279	1.36386	0.00015	0.000822372
XLOC_005685	Chd3os	11:69340460-69342641	1.36077	0.0013	0.00552165
XLOC_003869	Mfsd12	10:81357490-81378516	1.36013	5e-05	0.000299055
XLOC_002328	Glb1l,Gm27943	1:75171716-75210813	1.35918	0.00055	0.00258534
XLOC_003715	Slc16a9	10:70245099-70288176	1.3591	0.01115	0.0346699
XLOC_024760	Glrb	3:80843598-80975519	1.35828	5e-05	0.000299055
XLOC_021625	Ttc30b	2:75935848-75938585	1.35649	5e-05	0.000299055
XLOC_005608	2410006H16Rik	11:62602876-62604807	1.35331	5e-05	0.000299055
XLOC_025888	Il11ra1	4:41699988-41774247	1.3528	5e-05	0.000299055
XLOC_027775	Acot11	4:106733888-106816665	1.35176	5e-05	0.000299055
XLOC_028269	Tmem51	4:142030787-142088099	1.35	0.00065	0.00300865
XLOC_038257	Cemip	7:83932758-84086502	1.3499	5e-05	0.000299055
XLOC_006876	Zfp454	11:50872719-50887651	1.34947	0.0023	0.0090622
XLOC_022690	Ppp4r1l-ps	2:173579319-173659640	1.34875	0.0002	0.00106186
XLOC_030448	Man2b2	5:36803835-36830653	1.34463	5e-05	0.000299055
XLOC_037556	AW146154,Gm20449,Vmn2r57	7:41399377-41499890	1.34334	0.00055	0.00258534
XLOC_007224	Ctns	11:73183566-73199052	1.34135	5e-05	0.000299055
XLOC_013042	Cpq	15:33083128-33616712	1.34084	5e-05	0.000299055
XLOC_024008	Slc39a8	3:135825278-135888572	1.33888	5e-05	0.000299055
XLOC_000814	Mir6901,Sned1	1:93235840-93305915	1.33309	0.00085	0.00380251
XLOC_021053	Dhtkd1	2:5895509-5942792	1.32969	0.0003	0.00152612
XLOC_021015	Tcea2	2:181680309-181688174	1.32949	0.0002	0.00106186
XLOC_017189	Fzd8	18:9212166-9218125	1.32681	5e-05	0.000299055
XLOC_014519	Parp9	16:35926510-36039109	1.32661	0.00085	0.00380251
XLOC_021567	Ccdc173	2:69758032-69789575	1.325	0.0122	0.0375065
XLOC_043842	Lpar4	X:106920393-106933900	1.32434	5e-05	0.000299055
XLOC_013383	Fam19a5	15:87544547-87807914	1.32432	5e-05	0.000299055
XLOC_021212	Dpp7	2:25352275-25356359	1.32425	5e-05	0.000299055
XLOC_025498	Mttp	3:138089853-138159821	1.32314	0.0079	0.0259077
XLOC_008015	Dnmt3a	12:3806006-3914443	1.32087	5e-05	0.000299055
XLOC_017961	Poli	18:70508616-70530620	1.32036	5e-05	0.000299055
XLOC_045282	Armcx6	X:134748322-134754971	1.31938	5e-05	0.000299055
XLOC_013489	Mettl7a1	15:100303966-100314759	1.31871	5e-05	0.000299055
XLOC_013923	C1qtnf6	15:78523345-78529630	1.31756	5e-05	0.000299055
XLOC_029470	Idua	5:108629769-108684557	1.31722	5e-05	0.000299055
XLOC_009192	Ifi27l2a	12:103442166-103443680	1.31606	0.0003	0.00152612
XLOC_019166	Itih5	2:10139310-10256529	1.31206	5e-05	0.000299055
XLOC_021214	BC029214	2:25455138-25461094	1.31085	5e-05	0.000299055
XLOC_025797	Epha7	4:28813130-28967499	1.30919	5e-05	0.000299055
XLOC_023023	Gm43820,Spry1	3:37638578-37647952	1.30848	5e-05	0.000299055
XLOC_040275	Tlr3	8:45395664-45410608	1.30822	5e-05	0.000299055
XLOC_038961	Fuom	7:140093394-140102441	1.30653	0.00025	0.00129994
XLOC_042043	Rab3d	9:21907490-21918192	1.30579	0.0002	0.00106186
XLOC_037340	Spint2	7:29256322-29282029	1.30556	0.00145	0.00608473
XLOC_018410	Plce1	19:38481108-38785030	1.3025	0.0005	0.00237823
XLOC_017858	Cdo1	18:46713199-46728547	1.30241	5e-05	0.000299055
XLOC_007171	Cxcl16	11:70453982-70466202	1.30164	0.00075	0.00340893
XLOC_012824	Rgcc	14:79288755-79301645	1.30031	0.00035	0.00174334
XLOC_040401	Kcnn1	8:70842048-70861756	1.29953	0.0007	0.00320414
XLOC_022620	Sulf2	2:165992635-166158173	1.29949	5e-05	0.000299055
XLOC_021527	Fap	2:62500924-62574075	1.29731	5e-05	0.000299055
XLOC_036230	Trim34a,Trim34b	7:104244456-104353362	1.29671	0.01465	0.0434963
XLOC_007573	Pgap3	11:98388676-98400490	1.29558	0.00015	0.000822372
XLOC_039682	Man2b1	8:85083268-85098739	1.28992	5e-05	0.000299055
XLOC_015505	Smoc2	17:14279505-14404790	1.28893	5e-05	0.000299055
XLOC_045207	-	X:120280912-120290078	1.28882	0.0026	0.0100722
XLOC_017191	Colec12	18:9707647-9877995	1.28552	5e-05	0.000299055
XLOC_006526	Tcn2	11:3917191-3932159	1.28534	5e-05	0.000299055
XLOC_015872	H2-Q1,H2-Q4	17:35320404-35385434	1.28518	5e-05	0.000299055
XLOC_042616	Tbc1d2b	9:90163068-90270940	1.28392	5e-05	0.000299055
XLOC_014294	Snx29	16:11322904-11759097	1.28168	5e-05	0.000299055
XLOC_028743	Atraid	5:31036035-31054623	1.27988	5e-05	0.000299055
XLOC_019135	Phyh	2:4918893-4938731	1.27837	5e-05	0.000299055
XLOC_034679	Sox5	6:143828424-144781988	1.27791	0.00965	0.0306356
XLOC_005908	Tmem98	11:80810174-80822033	1.27593	5e-05	0.000299055
XLOC_025549	Clca3a1,Clca3a2	3:144729676-144819494	1.27397	5e-05	0.000299055
XLOC_022269	Adam33	2:131050351-131063814	1.27354	5e-05	0.000299055
XLOC_000558	Igfbp2	1:72824502-72852474	1.2729	5e-05	0.000299055
XLOC_009915	Rnf144b	13:47122719-47247991	1.27284	0.0001	0.000569582
XLOC_045278	Gla	X:134588148-134601125	1.2687	5e-05	0.000299055
XLOC_024006	Manba	3:135485610-135571404	1.26795	5e-05	0.000299055
XLOC_023134	Postn	3:54361108-54391037	1.26578	5e-05	0.000299055
XLOC_036286	Ppfibp2	7:107595206-107758032	1.26522	5e-05	0.000299055
XLOC_018050	Unc93b1	19:3935033-3949341	1.26499	5e-05	0.000299055
XLOC_034700	Tm7sf3	6:146602351-146676366	1.26463	5e-05	0.000299055
XLOC_023318	Ctso	3:81932600-81956725	1.2643	5e-05	0.000299055
XLOC_008761	Lpin1	12:16535635-16589808	1.26235	5e-05	0.000299055
XLOC_027513	Wdr31	4:62448652-62470896	1.26178	0.00675	0.0227558
XLOC_045215	Nap1l3	X:122394564-122397401	1.25906	0.00325	0.0122385
XLOC_005772	Shpk	11:73199459-73224519	1.25789	0.00065	0.00300865
XLOC_025827	Cnr1	4:33923904-33948831	1.25538	0.0015	0.00626942
XLOC_006451	Slc26a11	11:119355556-119381079	1.25527	5e-05	0.000299055
XLOC_041124	C1qtnf5,Mfrp	9:44066326-44121947	1.25526	0.0019	0.00766134
XLOC_001364	Creg1	1:165763745-165775308	1.25455	0.00045	0.00216538
XLOC_003877	Tle2	10:81572611-81590845	1.25446	5e-05	0.000299055
XLOC_007452	Scpep1	11:88905927-88955465	1.25437	5e-05	0.000299055
XLOC_009825	Serpinb9,Serpinb9d	13:33003249-33203129	1.25222	0.0003	0.00152612
XLOC_004999	Myl6b	10:128494156-128498794	1.25151	0.0001	0.000569582
XLOC_040298	Tenm3	8:48225665-48869901	1.25136	0.00045	0.00216538
XLOC_003481	Vnn1	10:23894687-23905343	1.24962	0.0005	0.00237823
XLOC_045519	Nhs	X:161833295-162159808	1.2486	5e-05	0.000299055
XLOC_004423	BC021785,G630090E17Rik	10:39944861-39986646	1.24733	0.00895	0.0286674
XLOC_035952	RP24-252B21.3,Stard5	7:83631958-83745843	1.24665	5e-05	0.000299055
XLOC_013870	Nrbp2	15:76085538-76091612	1.24459	5e-05	0.000299055
XLOC_040356	Csgalnact1	8:68356780-68735146	1.24441	5e-05	0.000299055
XLOC_045511	Ppef1	X:160622830-160735817	1.24415	0.01485	0.0440037
XLOC_010177	Arsb	13:93771678-93943016	1.24382	5e-05	0.000299055
XLOC_004590	Susd2	10:75634782-75644046	1.24332	0.00015	0.000822372
XLOC_024888	Slc27a3	3:90385226-90390004	1.24203	0.0001	0.000569582
XLOC_022753	Ppp1r3d	2:178411205-178414472	1.24	5e-05	0.000299055
XLOC_019513	Cercam	2:29868722-29882840	1.2393	5e-05	0.000299055
XLOC_003879	Ankrd24	10:81627846-81647610	1.23692	0.0026	0.0100722
XLOC_025589	Ptgfr	3:151796501-151839955	1.23691	0.0008	0.0036049
XLOC_016996	Efna5	17:62602967-62962030	1.23648	5e-05	0.000299055
XLOC_039922	Plcg2	8:117498270-117635142	1.23637	5e-05	0.000299055
XLOC_026365	Plpp3	4:105157346-105232764	1.23604	5e-05	0.000299055
XLOC_034693	Bhlhe41	6:145858242-145865645	1.23556	0.0001	0.000569582
XLOC_017251	Mapre2	18:23752332-23893861	1.23546	5e-05	0.000299055
XLOC_044069	Atg4a	X:140956906-141164448	1.23464	5e-05	0.000299055
XLOC_015034	Cldn1	16:26356641-26371852	1.22758	5e-05	0.000299055
XLOC_015817	H2-DMb1	17:34153071-34160230	1.22584	0.00725	0.0241306
XLOC_017932	Atp8b1	18:64528978-64661000	1.22525	5e-05	0.000299055
XLOC_033633	Scrn1	6:54039553-54566489	1.22484	5e-05	0.000299055
XLOC_039885	Mtss1l	8:110721300-110741480	1.22417	5e-05	0.000299055
XLOC_018901	Prkg1	19:30564486-31765033	1.22327	5e-05	0.000299055
XLOC_023623	Txnip	3:96555764-96566801	1.22093	5e-05	0.000299055
XLOC_004672	Cbarp	10:80115802-80145818	1.21931	0.0144	0.0429507
XLOC_017026	Arhgap28	17:67842705-68005003	1.21808	5e-05	0.000299055
XLOC_011045	Pik3r1	13:101680562-101768217	1.21242	5e-05	0.000299055
XLOC_001311	Tnfsf18	1:161494654-161505290	1.21231	0.0045	0.0161845
XLOC_041022	Siae	9:37613818-37648886	1.21121	5e-05	0.000299055
XLOC_016842	Slc25a27	17:43641641-43667171	1.21118	0.0012	0.00514183
XLOC_032680	Mitf	6:97806859-98021349	1.20997	5e-05	0.000299055
XLOC_003908	Tcp11l2	10:84576173-84614359	1.2085	5e-05	0.000299055
XLOC_007831	Abca6	11:110173937-110251776	1.20848	0.00735	0.0244157
XLOC_038526	Trim12a	7:104244456-104353362	1.20756	0.0001	0.000569582
XLOC_027466	Lpar1	4:58435251-58553992	1.20754	5e-05	0.000299055
XLOC_007920	Socs3	11:117966078-117970047	1.20663	5e-05	0.000299055
XLOC_025936	Gm23257,Tmem8b	4:43659621-43692850	1.20657	0.0094	0.0299607
XLOC_030119	Fzd1	5:4753838-4758035	1.20564	5e-05	0.000299055
XLOC_032181	Mturn	6:54680929-54703851	1.20432	0.00045	0.00216538
XLOC_006678	Ehbp1	11:22005824-22342292	1.20425	5e-05	0.000299055
XLOC_002699	Gm15675	1:130388536-130437914	1.19916	0.0011	0.00475979
XLOC_015275	Epha3	16:63538574-63864166	1.19679	5e-05	0.000299055
XLOC_040519	Ier2	8:84661330-84662852	1.19532	5e-05	0.000299055
XLOC_008844	Hbp1	12:31654868-31950535	1.19512	5e-05	0.000299055
XLOC_021911	Mapk8ip1	2:92382537-92401263	1.19477	5e-05	0.000299055
XLOC_030912	Scarb2	5:92441313-92506833	1.19107	5e-05	0.000299055
XLOC_037293	Ltbp4	7:27305135-27337692	1.19034	5e-05	0.000299055
XLOC_011323	Arhgef3	14:27114838-27403912	1.18946	0.00015	0.000822372
XLOC_014158	Pou6f1	15:100575317-100600414	1.18925	0.00015	0.000822372
XLOC_032005	Ephb6	6:41605445-41620509	1.18879	0.0057	0.0197894
XLOC_022808	Zfhx4	3:5176995-5416296	1.18818	5e-05	0.000299055
XLOC_038527	Gm27995,Trim12c	7:104244456-104353362	1.18785	0.0003	0.00152612
XLOC_027070	AW011738	4:156203266-156210441	1.18768	0.00165	0.0067962
XLOC_017814	Gnpda1	18:38327557-38339003	1.18706	0.00015	0.000822372
XLOC_037475	Lrp3	7:35186384-35215498	1.18572	5e-05	0.000299055
XLOC_008765	Pqlc3	12:16988392-17000408	1.18562	5e-05	0.000299055
XLOC_003821	Hmha1	10:80016652-80031472	1.1855	0.00045	0.00216538
XLOC_012713	Scara3	14:65919363-65953998	1.18375	5e-05	0.000299055
XLOC_031178	Ccdc64	5:115648174-115731621	1.18301	5e-05	0.000299055
XLOC_031413	Vps37d	5:135072899-135078266	1.18267	0.0006	0.00280103
XLOC_016914	Gm36931,Satb1	17:51736186-51834723	1.18204	0.0005	0.00237823
XLOC_031207	Rnft2	5:118190735-118245116	1.18	0.01165	0.0360108
XLOC_016612	Cyp4f13	17:32924687-32947402	1.17965	0.0001	0.000569582
XLOC_003177	Ifi205	1:174011997-174031810	1.1794	0.0012	0.00514183
XLOC_021925	Accs	2:93833023-93849966	1.17937	0.00205	0.00819579
XLOC_020830	Ctsa	2:164830731-164857711	1.17718	5e-05	0.000299055
XLOC_034351	Apobec1	6:122577791-122602975	1.1771	0.005	0.0177299
XLOC_035836	Rgma	7:73310379-73419901	1.17664	5e-05	0.000299055
XLOC_018498	Cnnm2	19:46761592-47025327	1.17584	0.00335	0.0125803
XLOC_013633	Fbxl7	15:26540459-26895941	1.17497	5e-05	0.000299055
XLOC_011864	Ctsb	14:63122461-63177793	1.17495	5e-05	0.000299055
XLOC_012929	A330035P11Rik	14:122098383-122106974	1.17412	0.0037	0.0137131
XLOC_013953	Cbx6,Npcd,Nptxr	15:79786351-79834688	1.17391	5e-05	0.000299055
XLOC_019717	Acvr2a	2:48814108-49325405	1.17384	0.0001	0.000569582
XLOC_042675	Clstn2	9:97444392-98033224	1.17289	5e-05	0.000299055
XLOC_037252	Grik5	7:25009848-25083492	1.17066	0.0003	0.00152612
XLOC_031103	Hscb	5:110829069-110839791	1.16987	5e-05	0.000299055
XLOC_004136	Ddit3	10:127289695-127311786	1.1698	5e-05	0.000299055
XLOC_018679	Dnajc4,Vegfb	19:6982472-6992587	1.1695	5e-05	0.000299055
XLOC_017878	Zfp608	18:54888044-55079414	1.1676	5e-05	0.000299055
XLOC_041544	Adamts7	9:90163068-90270940	1.16694	0.0023	0.0090622
XLOC_032200	Nt5c3	6:56879449-56923932	1.16673	5e-05	0.000299055
XLOC_012336	Fam213a	14:40993735-41013788	1.16658	5e-05	0.000299055
XLOC_019331	Arl5b	2:14990234-15082456	1.166	5e-05	0.000299055
XLOC_001050	Rab7b	1:131688691-131715439	1.16392	5e-05	0.000299055
XLOC_044735	Arhgef6	X:57231484-57338787	1.1626	0.00175	0.00714968
XLOC_035279	Zfp30	7:29783994-29794703	1.16131	5e-05	0.000299055
XLOC_010132	Arrdc3	13:80883207-80896037	1.15972	0.0003	0.00152612
XLOC_035285	Zfp383	7:29908222-29916813	1.15783	5e-05	0.000299055
XLOC_032753	Lmcd1	6:112273757-112330425	1.15617	5e-05	0.000299055
XLOC_045123	Zdhhc15	X:104536968-104671064	1.15525	5e-05	0.000299055
XLOC_018096	Ap5b1	19:5567673-5574517	1.15399	0.0002	0.00106186
XLOC_031355	Gm42894	5:130864179-130871575	1.15134	0.00015	0.000822372
XLOC_040161	Ap3m2	8:22787352-22809537	1.15131	5e-05	0.000299055
XLOC_038862	Prss36	7:127932637-127946725	1.1505	0.00465	0.0166492
XLOC_018518	Add3	19:53140439-53247611	1.14774	5e-05	0.000299055
XLOC_011876	Kif13b	14:64631038-64809663	1.14557	5e-05	0.000299055
XLOC_017633	Zfp438	18:5209959-5334818	1.14523	0.0001	0.000569582
XLOC_000392	Plcl1	1:55405880-55764805	1.14515	5e-05	0.000299055
XLOC_041534	Bcl2a1b,Gm29094,Mthfs	9:89199208-89377713	1.14352	0.0004	0.00196153
XLOC_011322	Il17rd	14:27038964-27107290	1.14338	5e-05	0.000299055
XLOC_012479	3632451O06Rik	14:49681014-49783402	1.14037	0.00015	0.000822372
XLOC_018125	Cdc42bpg	19:6306231-6325657	1.13835	5e-05	0.000299055
XLOC_002378	Irs1	1:82233055-82291617	1.13742	5e-05	0.000299055
XLOC_020788	-	2:163046228-163050194	1.13619	0.0038	0.0140074
XLOC_044417	Rpgr,Srpx	X:10037976-10216920	1.13296	5e-05	0.000299055
XLOC_026348	Pde4b	4:102087542-102607262	1.13195	5e-05	0.000299055
XLOC_015005	Ehhadh	16:21761286-21787844	1.12999	0.0005	0.00237823
XLOC_001316	Dnm3os,Gm38304,Pigc	1:161942085-162479943	1.12996	5e-05	0.000299055
XLOC_006282	Mrc2	11:105292642-105351139	1.12786	5e-05	0.000299055
XLOC_043485	Fmr1,Gm27838	X:68678484-68717963	1.12756	5e-05	0.000299055
XLOC_018643	Malat1	19:5795581-5802672	1.12683	0.0009	0.00400121
XLOC_031550	Zfp316	5:143249648-143270022	1.12644	5e-05	0.000299055
XLOC_037656	Flt3l	7:45131188-45136432	1.12619	0.007	0.0234476
XLOC_028827	Acox3	5:35581226-35615352	1.12495	0.0002	0.00106186
XLOC_025879	-	4:41314974-41320439	1.12374	0.0098	0.0310322
XLOC_006891	Jade2	11:51813454-51857653	1.12365	5e-05	0.000299055
XLOC_025144	Olfml3	3:103721776-103738204	1.1231	5e-05	0.000299055
XLOC_010382	Gpr137b	13:13355918-13393650	1.12285	5e-05	0.000299055
XLOC_043364	Cxx1c	X:53577086-53609239	1.12173	0.0014	0.00589672
XLOC_002620	Gli2	1:118833969-119054189	1.11959	5e-05	0.000299055
XLOC_043980	Drp2	X:134404522-134456755	1.11859	0.002	0.00801236
XLOC_034132	Prickle2	6:92370704-92706267	1.11798	5e-05	0.000299055
XLOC_028130	Trnp1	4:133491099-133498550	1.11782	5e-05	0.000299055
XLOC_012785	Itm2b	14:73356047-73385336	1.11754	5e-05	0.000299055
XLOC_016064	Tfeb	17:47737029-47792419	1.11538	0.00145	0.00608473
XLOC_004821	Cradd	10:95174745-95324097	1.11465	0.0015	0.00626942
XLOC_008504	Ifi27	12:103434210-103440240	1.11392	5e-05	0.000299055
XLOC_015818	Tap1	17:34181987-34197225	1.11046	5e-05	0.000299055
XLOC_032949	Vamp1	6:125215550-125247515	1.11021	0.0161	0.0470219
XLOC_028013	Sh3d21	4:126150440-126163491	1.10912	0.0102	0.032038
XLOC_035795	Fam169b	7:68266338-68363092	1.10888	0.0041	0.0149273
XLOC_004576	Bicc1	10:70868668-71159850	1.10866	5e-05	0.000299055
XLOC_039831	Pard6a	8:105690905-105703494	1.1085	0.01095	0.0341182
XLOC_013571	Ghr	15:3317753-3583506	1.10757	5e-05	0.000299055
XLOC_029700	P2rx4	5:122707543-122729738	1.10737	5e-05	0.000299055
XLOC_025704	Gem	4:11704200-11714777	1.10479	5e-05	0.000299055
XLOC_005072	Pik3ip1	11:3288873-3342971	1.10471	0.0003	0.00152612
XLOC_031236	Oas1c	5:120777795-120812514	1.10363	0.01145	0.0354731
XLOC_010917	Arsk	13:76060421-76098660	1.10328	5e-05	0.000299055
XLOC_022956	Gm38080	3:30821462-30830656	1.10321	0.0001	0.000569582
XLOC_029843	Wbscr27	5:134932362-134942766	1.10184	0.0016	0.00662433
XLOC_011492	Peli2	14:48120839-48260889	1.1014	5e-05	0.000299055
XLOC_021511	Cd302	2:60251991-60284488	1.10111	5e-05	0.000299055
XLOC_004993	Coq10a	10:128362654-128370032	1.10098	5e-05	0.000299055
XLOC_015950	H2-M3	17:37270219-37274501	1.09963	0.00055	0.00258534
XLOC_041441	C920006O11Rik	9:78175902-78178882	1.09874	0.0041	0.0149273
XLOC_015801	Tapbp,Zbtb22	17:33915898-33929290	1.09781	5e-05	0.000299055
XLOC_035021	Rtn2	7:19282623-19296160	1.09673	0.00025	0.00129994
XLOC_044647	Dcaf12l1	X:44786569-44790197	1.09623	0.0004	0.00196153
XLOC_022816	Pkia	3:7366622-7445366	1.09488	5e-05	0.000299055
XLOC_012792	Lrch1	14:74754598-74947877	1.09389	5e-05	0.000299055
XLOC_040819	Casp12	9:5345429-5373032	1.09388	5e-05	0.000299055
XLOC_029392	Ptpn13	5:103425162-103598359	1.09337	5e-05	0.000299055
XLOC_035260	Ech1	7:28825216-28832247	1.09323	5e-05	0.000299055
XLOC_016229	Pkdcc	17:83215291-83225070	1.08938	5e-05	0.000299055
XLOC_016597	Notch3	17:32113428-32166880	1.08894	5e-05	0.000299055
XLOC_040480	Gab1	8:80764431-80880512	1.08645	5e-05	0.000299055
XLOC_006222	Tmem106a	11:101582241-101591959	1.08457	0.00015	0.000822372
XLOC_020375	B2m,Trim69	2:122120107-122186189	1.08416	5e-05	0.000299055
XLOC_005873	Unc119	11:78343481-78349164	1.08313	5e-05	0.000299055
XLOC_007942	Sgsh	11:119307767-119355536	1.08076	5e-05	0.000299055
XLOC_044396	Gm5751	X:8860242-8894964	1.08068	0.0083	0.0269532
XLOC_039019	Ctsd,Ifitm10	7:142325836-142388038	1.08066	5e-05	0.000299055
XLOC_028161	Man1c1,Mir6403	4:134561689-134704290	1.08045	5e-05	0.000299055
XLOC_004818	Cep83os	10:94673492-94688613	1.07942	0.0007	0.00320414
XLOC_005847	Ssh2	11:77216262-77460220	1.07686	5e-05	0.000299055
XLOC_028432	Tnfrsf14	4:154918181-154928563	1.07656	0.0022	0.00871359
XLOC_017171	Svil	18:4920325-5119299	1.07636	5e-05	0.000299055
XLOC_013373	Ttc38	15:85832298-85858822	1.07629	0.00025	0.00129994
XLOC_013436	Tmem106c	15:97964228-97970286	1.07627	5e-05	0.000299055
XLOC_026568	Ppt1	4:122836241-122886067	1.07617	0.01005	0.0316765
XLOC_042344	Scamp5	9:57441326-57468102	1.07608	5e-05	0.000299055
XLOC_025684	Gdf6	4:9844371-9862345	1.07601	0.00015	0.000822372
XLOC_004124	Lrig3	10:125965196-126015359	1.07492	5e-05	0.000299055
XLOC_010284	Slc38a9	13:112660765-112738743	1.07334	5e-05	0.000299055
XLOC_024849	Syt11	3:88744681-88775164	1.07125	5e-05	0.000299055
XLOC_039568	Insl3,Jak3	8:71676273-71690575	1.07092	0.00025	0.00129994
XLOC_021059	Celf2	2:6539693-7509563	1.06743	0.00035	0.00174334
XLOC_033699	Snca	6:60731574-60829855	1.06696	0.0028	0.0107431
XLOC_044084	Tmem164	X:142681405-142843494	1.06685	5e-05	0.000299055
XLOC_007501	Pdk2	11:95026212-95041374	1.06439	5e-05	0.000299055
XLOC_013637	Fam105a	15:27655070-27681546	1.06435	0.0015	0.00626942
XLOC_044614	Lamp2	X:38401356-38456454	1.06374	5e-05	0.000299055
XLOC_040820	Pdgfd	9:6168231-6379297	1.06318	5e-05	0.000299055
XLOC_002028	Mfsd9	1:40771384-40790687	1.06144	0.00045	0.00216538
XLOC_025698	Trp53inp1	4:11156430-11174379	1.06139	5e-05	0.000299055
XLOC_032935	Gpr162	6:124857947-124863983	1.05864	0.001	0.00440123
XLOC_027004	Plekhg5	4:152072497-152115444	1.05826	0.0001	0.000569582
XLOC_003151	Dusp23	1:172630763-172632962	1.05791	0.0005	0.00237823
XLOC_038673	Dkk3	7:112116018-112172462	1.05656	5e-05	0.000299055
XLOC_028276	Pdpn	4:143267430-143299564	1.05621	5e-05	0.000299055
XLOC_021470	Nmi	2:51948486-51973494	1.05534	0.00365	0.0135721
XLOC_009747	Hist1h1c	13:23738807-23740367	1.05464	5e-05	0.000299055
XLOC_009182	Lgmn	12:102394082-102439813	1.05426	5e-05	0.000299055
XLOC_005408	Rnf130	11:50025001-50119272	1.05292	5e-05	0.000299055
XLOC_018348	Cd274	19:29367454-29388095	1.05262	0.0075	0.0248111
XLOC_022095	Gm13991	2:116527842-116528490	1.05245	0.0089	0.0285543
XLOC_007156	2810408A11Rik	11:69897351-69900987	1.05112	0.0116	0.0358888
XLOC_017680	Osbpl1a	18:12755313-12941841	1.0505	5e-05	0.000299055
XLOC_004333	Eya4	10:23102966-23350825	1.04953	5e-05	0.000299055
XLOC_015104	Dtx3l	16:35926510-36039109	1.04799	0.0144	0.0429507
XLOC_031259	Tctn1	5:122206803-122264460	1.04744	0.0004	0.00196153
XLOC_004113	Gns	10:121365089-121397245	1.04731	5e-05	0.000299055
XLOC_008560	Gm27300,Meg3,Mir1906-1,Mir770	12:109541000-109571741	1.04699	5e-05	0.000299055
XLOC_013861	Naprt	15:75890963-75894481	1.0468	0.001	0.00440123
XLOC_007543	Tbkbp1	11:97136155-97151495	1.04654	5e-05	0.000299055
XLOC_008177	Etv1	12:38779379-38868356	1.04617	0.00285	0.0109226
XLOC_019341	Plxdc2	2:16355776-16761699	1.04543	5e-05	0.000299055
XLOC_027442	Klf4	4:55527142-55532466	1.04535	5e-05	0.000299055
XLOC_004315	Pde7b	10:20396906-20725139	1.04527	5e-05	0.000299055
XLOC_028917	Slit2	5:47907237-48307735	1.04364	5e-05	0.000299055
XLOC_042640	1190002N15Rik	9:94517863-94558410	1.04084	5e-05	0.000299055
XLOC_016636	H2-K1	17:33996016-34000333	1.03998	5e-05	0.000299055
XLOC_015003	-	16:21331899-21333373	1.03998	0.00145	0.00608473
XLOC_006452	Rnf213	11:119389954-119491298	1.03891	5e-05	0.000299055
XLOC_002952	Tor3a	1:156653616-156674376	1.03795	5e-05	0.000299055
XLOC_025229	Gstm2	3:107981701-107986453	1.03756	5e-05	0.000299055
XLOC_015775	Cyp4f17	17:32506147-32531043	1.03716	5e-05	0.000299055
XLOC_017497	Sh3tc2	18:61952946-62015715	1.03709	0.0049	0.0174161
XLOC_037402	Scn1b	7:31116523-31127034	1.03677	5e-05	0.000299055
XLOC_008354	Galnt16	12:80509950-80603896	1.03609	5e-05	0.000299055
XLOC_031079	5430403G16Rik,A430073D23Rik,Gm17655,Gm26808	5:109674544-110058032	1.03397	0.00515	0.0181577
XLOC_023109	Foxo1	3:52268335-52353221	1.03386	5e-05	0.000299055
XLOC_003716	Fam13c	10:70440638-70655965	1.03159	5e-05	0.000299055
XLOC_009295	Ahnak2	12:112772188-112802657	1.03137	5e-05	0.000299055
XLOC_031743	Mdfic	6:15720660-15802169	1.03135	5e-05	0.000299055
XLOC_007065	Lrrc75a	11:62604848-62666453	1.0313	5e-05	0.000299055
XLOC_042790	Sema3f	9:107681499-107710475	1.0313	5e-05	0.000299055
XLOC_007008	Flcn	11:59791407-59810016	1.03115	5e-05	0.000299055
XLOC_017983	Katnal2	18:76976988-77047308	1.03032	0.017	0.049228
XLOC_027365	Fbxo10	4:45018582-45084604	1.02972	5e-05	0.000299055
XLOC_040089	Tdrp	8:13952005-13975032	1.02896	0.00385	0.0141649
XLOC_040812	Kbtbd3	9:4309739-4331919	1.02866	0.01205	0.0371124
XLOC_010887	Irx1	13:71957920-71963764	1.02835	5e-05	0.000299055
XLOC_034446	9330102E08Rik,Gm10010	6:128169703-128200635	1.02672	0.01125	0.0349569
XLOC_014099	Rapgef3	15:97744769-97768713	1.0261	0.0007	0.00320414
XLOC_021419	Nr6a1	2:38723369-38927688	1.02486	0.0067	0.0226433
XLOC_010869	Zfp85	13:67729261-67756888	1.02433	0.00855	0.0276464
XLOC_010948	Vcan	13:89655133-90143907	1.02341	5e-05	0.000299055
XLOC_039855	Sntb2	8:106935723-107014791	1.02189	5e-05	0.000299055
XLOC_001002	Slc35f5	1:125560594-125595820	1.02174	5e-05	0.000299055
XLOC_031252	Acad10	5:121621025-121660514	1.02127	0.00505	0.0178792
XLOC_039048	Mrgpre	7:143778362-143784500	1.02011	0.00035	0.00174334
XLOC_011791	Irf9,Rnf31	14:55591572-55610207	1.01922	5e-05	0.000299055
XLOC_011764	Mmp14	14:54431477-54446570	1.01836	5e-05	0.000299055
XLOC_005823	Inpp5k	11:75630770-75648878	1.01812	5e-05	0.000299055
XLOC_004949	-	10:122979377-122982337	1.01794	0.00385	0.0141649
XLOC_022372	Napb	2:148693721-148732467	1.01784	0.0019	0.00766134
XLOC_013575	AW549877	15:3981835-3995774	1.01763	5e-05	0.000299055
XLOC_024636	E130311K13Rik	3:63914683-63929472	1.01756	0.00015	0.000822372
XLOC_025126	Mab21l3	3:101812812-101848959	1.01563	0.0106	0.0331262
XLOC_022626	Prex1	2:166566341-166713832	1.0146	0.0021	0.0083711
XLOC_020402	Galk2	2:125830303-126152004	1.01407	0.0045	0.0161845
XLOC_038567	Tpp1	7:105744846-105752207	1.01339	5e-05	0.000299055
XLOC_025223	4933431E20Rik	3:107877228-107898686	1.01336	0.0141	0.0422596
XLOC_007400	Mrm1	11:84813060-84820359	1.01309	0.00045	0.00216538
XLOC_025665	Fam110b	4:5644089-6108223	1.01253	5e-05	0.000299055
XLOC_007568	Fbxl20,Gm11632	11:98082532-98150447	1.01178	5e-05	0.000299055
XLOC_012584	Efs	14:54916542-54929266	1.0117	5e-05	0.000299055
XLOC_029283	Gm43682	5:93176969-93179059	1.0117	0.0001	0.000569582
XLOC_037298	Pld3	7:27531999-27553218	1.00932	5e-05	0.000299055
XLOC_008418	Vash1	12:86678699-86693396	1.00773	0.0128	0.0390249
XLOC_032954	Plekhg6	6:125362577-125380793	1.00629	0.00335	0.0125803
XLOC_033873	Thnsl2	6:71128165-71144439	1.00583	0.0003	0.00152612
XLOC_018102	Ltbp3	19:5740903-5771401	1.00505	5e-05	0.000299055
XLOC_023454	S100a16	3:90537253-90543151	1.00478	5e-05	0.000299055
XLOC_032732	Itpr1	6:108213095-108551111	1.00418	0.0004	0.00196153
XLOC_045550	Rab9	X:166457251-166479867	1.00323	5e-05	0.000299055
XLOC_033559	Zfp467	6:48427696-48445825	1.00319	0.00225	0.00888577
XLOC_034599	Lrp6	6:134446475-134567015	1.00313	5e-05	0.000299055
XLOC_009013	Sgpp1	12:75714247-75735729	1.00302	5e-05	0.000299055
XLOC_026896	Gm13212	4:145464203-145711968	1.00051	0.00165	0.0067962
XLOC_012889	Spry2	14:105891948-105896819	1.00017	5e-05	0.000299055
XLOC_003074	Uck2	1:167222882-167289856	-1.0003	5e-05	0.000299055
XLOC_003263	Capn2	1:182467254-182520212	-1.00251	5e-05	0.000299055
XLOC_037398	Fxyd5,Fxyd7,Mir7050	7:31032721-31051467	-1.00262	5e-05	0.000299055
XLOC_045161	Hmgn5	X:109004470-109013404	-1.00343	0.00055	0.00258534
XLOC_032839	Gm4875	6:117997206-117997992	-1.00417	0.0132	0.0399759
XLOC_033963	Hk2	6:82725024-82774454	-1.0043	5e-05	0.000299055
XLOC_030095	Brca2	5:150522629-150570329	-1.00449	0.0038	0.0140074
XLOC_017432	-	18:52558703-52577370	-1.00468	0.00255	0.00991238
XLOC_040304	Neil3	8:53586866-53639065	-1.00546	0.00765	0.0252337
XLOC_008203	G2e3	12:51348060-51376986	-1.00618	5e-05	0.000299055
XLOC_032946	Nop2	6:125131908-125144753	-1.00644	5e-05	0.000299055
XLOC_016833	Cenpq	17:40923050-40963867	-1.00689	0.01525	0.0449055
XLOC_025452	Gstcd	3:132981751-133110988	-1.00702	0.00025	0.00129994
XLOC_029425	Lrrc8d	5:105699966-105832436	-1.00749	0.0001	0.000569582
XLOC_030300	Prkag2	5:24862743-25110109	-1.00774	5e-05	0.000299055
XLOC_015383	Gart	16:91611467-91646952	-1.00893	5e-05	0.000299055
XLOC_019992	Slc43a1	2:84838521-84863594	-1.00934	0.00655	0.0222191
XLOC_039437	Rwdd4a	8:47533661-47552955	-1.00972	0.0001	0.000569582
XLOC_010110	Gm4149	13:75644863-75645226	-1.01099	5e-05	0.000299055
XLOC_031136	Coro1c	5:113842435-113908758	-1.01156	5e-05	0.000299055
XLOC_008664	Crip2	12:113140235-113145506	-1.01263	5e-05	0.000299055
XLOC_020285	Fmn1	2:113327735-113716872	-1.01325	5e-05	0.000299055
XLOC_022223	Gm14005	2:128189986-128429854	-1.01332	0.0012	0.00514183
XLOC_025302	Gm9761	3:116560934-116561426	-1.01344	0.0016	0.00662433
XLOC_039301	Thsd1	8:22227312-22261334	-1.01359	0.0009	0.00400121
XLOC_031679	Gng11	6:4003903-4008445	-1.01425	5e-05	0.000299055
XLOC_030136	Steap2	5:5664828-5694578	-1.01499	5e-05	0.000299055
XLOC_013374	Gtse1	15:85859706-85876572	-1.01563	5e-05	0.000299055
XLOC_001932	Prim2	1:33453809-33669795	-1.01658	5e-05	0.000299055
XLOC_040514	Zswim4	8:84210941-84237262	-1.01678	5e-05	0.000299055
XLOC_036263	Ilk	7:105732206-105744361	-1.01699	5e-05	0.000299055
XLOC_017960	4930503L19Rik	18:70452210-70501066	-1.0175	5e-05	0.000299055
XLOC_018228	Fam111a	19:12545739-12596566	-1.01769	5e-05	0.000299055
XLOC_004538	Ddx21	10:62580247-62602298	-1.01782	5e-05	0.000299055
XLOC_036099	Lrrc32	7:98489282-98502181	-1.01808	5e-05	0.000299055
XLOC_004629	Pfkl	10:77986946-78010083	-1.01828	5e-05	0.000299055
XLOC_005607	Trpv2	11:62574485-62600515	-1.01846	5e-05	0.000299055
XLOC_042132	Chek1	9:36708402-36727065	-1.01934	0.00265	0.0102368
XLOC_017071	Fez2	17:78377878-78418131	-1.01935	5e-05	0.000299055
XLOC_029786	Ran	5:129019898-129024323	-1.02022	5e-05	0.000299055
XLOC_015642	Msrb1	17:24736625-24742778	-1.02038	5e-05	0.000299055
XLOC_016200	Crim1	17:78200184-78376592	-1.02077	5e-05	0.000299055
XLOC_011937	Htr2a	14:74640388-74709489	-1.02129	5e-05	0.000299055
XLOC_004587	Lrrc75b	10:75550124-75560330	-1.02239	0.00205	0.00819579
XLOC_040496	Adgre5,Mir1668	8:83715176-83741326	-1.02481	5e-05	0.000299055
XLOC_036128	Pgm2l1	7:100227323-100278868	-1.02486	5e-05	0.000299055
XLOC_044249	Eif1ax	X:159372177-159389928	-1.02518	0.00675	0.0227558
XLOC_029797	Cct6a,Snora15	5:129765557-129846371	-1.02563	0.0001	0.000569582
XLOC_013347	Tspo	15:83563575-83574203	-1.02703	5e-05	0.000299055
XLOC_006236	Gm11585	11:102124071-102124640	-1.02726	0.0033	0.0124062
XLOC_045035	Las1l	X:95935321-95956962	-1.02959	5e-05	0.000299055
XLOC_003437	Cited2	10:17723227-17725673	-1.03081	5e-05	0.000299055
XLOC_016702	Tcf19	17:35512733-35516870	-1.03081	5e-05	0.000299055
XLOC_036925	Zik1	7:10487228-10495394	-1.03105	5e-05	0.000299055
XLOC_014129	Tuba1b	15:98931424-98934565	-1.03176	5e-05	0.000299055
XLOC_028133	Sfn,Zdhhc18	4:133600555-133650154	-1.03279	0.00225	0.00888577
XLOC_006936	Anxa6	11:54979107-55033445	-1.0332	5e-05	0.000299055
XLOC_008819	Sox11	12:27334263-27342574	-1.03452	5e-05	0.000299055
XLOC_018942	Myof	19:37899035-38043796	-1.03612	5e-05	0.000299055
XLOC_013875	Parp10,Plec	15:76170850-76243441	-1.03628	5e-05	0.000299055
XLOC_013547	Hoxc12	15:102936592-102941085	-1.03805	0.0141	0.0422596
XLOC_009801	Mboat1	13:30136460-30246717	-1.03814	0.0019	0.00766134
XLOC_018078	Slc29a2	19:5024005-5031971	-1.03902	0.0025	0.00974306
XLOC_024873	Cks1b	3:89415471-89418383	-1.04025	5e-05	0.000299055
XLOC_007324	Tmem97	11:78541816-78550777	-1.04047	5e-05	0.000299055
XLOC_040335	Klhl2	8:64739790-64849980	-1.04062	5e-05	0.000299055
XLOC_007516	Igf2bp1,Mir3063	11:95957162-96008055	-1.04247	0.00435	0.0157115
XLOC_016556	Fkbp5	17:28399094-28517524	-1.04291	5e-05	0.000299055
XLOC_038347	Ddias	7:92857524-92874247	-1.04333	5e-05	0.000299055
XLOC_005439	Nhp2	11:51619734-51635896	-1.04556	5e-05	0.000299055
XLOC_016493	Hn1l	17:24942155-24960636	-1.04819	5e-05	0.000299055
XLOC_034006	Cyp26b1	6:84571413-84593977	-1.04881	0.0001	0.000569582
XLOC_008904	Egln3	12:54178980-54203860	-1.05005	0.0027	0.0104152
XLOC_008535	Vrk1	12:106010198-106088255	-1.05052	5e-05	0.000299055
XLOC_020851	Cse1l	2:166906039-166946389	-1.05119	5e-05	0.000299055
XLOC_022531	Tgm2	2:158028496-158146436	-1.05131	5e-05	0.000299055
XLOC_013563	Hnrnpa1	15:103239987-103246589	-1.05255	5e-05	0.000299055
XLOC_031560	Aimp2	5:143817787-143909847	-1.05337	0.0004	0.00196153
XLOC_031124	2900026A02Rik	5:113086322-113221274	-1.0534	5e-05	0.000299055
XLOC_027619	Mllt3	4:87769846-88033364	-1.05404	0.00175	0.00714968
XLOC_013910	Myh9	15:77760586-77842369	-1.05422	5e-05	0.000299055
XLOC_016159	Ddx11	17:66123519-66152706	-1.05456	5e-05	0.000299055
XLOC_042225	Phldb1	9:44664600-44735198	-1.05532	5e-05	0.000299055
XLOC_019864	Hat1	2:71388957-71441622	-1.05555	5e-05	0.000299055
XLOC_018481	Nolc1	19:46075744-46085528	-1.05574	5e-05	0.000299055
XLOC_044063	Prps1	X:140456612-140476411	-1.05686	5e-05	0.000299055
XLOC_017277	Lims2	18:31931217-31958619	-1.05742	5e-05	0.000299055
XLOC_021108	Cubn	2:13271600-13497632	-1.05923	0.0021	0.0083711
XLOC_021049	Camk1d	2:5293456-5714538	-1.05945	0.0021	0.0083711
XLOC_013147	Myc	15:61985340-61990374	-1.05994	5e-05	0.000299055
XLOC_028078	Tinagl1	4:130164453-130175122	-1.06009	5e-05	0.000299055
XLOC_045276	Timm8a1	X:134537255-134541865	-1.06032	5e-05	0.000299055
XLOC_021480	Gm13502	2:53696120-53696804	-1.06271	0.0041	0.0149273
XLOC_017969	Me2	18:73764955-73815770	-1.06321	5e-05	0.000299055
XLOC_006780	Wwc1	11:35838399-35980567	-1.06331	0.017	0.049228
XLOC_027457	Gm12537	4:57370952-57371954	-1.06467	0.01455	0.043256
XLOC_013179	Khdrbs3	15:68928401-69100981	-1.06492	5e-05	0.000299055
XLOC_033541	Rbpsuh-rs3	6:45059356-47304213	-1.0651	5e-05	0.000299055
XLOC_037682	Grwd1	7:45825226-45830944	-1.06612	5e-05	0.000299055
XLOC_021367	Phf19	2:34893756-34916014	-1.06672	0.0062	0.0212489
XLOC_022759	Lama5	2:180176372-180225859	-1.06817	0.004	0.0146376
XLOC_001535	Lin9	1:180641149-180690694	-1.06926	0.00015	0.000822372
XLOC_040980	Ets1	9:32636220-32757820	-1.06987	5e-05	0.000299055
XLOC_010134	Gm8399	13:80957664-81633154	-1.06999	5e-05	0.000299055
XLOC_024692	Trim59	3:69035287-69044755	-1.0704	5e-05	0.000299055
XLOC_035273	Ppp1r14a	7:29289059-29298482	-1.07204	0.00115	0.00496195
XLOC_041452	Cd109	9:78615478-78716468	-1.07211	5e-05	0.000299055
XLOC_026388	Ndc1	4:107367783-107416346	-1.07283	5e-05	0.000299055
XLOC_045004	Pola1	X:93304766-93749951	-1.07439	5e-05	0.000299055
XLOC_027463	Txn1	4:57943372-57956411	-1.07481	5e-05	0.000299055
XLOC_012619	Mcpt8	14:56082165-56085314	-1.07481	0.0002	0.00106186
XLOC_045088	Gm9115	X:102724401-102725749	-1.07531	0.01505	0.0444416
XLOC_003819	Cnn2	10:79987925-79996062	-1.07614	5e-05	0.000299055
XLOC_029995	Gm42421,Pms2,Rsph10b	5:143909963-143985719	-1.07672	0.0009	0.00400121
XLOC_034748	Myadm,Prkcg	7:3289079-3331099	-1.07723	5e-05	0.000299055
XLOC_039411	Gm6180	8:42246910-42247411	-1.07851	0.00045	0.00216538
XLOC_031688	Peg10	6:4747305-4760517	-1.07898	5e-05	0.000299055
XLOC_028580	Sema3e	5:14025275-14304901	-1.07906	5e-05	0.000299055
XLOC_012859	Dis3	14:99046412-99254493	-1.08038	5e-05	0.000299055
XLOC_004901	Rab3ip	10:116905613-116950444	-1.0808	5e-05	0.000299055
XLOC_006821	Lsm11	11:45928268-45944935	-1.08235	5e-05	0.000299055
XLOC_039396	Zdhhc2	8:40423814-40634797	-1.08261	0.00825	0.0268293
XLOC_025180	Wnt2b	3:104939618-104962006	-1.08268	0.0004	0.00196153
XLOC_019625	Ptgs1	2:36230210-36258593	-1.08336	5e-05	0.000299055
XLOC_023376	Gpatch4	3:88043107-88055993	-1.08363	5e-05	0.000299055
XLOC_006808	Adra1b	11:43774601-43901210	-1.08427	0.00165	0.0067962
XLOC_045099	Nap1l2	X:103182970-103311782	-1.08456	0.00375	0.0138569
XLOC_042666	Pxylp1	9:96823175-96892669	-1.08483	5e-05	0.000299055
XLOC_005831	Fam57a	11:76046225-76250619	-1.087	0.01635	0.0476601
XLOC_039044	Tnfrsf22,Tnfrsf23	7:143607658-143686054	-1.08815	5e-05	0.000299055
XLOC_017947	Spire1	18:67488208-67610916	-1.08818	5e-05	0.000299055
XLOC_039483	Sh3rf1	8:61223944-61396072	-1.08879	5e-05	0.000299055
XLOC_002816	Lhx9	1:138825070-138848678	-1.08894	5e-05	0.000299055
XLOC_002096	Nabp1	1:51464975-51478425	-1.0897	5e-05	0.000299055
XLOC_007153	Kctd11,Tmem95	11:69876385-69881406	-1.09	5e-05	0.000299055
XLOC_006034	Mmd	11:90187683-90278589	-1.09201	5e-05	0.000299055
XLOC_022569	Ada	2:163658385-163750457	-1.09267	0.00745	0.0246636
XLOC_026528	Slc2a1	4:119107929-119138801	-1.09292	5e-05	0.000299055
XLOC_033089	Gprc5a	6:135065584-135084709	-1.0932	5e-05	0.000299055
XLOC_032233	Herc3	6:58831464-58920398	-1.09382	0.00035	0.00174334
XLOC_007957	Actg1,Gm23419,Mir6935	11:120345689-120348542	-1.09671	5e-05	0.000299055
XLOC_044204	Klf8	X:153237465-153396336	-1.09687	0.00565	0.0196408
XLOC_013596	Skp2	15:9111722-9202483	-1.09706	0.0012	0.00514183
XLOC_017087	Srsf7	17:80200066-80207343	-1.09713	5e-05	0.000299055
XLOC_010635	Eef1e1	13:38645697-38659028	-1.09801	5e-05	0.000299055
XLOC_038750	Cdr2	7:120957035-120982346	-1.09811	5e-05	0.000299055
XLOC_001225	Arpc5	1:152766541-152775597	-1.0982	5e-05	0.000299055
XLOC_031488	Mcm7,Mir25,Mir93	5:138161070-138187451	-1.09821	0.0004	0.00196153
XLOC_041617	Dzip1l	9:99629368-99670221	-1.09837	5e-05	0.000299055
XLOC_040815	-	9:4978401-4979322	-1.0993	0.0128	0.0390249
XLOC_033293	Thsd7a	6:12293127-12749482	-1.10336	0.00125	0.00532757
XLOC_029961	Lfng	5:140607319-140615545	-1.10412	0.0073	0.0242615
XLOC_013006	Cdh10	15:18818840-19014383	-1.10459	5e-05	0.000299055
XLOC_041272	Pkm	9:59656367-59679375	-1.10595	5e-05	0.000299055
XLOC_031505	Micall2	5:139706554-139736336	-1.10633	5e-05	0.000299055
XLOC_033587	Cycs	6:50562562-50566538	-1.10797	5e-05	0.000299055
XLOC_034883	Lig1	7:13258966-13311433	-1.10822	5e-05	0.000299055
XLOC_038215	Iqgap1	7:80711582-80825974	-1.1097	5e-05	0.000299055
XLOC_039091	Lrrc8e	8:4226826-4237470	-1.11253	0.00245	0.00957286
XLOC_026840	Hspb7	4:141420778-141425311	-1.11271	0.00045	0.00216538
XLOC_017078	Cdc42ep3	17:79333952-79358022	-1.11492	5e-05	0.000299055
XLOC_038049	Peg12	7:62458873-62464556	-1.11668	5e-05	0.000299055
XLOC_013973	Rangap1	15:81704247-81729919	-1.11869	5e-05	0.000299055
XLOC_020860	Snai1	2:167538194-167542814	-1.11946	5e-05	0.000299055
XLOC_033418	Plxna4	6:32144267-32588245	-1.12274	5e-05	0.000299055
XLOC_016012	Pla2g7	17:43567975-43612201	-1.12397	5e-05	0.000299055
XLOC_010336	Net1	13:3882562-3918220	-1.12588	5e-05	0.000299055
XLOC_002979	Tnn	1:160085028-160153610	-1.12651	5e-05	0.000299055
XLOC_036671	Cd151	7:141461093-141471479	-1.1282	5e-05	0.000299055
XLOC_000033	Gm9826	1:7177706-7179735	-1.12835	0.00225	0.00888577
XLOC_011938	Esd	14:74732279-74750765	-1.13031	5e-05	0.000299055
XLOC_013360	Fam118a	15:85037061-85062830	-1.13147	5e-05	0.000299055
XLOC_037500	Ccne1	7:38097983-38107534	-1.13242	5e-05	0.000299055
XLOC_041208	Idh3a	9:54586447-54604662	-1.13372	5e-05	0.000299055
XLOC_041695	Poc1a	9:106280871-106350521	-1.13504	0.0002	0.00106186
XLOC_038665	Mrvi1	7:110867971-110982466	-1.13776	0.0001	0.000569582
XLOC_036720	Shank2	7:143978304-144425972	-1.13866	0.0101	0.0317899
XLOC_016678	Hspa1a,Hspa1b	17:34956432-34972156	-1.14019	5e-05	0.000299055
XLOC_003180	Grem2	1:174833783-174921957	-1.14083	5e-05	0.000299055
XLOC_029461	Ccdc18	5:108132679-108234017	-1.14388	0.012	0.0369667
XLOC_009592	Idi1	13:8885500-8892451	-1.14416	5e-05	0.000299055
XLOC_017115	Six2	17:85684276-85688274	-1.14483	0.0025	0.00974306
XLOC_002458	Arl4c	1:88673124-88702221	-1.14484	5e-05	0.000299055
XLOC_019879	Cdca7	2:72476158-72486893	-1.14509	0.0005	0.00237823
XLOC_014911	Mcm4	16:15623896-15637400	-1.14523	5e-05	0.000299055
XLOC_003971	Tmcc3	10:94311948-94612084	-1.14534	5e-05	0.000299055
XLOC_031541	Actb	5:142903114-142906754	-1.1462	5e-05	0.000299055
XLOC_004049	Nap1l1	10:111472954-111498150	-1.14634	5e-05	0.000299055
XLOC_042058	Anln,Rp9	9:22331213-22468376	-1.14664	5e-05	0.000299055
XLOC_019124	Frmd4a	2:4017716-4614153	-1.14781	5e-05	0.000299055
XLOC_001839	Mcm3	1:20802967-20820312	-1.15097	5e-05	0.000299055
XLOC_041231	Cspg4	9:56864960-56899873	-1.15168	5e-05	0.000299055
XLOC_043443	Gm7327	X:61785380-61786032	-1.15181	0.01245	0.0380944
XLOC_042135	Gm27219	9:36813132-36813874	-1.15184	0.007	0.0234476
XLOC_008650	Inf2	12:112588752-112615557	-1.15231	5e-05	0.000299055
XLOC_018830	Psat1	19:15904658-15947337	-1.15246	5e-05	0.000299055
XLOC_022181	Gatm	2:122594466-122611303	-1.15348	0.00935	0.0298153
XLOC_005004	AC117232.1,Pa2g4	10:128557765-128566224	-1.15393	5e-05	0.000299055
XLOC_010350	Pfkp	13:6548038-6648777	-1.15499	0.0003	0.00152612
XLOC_001214	Ivns1abp	1:151339603-151364422	-1.15537	5e-05	0.000299055
XLOC_022519	Rbl1	2:157145892-157204706	-1.15545	5e-05	0.000299055
XLOC_010729	Nop16	13:54584184-54590090	-1.15566	5e-05	0.000299055
XLOC_044899	Rab39b	X:75572045-75578231	-1.15576	5e-05	0.000299055
XLOC_043348	Stk26	X:50841046-50893097	-1.15604	0.0016	0.00662433
XLOC_030821	Uba6	5:86108414-86172891	-1.15754	5e-05	0.000299055
XLOC_041699	Rrp9	9:106470321-106485424	-1.15999	0.00045	0.00216538
XLOC_021437	Gm13461	2:40595245-42653624	-1.16056	5e-05	0.000299055
XLOC_006271	Itgb3	11:104607999-104670592	-1.16222	5e-05	0.000299055
XLOC_006228	Arl4d	11:101665540-101667832	-1.16338	0.00105	0.00458424
XLOC_016198	Rasgrp3	17:75435904-75529043	-1.16381	5e-05	0.000299055
XLOC_024098	Gm17501	3:145650299-145677743	-1.16414	5e-05	0.000299055
XLOC_039822	Slc9a5	8:105348254-105369944	-1.16549	5e-05	0.000299055
XLOC_020622	Gm14150	2:151458955-151460309	-1.1662	0.00375	0.0138569
XLOC_021112	Hacd1	2:13850281-14149634	-1.16724	0.00105	0.00458424
XLOC_043632	Tmem47	X:81070693-81097872	-1.16972	5e-05	0.000299055
XLOC_025316	Snx7	3:117781646-117868936	-1.17572	5e-05	0.000299055
XLOC_003945	Anks1b	10:89873293-90973300	-1.17585	0.00015	0.000822372
XLOC_019551	Aif1l	2:31950138-31973443	-1.17833	5e-05	0.000299055
XLOC_015090	Umps	16:33954781-33967312	-1.17879	5e-05	0.000299055
XLOC_016450	Tnfrsf12a	17:23675446-23677449	-1.1789	5e-05	0.000299055
XLOC_036151	Pde2a	7:101421690-101512829	-1.18089	5e-05	0.000299055
XLOC_041780	Cdc25a	9:109875519-109894069	-1.18151	5e-05	0.000299055
XLOC_018326	Gm10053	19:24875685-24876634	-1.18266	0.00025	0.00129994
XLOC_012819	Tnfsf11	14:78277444-78308043	-1.18292	5e-05	0.000299055
XLOC_027649	Mir31	4:88909717-88942039	-1.18358	0.0018	0.00732319
XLOC_044056	Rnf128	X:139563315-139673145	-1.18566	5e-05	0.000299055
XLOC_004406	Amd2	10:35708690-35711891	-1.18846	0.0027	0.0104152
XLOC_014315	Abcc1	16:14361096-14475737	-1.18884	5e-05	0.000299055
XLOC_038644	Lmo1	7:109138571-109175207	-1.18973	0.0097	0.0307585
XLOC_038428	Relt	7:100845846-100863446	-1.19002	0.0034	0.0127399
XLOC_013552	Hoxc11	15:102954426-102957708	-1.19166	0.00485	0.0172745
XLOC_002749	Atp2b4,Mir6903	1:133699456-133801041	-1.19231	5e-05	0.000299055
XLOC_026359	Gm12715	4:103563401-103564529	-1.19325	5e-05	0.000299055
XLOC_003252	Enah	1:181896383-182029832	-1.19579	5e-05	0.000299055
XLOC_042115	Hyls1	9:35558594-35690318	-1.19958	0.00235	0.00923515
XLOC_028518	Abcb1b	5:8773576-8866315	-1.20009	5e-05	0.000299055
XLOC_033240	Tfpi2	6:3962591-3988919	-1.20289	0.00015	0.000822372
XLOC_004914	Nup107	10:117750620-117793859	-1.20399	5e-05	0.000299055
XLOC_002627	Inhbb	1:119415463-119423569	-1.20743	5e-05	0.000299055
XLOC_025220	Csf1	3:107741046-107760469	-1.20799	5e-05	0.000299055
XLOC_020457	Gm23187,Gm23650,Gm24451,Nop56,Snord57	2:130274429-130284547	-1.20892	5e-05	0.000299055
XLOC_040540	Neto2	8:85636587-85701021	-1.20918	5e-05	0.000299055
XLOC_010902	Ahrr	13:74211117-74292331	-1.21	0.00495	0.0175663
XLOC_022874	Gm5844	3:18008805-18010996	-1.21044	0.0088	0.0283001
XLOC_018640	Ehbp1l1	19:5707353-5726597	-1.21151	5e-05	0.000299055
XLOC_037626	Pold1	7:44532745-44548849	-1.21227	5e-05	0.000299055
XLOC_020442	Slc20a1	2:129197251-129235604	-1.21786	5e-05	0.000299055
XLOC_018847	Anxa1	19:20290769-20390944	-1.21807	5e-05	0.000299055
XLOC_000900	Phlpp1	1:106171539-106394250	-1.22023	5e-05	0.000299055
XLOC_017981	Gm20544	18:75358640-75367094	-1.22093	0.00075	0.00340893
XLOC_024025	H2afz	3:137864486-137866922	-1.22141	5e-05	0.000299055
XLOC_020168	Lrrc4c	2:96318168-97631666	-1.22222	5e-05	0.000299055
XLOC_011275	Plau	14:20836609-20843388	-1.22385	5e-05	0.000299055
XLOC_009761	Cmah	13:24327419-24477285	-1.22438	0.0012	0.00514183
XLOC_003691	Dna2	10:62947025-62974185	-1.22442	0.0008	0.0036049
XLOC_036168	Rrm1	7:102441694-102469771	-1.22552	5e-05	0.000299055
XLOC_005260	Rtn4	11:29692879-30026033	-1.2266	5e-05	0.000299055
XLOC_002687	Mcm6	1:128331589-128359664	-1.22856	5e-05	0.000299055
XLOC_033651	Lsm5	6:56701062-56704710	-1.22892	0.00315	0.0119081
XLOC_004516	Unc5b	10:60762603-60831581	-1.22905	5e-05	0.000299055
XLOC_043832	Pgk1	X:106187099-106203699	-1.23131	5e-05	0.000299055
XLOC_023423	Pmvk	3:89454540-89469013	-1.23167	5e-05	0.000299055
XLOC_011095	-	13:112441556-112447315	-1.23434	0.00015	0.000822372
XLOC_040947	Bmper	9:23223054-23485215	-1.23624	5e-05	0.000299055
XLOC_035647	Ldha	7:46841474-46855627	-1.23791	5e-05	0.000299055
XLOC_030349	Tyms	5:30055908-30073617	-1.23852	5e-05	0.000299055
XLOC_003465	Sgk1	10:21882183-21999903	-1.24236	5e-05	0.000299055
XLOC_039579	Tpm4	8:72134974-72160855	-1.24245	5e-05	0.000299055
XLOC_025636	Cth	3:157894247-157925077	-1.24376	5e-05	0.000299055
XLOC_033258	Slc25a13	6:6041217-6217173	-1.24474	5e-05	0.000299055
XLOC_014905	Myh11	16:14194321-14292435	-1.24637	5e-05	0.000299055
XLOC_013025	Ank,Mir7117	15:27466583-27594979	-1.24744	5e-05	0.000299055
XLOC_033585	Osbpl3	6:50293325-50456201	-1.24778	5e-05	0.000299055
XLOC_008403	Rps6kl1	12:85134808-85151264	-1.24791	0.01285	0.0391423
XLOC_031448	Cux1	5:136248134-136567490	-1.25048	5e-05	0.000299055
XLOC_027871	Nasp	4:116601051-116627941	-1.25082	5e-05	0.000299055
XLOC_025703	Fsbp,Rad54b	4:11558921-11615893	-1.25123	0.00615	0.0211201
XLOC_008324	Mir5101,Syne2	12:75818133-76110926	-1.25176	0.01035	0.0324268
XLOC_028497	Gm8773	5:5573798-5576946	-1.25288	0.00855	0.0276464
XLOC_023625	Ankrd34a	3:96596213-96599776	-1.25391	5e-05	0.000299055
XLOC_014791	Chaf1b	16:93883900-93906269	-1.25881	5e-05	0.000299055
XLOC_014775	Mrps6,Slc5a3	16:92058269-92112227	-1.25906	5e-05	0.000299055
XLOC_036793	Ube2s	7:4792873-4812590	-1.26054	0.00665	0.0225134
XLOC_032512	Dysf	6:84008345-84211067	-1.26092	5e-05	0.000299055
XLOC_017742	-	18:32440249-32448444	-1.26206	5e-05	0.000299055
XLOC_004616	Adarb1	10:77290725-77418270	-1.26383	5e-05	0.000299055
XLOC_042687	Pik3cb	9:99036470-99140621	-1.26467	5e-05	0.000299055
XLOC_027300	Kif24	4:41390544-41464887	-1.2648	0.00505	0.0178792
XLOC_020494	Mcm8	2:132816140-132844197	-1.26522	0.0001	0.000569582
XLOC_013353	Parvb	15:84232042-84315688	-1.2659	5e-05	0.000299055
XLOC_004110	Gm4473	10:120899156-120903541	-1.26602	0.002	0.00801236
XLOC_039383	Dusp4	8:34807285-34821997	-1.26634	5e-05	0.000299055
XLOC_003026	BC055324	1:163929099-163994796	-1.26924	0.00335	0.0125803
XLOC_005169	Fbxo48	11:16951374-16958487	-1.26937	0.01315	0.0398511
XLOC_035023	Ercc1	7:19344777-19359483	-1.27055	5e-05	0.000299055
XLOC_032170	Creb5	6:53287269-53700376	-1.27058	0.0063	0.0215374
XLOC_000436	Gm26293,Nop58	1:59684917-59719044	-1.27109	5e-05	0.000299055
XLOC_004882	Glipr1	10:111972663-112002631	-1.27142	0.00085	0.00380251
XLOC_012446	Fermt2	14:45458791-45530118	-1.27168	5e-05	0.000299055
XLOC_004301	Abracl	10:18011262-18023252	-1.27219	5e-05	0.000299055
XLOC_003604	Bves	10:45335749-45370071	-1.27227	0.0032	0.0120736
XLOC_016830	9130008F23Rik	17:40873709-40880615	-1.27657	0.0002	0.00106186
XLOC_020661	Hck	2:153108467-153151441	-1.27806	0.0007	0.00320414
XLOC_025705	Cdh17	4:11758146-11817895	-1.2786	0.001	0.00440123
XLOC_030257	Gm6560	5:22550431-23275597	-1.27936	0.0001	0.000569582
XLOC_009161	Efcab11	12:99717530-99884368	-1.28225	0.0042	0.0152506
XLOC_013752	Atad2	15:58094046-58135082	-1.28344	5e-05	0.000299055
XLOC_003804	Fstl3	10:79777271-79790961	-1.28503	5e-05	0.000299055
XLOC_020611	Gins1	2:150905399-150931280	-1.2878	0.00215	0.00854539
XLOC_020545	Dstn	2:143915319-143943324	-1.28873	5e-05	0.000299055
XLOC_017811	Pcdh1	18:38185762-38229145	-1.28874	0.0008	0.0036049
XLOC_013048	Pop1	15:34495299-34531023	-1.28875	5e-05	0.000299055
XLOC_013767	Fam84b	15:60818993-60853778	-1.28981	5e-05	0.000299055
XLOC_024835	Pmf1	3:88394139-88410365	-1.29222	5e-05	0.000299055
XLOC_025365	Synpo2	3:123076518-123236149	-1.29581	5e-05	0.000299055
XLOC_015441	3300005D01Rik	17:5798656-5803240	-1.2976	5e-05	0.000299055
XLOC_042643	Chst2	9:95399291-95408554	-1.29805	5e-05	0.000299055
XLOC_032189	Aqp1	6:55336283-55348555	-1.30378	5e-05	0.000299055
XLOC_020330	Rad51	2:119112650-119157034	-1.30379	0.0001	0.000569582
XLOC_018181	Fads3	19:10041424-10060525	-1.30451	5e-05	0.000299055
XLOC_027167	Ripk2	4:16122699-16163668	-1.30705	5e-05	0.000299055
XLOC_029423	Lrrc8c	5:105519387-105613018	-1.30962	5e-05	0.000299055
XLOC_044660	Apln	X:48025145-48046417	-1.3097	5e-05	0.000299055
XLOC_022126	Oip5	2:119609511-119651325	-1.31024	0.01505	0.0444416
XLOC_024502	Slc7a11	3:49892525-50443614	-1.31093	5e-05	0.000299055
XLOC_040154	Ckap2,Nek3	8:22128282-22185900	-1.31274	5e-05	0.000299055
XLOC_012970	Gdnf	15:7810533-7837576	-1.31352	0.00055	0.00258534
XLOC_029231	Dck	5:88764995-88783281	-1.31571	5e-05	0.000299055
XLOC_018958	Pdlim1	19:40221172-40271842	-1.31577	5e-05	0.000299055
XLOC_000363	Sdpr	1:51218385-51333779	-1.31713	5e-05	0.000299055
XLOC_004248	Rgs17	10:5825662-5922754	-1.3178	0.00295	0.0112741
XLOC_042396	Zwilch	9:64117146-64173104	-1.31869	5e-05	0.000299055
XLOC_004357	Tmem200a	10:25990985-26079447	-1.32258	5e-05	0.000299055
XLOC_014016	Sult4a1	15:84076096-84105754	-1.32336	0.0003	0.00152612
XLOC_023302	4930579G24Rik	3:79603787-79632820	-1.325	0.0021	0.0083711
XLOC_023309	Gm42476,Pdgfc	3:81030662-81214072	-1.32675	5e-05	0.000299055
XLOC_041733	Traip	9:107950135-107972270	-1.32786	0.00045	0.00216538
XLOC_032992	4933413G19Rik,Foxm1,Nrip2,RP23-114E15.17	6:128362966-128424931	-1.32794	5e-05	0.000299055
XLOC_019871	Itga6	2:71745615-71858770	-1.33021	5e-05	0.000299055
XLOC_016421	Gm7809	17:21962551-22071168	-1.33138	0.00895	0.0286674
XLOC_041587	Gm10123	9:96895657-96896147	-1.33267	5e-05	0.000299055
XLOC_008697	Ncapg2	12:116405401-116463531	-1.33323	5e-05	0.000299055
XLOC_037328	Actn4	7:28881421-28962340	-1.33377	5e-05	0.000299055
XLOC_024517	Mgarp	3:51388411-51396746	-1.33455	0.0098	0.0310322
XLOC_011327	Erc2	14:27622394-28478537	-1.33699	5e-05	0.000299055
XLOC_025595	Gm43185,Nexn	3:152236981-152266350	-1.33735	5e-05	0.000299055
XLOC_009041	Actn1	12:80167541-80260486	-1.33842	5e-05	0.000299055
XLOC_037271	Axl	7:25757171-25788705	-1.33907	5e-05	0.000299055
XLOC_020343	Nusap1	2:119609511-119651325	-1.34216	5e-05	0.000299055
XLOC_001935	Bag2	1:33745483-33757795	-1.34308	5e-05	0.000299055
XLOC_039642	Ddx39	8:83715176-83741326	-1.34385	5e-05	0.000299055
XLOC_021538	Grb14	2:64912475-65024987	-1.34906	5e-05	0.000299055
XLOC_021045	Mcm10	2:4989713-5012791	-1.34912	0.0012	0.00514183
XLOC_018526	Adra2a	19:54045055-54048982	-1.3535	5e-05	0.000299055
XLOC_026453	Cyp4a12b	4:115411623-115439034	-1.35358	0.00045	0.00216538
XLOC_040653	Tppp3	8:105467492-105471684	-1.35682	5e-05	0.000299055
XLOC_022563	Jph2	2:163336241-163398846	-1.3579	5e-05	0.000299055
XLOC_010747	Mir6945,Pdlim7	13:55495794-55513676	-1.36162	5e-05	0.000299055
XLOC_015611	Pkmyt1	17:23726335-23740361	-1.36429	5e-05	0.000299055
XLOC_005599	Specc1	11:61956762-62223013	-1.366	5e-05	0.000299055
XLOC_043710	Msn	X:96096041-96168552	-1.3691	5e-05	0.000299055
XLOC_003335	Dtl	1:191537355-191575544	-1.36939	5e-05	0.000299055
XLOC_027611	Haus6	4:86578854-86612055	-1.373	5e-05	0.000299055
XLOC_009949	Gadd45g	13:51846677-51848468	-1.37365	5e-05	0.000299055
XLOC_003708	Rtkn2	10:67979569-68059740	-1.37435	0.00155	0.0064487
XLOC_018723	Fen1	19:10198367-10207824	-1.3785	5e-05	0.000299055
XLOC_008865	Bzw2	12:36091834-36197294	-1.3805	5e-05	0.000299055
XLOC_045541	Siah1b	X:164070704-164076493	-1.38505	5e-05	0.000299055
XLOC_015884	Cdsn	17:35552127-35557180	-1.38666	5e-05	0.000299055
XLOC_004018	Slc6a15	10:103367737-103419378	-1.38976	0.0002	0.00106186
XLOC_039912	Cenpn	8:116888291-116960445	-1.39269	0.00205	0.00819579
XLOC_028504	Tubb4b-ps1	5:6769009-7344756	-1.39357	0.00105	0.00458424
XLOC_023801	Slc25a24	3:109123107-109168457	-1.39426	5e-05	0.000299055
XLOC_018720	Incenp	19:9870280-9899533	-1.39435	5e-05	0.000299055
XLOC_015830	Notch4	17:34564267-34588503	-1.39679	0.0123	0.0377457
XLOC_004429	Amd1	10:40287457-40302188	-1.39796	5e-05	0.000299055
XLOC_010245	Cenpk	13:104205120-104249744	-1.39937	0.0079	0.0259077
XLOC_002717	Dyrk3	1:131127454-131138340	-1.39989	0.00795	0.0260152
XLOC_007416	Brip1	11:86058137-86201193	-1.39997	0.0015	0.00626942
XLOC_041760	Prkar2a	9:108689313-108750436	-1.39998	5e-05	0.000299055
XLOC_013546	Hoxc13	15:102921102-102928814	-1.40063	0.0019	0.00766134
XLOC_002190	Raph1	1:60482291-60567104	-1.40212	5e-05	0.000299055
XLOC_001108	Ube2t	1:134962564-134974162	-1.40445	0.0001	0.000569582
XLOC_025781	Mms22l	4:24496434-24602950	-1.40502	5e-05	0.000299055
XLOC_019722	Kif5c	2:49619297-49774778	-1.4052	0.0073	0.0242615
XLOC_004786	Gas2l3	10:89408822-89443967	-1.40584	5e-05	0.000299055
XLOC_025943	Glipr2	4:43957400-43979136	-1.40914	5e-05	0.000299055
XLOC_037736	-	7:48124179-48132246	-1.41433	5e-05	0.000299055
XLOC_025374	Ndst3	3:123526165-123690853	-1.41797	5e-05	0.000299055
XLOC_003619	Dcbld1	10:52211882-52321378	-1.4255	5e-05	0.000299055
XLOC_043034	Shroom4	X:6399853-6637717	-1.42577	5e-05	0.000299055
XLOC_020240	Kif18a	2:109092296-109341916	-1.42724	0.00035	0.00174334
XLOC_036607	Ptpre	7:135537680-135686294	-1.42808	5e-05	0.000299055
XLOC_022207	Ncaph	2:127103808-127134243	-1.4325	5e-05	0.000299055
XLOC_000280	Il1rl1	1:40429569-40465415	-1.4346	5e-05	0.000299055
XLOC_034408	Ncapd2,Scarna10	6:125168006-125191701	-1.43472	5e-05	0.000299055
XLOC_007222	Gsg2	11:73090582-73147446	-1.43475	5e-05	0.000299055
XLOC_010666	Hsp25-ps1	13:45078497-45081222	-1.44047	0.0065	0.022088
XLOC_018568	Nanos1	19:60755986-60759913	-1.44237	5e-05	0.000299055
XLOC_028851	Lyar	5:38220469-38234306	-1.44292	5e-05	0.000299055
XLOC_018959	Sorbs1	19:40291911-40513837	-1.44342	5e-05	0.000299055
XLOC_016004	Ptchd4	17:42310567-42511061	-1.44382	5e-05	0.000299055
XLOC_034232	Rad18	6:112614774-112696686	-1.44463	5e-05	0.000299055
XLOC_035310	Gm38670,Hspb6	7:30539133-30559838	-1.44478	5e-05	0.000299055
XLOC_017455	Lmnb1	18:56707581-56753424	-1.44514	5e-05	0.000299055
XLOC_011903	Stc1	14:69029144-69041401	-1.44702	5e-05	0.000299055
XLOC_025427	Ccdc109b	3:129914861-129970206	-1.44806	5e-05	0.000299055
XLOC_018980	Loxl4	19:42518758-42612846	-1.44957	5e-05	0.000299055
XLOC_007801	Kpna2	11:106988628-106999541	-1.45109	5e-05	0.000299055
XLOC_018521	Dusp5	19:53529108-53542431	-1.45337	5e-05	0.000299055
XLOC_029069	Uchl1	5:66626494-66687234	-1.45343	5e-05	0.000299055
XLOC_030272	AI506816	5:23695699-23783711	-1.45363	5e-05	0.000299055
XLOC_031897	Gm43442	6:35926710-35927124	-1.45374	0.0051	0.0180141
XLOC_031708	Tac1	6:7554878-7565834	-1.4539	0.0084	0.027239
XLOC_024710	Gm6634	3:70772378-70807362	-1.4542	5e-05	0.000299055
XLOC_012712	Esco2	14:65819037-65833994	-1.45548	5e-05	0.000299055
XLOC_014490	Tnk2	16:32643873-32683493	-1.45691	5e-05	0.000299055
XLOC_023377	Iqgap3	3:88081970-88121048	-1.45863	5e-05	0.000299055
XLOC_035881	Fanci	7:79391928-79466362	-1.46099	0.0054	0.0189167
XLOC_041341	Car12	9:66713685-66766845	-1.46164	0.00225	0.00888577
XLOC_020761	Fam83d	2:158768092-158786637	-1.46402	5e-05	0.000299055
XLOC_033277	Gm9825	6:7982540-7983383	-1.46552	0.0171	0.0494125
XLOC_003378	Mthfd1l	10:3973117-4167081	-1.46796	5e-05	0.000299055
XLOC_020625	Sdcbp2	2:151572482-151590005	-1.47248	0.0044	0.0158794
XLOC_026756	Gale	4:135963726-135968178	-1.47821	5e-05	0.000299055
XLOC_006608	Fignl1	11:11787430-11808962	-1.47842	5e-05	0.000299055
XLOC_020726	Myl9	2:156775419-156781658	-1.48123	5e-05	0.000299055
XLOC_029496	Pole	5:110286305-110339710	-1.48245	0.0001	0.000569582
XLOC_008740	Pgk1-rs7	12:10898565-10900296	-1.48788	0.00015	0.000822372
XLOC_004156	Prim1	10:128015167-128030037	-1.48829	5e-05	0.000299055
XLOC_013738	Dscc1	15:55076098-55090491	-1.48871	0.0012	0.00514183
XLOC_023239	Mlf1	3:67365460-67400003	-1.49059	0.00045	0.00216538
XLOC_020397	Dut	2:125247189-125258608	-1.49154	5e-05	0.000299055
XLOC_016117	Chaf1a	17:56040358-56075028	-1.49198	5e-05	0.000299055
XLOC_042431	Tpm1	9:67022589-67049785	-1.49386	5e-05	0.000299055
XLOC_003962	Ntn4	10:93640680-93747207	-1.49463	5e-05	0.000299055
XLOC_018860	Tjp2	19:24094496-24225081	-1.50752	5e-05	0.000299055
XLOC_042573	Ube2cbp	9:86307305-86464950	-1.50923	0.0004	0.00196153
XLOC_008666	4930427A07Rik	12:113156416-113166048	-1.51186	0.0003	0.00152612
XLOC_039653	Podnl1	8:84125805-84132802	-1.51292	5e-05	0.000299055
XLOC_005399	Flt4	11:49609262-49652739	-1.51642	5e-05	0.000299055
XLOC_016680	Vars	17:34996697-35016322	-1.5165	5e-05	0.000299055
XLOC_011991	Bora	14:99046412-99254493	-1.51673	0.0012	0.00514183
XLOC_007700	Brca1	11:101488763-101551955	-1.51719	5e-05	0.000299055
XLOC_003454	Mtfr2	10:20347791-20361854	-1.51877	5e-05	0.000299055
XLOC_007393	Dusp14	11:84048037-84069261	-1.52168	5e-05	0.000299055
XLOC_019962	Gm4735	2:80837140-80838442	-1.52183	5e-05	0.000299055
XLOC_028368	Apitd1	4:149127120-149137629	-1.5221	0.00035	0.00174334
XLOC_010930	Polr3g	13:81673842-81711181	-1.52677	5e-05	0.000299055
XLOC_007599	Krt20	11:99428402-99438150	-1.52791	0.00015	0.000822372
XLOC_021562	Spc25	2:69193788-69206194	-1.52877	5e-05	0.000299055
XLOC_009873	Gcnt2	13:40859767-41013019	-1.53027	0.0002	0.00106186
XLOC_016304	Dynlt1a	17:6310316-6493180	-1.53142	0.00105	0.00458424
XLOC_020148	Chst1	2:92599667-92615351	-1.53265	5e-05	0.000299055
XLOC_020314	Bub1b	2:118554890-118641591	-1.53318	5e-05	0.000299055
XLOC_030154	Dbf4	5:8396972-8422773	-1.55053	5e-05	0.000299055
XLOC_035667	Nav2	7:48898806-49610090	-1.55413	5e-05	0.000299055
XLOC_031751	Tes	6:17058805-17171833	-1.55546	5e-05	0.000299055
XLOC_017531	Tubb6	18:67390716-67402748	-1.5558	5e-05	0.000299055
XLOC_042897	Gm5921	9:115437699-115438581	-1.55633	0.0051	0.0180141
XLOC_011037	Cenph	13:100759593-100775899	-1.55879	5e-05	0.000299055
XLOC_029861	Hspb1	5:135887918-135889563	-1.5588	5e-05	0.000299055
XLOC_002279	Bard1	1:71027497-71103146	-1.56153	5e-05	0.000299055
XLOC_029259	Ereg	5:91051266-91093653	-1.5641	5e-05	0.000299055
XLOC_032137	Mpp6	6:50110177-50263862	-1.56415	5e-05	0.000299055
XLOC_041947	Cep126	9:8076632-8134462	-1.56472	5e-05	0.000299055
XLOC_013984	Cenpm	15:82233778-82244747	-1.56707	5e-05	0.000299055
XLOC_020649	Rem1	2:152626950-152635323	-1.56948	0.0032	0.0120736
XLOC_033517	Fam131b	6:42286684-42324643	-1.57113	5e-05	0.000299055
XLOC_010168	Dhfr	13:92211871-92389053	-1.57114	5e-05	0.000299055
XLOC_014546	Polq	16:37011781-37095771	-1.57347	5e-05	0.000299055
XLOC_016082	Kif6	17:49615098-49909847	-1.57928	0.00365	0.0135721
XLOC_018586	-	19:4061396-4066371	-1.57937	5e-05	0.000299055
XLOC_030881	Rassf6	5:90603075-90640657	-1.57968	5e-05	0.000299055
XLOC_002911	Lamc2	1:153122627-153186447	-1.58043	0.007	0.0234476
XLOC_039536	Crlf1	8:70492640-70504081	-1.58294	5e-05	0.000299055
XLOC_024369	Gnb4	3:32529464-32616585	-1.58345	0.00015	0.000822372
XLOC_030137	Steap1	5:5736316-5749335	-1.58725	5e-05	0.000299055
XLOC_015200	-	16:51980425-51987218	-1.58858	0.00185	0.00749525
XLOC_018385	Kif20b	19:34922356-34975735	-1.58956	5e-05	0.000299055
XLOC_032192	Adcyap1r1	6:55451977-55501451	-1.59033	5e-05	0.000299055
XLOC_038212	Blm	7:80454732-80535119	-1.59178	5e-05	0.000299055
XLOC_017958	Rab27b	18:69979130-70141605	-1.59469	5e-05	0.000299055
XLOC_005600	Adora2b	11:62248736-62281375	-1.59523	5e-05	0.000299055
XLOC_001066	Klhdc8a	1:132293597-132307357	-1.60285	5e-05	0.000299055
XLOC_017164	Bambi	18:3507173-3516404	-1.60708	5e-05	0.000299055
XLOC_007873	Sumo2	11:115523101-115536276	-1.60771	5e-05	0.000299055
XLOC_018006	-	18:80533542-80533751	-1.60843	0.00445	0.0160344
XLOC_020322	Knstrn	2:118814002-118853957	-1.60966	5e-05	0.000299055
XLOC_009817	Foxf2	13:31625815-31631403	-1.61098	0.0003	0.00152612
XLOC_010720	Msx2	13:53466883-53473074	-1.61223	5e-05	0.000299055
XLOC_028730	Cenpa	5:30666776-30678100	-1.61249	5e-05	0.000299055
XLOC_003499	Ctgf	10:24549440-24598683	-1.61521	5e-05	0.000299055
XLOC_016578	Mdga1	17:29827955-29970087	-1.61525	0.0005	0.00237823
XLOC_034426	Rad51ap1	6:126923049-126939587	-1.61558	5e-05	0.000299055
XLOC_015051	Lrrc15	16:30269299-30283955	-1.61568	5e-05	0.000299055
XLOC_039469	Hmgb2	8:57511781-57515999	-1.61628	5e-05	0.000299055
XLOC_038827	Kif22	7:127027728-127042471	-1.62153	5e-05	0.000299055
XLOC_012463	Wdhd1	14:47240943-47276878	-1.62162	5e-05	0.000299055
XLOC_042552	Htr1b	9:81628290-81645156	-1.62323	5e-05	0.000299055
XLOC_001165	Aspm	1:139454771-139494091	-1.6264	5e-05	0.000299055
XLOC_022824	Stmn2	3:8509359-8561606	-1.62814	0.0001	0.000569582
XLOC_007502	Itga3	11:95044473-95076801	-1.629	5e-05	0.000299055
XLOC_041768	Col7a1,Mir711	9:108953449-108984875	-1.62979	0.0001	0.000569582
XLOC_023089	Noct	3:51224446-51251644	-1.63083	5e-05	0.000299055
XLOC_011839	Spata13	14:60633990-60764556	-1.63342	5e-05	0.000299055
XLOC_034611	Gm44274,Gm44275,Pbp2	6:135289358-135341684	-1.63346	5e-05	0.000299055
XLOC_011482	Cdkn3	14:46760412-46771885	-1.63406	0.0001	0.000569582
XLOC_027864	Rad54l	4:116075268-116123690	-1.63623	0.00835	0.0270962
XLOC_043168	Timp1	X:20797813-20921004	-1.6369	5e-05	0.000299055
XLOC_034683	Bcat1	6:144993834-145076184	-1.63805	5e-05	0.000299055
XLOC_016508	Chtf18	17:25717170-25731456	-1.64471	0.0003	0.00152612
XLOC_009762	Fam65b	13:24582188-24733816	-1.6451	5e-05	0.000299055
XLOC_044318	Gm21887	X:170009255-170019490	-1.64855	5e-05	0.000299055
XLOC_016627	Kifc1	17:33875665-33890661	-1.64978	5e-05	0.000299055
XLOC_033970	Dok1	6:83030930-83033991	-1.6517	5e-05	0.000299055
XLOC_023043	Plk4	3:40800001-40817054	-1.65485	5e-05	0.000299055
XLOC_014809	Sh3bgr	16:96200465-96228933	-1.65703	0.0014	0.00589672
XLOC_044294	Fancb	X:164980591-164997272	-1.66213	5e-05	0.000299055
XLOC_041252	Sema7a	9:57940112-57962864	-1.66304	5e-05	0.000299055
XLOC_014381	B3gnt5	16:19760207-19772753	-1.66601	5e-05	0.000299055
XLOC_029276	Stbd1	5:92603040-92606579	-1.66805	5e-05	0.000299055
XLOC_000505	Ccnyl1	1:64679870-64725644	-1.66871	5e-05	0.000299055
XLOC_005849	Coro6	11:77462410-77470484	-1.67013	0.0009	0.00400121
XLOC_016525	Arhgdig,Pdia2	17:26195998-26211324	-1.67442	0.0005	0.00237823
XLOC_014325	Pkp2	16:16213317-16272712	-1.67443	5e-05	0.000299055
XLOC_025985	Col15a1	4:47197486-47313167	-1.68155	5e-05	0.000299055
XLOC_032283	Mad2l1	6:66535389-66547220	-1.68155	5e-05	0.000299055
XLOC_015693	Kifc5b	17:26916948-26932596	-1.68274	5e-05	0.000299055
XLOC_009945	Cks2	13:51645231-51650660	-1.68368	5e-05	0.000299055
XLOC_005747	Fam64a	11:72042031-72047375	-1.68394	5e-05	0.000299055
XLOC_007918	Tk1	11:117809667-117839908	-1.6848	5e-05	0.000299055
XLOC_018930	Htr7	19:35958685-36058071	-1.68661	0.0007	0.00320414
XLOC_005735	Eno3	11:70654740-70662513	-1.68766	5e-05	0.000299055
XLOC_026018	Smc2	4:52439242-52488260	-1.69041	5e-05	0.000299055
XLOC_024631	Gpr149	3:62529076-62605967	-1.69192	5e-05	0.000299055
XLOC_014143	Racgap1	15:99620495-99651656	-1.6924	5e-05	0.000299055
XLOC_010544	Gmnn	13:24751844-24761923	-1.69306	5e-05	0.000299055
XLOC_003675	Ppa1	10:61648551-61674168	-1.69512	5e-05	0.000299055
XLOC_003114	Pcp4l1	1:171173261-171196268	-1.6952	5e-05	0.000299055
XLOC_021181	Mastl	2:23068167-23199260	-1.69724	0.0096	0.0305196
XLOC_012175	4930452B06Rik	14:8431191-8666240	-1.70064	5e-05	0.000299055
XLOC_016196	Ltbp1	17:75005567-75392512	-1.70382	5e-05	0.000299055
XLOC_001117	Csrp1	1:135720060-135752232	-1.70609	5e-05	0.000299055
XLOC_022078	Arhgap11a	2:113830017-113848716	-1.71375	5e-05	0.000299055
XLOC_036791	Il11	7:4772309-4784341	-1.71441	5e-05	0.000299055
XLOC_014929	2610318N02Rik	16:17113398-17125140	-1.71453	0.007	0.0234476
XLOC_009097	Pgf	12:85166638-85177296	-1.71554	0.00405	0.0148007
XLOC_030736	Tec	5:72755715-72868483	-1.71678	5e-05	0.000299055
XLOC_007703	Etv4	11:101769741-101785371	-1.72276	5e-05	0.000299055
XLOC_001235	Rgs16	1:153740348-153749324	-1.7249	5e-05	0.000299055
XLOC_032775	Fancd2	6:113493638-113600715	-1.7255	0.0037	0.0137131
XLOC_014961	Cdc45	16:18780446-18835261	-1.72798	0.0032	0.0120736
XLOC_013458	Tuba1c	15:99029890-99038105	-1.72974	5e-05	0.000299055
XLOC_003147	Gm37145	1:172388233-172390989	-1.73116	0.00855	0.0276464
XLOC_003314	Cenpf	1:189640553-189688086	-1.73119	5e-05	0.000299055
XLOC_003548	Tube1	10:39134022-39163794	-1.7316	0.001	0.00440123
XLOC_026394	Lrp8	4:107802201-107876840	-1.73391	5e-05	0.000299055
XLOC_020833	Mmp9	2:164940779-164955850	-1.73587	5e-05	0.000299055
XLOC_040474	Tpd52-ps	8:79680265-79680824	-1.73974	0.00675	0.0227558
XLOC_022242	Ckap2l	2:129246375-129297212	-1.74454	5e-05	0.000299055
XLOC_036348	Mical2	7:112225855-112355194	-1.74806	5e-05	0.000299055
XLOC_039645	Asf1b	8:83955506-83970197	-1.74883	0.00025	0.00129994
XLOC_040689	Nqo1	8:107387924-107403268	-1.75201	5e-05	0.000299055
XLOC_021028	Suv39h2	2:3424129-3475031	-1.75224	0.00245	0.00957286
XLOC_008952	Mis18bp1	12:65132733-65172610	-1.7524	5e-05	0.000299055
XLOC_017319	-	18:35874370-35877459	-1.75241	0.0077	0.0253617
XLOC_006485	Slc16a3	11:120948479-120960868	-1.75481	5e-05	0.000299055
XLOC_013074	Baalc	15:38726868-39006185	-1.75615	0.0061	0.0209748
XLOC_045489	Sms	X:157443854-157492287	-1.75746	5e-05	0.000299055
XLOC_044771	Gm14680	X:62775584-62776685	-1.759	5e-05	0.000299055
XLOC_037306	Zfp850	7:27984853-28014141	-1.75915	5e-05	0.000299055
XLOC_006775	Spdl1	11:34809186-34833644	-1.7592	5e-05	0.000299055
XLOC_043979	Cenpi	X:134308083-134362639	-1.75937	5e-05	0.000299055
XLOC_014641	Filip1l	16:57302002-57607453	-1.75953	0.0035	0.0130751
XLOC_028652	2700038G22Rik	5:23850596-23858063	-1.76584	0.0003	0.00152612
XLOC_018114	Cdca5	19:6084982-6092630	-1.76699	5e-05	0.000299055
XLOC_043583	Dkc1	X:75095853-75132791	-1.76809	5e-05	0.000299055
XLOC_030135	Cfap69	5:5579277-5664299	-1.76945	0.00115	0.00496195
XLOC_007431	Prr11	11:87089152-87108708	-1.77237	5e-05	0.000299055
XLOC_027338	Tpm2	4:43514699-43523765	-1.77303	5e-05	0.000299055
XLOC_043507	Hmgb3	X:71555917-71560676	-1.77601	5e-05	0.000299055
XLOC_044254	Sh3kbp1	X:159627271-159978069	-1.77623	5e-05	0.000299055
XLOC_004246	Fbxo5	10:5799159-5805600	-1.77712	5e-05	0.000299055
XLOC_023539	Tdrkh	3:94413272-94451130	-1.78164	0.00105	0.00458424
XLOC_029881	Vgf	5:137013007-137033440	-1.78908	0.0017	0.00697261
XLOC_023695	Tspan2	3:102720230-102801513	-1.78929	5e-05	0.000299055
XLOC_033547	-	6:47780480-47780686	-1.78983	0.0011	0.00475979
XLOC_030885	Gm42532	5:91051266-91093653	-1.79292	0.0083	0.0269532
XLOC_003507	-	10:26107748-26108731	-1.79293	0.0003	0.00152612
XLOC_001115	Lmod1	1:135324690-135368065	-1.79377	5e-05	0.000299055
XLOC_008964	Pole2	12:69201778-69228190	-1.79543	5e-05	0.000299055
XLOC_031754	Cav1	6:17197750-17385604	-1.79705	5e-05	0.000299055
XLOC_016059	AI661453	17:47412733-47470638	-1.79898	0.0002	0.00106186
XLOC_016592	Cbs	17:31612622-31637199	-1.80142	0.00255	0.00991238
XLOC_006239	BC030867	11:102248881-102265187	-1.80254	5e-05	0.000299055
XLOC_026596	Fhl3	4:124700700-124708774	-1.8029	5e-05	0.000299055
XLOC_010202	Gcnt4	13:96924475-96950914	-1.80718	5e-05	0.000299055
XLOC_018413	Hells	19:38930914-38971355	-1.81508	5e-05	0.000299055
XLOC_016470	Ccnf,Mir5134,Mir6965	17:24223231-24251409	-1.81723	5e-05	0.000299055
XLOC_038941	Mki67	7:135689749-135716582	-1.81838	5e-05	0.000299055
XLOC_016923	Sgol1	17:53674785-53689333	-1.81889	0.0003	0.00152612
XLOC_004571	Cdk1	10:69336634-69352938	-1.81897	5e-05	0.000299055
XLOC_020547	-	2:144165429-144166887	-1.82007	0.00375	0.0138569
XLOC_002187	Ica1l	1:59912975-60043184	-1.82076	0.00125	0.00532757
XLOC_028576	Speer3	5:13748110-13808343	-1.82171	0.00825	0.0268293
XLOC_042449	Ccnb2	9:70407687-70421571	-1.82287	5e-05	0.000299055
XLOC_019432	Sapcd2	2:25372320-25378213	-1.82367	0.0006	0.00280103
XLOC_010207	Lncenc1	13:97434969-97497546	-1.82397	0.00025	0.00129994
XLOC_012641	Gjb2	14:57098599-57104702	-1.82718	5e-05	0.000299055
XLOC_042039	Spc24	9:21755441-21760369	-1.82759	5e-05	0.000299055
XLOC_012651	Ska3	14:57806560-57826163	-1.8323	5e-05	0.000299055
XLOC_000407	Sgol2a	1:57954889-58026074	-1.83666	5e-05	0.000299055
XLOC_008707	Macc1	12:119390480-119467080	-1.83696	5e-05	0.000299055
XLOC_014614	C330027C09Rik	16:48994184-49019709	-1.83957	5e-05	0.000299055
XLOC_007586	Gm23451,Top2a	11:98992942-99024224	-1.84216	5e-05	0.000299055
XLOC_039479	Mfap3l	8:60609863-60676729	-1.84501	5e-05	0.000299055
XLOC_004104	-	10:120614810-120615531	-1.84584	0.01465	0.0434963
XLOC_038099	4833412C05Rik	7:67784416-67804139	-1.85016	5e-05	0.000299055
XLOC_013892	Recql4	15:76701475-76710559	-1.85104	0.0067	0.0226433
XLOC_028006	Cdca8	4:124918464-124944657	-1.85136	5e-05	0.000299055
XLOC_009685	Gm44390,Gm44486,Hist1h2bk	13:22035163-22047927	-1.85147	0.0089	0.0285543
XLOC_025948	Melk	4:44300875-44364675	-1.8548	5e-05	0.000299055
XLOC_035889	Ticrr	7:79660195-79715720	-1.85524	5e-05	0.000299055
XLOC_018398	Kif11	19:37376358-37421859	-1.85789	5e-05	0.000299055
XLOC_034627	Erp27	6:136907310-136922180	-1.86077	0.008	0.0261537
XLOC_026835	Epha2	4:141301239-141329384	-1.86489	5e-05	0.000299055
XLOC_009750	Hist1h2ab,Hist1h3b	13:23751089-23754753	-1.86639	5e-05	0.000299055
XLOC_033465	Klrg2	6:38625289-38637253	-1.86784	0.00015	0.000822372
XLOC_008369	Ttc9	12:81631244-81667278	-1.868	5e-05	0.000299055
XLOC_017971	Ska1	18:74195298-74207818	-1.87038	5e-05	0.000299055
XLOC_004105	-	10:120688424-120702656	-1.87063	5e-05	0.000299055
XLOC_040631	-	8:103300744-103347676	-1.8717	0.0001	0.000569582
XLOC_045078	Ercc6l	X:102141715-102157091	-1.87397	5e-05	0.000299055
XLOC_009950	Gm26651	13:51969826-51976933	-1.87871	0.0008	0.0036049
XLOC_041328	Rbpms2	9:65629647-65660528	-1.88049	5e-05	0.000299055
XLOC_008274	Lrr1	12:69168812-69179011	-1.88456	0.0015	0.00626942
XLOC_026406	Orc1	4:108579410-108619849	-1.88869	5e-05	0.000299055
XLOC_011220	Flnb	14:7817833-7951726	-1.89147	5e-05	0.000299055
XLOC_032934	Cdca3	6:124829546-124833701	-1.89173	5e-05	0.000299055
XLOC_017765	Cdc25c	18:34732980-34751560	-1.89941	5e-05	0.000299055
XLOC_001448	Tagln2	1:172500046-172507397	-1.9019	5e-05	0.000299055
XLOC_010263	Depdc1b	13:108316331-108407782	-1.90197	5e-05	0.000299055
XLOC_032480	M1ap	6:82946901-83030309	-1.90301	0.0038	0.0140074
XLOC_041910	Kif15	9:122951055-123023490	-1.91394	5e-05	0.000299055
XLOC_017301	Kif20a	18:34624623-34651752	-1.91864	5e-05	0.000299055
XLOC_013535	Espl1	15:102296271-102324357	-1.92898	5e-05	0.000299055
XLOC_020329	Casc5	2:119047118-119106228	-1.92997	5e-05	0.000299055
XLOC_039603	Mcm5	8:75109527-75128439	-1.93312	5e-05	0.000299055
XLOC_017051	-	17:73054793-73084688	-1.93993	5e-05	0.000299055
XLOC_026626	Clspn	4:126556934-126593903	-1.94047	5e-05	0.000299055
XLOC_011884	Pbk	14:65805836-65818065	-1.94286	5e-05	0.000299055
XLOC_013709	Tmem74	15:43866694-43870029	-1.94328	0.0032	0.0120736
XLOC_038022	A230006K03Rik,RP23-227H18.1	7:61127995-61311721	-1.94553	5e-05	0.000299055
XLOC_011341	Mustn1	14:30879256-30881608	-1.94625	0.00155	0.0064487
XLOC_037567	Gm5593	7:42105898-42107275	-1.9473	0.0024	0.00939908
XLOC_041381	Mns1	9:72438002-72492212	-1.9489	0.0038	0.0140074
XLOC_042247	Tagln	9:45838579-45936072	-1.95719	5e-05	0.000299055
XLOC_022222	Bub1	2:127800271-127831865	-1.95774	5e-05	0.000299055
XLOC_004933	Hmga2	10:120361200-120476469	-1.96193	5e-05	0.000299055
XLOC_013527	Krt18	15:102028215-102032026	-1.96612	0.00085	0.00380251
XLOC_041126	Mcam	9:44123767-44142727	-1.96674	5e-05	0.000299055
XLOC_006038	Car10	11:93098027-93601749	-1.96892	0.00315	0.0119081
XLOC_032474	Eva1a	6:82041042-82093099	-1.96908	5e-05	0.000299055
XLOC_028080	Serinc2	4:130253488-130279205	-1.96947	5e-05	0.000299055
XLOC_001654	Nek2	1:191820369-191833050	-1.97262	5e-05	0.000299055
XLOC_007552	E130012A19Rik	11:97627388-97629702	-1.9766	5e-05	0.000299055
XLOC_005670	Aurkb	11:69045646-69051664	-1.97736	5e-05	0.000299055
XLOC_008845	Prkar2b	12:31958475-32061303	-1.98192	5e-05	0.000299055
XLOC_006791	Hmmr	11:40701394-40733422	-1.98864	5e-05	0.000299055
XLOC_025620	Tnni3k	3:154786290-155056618	-1.99062	0.00865	0.027877
XLOC_024336	Ect2	3:27097221-27153878	-1.99086	5e-05	0.000299055
XLOC_011730	Trac,Traj23,Traj32	14:54186100-54224206	-1.99115	0.01395	0.0418838
XLOC_041485	Ttk	9:83834675-83872530	-1.99276	5e-05	0.000299055
XLOC_018917	Acta2	19:34241089-34255336	-1.99371	5e-05	0.000299055
XLOC_021564	Lrp2	2:69424339-69586065	-1.99483	5e-05	0.000299055
XLOC_003087	Nuf2	1:169497933-169531464	-1.99576	5e-05	0.000299055
XLOC_010657	Gfod1	13:43195262-43304172	-1.99863	5e-05	0.000299055
XLOC_013460	Troap	15:99074972-99083409	-1.99878	5e-05	0.000299055
XLOC_029153	C530008M17Rik	5:76655928-76873554	-2.00297	5e-05	0.000299055
XLOC_024414	Ccna2	3:36552605-36572150	-2.00661	5e-05	0.000299055
XLOC_037750	E2f8	7:48866428-48886608	-2.0091	5e-05	0.000299055
XLOC_043093	Sytl5	X:9747787-10005020	-2.00916	5e-05	0.000299055
XLOC_014263	Rbfox1	16:6809221-7412479	-2.01292	5e-05	0.000299055
XLOC_039823	Plekhg4	8:105373273-105413502	-2.01295	0.0001	0.000569582
XLOC_012729	Cdca2,Gm20667	14:67673176-67715841	-2.01908	5e-05	0.000299055
XLOC_007651	Krt19	11:100140809-100148665	-2.01998	5e-05	0.000299055
XLOC_017043	Ndc80	17:71496099-71526857	-2.02191	5e-05	0.000299055
XLOC_023374	Nes	3:87971045-87980451	-2.02469	5e-05	0.000299055
XLOC_020789	Mybl2	2:163054622-163084688	-2.02552	5e-05	0.000299055
XLOC_006159	Cdc6	11:98907633-98923940	-2.0256	5e-05	0.000299055
XLOC_035938	Sh3gl3	7:82172664-82307419	-2.0269	0.0001	0.000569582
XLOC_005870	Spag5	11:78301528-78322457	-2.03122	5e-05	0.000299055
XLOC_028790	Tacc3	5:33634951-33678995	-2.04067	5e-05	0.000299055
XLOC_014216	Itga5	15:103344288-103366763	-2.04227	5e-05	0.000299055
XLOC_040006	Shcbp1	8:4735975-4779567	-2.04276	5e-05	0.000299055
XLOC_024787	Fhdc1	3:84442197-84481240	-2.04596	5e-05	0.000299055
XLOC_020655	Tpx2	2:152847963-152895321	-2.04843	5e-05	0.000299055
XLOC_026445	Stil	4:115000122-115043205	-2.05045	5e-05	0.000299055
XLOC_039455	Asb5	8:54550330-54610098	-2.0589	0.0003	0.00152612
XLOC_012835	Diaph3	14:86655362-87141235	-2.06115	5e-05	0.000299055
XLOC_024921	Ivl	3:92570901-92573735	-2.06236	0.00085	0.00380251
XLOC_040331	Tll1	8:64014020-64209480	-2.06418	5e-05	0.000299055
XLOC_018289	Prune2	19:16956117-17223932	-2.0695	5e-05	0.000299055
XLOC_002621	-	1:119115816-119125719	-2.07002	5e-05	0.000299055
XLOC_012465	Dlgap5	14:47387778-47418407	-2.07643	5e-05	0.000299055
XLOC_036441	Plk1	7:122133040-122169878	-2.07885	5e-05	0.000299055
XLOC_028908	Ncapg	5:45669918-45858764	-2.07933	5e-05	0.000299055
XLOC_041657	Slco2a1	9:102988711-103096002	-2.08174	5e-05	0.000299055
XLOC_010453	Hist1h2ap	13:21833025-21833507	-2.09136	5e-05	0.000299055
XLOC_029248	Ppbp	5:90768517-90770063	-2.09771	5e-05	0.000299055
XLOC_004051	Phlda1	10:111506285-111508645	-2.09966	5e-05	0.000299055
XLOC_024000	Cenpe	3:135212536-135273611	-2.10122	5e-05	0.000299055
XLOC_010985	F2rl1	13:95511727-95525403	-2.10549	5e-05	0.000299055
XLOC_023334	Fhdc1	3:84442197-84481240	-2.10576	5e-05	0.000299055
XLOC_025699	Ccne2	4:11191350-11254258	-2.10722	5e-05	0.000299055
XLOC_021513	Ly75	2:60292102-60383303	-2.11484	5e-05	0.000299055
XLOC_010775	-	13:58458702-58458948	-2.12768	0.0006	0.00280103
XLOC_021958	Cd44	2:102811140-102901924	-2.12848	5e-05	0.000299055
XLOC_042378	Kif23	9:61917279-61946799	-2.14835	5e-05	0.000299055
XLOC_016122	Uhrf1	17:56303320-56323486	-2.15368	5e-05	0.000299055
XLOC_010895	Trip13	13:73911346-73960895	-2.16366	5e-05	0.000299055
XLOC_020827	Ube2c	2:164769897-164779967	-2.16368	5e-05	0.000299055
XLOC_020657	Mylk2	2:152911351-152923068	-2.17213	0.0001	0.000569582
XLOC_014119	Rnd1	15:98663420-98677461	-2.17283	5e-05	0.000299055
XLOC_032483	Loxl3	6:83034152-83067318	-2.17638	5e-05	0.000299055
XLOC_001132	Kif14	1:136466342-136531737	-2.17732	5e-05	0.000299055
XLOC_000282	Il18rap	1:40515361-40551706	-2.18146	5e-05	0.000299055
XLOC_006433	Birc5	11:117848901-117855743	-2.18218	5e-05	0.000299055
XLOC_024204	Depdc1a	3:159495432-159529955	-2.18669	5e-05	0.000299055
XLOC_018718	-	19:9828638-9837164	-2.18869	5e-05	0.000299055
XLOC_009901	Gm9817	13:45078497-45081222	-2.18875	0.00115	0.00496195
XLOC_043409	Fhl1	X:56731786-56793346	-2.19018	5e-05	0.000299055
XLOC_041332	2810417H13Rik	9:65828929-65908794	-2.1933	5e-05	0.000299055
XLOC_011038	Ccnb1	13:100778649-100786570	-2.19604	5e-05	0.000299055
XLOC_002212	Gpr1	1:63182690-63214543	-2.19788	0.00055	0.00258534
XLOC_012319	Ldb3	14:34526698-34588681	-2.20073	5e-05	0.000299055
XLOC_017784	Hbegf	18:36504928-36515805	-2.20189	5e-05	0.000299055
XLOC_002882	Ptgs2os2	1:150158783-150165374	-2.2032	5e-05	0.000299055
XLOC_035906	Prc1	7:80293228-80324454	-2.20814	5e-05	0.000299055
XLOC_017978	Lipg	18:74939321-74961263	-2.20959	5e-05	0.000299055
XLOC_001586	Dusp10	1:184013301-184075636	-2.21541	5e-05	0.000299055
XLOC_038397	Mogat2	7:99202365-99238619	-2.22064	5e-05	0.000299055
XLOC_022678	Aurka	2:172356189-172370535	-2.2222	5e-05	0.000299055
XLOC_008124	Rrm2	12:24708240-24714146	-2.22527	5e-05	0.000299055
XLOC_001199	Ptgs2	1:150074423-150108227	-2.22773	5e-05	0.000299055
XLOC_012032	Mir17,Mir17hg,Mir18,Mir19a,Mir19b-1,Mir20a,Mir92-1	14:115040993-115046727	-2.22935	0.00095	0.00420291
XLOC_011842	Sacs	14:61114720-61258490	-2.23377	5e-05	0.000299055
XLOC_029598	Cit	5:115845268-116008947	-2.23968	5e-05	0.000299055
XLOC_017840	Jakmip2	18:43531407-43687773	-2.24401	5e-05	0.000299055
XLOC_027906	Cdc20	4:118428083-118437352	-2.24679	5e-05	0.000299055
XLOC_007425	-	11:86811670-86866343	-2.24798	5e-05	0.000299055
XLOC_006481	Hmga1-rs1	11:120762793-120764419	-2.25466	5e-05	0.000299055
XLOC_034728	Fam60a	6:148921034-148947129	-2.26191	5e-05	0.000299055
XLOC_041327	Pif1	9:65587159-65595967	-2.26254	5e-05	0.000299055
XLOC_042201	-	9:43928599-43947063	-2.26941	0.0002	0.00106186
XLOC_017824	-	18:39632032-39735669	-2.27302	0.0004	0.00196153
XLOC_043740	Kif4	X:100622732-100727214	-2.27385	5e-05	0.000299055
XLOC_035041	-	7:19933825-19934174	-2.2782	0.0007	0.00320414
XLOC_004043	E2f7	10:110745438-110896550	-2.28307	5e-05	0.000299055
XLOC_009625	Inhba	13:16011850-16031609	-2.2927	5e-05	0.000299055
XLOC_018616	Npas4	19:4984354-5001845	-2.29559	5e-05	0.000299055
XLOC_005719	Slc16a11	11:70212751-70216417	-2.30314	5e-05	0.000299055
XLOC_043682	-	X:92898507-92898778	-2.30654	0.0013	0.00552165
XLOC_022445	Foxs1	2:152931897-152933208	-2.30809	5e-05	0.000299055
XLOC_027888	Kif2c	4:117159638-117189537	-2.31743	5e-05	0.000299055
XLOC_005297	Kcnmb1	11:33629338-34098554	-2.31767	0.00105	0.00458424
XLOC_002331	Ptprn	1:75247026-75264502	-2.32211	5e-05	0.000299055
XLOC_042411	-	9:65530001-65534760	-2.32367	0.0038	0.0140074
XLOC_041803	Prss46	9:110844505-110856522	-2.33007	0.0046	0.0164963
XLOC_018404	Cep55	19:38055024-38074538	-2.33385	5e-05	0.000299055
XLOC_015772	Wiz	17:32353820-32389409	-2.33575	0.00145	0.00608473
XLOC_026739	Aunip	4:134510998-134523927	-2.33576	5e-05	0.000299055
XLOC_027936	Ppih	4:119300009-119320546	-2.35904	5e-05	0.000299055
XLOC_024578	Tm4sf1	3:57285610-57301988	-2.37234	5e-05	0.000299055
XLOC_014488	Tfrc	16:32608919-32632794	-2.38939	5e-05	0.000299055
XLOC_021547	Galnt3	2:66082612-66125081	-2.39137	0.0001	0.000569582
XLOC_030004	Nptx2	5:144545893-144557478	-2.40196	5e-05	0.000299055
XLOC_019920	-	2:75638054-75642976	-2.41547	5e-05	0.000299055
[truncated: 75 more rows]

## Sheet: WT mCQG
Supplementary Data Set 1
All transcription units significantly changed (-1>log2fc>1, q<0.05) in WT PEFs by both contact inhibition and serum withdrawal
The murine core quiescence gene set (mCQG)
gene_id	gene	locus	WT_SW_log2(foldchange)	WT_SW_p_value	WT_SW_q_value	WT_CI_log2(foldchange)	WT_CI_p_value	WT_CI_q_value
XLOC_011883	Scara5	14:65666402-65764826	6.61307	5e-05	0.000306704	5.66914	5e-05	0.000299055
XLOC_041320	Cilp	9:65265060-65280609	4.95535	5e-05	0.000306704	3.8698	5e-05	0.000299055
XLOC_012944	Ccdc152	15:3280626-3303526	4.86796	0.00255	0.00976518	5.37896	0.00285	0.0109226
XLOC_043175	Agtr2	X:21484543-21489164	4.86698	5e-05	0.000306704	5.79342	5e-05	0.000299055
XLOC_014715	Ncam2	16:81200696-81625704	4.82552	5e-05	0.000306704	5.63107	5e-05	0.000299055
XLOC_006764	Fgf18	11:33117025-33147828	4.64929	5e-05	0.000306704	4.82849	5e-05	0.000299055
XLOC_020187	Pamr1	2:102550011-102643041	4.47593	5e-05	0.000306704	3.98838	5e-05	0.000299055
XLOC_013051	Osr2	15:35296088-35303307	4.46885	5e-05	0.000306704	3.19778	5e-05	0.000299055
XLOC_045553	Egfl6	X:166523006-166585744	4.41377	5e-05	0.000306704	5.02955	5e-05	0.000299055
XLOC_007130	Efnb3	11:69554091-69560205	4.4113	5e-05	0.000306704	2.30711	0.0007	0.00320414
XLOC_001267	Angptl1	1:156804165-156939626	4.29921	0.00415	0.0147184	5.98259	0.0013	0.00552165
XLOC_042084	Adamts15	9:30899154-30922580	4.25733	5e-05	0.000306704	6.67913	5e-05	0.000299055
XLOC_010005	Ntrk2	13:58806595-59133970	4.18021	5e-05	0.000306704	4.61637	5e-05	0.000299055
XLOC_014709	Chodl	16:78930934-78951733	4.15001	5e-05	0.000306704	7.35015	5e-05	0.000299055
XLOC_003989	Lum	10:97565500-97572704	4.08817	5e-05	0.000306704	5.41446	5e-05	0.000299055
XLOC_041190	Arhgap20	9:51765336-51875886	4.0102	5e-05	0.000306704	3.64605	5e-05	0.000299055
XLOC_022813	Gm6162	3:6107315-6247377	3.99173	5e-05	0.000306704	3.55886	5e-05	0.000299055
XLOC_016624	4931413I07Rik,Angptl4	17:33773749-33785724	3.88838	5e-05	0.000306704	2.05534	5e-05	0.000299055
XLOC_027026	Megf6	4:154170729-154276173	3.86596	5e-05	0.000306704	4.10419	5e-05	0.000299055
XLOC_015742	Pi16	17:29318876-29329413	3.80154	5e-05	0.000306704	3.66741	5e-05	0.000299055
XLOC_002888	Hmcn1	1:150562500-150993746	3.79278	5e-05	0.000306704	3.09227	5e-05	0.000299055
XLOC_003987	Dcn	10:97479499-97518162	3.73544	5e-05	0.000306704	5.09586	5e-05	0.000299055
XLOC_042354	Islr	9:58156264-58159221	3.67852	5e-05	0.000306704	3.61677	5e-05	0.000299055
XLOC_018864	-	19:24670602-24673805	3.67072	0.0005	0.00240053	4.07462	0.00025	0.00129994
XLOC_043326	Xpnpep2	X:48108724-48136981	3.6573	0.00035	0.00176063	3.31145	0.00155	0.0064487
XLOC_011375	Gdf10	14:33923586-33935280	3.64724	5e-05	0.000306704	4.51794	5e-05	0.000299055
XLOC_026425	Bend5	4:110397660-111664324	3.6236	5e-05	0.000306704	3.67366	5e-05	0.000299055
XLOC_018865	Pgm5	19:24674007-24862374	3.60859	5e-05	0.000306704	3.51815	5e-05	0.000299055
XLOC_007830	Abca9	11:110100109-110168567	3.60052	5e-05	0.000306704	3.10463	5e-05	0.000299055
XLOC_026288	Tek	4:94715469-94874976	3.60003	5e-05	0.000306704	3.10648	5e-05	0.000299055
XLOC_015291	Robo2	16:73892305-74411825	3.58972	5e-05	0.000306704	4.09464	5e-05	0.000299055
XLOC_003357	G0s2	1:193203037-193343878	3.57846	0.00065	0.00300802	3.14912	0.00155	0.0064487
XLOC_034053	Prokr1	6:87577272-87590743	3.57827	5e-05	0.000306704	3.6541	5e-05	0.000299055
XLOC_013120	Nov	15:54745701-54754039	3.57633	5e-05	0.000306704	5.39354	5e-05	0.000299055
XLOC_035261	Lgals4	7:28832371-28841708	3.57602	0.0001	0.000582134	2.60734	0.00065	0.00300865
XLOC_025297	Gpr88	3:116249653-116253503	3.54769	5e-05	0.000306704	4.24753	5e-05	0.000299055
XLOC_030436	Cpz	5:35502188-35525698	3.52007	5e-05	0.000306704	4.81981	5e-05	0.000299055
XLOC_045521	Reps2	X:162411952-162643649	3.50164	5e-05	0.000306704	3.36314	5e-05	0.000299055
XLOC_020436	Fbln7	2:128862980-128897426	3.49559	0.0002	0.00107962	5.00201	5e-05	0.000299055
XLOC_032712	Chl1	6:103510585-103750211	3.45669	5e-05	0.000306704	4.09552	5e-05	0.000299055
XLOC_021636	Zfp385b	2:77410633-77819639	3.43207	5e-05	0.000306704	3.13323	5e-05	0.000299055
XLOC_004862	Acss3	10:106933527-107123717	3.38462	5e-05	0.000306704	3.0507	5e-05	0.000299055
XLOC_034384	C1s1	6:124492162-124566826	3.34332	5e-05	0.000306704	4.67992	5e-05	0.000299055
XLOC_033625	Tril	6:53815467-53868183	3.33303	5e-05	0.000306704	2.74011	5e-05	0.000299055
XLOC_009929	Ogn	13:49421213-49652916	3.33087	5e-05	0.000306704	3.32064	5e-05	0.000299055
XLOC_034667	Kcnj8	6:142564836-142571614	3.30234	5e-05	0.000306704	3.87297	5e-05	0.000299055
XLOC_011367	Vstm4	14:32856755-32939487	3.2627	5e-05	0.000306704	3.72401	5e-05	0.000299055
XLOC_019989	Ypel4	2:84734057-84741178	3.23751	0.0028	0.0105794	2.24967	0.01585	0.0464213
XLOC_045155	Itm2a	X:107397098-107403376	3.2368	5e-05	0.000306704	3.88359	5e-05	0.000299055
XLOC_015062	Apod	16:31296191-31314827	3.22889	5e-05	0.000306704	4.64694	5e-05	0.000299055
XLOC_006586	Igfbp3	11:7206085-7214207	3.22749	5e-05	0.000306704	6.06144	5e-05	0.000299055
XLOC_003225	Adck3	1:179959983-180199602	3.22188	5e-05	0.000306704	2.54364	5e-05	0.000299055
XLOC_023857	Dpyd	3:118562128-119432924	3.21348	5e-05	0.000306704	3.15261	5e-05	0.000299055
XLOC_001479	Spta1	1:174172727-174248450	3.20212	5e-05	0.000306704	2.13919	5e-05	0.000299055
XLOC_012943	Sepp1	15:3268546-3280508	3.19398	5e-05	0.000306704	3.97826	5e-05	0.000299055
XLOC_008746	Vsnl1	12:11325246-11436649	3.1835	5e-05	0.000306704	2.05927	0.0005	0.00237823
XLOC_040582	Ces1a	8:93020213-93048278	3.17159	0.00015	0.000839049	3.31138	0.00015	0.000822372
XLOC_024034	Adh1	3:138260990-138307022	3.16499	5e-05	0.000306704	3.16636	5e-05	0.000299055
XLOC_041502	Prss35	9:86743648-86758443	3.14998	5e-05	0.000306704	3.19418	5e-05	0.000299055
XLOC_018934	Ppp1r3c	19:36731736-36736653	3.14532	5e-05	0.000306704	3.21646	5e-05	0.000299055
XLOC_039037	Cdkn1c	7:143458338-143461050	3.14022	5e-05	0.000306704	3.73694	5e-05	0.000299055
XLOC_027704	Cyp2j9	4:96568198-96591619	3.13732	5e-05	0.000306704	2.65246	5e-05	0.000299055
XLOC_032685	Gpr27	6:99692678-99695066	3.12645	5e-05	0.000306704	3.21586	5e-05	0.000299055
XLOC_023203	Mme	3:63241536-63386183	3.11595	5e-05	0.000306704	3.17885	5e-05	0.000299055
XLOC_018352	Il33	19:29925113-29960718	3.11015	5e-05	0.000306704	4.64625	5e-05	0.000299055
XLOC_004894	Lgr5	10:115450310-115587780	3.08486	5e-05	0.000306704	2.85294	5e-05	0.000299055
XLOC_028876	C1qtnf7	5:43515537-43619464	3.06434	5e-05	0.000306704	4.76609	5e-05	0.000299055
XLOC_028566	Sema3d	5:12383384-12588948	3.04916	5e-05	0.000306704	3.55257	5e-05	0.000299055
XLOC_034668	Abcc9	6:142587861-142702452	3.04134	5e-05	0.000306704	3.05907	5e-05	0.000299055
XLOC_030476	Hs3st1	5:39610677-39755475	3.01925	5e-05	0.000306704	3.45457	5e-05	0.000299055
XLOC_005592	Mfap4	11:61485430-61494406	3.01185	5e-05	0.000306704	4.08196	5e-05	0.000299055
XLOC_003426	Plagl1	10:13060503-13131694	3.00151	5e-05	0.000306704	2.74739	5e-05	0.000299055
XLOC_017436	Sncaip	18:52767708-52916015	2.99197	5e-05	0.000306704	2.60158	5e-05	0.000299055
XLOC_041559	Plscr4	9:92457372-92492456	2.93666	5e-05	0.000306704	1.99919	0.0002	0.00106186
XLOC_007194	6330403K07Rik	11:71031940-71033513	2.92085	5e-05	0.000306704	2.1372	5e-05	0.000299055
XLOC_014672	1700010K23Rik	16:66600638-67620908	2.9137	0.00075	0.00339675	2.21755	0.00375	0.0138569
XLOC_013987	Cyp2d22	15:82370222-82380287	2.91163	5e-05	0.000306704	2.1681	5e-05	0.000299055
XLOC_034160	Frmd4b	6:97286866-97617602	2.89134	5e-05	0.000306704	2.14075	0.0001	0.000569582
XLOC_004593	Gstt1	10:75783812-75798584	2.87972	5e-05	0.000306704	2.22473	5e-05	0.000299055
XLOC_023551	Selenbp1	3:94933055-94944758	2.83466	0.0007	0.00320017	2.05374	0.0061	0.0209748
XLOC_004554	Lrrtm3	10:63430097-65003667	2.80041	0.00015	0.000839049	1.92642	0.0043	0.0155515
XLOC_021217	C8g	2:25498650-25505476	2.76589	0.0102	0.0313192	2.92289	0.0048	0.0171053
XLOC_012579	Slc7a8	14:54722215-54781936	2.75733	5e-05	0.000306704	2.20703	5e-05	0.000299055
XLOC_028610	Sema3c	5:17574280-17730268	2.72528	5e-05	0.000306704	2.45122	5e-05	0.000299055
XLOC_029546	Wscd2	5:113490332-113589725	2.71627	5e-05	0.000306704	2.67944	5e-05	0.000299055
XLOC_026623	Col8a2	4:126286775-126314330	2.70759	5e-05	0.000306704	4.39785	5e-05	0.000299055
XLOC_035785	Adamts17	7:66839734-67153192	2.70616	0.00035	0.00176063	2.6751	0.0004	0.00196153
XLOC_014346	P2rx6	16:17561884-17577800	2.69581	5e-05	0.000306704	1.71353	0.0015	0.00626942
XLOC_030876	Adamts3	5:89676946-89883334	2.68682	5e-05	0.000306704	3.2049	5e-05	0.000299055
XLOC_003935	Igf1	10:87826376-87937042	2.68508	5e-05	0.000306704	3.60859	5e-05	0.000299055
XLOC_029444	Brdt	5:107331158-107387061	2.67134	5e-05	0.000306704	2.3097	0.0001	0.000569582
XLOC_006988	Gjc2	11:59175567-59183213	2.67078	0.00025	0.00131301	2.5649	0.00045	0.00216538
XLOC_031015	Gbp10,Gbp6	5:105214906-105294086	2.67013	5e-05	0.000306704	4.57901	5e-05	0.000299055
XLOC_000768	Ackr3	1:90203979-90216751	2.66917	5e-05	0.000306704	1.62117	5e-05	0.000299055
XLOC_019474	Adamtsl2	2:27079378-27108981	2.66553	0.0007	0.00320017	3.58441	5e-05	0.000299055
XLOC_013318	Csdc2	15:81936758-81950941	2.66283	5e-05	0.000306704	1.42483	5e-05	0.000299055
XLOC_031855	Mest	6:30723546-30896794	2.65631	5e-05	0.000306704	3.18388	5e-05	0.000299055
XLOC_038864	Pycard	7:127989707-127996598	2.65571	0.0146	0.0419565	2.96299	0.0058	0.0200445
XLOC_001350	Dpt	1:164796643-164936775	2.64949	5e-05	0.000306704	3.97285	5e-05	0.000299055
XLOC_009866	Bmp6	13:38344997-38500125	2.64562	5e-05	0.000306704	2.10606	5e-05	0.000299055
XLOC_003163	Ackr1,Cadm3	1:173331885-173466040	2.63203	5e-05	0.000306704	1.4234	0.0113	0.0350803
XLOC_041978	Fat3	9:15910204-16502252	2.63135	5e-05	0.000306704	3.06711	5e-05	0.000299055
XLOC_013123	Col14a1	15:55307604-55520803	2.61927	5e-05	0.000306704	4.92472	5e-05	0.000299055
XLOC_045151	Zcchc5	X:106837081-106840737	2.61185	5e-05	0.000306704	2.74053	5e-05	0.000299055
XLOC_008812	Cys1	12:24665625-24681813	2.60904	5e-05	0.000306704	2.81456	5e-05	0.000299055
XLOC_036835	Zim1	7:6671268-6696450	2.59292	5e-05	0.000306704	2.64331	5e-05	0.000299055
XLOC_036712	Slc22a18	7:143473735-143499473	2.58297	5e-05	0.000306704	2.59692	5e-05	0.000299055
XLOC_009942	Nxnl2	13:51170466-51175188	2.5679	0.002	0.00792938	3.08739	0.00065	0.00300865
XLOC_030151	Adam22	5:8037293-8368245	2.5629	5e-05	0.000306704	2.20591	5e-05	0.000299055
XLOC_022582	Matn4	2:164389392-164415448	2.55291	5e-05	0.000306704	5.42187	5e-05	0.000299055
XLOC_038194	Anpep	7:79821802-79861059	2.53695	5e-05	0.000306704	2.72871	5e-05	0.000299055
XLOC_010596	Serpinb1a	13:32842091-32851197	2.51688	5e-05	0.000306704	1.77178	5e-05	0.000299055
XLOC_011096	Il31ra	13:112521217-112580709	2.50603	5e-05	0.000306704	2.60899	5e-05	0.000299055
XLOC_019166	Itih5	2:10139310-10256529	2.49757	5e-05	0.000306704	1.31206	5e-05	0.000299055
XLOC_036789	Cox6b2	7:4751791-4753094	2.49456	5e-05	0.000306704	1.64843	5e-05	0.000299055
XLOC_022112	Bmf	2:118528756-118554745	2.49309	5e-05	0.000306704	2.64567	5e-05	0.000299055
XLOC_010785	Gas1	13:60174404-60177624	2.49162	5e-05	0.000306704	2.69898	5e-05	0.000299055
XLOC_013935	1700088E04Rik	15:79108789-79141253	2.48887	0.0026	0.00992588	2.09836	0.00205	0.00819579
XLOC_007563	Plxdc1	11:97922987-97986638	2.47826	5e-05	0.000306704	3.8077	5e-05	0.000299055
XLOC_006201	Hsd17b1	11:101078410-101080527	2.47529	0.0012	0.00509035	1.94817	0.0062	0.0212489
XLOC_040556	Zfp423	8:87661809-87959595	2.47376	5e-05	0.000306704	2.08132	0.00025	0.00129994
XLOC_022600	Pltp	2:164830731-164857711	2.47318	0.0003	0.00153873	3.552	5e-05	0.000299055
XLOC_009803	Agtr1a	13:30336440-30382867	2.47004	5e-05	0.000306704	2.36214	5e-05	0.000299055
XLOC_045377	Chrdl1	X:143285673-143394262	2.46911	5e-05	0.000306704	4.43161	5e-05	0.000299055
XLOC_043166	Usp11	X:20703729-20720539	2.46633	5e-05	0.000306704	1.45715	5e-05	0.000299055
XLOC_026655	Fndc5	4:129136998-129144593	2.45536	0.00075	0.00339675	2.60388	0.00025	0.00129994
XLOC_021678	Serping1	2:84765360-84775444	2.4534	5e-05	0.000306704	3.61119	5e-05	0.000299055
XLOC_021904	Mdk	2:91929804-91932297	2.45155	5e-05	0.000306704	2.38639	5e-05	0.000299055
XLOC_039319	Sfrp1	8:23411501-23449632	2.44682	5e-05	0.000306704	3.70073	5e-05	0.000299055
XLOC_005640	Tmem220	11:67025153-67035329	2.44287	5e-05	0.000306704	1.80002	0.00015	0.000822372
XLOC_012254	Tmem254c	14:26063918-26067355	2.44096	0.00125	0.00527118	2.37864	0.0022	0.00871359
XLOC_001405	Cfap126	1:171113917-171126967	2.43864	5e-05	0.000306704	1.53982	0.00095	0.00420291
XLOC_003611	Sim1	10:50894695-50989321	2.43329	5e-05	0.000306704	2.25041	5e-05	0.000299055
XLOC_026326	Ror1	4:100095790-100444765	2.4315	5e-05	0.000306704	2.21876	5e-05	0.000299055
XLOC_003537	Hs3st5	10:36506813-36834397	2.42213	5e-05	0.000306704	2.83406	5e-05	0.000299055
XLOC_018302	Aldh1a1	19:20492567-20643530	2.42089	5e-05	0.000306704	3.7268	5e-05	0.000299055
XLOC_027107	Tox	4:6686145-6991573	2.41696	5e-05	0.000306704	2.18644	5e-05	0.000299055
XLOC_003540	5930403N24Rik	10:37139200-37151315	2.41651	0.00445	0.0156193	2.48256	0.0051	0.0180141
XLOC_031403	Eln	5:134702592-134822967	2.4121	5e-05	0.000306704	4.91171	5e-05	0.000299055
XLOC_003868	Tbxa2r	10:81328606-81343266	2.40397	5e-05	0.000306704	1.51004	5e-05	0.000299055
XLOC_019680	Olfml2a	2:38928603-38963872	2.40321	5e-05	0.000306704	1.99202	5e-05	0.000299055
XLOC_002699	Gm15675	1:130388536-130437914	2.39712	5e-05	0.000306704	1.19916	0.0011	0.00475979
XLOC_001171	Kcnt2	1:140246029-140656404	2.39217	5e-05	0.000306704	1.66224	0.00025	0.00129994
XLOC_032446	Lrrtm1	6:76881636-77979699	2.38755	0.0014	0.00582419	2.36616	0.0035	0.0130751
XLOC_034970	Pnmal2	7:16925397-16997516	2.38219	0.00335	0.0122785	1.81743	0.0136	0.041023
XLOC_007828	Abca8b	11:109932189-109995988	2.38003	5e-05	0.000306704	2.61551	5e-05	0.000299055
XLOC_039461	Hpgd	8:56294551-56321046	2.35921	5e-05	0.000306704	2.49458	5e-05	0.000299055
XLOC_029686	Hvcn1	5:122206803-122264460	2.35826	0.0001	0.000582134	3.94438	5e-05	0.000299055
XLOC_023035	Fat4	3:38874569-39012421	2.34926	5e-05	0.000306704	1.71268	5e-05	0.000299055
XLOC_039715	Nkd1	8:88521259-88612767	2.33287	5e-05	0.000306704	2.19809	5e-05	0.000299055
XLOC_029752	Fam101a	5:125003220-125012547	2.32316	0.00065	0.00300802	1.99074	0.00215	0.00854539
XLOC_001683	Cd34	1:194930404-195092249	2.31793	5e-05	0.000306704	1.85252	5e-05	0.000299055
XLOC_027577	Ptprd	4:75941216-78214177	2.3064	5e-05	0.000306704	1.42836	5e-05	0.000299055
XLOC_022257	Cpxm1	2:130390774-130397588	2.29155	5e-05	0.000306704	3.16207	5e-05	0.000299055
XLOC_033449	Ptn	6:36714928-36810711	2.2826	5e-05	0.000306704	2.22655	5e-05	0.000299055
XLOC_005920	Ccl8	11:82115184-82116799	2.27443	0.0018	0.00725931	4.56968	5e-05	0.000299055
XLOC_041153	Fxyd6	9:45370173-45396159	2.26966	5e-05	0.000306704	2.7244	5e-05	0.000299055
XLOC_044659	Smarca1	X:47809367-47892974	2.26767	5e-05	0.000306704	1.36894	5e-05	0.000299055
XLOC_044049	Nrk	X:138914235-139010638	2.26731	5e-05	0.000306704	2.76834	5e-05	0.000299055
XLOC_035002	Mill2,RP24-74B24.4	7:18839965-18865454	2.26355	5e-05	0.000306704	1.42103	0.00615	0.0211201
XLOC_000327	AC125167.1,Col3a1	1:45311423-45349706	2.26189	5e-05	0.000306704	2.43474	5e-05	0.000299055
XLOC_000127	Efhc1	1:20951581-20990841	2.25763	5e-05	0.000306704	1.60431	0.00035	0.00174334
XLOC_031014	Gbp4,Gbp8,Gbp9	5:105014149-105139586	2.25582	5e-05	0.000306704	2.869	5e-05	0.000299055
XLOC_017472	F830016B08Rik,Gm4951	18:60212047-60310113	2.25508	5e-05	0.000306704	4.1971	5e-05	0.000299055
XLOC_009927	Aspn	13:49421213-49652916	2.2489	5e-05	0.000306704	1.87335	5e-05	0.000299055
XLOC_030509	Ldb2	5:44472131-44800150	2.24655	5e-05	0.000306704	2.66715	5e-05	0.000299055
XLOC_012479	3632451O06Rik	14:49681014-49783402	2.2456	5e-05	0.000306704	1.14037	0.00015	0.000822372
XLOC_036529	Ctf1	7:127712701-127732166	2.24391	5e-05	0.000306704	2.0427	5e-05	0.000299055
XLOC_010614	Slc22a23	13:34178997-34345258	2.24307	5e-05	0.000306704	2.5715	5e-05	0.000299055
XLOC_038568	Dchs1	7:105752988-105863650	2.23018	5e-05	0.000306704	2.35639	5e-05	0.000299055
XLOC_017428	Prr16	18:51117367-51419361	2.22438	5e-05	0.000306704	1.90966	5e-05	0.000299055
XLOC_023637	Fmo5	3:97628803-97655282	2.21727	0.0004	0.00197917	1.83221	0.00165	0.0067962
XLOC_005929	Slfn5	11:82910549-82964855	2.21273	5e-05	0.000306704	4.94301	5e-05	0.000299055
XLOC_037125	Apoe	7:19696108-19700238	2.21259	5e-05	0.000306704	3.86919	5e-05	0.000299055
XLOC_024721	Bche	3:73635807-73708415	2.21074	0.0001	0.000582134	2.27986	0.0001	0.000569582
XLOC_016977	Slc25a23	17:57041774-57065918	2.20489	5e-05	0.000306704	2.73936	5e-05	0.000299055
XLOC_036655	Ifitm1	7:140967220-140969825	2.198	0.00025	0.00131301	1.96295	0.0007	0.00320414
XLOC_032926	C1ra	6:124492162-124566826	2.19455	5e-05	0.000306704	3.43618	5e-05	0.000299055
XLOC_011886	Clu	14:65968482-65981548	2.19364	5e-05	0.000306704	3.20687	5e-05	0.000299055
XLOC_007831	Abca6	11:110173937-110251776	2.18689	5e-05	0.000306704	1.20848	0.00735	0.0244157
XLOC_008741	Kcns3	12:11090201-11150842	2.18606	5e-05	0.000306704	2.4539	5e-05	0.000299055
XLOC_019102	Sfxn4	19:60837276-60861479	2.18329	0.00015	0.000839049	1.52997	0.00705	0.0235861
XLOC_008174	Meox2	12:37108539-37179534	2.17663	5e-05	0.000306704	1.48102	5e-05	0.000299055
XLOC_026764	Tcea3	4:136247728-136274898	2.17486	5e-05	0.000306704	2.06242	5e-05	0.000299055
XLOC_029864	Upk3b	5:136038495-136046487	2.17099	5e-05	0.000306704	2.07303	5e-05	0.000299055
XLOC_041317	Igdcc4	9:65101366-65137949	2.17059	5e-05	0.000306704	1.82533	5e-05	0.000299055
XLOC_040999	Cdon	9:35421127-35507652	2.17028	5e-05	0.000306704	1.9054	5e-05	0.000299055
XLOC_004409	5930403N24Rik	10:37139200-37151315	2.16966	5e-05	0.000306704	2.25073	5e-05	0.000299055
XLOC_032181	Mturn	6:54680929-54703851	2.1687	5e-05	0.000306704	1.20432	0.00045	0.00216538
XLOC_009142	-	12:91633103-91635597	2.15478	0.0007	0.00320017	1.87171	0.0019	0.00766134
XLOC_013038	Sema5a	15:32244812-32696341	2.13521	5e-05	0.000306704	2.00811	5e-05	0.000299055
XLOC_035629	Car11	7:45699866-45704659	2.12018	5e-05	0.000306704	2.46626	5e-05	0.000299055
XLOC_003832	Apc2	10:80295964-80320537	2.11671	5e-05	0.000306704	1.88679	5e-05	0.000299055
XLOC_039488	Spock3	8:62951008-63357103	2.10918	5e-05	0.000306704	1.87435	5e-05	0.000299055
XLOC_003863	Zfr2	10:81233154-81252123	2.10706	5e-05	0.000306704	1.97839	5e-05	0.000299055
XLOC_000624	Kcne4	1:78791622-79224511	2.105	5e-05	0.000306704	2.85816	5e-05	0.000299055
XLOC_045378	BX530055.1,Capn6	X:143802230-143827414	2.09696	5e-05	0.000306704	3.37215	5e-05	0.000299055
XLOC_004595	Gstt2	10:75831844-75837360	2.09634	0.0059	0.0197934	2.38597	0.00215	0.00854539
XLOC_027593	Frem1	4:82897919-83052339	2.094	0.00035	0.00176063	2.06172	0.00055	0.00258534
XLOC_043512	Gm1141,Prrg3	X:71911072-71972722	2.08984	0.0001	0.000582134	2.45474	5e-05	0.000299055
XLOC_008938	Clec14a	12:58264719-58269258	2.08212	5e-05	0.000306704	2.09286	5e-05	0.000299055
XLOC_036836	Peg3	7:6703891-6730431	2.07818	5e-05	0.000306704	1.53248	5e-05	0.000299055
XLOC_008558	Dlk1	12:109452822-109463336	2.0754	5e-05	0.000306704	2.65708	5e-05	0.000299055
XLOC_030400	Spon2	5:33198183-33218455	2.0741	5e-05	0.000306704	1.58609	5e-05	0.000299055
XLOC_020459	Ebf4	2:130295139-130370722	2.06521	5e-05	0.000306704	1.89046	5e-05	0.000299055
XLOC_004488	Man1a	10:53904787-54075796	2.05969	5e-05	0.000306704	1.52362	5e-05	0.000299055
XLOC_013239	Kifc2	15:76660354-76668197	2.05479	0.0001	0.000582134	2.0297	0.00025	0.00129994
XLOC_007156	2810408A11Rik	11:69897351-69900987	2.04486	5e-05	0.000306704	1.05112	0.0116	0.0358888
XLOC_004590	Susd2	10:75634782-75644046	2.04283	5e-05	0.000306704	1.24332	0.00015	0.000822372
XLOC_030439	Htra3	5:35652022-35679782	2.04134	5e-05	0.000306704	2.6109	5e-05	0.000299055
XLOC_039022	H19,Mir675	7:142575528-142578143	2.03835	5e-05	0.000306704	2.54732	5e-05	0.000299055
XLOC_044288	Figf	X:164373295-164402650	2.03424	5e-05	0.000306704	2.15492	5e-05	0.000299055
XLOC_001271	BC026585	1:157458576-157492638	2.03184	5e-05	0.000306704	1.44649	0.002	0.00801236
XLOC_040298	Tenm3	8:48225665-48869901	2.02998	5e-05	0.000306704	1.25136	0.00045	0.00216538
XLOC_013870	Nrbp2	15:76085538-76091612	2.02914	5e-05	0.000306704	1.24459	5e-05	0.000299055
XLOC_040280	1700029J07Rik	8:45953605-45975343	2.02587	0.0001	0.000582134	1.49789	0.0036	0.0134082
XLOC_041099	Scn3b	9:40269215-40291625	2.02295	0.00035	0.00176063	1.94403	0.00045	0.00216538
XLOC_010296	BC067074	13:113293144-113379711	2.01305	5e-05	0.000306704	1.95362	5e-05	0.000299055
XLOC_018180	Rab3il1	19:10001668-10038675	2.01161	5e-05	0.000306704	2.69127	5e-05	0.000299055
XLOC_033934	Ctnna2	6:76881636-77979699	2.00979	5e-05	0.000306704	1.46972	5e-05	0.000299055
XLOC_003739	Ggt5	10:75589339-75617200	2.00378	0.00115	0.00492593	2.52114	0.00015	0.000822372
XLOC_033339	Aass	6:23072172-23132986	1.99852	0.0001	0.000582134	2.29562	5e-05	0.000299055
XLOC_003877	Tle2	10:81572611-81590845	1.99443	5e-05	0.000306704	1.25446	5e-05	0.000299055
XLOC_004413	Fam229b	10:39118803-39133914	1.98965	5e-05	0.000306704	1.53152	0.0003	0.00152612
XLOC_042170	AW551984	9:39587395-39604403	1.98783	5e-05	0.000306704	1.95754	5e-05	0.000299055
XLOC_040534	Zfp791	8:85108848-85119637	1.98183	0.00125	0.00527118	1.65186	0.00655	0.0222191
XLOC_010012	Dapk1	13:60601763-60763198	1.97793	5e-05	0.000306704	2.35425	5e-05	0.000299055
XLOC_014635	Abi3bp	16:56477822-56690135	1.97737	5e-05	0.000306704	3.01795	5e-05	0.000299055
XLOC_022771	Nkain4	2:180934771-180966812	1.97603	0.00105	0.00456523	1.82852	0.0018	0.00732319
XLOC_000108	Crispld1	1:17676026-17805417	1.97507	0.0005	0.00240053	2.27381	5e-05	0.000299055
XLOC_033461	-	6:38431135-38432720	1.97483	0.00155	0.00637984	1.45505	0.0127	0.0387896
XLOC_027791	Podn	4:108014790-108144998	1.97332	5e-05	0.000306704	4.28422	5e-05	0.000299055
XLOC_015034	Cldn1	16:26356641-26371852	1.96773	5e-05	0.000306704	1.22758	5e-05	0.000299055
XLOC_018074	Ctsf	19:4855128-4860912	1.96441	5e-05	0.000306704	2.05625	5e-05	0.000299055
XLOC_014814	Mx2	16:97535307-97560900	1.95858	0.00255	0.00976518	2.98051	5e-05	0.000299055
XLOC_011954	Enox1	14:77156745-77721763	1.9574	5e-05	0.000306704	1.66104	5e-05	0.000299055
XLOC_036149	Stard10	7:101317085-101347996	1.95483	5e-05	0.000306704	1.7302	5e-05	0.000299055
XLOC_041730	Mst1r	9:107906802-107920383	1.95409	0.0001	0.000582134	2.32188	0.00015	0.000822372
XLOC_028013	Sh3d21	4:126150440-126163491	1.94966	5e-05	0.000306704	1.10912	0.0102	0.032038
XLOC_023331	Sfrp2	3:83766293-83789956	1.94911	5e-05	0.000306704	3.09519	5e-05	0.000299055
XLOC_019139	Ccdc3	2:5137748-5233039	1.94805	5e-05	0.000306704	2.33329	5e-05	0.000299055
XLOC_044693	Gpc3	X:52272425-52619047	1.94791	5e-05	0.000306704	2.1282	5e-05	0.000299055
XLOC_015809	Col11a2	17:34039413-34066685	1.94276	0.0003	0.00153873	1.87926	0.00045	0.00216538
XLOC_000678	Sp140	1:85600377-85710044	1.94252	0.01675	0.0470211	2.49504	0.00295	0.0112741
XLOC_039403	Pdgfrl	8:40926211-40990785	1.94245	5e-05	0.000306704	2.73277	5e-05	0.000299055
XLOC_014006	A4galt	15:83226725-83257605	1.93752	5e-05	0.000306704	2.03858	5e-05	0.000299055
XLOC_005941	Rasl10b	11:83409136-83421039	1.93627	0.00015	0.000839049	2.3936	5e-05	0.000299055
XLOC_024888	Slc27a3	3:90385226-90390004	1.93584	5e-05	0.000306704	1.24203	0.0001	0.000569582
XLOC_035021	Rtn2	7:19282623-19296160	1.93394	5e-05	0.000306704	1.09673	0.00025	0.00129994
XLOC_033322	Cttnbp2	6:18366477-18514843	1.93338	5e-05	0.000306704	3.15004	5e-05	0.000299055
XLOC_036660	Lrrc56	7:141194156-141214082	1.93272	0.0002	0.00107962	1.56927	0.00125	0.00532757
XLOC_009891	Phactr1	13:42680622-43138526	1.93257	5e-05	0.000306704	1.83926	5e-05	0.000299055
XLOC_014402	Chrd	16:20725157-20742384	1.93252	5e-05	0.000306704	1.62152	5e-05	0.000299055
XLOC_009653	Elmo1	13:20090550-20606528	1.92978	5e-05	0.000306704	3.58863	5e-05	0.000299055
XLOC_023560	Sema6c	3:95160456-95174024	1.9222	5e-05	0.000306704	1.40536	5e-05	0.000299055
XLOC_023802	Vav3	3:109340355-109685698	1.91925	0.0002	0.00107962	2.28645	5e-05	0.000299055
XLOC_034788	Ssc5d	7:4925741-4964406	1.91348	5e-05	0.000306704	1.73748	5e-05	0.000299055
XLOC_031785	Kcnd2	6:21214603-21729805	1.90729	5e-05	0.000306704	2.06951	5e-05	0.000299055
XLOC_017683	Zfp521	18:13676530-13972808	1.90726	5e-05	0.000306704	1.45887	5e-05	0.000299055
XLOC_006033	Tmem100	11:90030347-90036602	1.89272	0.0004	0.00197917	1.62728	0.00125	0.00532757
XLOC_042967	-	9:124153613-124330744	1.89115	5e-05	0.000306704	1.64919	0.0002	0.00106186
XLOC_013593	Slc1a3	15:8634123-8710764	1.8891	5e-05	0.000306704	1.74728	5e-05	0.000299055
XLOC_015838	Tnxb	17:34660407-34804561	1.88202	0.00025	0.00131301	3.14914	5e-05	0.000299055
XLOC_029136	Mir7025,Pdgfra	5:75152291-75198215	1.8714	5e-05	0.000306704	1.6979	5e-05	0.000299055
XLOC_008298	Dact1	12:71309859-71321660	1.86866	5e-05	0.000306704	1.46924	5e-05	0.000299055
XLOC_037258	Lipe	7:25376818-25566417	1.86652	5e-05	0.000306704	1.408	0.00135	0.00570554
XLOC_028269	Tmem51	4:142030787-142088099	1.86451	5e-05	0.000306704	1.35	0.00065	0.00300865
XLOC_041394	Pygo1	9:72925644-72952181	1.86158	5e-05	0.000306704	1.77899	5e-05	0.000299055
XLOC_022545	Mafb	2:160363702-160367065	1.85804	5e-05	0.000306704	3.19786	5e-05	0.000299055
XLOC_037673	Fgf21	7:45613898-45621059	1.85768	5e-05	0.000306704	2.09005	5e-05	0.000299055
XLOC_002006	Lonrf2	1:38793644-38836711	1.85757	5e-05	0.000306704	2.31681	5e-05	0.000299055
XLOC_007904	Cygb	11:116645594-116668389	1.85413	5e-05	0.000306704	3.23376	5e-05	0.000299055
XLOC_026300	Nfia	4:97568132-98118875	1.85109	5e-05	0.000306704	1.97556	5e-05	0.000299055
XLOC_018518	Add3	19:53140439-53247611	1.84889	5e-05	0.000306704	1.14774	5e-05	0.000299055
XLOC_012929	A330035P11Rik	14:122098383-122106974	1.84365	5e-05	0.000306704	1.17412	0.0037	0.0137131
XLOC_020881	Tshz2	2:169632690-170073405	1.83985	5e-05	0.000306704	1.85844	5e-05	0.000299055
XLOC_012987	C1qtnf3	15:10952331-10980150	1.83642	5e-05	0.000306704	2.00478	5e-05	0.000299055
XLOC_037674	Rasip1	7:45627525-45645768	1.83535	0.00025	0.00131301	1.65941	0.0014	0.00589672
XLOC_018044	Cpt1a	19:3322700-3385732	1.83132	5e-05	0.000306704	1.50842	5e-05	0.000299055
XLOC_042675	Clstn2	9:97444392-98033224	1.83093	5e-05	0.000306704	1.17289	5e-05	0.000299055
XLOC_004378	Rspo3	10:29453030-29535867	1.83006	5e-05	0.000306704	2.30181	5e-05	0.000299055
XLOC_021554	Scn7a	2:66673283-66784945	1.82592	5e-05	0.000306704	1.5441	5e-05	0.000299055
XLOC_030792	Hopx	5:77086987-77115121	1.82328	5e-05	0.000306704	1.49559	0.00125	0.00532757
XLOC_027589	Nfib	4:82289940-82705750	1.81871	5e-05	0.000306704	2.07159	5e-05	0.000299055
XLOC_009253	Begain	12:109032182-109069239	1.81387	5e-05	0.000306704	1.89634	5e-05	0.000299055
XLOC_036363	Insc	7:114743645-114850383	1.81083	5e-05	0.000306704	1.90987	5e-05	0.000299055
XLOC_010368	Chrm3	13:9875485-10658893	1.80937	0.00165	0.0067323	2.13999	0.0002	0.00106186
XLOC_032091	-	6:47762122-47775312	1.80766	0.00015	0.000839049	1.7774	0.00015	0.000822372
XLOC_015326	Adamts5	16:85858169-85903423	1.80086	5e-05	0.000306704	1.80442	5e-05	0.000299055
XLOC_025589	Ptgfr	3:151796501-151839955	1.79493	5e-05	0.000306704	1.23691	0.0008	0.0036049
XLOC_034133	Adamts9	6:92772698-93272979	1.79357	5e-05	0.000306704	1.71095	5e-05	0.000299055
XLOC_011492	Peli2	14:48120839-48260889	1.79047	5e-05	0.000306704	1.1014	5e-05	0.000299055
XLOC_016674	C2,Cfb,Gm20547	17:34856373-34898265	1.79037	5e-05	0.000306704	3.32386	5e-05	0.000299055
XLOC_039023	Igf2	7:142650764-142670356	1.78865	5e-05	0.000306704	2.06693	5e-05	0.000299055
XLOC_035687	Gas2	7:51855584-51994975	1.78449	5e-05	0.000306704	1.80572	5e-05	0.000299055
XLOC_025941	Reck	4:43875529-43944806	1.78195	5e-05	0.000306704	2.05507	5e-05	0.000299055
XLOC_017484	Arsi	18:60911710-60919606	1.78173	5e-05	0.000306704	2.07476	5e-05	0.000299055
XLOC_014688	Mir99ahg	16:77236316-77691456	1.77205	0.00015	0.000839049	1.3937	0.0016	0.00662433
XLOC_003377	Plekhg1	10:3740363-3967303	1.76642	5e-05	0.000306704	1.98697	5e-05	0.000299055
XLOC_013861	Naprt	15:75890963-75894481	1.76547	5e-05	0.000306704	1.0468	0.001	0.00440123
XLOC_020561	Slc24a3	2:145167572-145642300	1.76226	5e-05	0.000306704	1.39679	5e-05	0.000299055
XLOC_032636	Hdac11	6:91156664-91174692	1.76119	5e-05	0.000306704	1.60159	0.0002	0.00106186
XLOC_038379	Capn5,Omp	7:98121558-98179401	1.75769	5e-05	0.000306704	1.64603	5e-05	0.000299055
XLOC_002397	Pid1	1:84036294-84364180	1.75663	5e-05	0.000306704	1.74302	5e-05	0.000299055
XLOC_044679	Firre	X:50555743-50635321	1.75607	5e-05	0.000306704	1.55954	5e-05	0.000299055
XLOC_029572	Oasl2	5:114896935-114912247	1.75451	5e-05	0.000306704	2.96596	5e-05	0.000299055
XLOC_031792	Wnt16	6:22288133-22301175	1.75065	5e-05	0.000306704	2.40685	5e-05	0.000299055
XLOC_008967	AC157822.1,Rn7s2	12:69361178-69361481	1.75064	0.006	0.0200645	1.96195	0.0037	0.0137131
XLOC_003640	Smpdl3a	10:57794334-57811830	1.74817	5e-05	0.000306704	2.32963	5e-05	0.000299055
XLOC_018207	Ms4a4d	19:11536785-11558514	1.74809	5e-05	0.000306704	1.64064	5e-05	0.000299055
XLOC_021214	BC029214	2:25455138-25461094	1.74366	5e-05	0.000306704	1.31085	5e-05	0.000299055
XLOC_018442	4933411K16Rik,Hoga1	19:42045518-42071122	1.74349	0.0011	0.00475675	1.93873	0.0005	0.00237823
XLOC_031791	Cped1	6:21985725-22256404	1.73537	5e-05	0.000306704	2.09617	5e-05	0.000299055
XLOC_013633	Fbxl7	15:26540459-26895941	1.72972	5e-05	0.000306704	1.17497	5e-05	0.000299055
XLOC_045450	Kctd12b	X:153685153-153696391	1.72123	5e-05	0.000306704	1.62594	5e-05	0.000299055
XLOC_004408	Marcks	10:37133374-37138920	1.72103	5e-05	0.000306704	2.01162	5e-05	0.000299055
XLOC_006155	Thra	11:98740637-98775333	1.72032	5e-05	0.000306704	1.62241	5e-05	0.000299055
XLOC_000640	Gm9747	1:82233055-82291617	1.71288	0.0001	0.000582134	1.58697	0.0004	0.00196153
XLOC_026827	Mfap2	4:141010417-141015984	1.71266	5e-05	0.000306704	2.09231	5e-05	0.000299055
XLOC_035260	Ech1	7:28825216-28832247	1.70595	5e-05	0.000306704	1.09323	5e-05	0.000299055
XLOC_042944	Gm26797	9:122295027-122311014	1.69949	0.0001	0.000582134	1.59332	0.00025	0.00129994
XLOC_007732	2810433D01Rik	11:102617453-102624416	1.69815	0.01265	0.0373886	2.20982	0.002	0.00801236
XLOC_021646	Pde1a	2:79834452-80145739	1.69721	5e-05	0.000306704	1.77939	5e-05	0.000299055
XLOC_029177	Adgrl3	5:81019619-81825133	1.69474	5e-05	0.000306704	1.49671	5e-05	0.000299055
XLOC_017753	Nrep	18:33437017-33472448	1.69332	5e-05	0.000306704	1.6181	5e-05	0.000299055
XLOC_036135	Ucp2	7:100493336-100514960	1.6871	5e-05	0.000306704	1.4414	5e-05	0.000299055
XLOC_034080	Podxl2	6:88842556-88875044	1.68563	5e-05	0.000306704	1.91726	5e-05	0.000299055
XLOC_022690	Ppp4r1l-ps	2:173579319-173659640	1.68523	5e-05	0.000306704	1.34875	0.0002	0.00106186
XLOC_037621	Clec11a	7:44302686-44306977	1.6835	5e-05	0.000306704	2.87792	5e-05	0.000299055
XLOC_027718	Kank4	4:98754897-98817716	1.68137	0.0008	0.00358614	3.13412	5e-05	0.000299055
XLOC_041568	Slc9a9	9:94669143-95230475	1.6792	5e-05	0.000306704	1.94323	5e-05	0.000299055
XLOC_017891	Fbn2	18:58008601-58221885	1.67693	5e-05	0.000306704	2.51913	5e-05	0.000299055
XLOC_004819	Plxnc1	10:94790735-94945019	1.67434	5e-05	0.000306704	1.57473	5e-05	0.000299055
XLOC_021567	Ccdc173	2:69758032-69789575	1.67403	0.0031	0.0115144	1.325	0.0122	0.0375065
XLOC_035838	RP23-8I8.4	7:73422249-73423902	1.67354	0.01025	0.0314514	1.69838	0.0107	0.0334234
XLOC_029325	Fras1	5:96373954-96784730	1.67274	0.00025	0.00131301	2.09176	5e-05	0.000299055
XLOC_036017	Me3	7:89632096-89854359	1.67241	0.0004	0.00197917	1.42663	0.00155	0.0064487
XLOC_033381	Kcp	6:29471436-29509698	1.66951	0.0003	0.00153873	2.07711	5e-05	0.000299055
XLOC_016597	Notch3	17:32113428-32166880	1.66825	5e-05	0.000306704	1.08894	5e-05	0.000299055
XLOC_002069	Gm5526,Slc40a1	1:45857178-45926523	1.66791	5e-05	0.000306704	2.5815	5e-05	0.000299055
XLOC_028419	Smim1	4:154011730-154026230	1.6615	0.0017	0.00690727	1.95446	0.0004	0.00196153
XLOC_018321	Apba1	19:23758803-23949597	1.66076	5e-05	0.000306704	2.01334	5e-05	0.000299055
XLOC_003481	Vnn1	10:23894687-23905343	1.6543	5e-05	0.000306704	1.24962	0.0005	0.00237823
XLOC_011881	Zfp395	14:65358380-65398931	1.6532	5e-05	0.000306704	1.70454	5e-05	0.000299055
XLOC_014362	Arvcf	16:18348181-18479073	1.65242	0.00065	0.00300802	1.8219	0.00045	0.00216538
XLOC_042964	2010315B03Rik	9:124153613-124330744	1.65073	5e-05	0.000306704	1.54161	5e-05	0.000299055
XLOC_004961	2009-03-01	10:127055010-127060265	1.65049	5e-05	0.000306704	2.49656	5e-05	0.000299055
XLOC_013432	Pced1b	15:97244073-97385748	1.64766	0.00015	0.000839049	1.82293	0.0003	0.00152612
XLOC_035621	Plekha4	7:45526329-45554229	1.64548	5e-05	0.000306704	2.18465	5e-05	0.000299055
XLOC_019570	Fam102a	2:32535324-32569756	1.64536	5e-05	0.000306704	1.95565	5e-05	0.000299055
XLOC_037649	Fcgrt	7:45092992-45103845	1.64424	5e-05	0.000306704	1.55937	5e-05	0.000299055
XLOC_004854	Tmtc2	10:105187662-105583874	1.64098	5e-05	0.000306704	1.39034	5e-05	0.000299055
XLOC_023234	Ptx3	3:66053557-66296837	1.64094	5e-05	0.000306704	1.85882	5e-05	0.000299055
XLOC_044712	C430049B03Rik	X:53054407-53057190	1.63815	5e-05	0.000306704	1.42809	0.0003	0.00152612
XLOC_042310	Tnfaip8l3	9:54025536-54068411	1.63628	0.00015	0.000839049	1.88932	5e-05	0.000299055
XLOC_002378	Irs1	1:82233055-82291617	1.62957	5e-05	0.000306704	1.13742	5e-05	0.000299055
XLOC_014165	Fignl2	15:101050193-101106043	1.62824	5e-05	0.000306704	1.38892	0.0001	0.000569582
XLOC_042785	Sema3b	9:107597673-107609232	1.62765	0.0001	0.000582134	2.57498	5e-05	0.000299055
XLOC_033559	Zfp467	6:48427696-48445825	1.62619	5e-05	0.000306704	1.00319	0.00225	0.00888577
XLOC_028217	Gm27646,Mir7019,Pink1	4:138313140-138326307	1.62579	5e-05	0.000306704	1.58653	5e-05	0.000299055
XLOC_008560	Gm27300,Meg3,Mir1906-1,Mir770	12:109541000-109571741	1.61978	5e-05	0.000306704	1.04699	5e-05	0.000299055
XLOC_003716	Fam13c	10:70440638-70655965	1.61904	5e-05	0.000306704	1.03159	5e-05	0.000299055
XLOC_045106	Slc16a2	X:103697413-103821994	1.61437	5e-05	0.000306704	2.55566	5e-05	0.000299055
XLOC_023318	Ctso	3:81932600-81956725	1.61326	5e-05	0.000306704	1.2643	5e-05	0.000299055
XLOC_027616	-	4:86850884-86852601	1.61168	0.00465	0.0162248	1.72522	0.00285	0.0109226
XLOC_018376	Fas	19:34290658-34327770	1.61013	5e-05	0.000306704	1.50548	5e-05	0.000299055
XLOC_010397	Sugct	13:16857482-17694752	1.60749	0.00145	0.00601562	1.60694	0.00145	0.00608473
XLOC_035285	Zfp383	7:29908222-29916813	1.6067	5e-05	0.000306704	1.15783	5e-05	0.000299055
XLOC_031362	Auts2	5:131437199-132543344	1.60612	5e-05	0.000306704	1.71435	5e-05	0.000299055
XLOC_000406	Spats2l	1:57774161-57948394	1.6054	5e-05	0.000306704	1.40416	5e-05	0.000299055
XLOC_044258	Adgrg2	X:160390685-160499870	1.60508	5e-05	0.000306704	1.53045	5e-05	0.000299055
XLOC_039738	Mt2	8:94172617-94173567	1.60106	0.00045	0.00219775	3.59347	5e-05	0.000299055
XLOC_034601	Mansc1	6:134608801-134632488	1.60078	0.0005	0.00240053	2.22184	5e-05	0.000299055
XLOC_027937	Ccdc30	4:119322892-119415521	1.59822	0.00705	0.0229598	1.43579	0.0087	0.0280182
XLOC_037252	Grik5	7:25009848-25083492	1.5978	5e-05	0.000306704	1.17066	0.0003	0.00152612
XLOC_038526	Trim12a	7:104244456-104353362	1.5921	5e-05	0.000306704	1.20756	0.0001	0.000569582
XLOC_005752	Xaf1	11:72301604-72313733	1.5897	5e-05	0.000306704	2.04362	5e-05	0.000299055
XLOC_043980	Drp2	X:134404522-134456755	1.58941	5e-05	0.000306704	1.11859	0.002	0.00801236
XLOC_029283	Gm43682	5:93176969-93179059	1.58808	5e-05	0.000306704	1.0117	0.0001	0.000569582
XLOC_035652	Tmem86a	7:47050360-47054776	1.58344	5e-05	0.000306704	2.08817	5e-05	0.000299055
XLOC_005492	Gm2a	11:55097922-55113029	1.58223	5e-05	0.000306704	1.67462	5e-05	0.000299055
XLOC_008815	Rnf144a	12:26306754-26415256	1.58214	5e-05	0.000306704	1.38712	5e-05	0.000299055
XLOC_027423	Abca1	4:53030781-53159895	1.57747	5e-05	0.000306704	2.35686	5e-05	0.000299055
XLOC_044647	Dcaf12l1	X:44786569-44790197	1.5741	5e-05	0.000306704	1.09623	0.0004	0.00196153
XLOC_018332	Smarca2	19:26605049-26823907	1.57269	5e-05	0.000306704	1.38902	5e-05	0.000299055
XLOC_017961	Poli	18:70508616-70530620	1.57157	5e-05	0.000306704	1.32036	5e-05	0.000299055
XLOC_007501	Pdk2	11:95026212-95041374	1.57066	5e-05	0.000306704	1.06439	5e-05	0.000299055
XLOC_026763	Asap3	4:136206364-136246736	1.56915	5e-05	0.000306704	1.57728	5e-05	0.000299055
XLOC_022808	Zfhx4	3:5176995-5416296	1.56798	5e-05	0.000306704	1.18818	5e-05	0.000299055
XLOC_021015	Tcea2	2:181680309-181688174	1.56735	5e-05	0.000306704	1.32949	0.0002	0.00106186
XLOC_013954	Cbx7	15:79891658-79971119	1.56528	0.0159	0.0451197	1.7273	0.01	0.0315481
XLOC_012454	Bmp4	14:46379413-46390669	1.56123	5e-05	0.000306704	1.5251	5e-05	0.000299055
XLOC_033182	Sspn	6:145931640-145965223	1.55666	5e-05	0.000306704	1.54382	5e-05	0.000299055
XLOC_044417	Rpgr,Srpx	X:10037976-10216920	1.55605	5e-05	0.000306704	1.13296	5e-05	0.000299055
XLOC_022652	Atp9a	2:168634437-168742409	1.55188	5e-05	0.000306704	1.41477	5e-05	0.000299055
XLOC_045207	-	X:120280912-120290078	1.5499	0.00015	0.000839049	1.28882	0.0026	0.0100722
XLOC_022641	Fam65c	2:167979984-168080693	1.54845	5e-05	0.000306704	1.74605	5e-05	0.000299055
XLOC_042043	Rab3d	9:21907490-21918192	1.54836	5e-05	0.000306704	1.30579	0.0002	0.00106186
XLOC_040401	Kcnn1	8:70842048-70861756	1.54772	5e-05	0.000306704	1.29953	0.0007	0.00320414
XLOC_012824	Rgcc	14:79288755-79301645	1.54687	5e-05	0.000306704	1.30031	0.00035	0.00174334
XLOC_030119	Fzd1	5:4753838-4758035	1.54662	5e-05	0.000306704	1.20564	5e-05	0.000299055
XLOC_006876	Zfp454	11:50872719-50887651	1.54327	0.00065	0.00300802	1.34947	0.0023	0.0090622
XLOC_024610	Igsf10	3:59002470-59351167	1.53884	5e-05	0.000306704	1.67957	5e-05	0.000299055
XLOC_005008	Ikzf4	10:128630842-128669024	1.53825	0.00525	0.0179949	2.15716	0.0003	0.00152612
XLOC_019911	Gm28230,Hoxd3,Hoxd4,Mir10b	2:74703247-74762896	1.53781	0.00305	0.0113691	1.6769	0.00135	0.00570554
XLOC_033873	Thnsl2	6:71128165-71144439	1.5343	5e-05	0.000306704	1.00583	0.0003	0.00152612
XLOC_041441	C920006O11Rik	9:78175902-78178882	1.53361	0.0001	0.000582134	1.09874	0.0041	0.0149273
XLOC_019366	Etl4	2:19909779-20810756	1.53347	5e-05	0.000306704	1.69344	5e-05	0.000299055
XLOC_044032	Plp1	X:136820488-136839733	1.53322	5e-05	0.000306704	1.7257	5e-05	0.000299055
XLOC_003908	Tcp11l2	10:84576173-84614359	1.52633	5e-05	0.000306704	1.2085	5e-05	0.000299055
XLOC_018633	Snx32	19:5495275-5510690	1.51761	5e-05	0.000306704	1.84288	5e-05	0.000299055
XLOC_021911	Mapk8ip1	2:92382537-92401263	1.5113	5e-05	0.000306704	1.19477	5e-05	0.000299055
XLOC_021625	Ttc30b	2:75935848-75938585	1.50881	5e-05	0.000306704	1.35649	5e-05	0.000299055
XLOC_012801	Gm4285	14:75842991-75845091	1.5079	0.00235	0.00911489	1.49446	0.0037	0.0137131
XLOC_031178	Ccdc64	5:115648174-115731621	1.5065	5e-05	0.000306704	1.18301	5e-05	0.000299055
XLOC_032106	Atp6v0e2	6:48537571-48541801	1.50644	5e-05	0.000306704	2.24575	5e-05	0.000299055
XLOC_017026	Arhgap28	17:67842705-68005003	1.50556	5e-05	0.000306704	1.21808	5e-05	0.000299055
XLOC_024849	Syt11	3:88744681-88775164	1.5032	5e-05	0.000306704	1.07125	5e-05	0.000299055
XLOC_006440	C1qtnf1	11:118428112-118454995	1.50136	5e-05	0.000306704	1.7249	5e-05	0.000299055
XLOC_030220	Cd36	5:17781689-17888801	1.50051	0.00545	0.0185633	1.59169	0.0034	0.0127399
XLOC_012713	Scara3	14:65919363-65953998	1.49828	5e-05	0.000306704	1.18375	5e-05	0.000299055
XLOC_002061	-	1:45360882-45374101	1.49672	5e-05	0.000306704	1.52013	5e-05	0.000299055
XLOC_003731	Rab36	10:75037057-75054748	1.49653	5e-05	0.000306704	1.4511	0.00015	0.000822372
XLOC_000392	Plcl1	1:55405880-55764805	1.49481	5e-05	0.000306704	1.14515	5e-05	0.000299055
XLOC_036150	Arap1	7:101348066-101412586	1.48889	5e-05	0.000306704	1.36716	5e-05	0.000299055
XLOC_025684	Gdf6	4:9844371-9862345	1.48882	5e-05	0.000306704	1.07601	0.00015	0.000822372
XLOC_037556	AW146154,Gm20449,Vmn2r57	7:41399377-41499890	1.48726	5e-05	0.000306704	1.34334	0.00055	0.00258534
XLOC_018331	Dmrt2	19:25672375-25679010	1.48393	5e-05	0.000306704	1.99534	5e-05	0.000299055
XLOC_043713	Heph	X:96306177-96574485	1.47393	5e-05	0.000306704	1.41988	5e-05	0.000299055
XLOC_018840	Pcsk5	19:17432831-17837650	1.4737	5e-05	0.000306704	1.67268	5e-05	0.000299055
XLOC_032935	Gpr162	6:124857947-124863983	1.47043	5e-05	0.000306704	1.05864	0.001	0.00440123
XLOC_021925	Accs	2:93833023-93849966	1.46701	0.00015	0.000839049	1.17937	0.00205	0.00819579
XLOC_022956	Gm38080	3:30821462-30830656	1.46486	5e-05	0.000306704	1.10321	0.0001	0.000569582
XLOC_009094	Prox2	12:85081878-85110828	1.4624	0.00215	0.00844279	1.55079	0.00155	0.0064487
XLOC_017171	Svil	18:4920325-5119299	1.46129	5e-05	0.000306704	1.07636	5e-05	0.000299055
XLOC_009086	Aldh6a1	12:84409070-84451014	1.45996	5e-05	0.000306704	1.43855	5e-05	0.000299055
XLOC_041395	Ccpg1,Dyx1c1,Dyx1c1Ccpg1	9:72958784-73042779	1.45966	5e-05	0.000306704	1.44194	5e-05	0.000299055
XLOC_020231	Mpped2	2:106693268-106868356	1.45842	0.0148	0.0424146	1.58984	0.0095	0.030237
XLOC_044396	Gm5751	X:8860242-8894964	1.45324	0.00025	0.00131301	1.08068	0.0083	0.0269532
XLOC_038702	Plekha7	7:116123484-116308376	1.44477	0.0006	0.00281401	1.59139	0.0003	0.00152612
XLOC_045215	Nap1l3	X:122394564-122397401	1.44421	0.0009	0.00398576	1.25906	0.00325	0.0122385
XLOC_016842	Slc25a27	17:43641641-43667171	1.44386	0.0002	0.00107962	1.21118	0.0012	0.00514183
XLOC_007377	Slfn8	11:82999043-83070678	1.43996	0.0037	0.0133809	2.58453	5e-05	0.000299055
XLOC_031252	Acad10	5:121621025-121660514	1.43627	0.0001	0.000582134	1.02127	0.00505	0.0178792
XLOC_025126	Mab21l3	3:101812812-101848959	1.43536	0.00035	0.00176063	1.01563	0.0106	0.0331262
XLOC_016016	Enpp5	17:44076557-44086567	1.43531	5e-05	0.000306704	2.43713	5e-05	0.000299055
XLOC_038862	Prss36	7:127932637-127946725	1.43217	0.0003	0.00153873	1.1505	0.00465	0.0166492
XLOC_009824	Serpinb6b	13:32965208-32979067	1.42986	0.0007	0.00320017	1.6706	0.0001	0.000569582
XLOC_012593	Jph4	14:55106829-55116935	1.42912	0.0042	0.0148608	1.71191	0.00105	0.00458424
XLOC_003186	Pld5	1:175962305-176275312	1.42805	0.001	0.00437303	2.6152	5e-05	0.000299055
XLOC_004529	2010107G23Rik	10:62107654-62143920	1.42735	0.0024	0.00926913	1.39515	0.00275	0.010584
XLOC_030092	Fry	5:150118644-150497753	1.4243	0.0108	0.0328644	1.87208	0.0001	0.000569582
XLOC_040825	Mmp12	9:7344380-7388047	1.42236	0.00575	0.0193955	4.03061	5e-05	0.000299055
XLOC_002620	Gli2	1:118833969-119054189	1.4204	5e-05	0.000306704	1.11959	5e-05	0.000299055
XLOC_004932	Irak3	10:120141647-120224917	1.41546	0.0005	0.00240053	1.85213	5e-05	0.000299055
XLOC_009825	Serpinb9,Serpinb9d	13:33003249-33203129	1.4154	0.0001	0.000582134	1.25222	0.0003	0.00152612
XLOC_015690	Crebrf	17:26715649-26776635	1.40665	0.0006	0.00281401	2.18805	5e-05	0.000299055
XLOC_023816	Col11a1	3:113815205-114220718	1.4056	5e-05	0.000306704	1.69735	5e-05	0.000299055
XLOC_011322	Il17rd	14:27038964-27107290	1.40478	5e-05	0.000306704	1.14338	5e-05	0.000299055
XLOC_021595	Gpr155	2:73341505-73386572	1.40219	0.0018	0.00725931	1.44743	0.0012	0.00514183
XLOC_005918	Ccl11	11:82057822-82062955	1.40023	5e-05	0.000306704	3.28399	5e-05	0.000299055
XLOC_025879	-	4:41314974-41320439	1.39865	0.0006	0.00281401	1.12374	0.0098	0.0310322
XLOC_019074	Ablim1	19:57032732-57314919	1.3984	5e-05	0.000306704	1.80987	5e-05	0.000299055
XLOC_037656	Flt3l	7:45131188-45136432	1.39761	0.00075	0.00339675	1.12619	0.007	0.0234476
XLOC_041022	Siae	9:37613818-37648886	1.39508	5e-05	0.000306704	1.21121	5e-05	0.000299055
XLOC_027454	Epb41l4b	4:56991971-57143648	1.39431	0.00015	0.000839049	2.52105	5e-05	0.000299055
XLOC_021066	Gm13217	2:9041123-9042484	1.39373	0.01635	0.0461174	1.70519	0.0057	0.0197894
XLOC_032692	Gxylt2	6:100702089-100810915	1.39101	5e-05	0.000306704	2.15614	5e-05	0.000299055
XLOC_042901	Tgfbr2	9:116087668-116175378	1.39007	5e-05	0.000306704	1.5237	5e-05	0.000299055
XLOC_016612	Cyp4f13	17:32924687-32947402	1.38991	5e-05	0.000306704	1.17965	0.0001	0.000569582
XLOC_000679	Sp100,n-R5s215	1:85600377-85710044	1.38946	0.00295	0.0110479	1.96141	5e-05	0.000299055
XLOC_025797	Epha7	4:28813130-28967499	1.38704	5e-05	0.000306704	1.30919	5e-05	0.000299055
XLOC_004818	Cep83os	10:94673492-94688613	1.38623	5e-05	0.000306704	1.07942	0.0007	0.00320414
XLOC_000471	Pard3b	1:61638823-62642284	1.38431	5e-05	0.000306704	1.66626	5e-05	0.000299055
XLOC_013703	Angpt1	15:42424680-42704616	1.38008	5e-05	0.000306704	1.82308	5e-05	0.000299055
XLOC_045282	Armcx6	X:134748322-134754971	1.3796	5e-05	0.000306704	1.31938	5e-05	0.000299055
XLOC_027442	Klf4	4:55527142-55532466	1.37786	5e-05	0.000306704	1.04535	5e-05	0.000299055
XLOC_007400	Mrm1	11:84813060-84820359	1.37579	5e-05	0.000306704	1.01309	0.00045	0.00216538
XLOC_014194	Csad	15:102176997-102215618	1.37346	0.0003	0.00153873	1.53057	5e-05	0.000299055
XLOC_036012	Fzd4	7:89404354-89413134	1.37291	5e-05	0.000306704	1.82041	5e-05	0.000299055
XLOC_006625	Plek	11:16971205-17079372	1.36968	0.00905	0.0283519	3.39784	5e-05	0.000299055
XLOC_008880	Lrrn3	12:41024089-41955588	1.36873	5e-05	0.000306704	1.61487	5e-05	0.000299055
XLOC_003923	Timp3	10:86055124-86498896	1.36637	5e-05	0.000306704	2.14424	5e-05	0.000299055
XLOC_033082	Crebl2	6:134830153-134858931	1.36593	5e-05	0.000306704	1.68867	5e-05	0.000299055
XLOC_034715	Tmtc1	6:148232429-148444389	1.36373	0.0066	0.0217024	2.90805	5e-05	0.000299055
XLOC_019513	Cercam	2:29868722-29882840	1.35643	5e-05	0.000306704	1.2393	5e-05	0.000299055
XLOC_042372	Thsd4	9:59966930-60522046	1.35355	0.0095	0.0295099	2.65068	5e-05	0.000299055
XLOC_002752	Prelp	1:133897050-133921414	1.34501	5e-05	0.000306704	1.94244	5e-05	0.000299055
XLOC_005624	Pmp22	11:63128981-63159548	1.34456	5e-05	0.000306704	1.83835	5e-05	0.000299055
XLOC_016181	Clip4	17:71781946-71863830	1.34379	0.00025	0.00131301	1.4915	0.0002	0.00106186
XLOC_044299	Gpm6b	X:166238910-166389015	1.34311	5e-05	0.000306704	2.94942	5e-05	0.000299055
XLOC_003547	Lama4	10:38965514-39110188	1.34267	5e-05	0.000306704	1.6281	5e-05	0.000299055
XLOC_017497	Sh3tc2	18:61952946-62015715	1.33903	0.0003	0.00153873	1.03709	0.0049	0.0174161
XLOC_025665	Fam110b	4:5644089-6108223	1.3363	5e-05	0.000306704	1.01253	5e-05	0.000299055
XLOC_018901	Prkg1	19:30564486-31765033	1.33521	5e-05	0.000306704	1.22327	5e-05	0.000299055
XLOC_014405	Ephb3	16:21204754-21223305	1.33503	5e-05	0.000306704	1.75001	5e-05	0.000299055
XLOC_007263	Sgsm2	11:74849260-74897798	1.33109	5e-05	0.000306704	1.39207	5e-05	0.000299055
XLOC_007997	Rab40b	11:121356124-121388331	1.33105	0.00035	0.00176063	1.3698	0.00045	0.00216538
XLOC_028373	-	4:149433859-149438175	1.33052	5e-05	0.000306704	1.393	0.0001	0.000569582
XLOC_026365	Plpp3	4:105157346-105232764	1.32855	5e-05	0.000306704	1.23604	5e-05	0.000299055
XLOC_042052	Acp5	9:22126730-22135746	1.32577	0.002	0.00792938	2.06812	5e-05	0.000299055
XLOC_027775	Acot11	4:106733888-106816665	1.32527	5e-05	0.000306704	1.35176	5e-05	0.000299055
XLOC_038530	Trim30a	7:104409024-104465193	1.32273	5e-05	0.000306704	2.18792	5e-05	0.000299055
XLOC_014382	Klhl24	16:20097537-20129223	1.32224	5e-05	0.000306704	1.72079	5e-05	0.000299055
XLOC_014158	Pou6f1	15:100575317-100600414	1.32149	5e-05	0.000306704	1.18925	0.00015	0.000822372
XLOC_008031	2810032G03Rik	12:5375833-5416631	1.32085	0.00055	0.00261015	1.89462	5e-05	0.000299055
XLOC_010447	Hist1h1b	13:21772992-21780625	1.31597	0.016	0.0452994	1.53794	0.00815	0.0265484
XLOC_005772	Shpk	11:73199459-73224519	1.31387	5e-05	0.000306704	1.25789	0.00065	0.00300865
XLOC_038257	Cemip	7:83932758-84086502	1.31292	5e-05	0.000306704	1.3499	5e-05	0.000299055
XLOC_005608	2410006H16Rik	11:62602876-62604807	1.31264	5e-05	0.000306704	1.35331	5e-05	0.000299055
XLOC_028397	Per3	4:150914561-151861876	1.31253	0.01545	0.0440082	1.3651	0.01555	0.0456507
XLOC_008765	Pqlc3	12:16988392-17000408	1.31215	5e-05	0.000306704	1.18562	5e-05	0.000299055
XLOC_025827	Cnr1	4:33923904-33948831	1.31029	0.0003	0.00153873	1.25538	0.0015	0.00626942
XLOC_009031	Tmem229b	12:78961513-79007627	1.31018	0.00115	0.00492593	2.10912	5e-05	0.000299055
XLOC_036361	Pde3b	7:114415208-114539251	1.30783	0.0001	0.000582134	1.46573	5e-05	0.000299055
XLOC_004333	Eya4	10:23102966-23350825	1.30769	5e-05	0.000306704	1.04953	5e-05	0.000299055
XLOC_032005	Ephb6	6:41605445-41620509	1.30462	0.0024	0.00926913	1.18879	0.0057	0.0197894
XLOC_003039	Sft2d2	1:165174125-165194438	1.30163	5e-05	0.000306704	1.48816	5e-05	0.000299055
XLOC_027049	B930041F14Rik	4:155694336-155696483	1.29947	5e-05	0.000306704	1.56099	5e-05	0.000299055
XLOC_025698	Trp53inp1	4:11156430-11174379	1.29822	5e-05	0.000306704	1.06139	5e-05	0.000299055
XLOC_039730	Mmp2	8:92826463-92853417	1.29438	5e-05	0.000306704	2.65555	5e-05	0.000299055
XLOC_027465	Svep1	4:58042427-58206908	1.29328	5e-05	0.000306704	1.48036	5e-05	0.000299055
XLOC_025498	Mttp	3:138089853-138159821	1.291	0.0074	0.0238821	1.32314	0.0079	0.0259077
XLOC_039454	Vegfc	8:54077108-54186454	1.29047	5e-05	0.000306704	1.38086	5e-05	0.000299055
XLOC_008732	Gdf7	12:8291019-8302417	1.29039	0.00395	0.0141196	1.84745	0.0001	0.000569582
XLOC_042013	Angptl6	9:20868624-20879727	1.2903	0.0028	0.0105794	1.64826	0.00055	0.00258534
XLOC_008313	Prkch	12:73584796-73778185	1.2886	0.00215	0.00844279	1.44756	0.0011	0.00475979
XLOC_032985	Tspan11	6:127887475-127954071	1.28584	0.0004	0.00197917	2.50327	5e-05	0.000299055
XLOC_001050	Rab7b	1:131688691-131715439	1.28567	5e-05	0.000306704	1.16392	5e-05	0.000299055
XLOC_030580	Ccdc149	5:52374650-52471543	1.28493	0.0002	0.00107962	1.67126	5e-05	0.000299055
XLOC_000814	Mir6901,Sned1	1:93235840-93305915	1.28492	0.00075	0.00339675	1.33309	0.00085	0.00380251
XLOC_001236	Gm28512,Rnasel	1:153749425-153764221	1.2848	0.00095	0.00418265	2.07533	5e-05	0.000299055
XLOC_040857	Sesn3	9:14275066-14333101	1.28026	5e-05	0.000306704	1.69472	5e-05	0.000299055
XLOC_035836	Rgma	7:73310379-73419901	1.27786	5e-05	0.000306704	1.17664	5e-05	0.000299055
XLOC_023783	Gm12525,Sort1	3:108283897-108362256	1.27244	5e-05	0.000306704	1.62534	5e-05	0.000299055
XLOC_005734	Rnf167	11:70644195-70651421	1.2704	0.00065	0.00300802	1.39169	0.0004	0.00196153
XLOC_006157	Rapgefl1	11:98836784-98853697	1.2704	0.0121	0.0360453	1.48026	0.0052	0.018315
XLOC_040751	Maf	8:115682941-115707821	1.27008	5e-05	0.000306704	1.59983	5e-05	0.000299055
XLOC_013985	Naga	15:82329531-82338874	1.269	5e-05	0.000306704	1.64655	5e-05	0.000299055
XLOC_017191	Colec12	18:9707647-9877995	1.26809	5e-05	0.000306704	1.28552	5e-05	0.000299055
XLOC_035630	Dbp	7:45705204-45718002	1.26784	0.00275	0.0104311	2.63284	5e-05	0.000299055
XLOC_004896	Kcnmb4	10:116417860-116475319	1.26783	0.01435	0.0413869	2.7216	5e-05	0.000299055
XLOC_018540	Adrb1	19:56722371-56724862	1.26717	0.0092	0.0287489	2.66047	0.0001	0.000569582
XLOC_014075	Prickle1	15:93498972-93595891	1.26278	5e-05	0.000306704	1.81321	5e-05	0.000299055
XLOC_001316	Dnm3os,Gm38304,Pigc	1:161942085-162479943	1.26167	5e-05	0.000306704	1.12996	5e-05	0.000299055
XLOC_021527	Fap	2:62500924-62574075	1.25995	5e-05	0.000306704	1.29731	5e-05	0.000299055
XLOC_028432	Tnfrsf14	4:154918181-154928563	1.25643	0.002	0.00792938	1.07656	0.0022	0.00871359
XLOC_040084	Gas6	8:13463970-13494536	1.25237	5e-05	0.000306704	2.1623	5e-05	0.000299055
XLOC_014917	Fgd4	16:16416916-16600549	1.25214	5e-05	0.000306704	1.62445	5e-05	0.000299055
XLOC_003575	Sesn1	10:41810160-41908424	1.25159	5e-05	0.000306704	1.57292	5e-05	0.000299055
XLOC_023571	Ctss	3:95526785-95556403	1.24783	5e-05	0.000306704	2.9689	5e-05	0.000299055
XLOC_041167	Cadm1	9:47529792-47857637	1.24473	0.00325	0.0119766	1.7786	5e-05	0.000299055
XLOC_040918	Icam1	9:21015832-21028815	1.24435	5e-05	0.000306704	2.70036	5e-05	0.000299055
XLOC_038455	Trim21	7:102557921-102565469	1.23978	5e-05	0.000306704	1.56715	5e-05	0.000299055
XLOC_004749	Appl2	10:83600032-83648738	1.23931	5e-05	0.000306704	2.18053	5e-05	0.000299055
XLOC_018410	Plce1	19:38481108-38785030	1.23884	0.00115	0.00492593	1.3025	0.0005	0.00237823
XLOC_006001	Gm11492,Sept4	11:87566652-87590539	1.23864	0.00965	0.0299075	2.19594	5e-05	0.000299055
XLOC_022753	Ppp1r3d	2:178411205-178414472	1.23863	5e-05	0.000306704	1.24	5e-05	0.000299055
XLOC_012584	Efs	14:54916542-54929266	1.23702	5e-05	0.000306704	1.0117	5e-05	0.000299055
XLOC_010284	Slc38a9	13:112660765-112738743	1.23655	5e-05	0.000306704	1.07334	5e-05	0.000299055
XLOC_002328	Glb1l,Gm27943	1:75171716-75210813	1.23468	0.00125	0.00527118	1.35918	0.00055	0.00258534
XLOC_022372	Napb	2:148693721-148732467	1.23414	5e-05	0.000306704	1.01784	0.0019	0.00766134
XLOC_024095	Col24a1	3:145292471-145552013	1.22594	0.00045	0.00219775	1.6659	5e-05	0.000299055
XLOC_039402	Slc7a2	8:40862394-40922308	1.22121	5e-05	0.000306704	3.26693	5e-05	0.000299055
XLOC_029843	Wbscr27	5:134932362-134942766	1.21741	0.0003	0.00153873	1.10184	0.0016	0.00662433
XLOC_006678	Ehbp1	11:22005824-22342292	1.21235	5e-05	0.000306704	1.20425	5e-05	0.000299055
XLOC_019135	Phyh	2:4918893-4938731	1.20476	5e-05	0.000306704	1.27837	5e-05	0.000299055
XLOC_039535	Comp	8:70373547-70382066	1.2031	5e-05	0.000306704	2.70548	5e-05	0.000299055
XLOC_002808	Ptprc	1:138062860-138175708	1.20278	0.0179	0.0498069	2.6757	5e-05	0.000299055
XLOC_025229	Gstm2	3:107981701-107986453	1.20111	5e-05	0.000306704	1.03756	5e-05	0.000299055
XLOC_002028	Mfsd9	1:40771384-40790687	1.20029	0.0001	0.000582134	1.06144	0.00045	0.00216538
XLOC_003109	Fcgr3	1:171051173-171064935	1.19953	0.0039	0.013974	3.54236	5e-05	0.000299055
XLOC_041557	Plscr2	9:92275492-92297975	1.19938	0.0004	0.00197917	2.41634	5e-05	0.000299055
XLOC_015817	H2-DMb1	17:34153071-34160230	1.19785	0.00825	0.0261899	1.22584	0.00725	0.0241306
XLOC_014812	Bace2	16:97356548-97439169	1.1942	0.0049	0.0169621	1.44949	0.0007	0.00320414
XLOC_035279	Zfp30	7:29783994-29794703	1.19375	5e-05	0.000306704	1.16131	5e-05	0.000299055
XLOC_031032	Gm43422,Tgfbr3	5:107106569-107289635	1.19162	5e-05	0.000306704	2.22855	5e-05	0.000299055
XLOC_018754	Ms4a7	19:11315497-11336146	1.19056	0.01375	0.0400904	3.99974	5e-05	0.000299055
XLOC_016318	Fndc1	17:7736374-7827341	1.19008	0.00055	0.00261015	1.37614	0.00015	0.000822372
XLOC_023780	Amigo1	3:108186334-108192286	1.18438	0.0097	0.0300488	1.4777	0.0016	0.00662433
XLOC_004124	Lrig3	10:125965196-126015359	1.18179	5e-05	0.000306704	1.07492	5e-05	0.000299055
XLOC_013571	Ghr	15:3317753-3583506	1.17662	5e-05	0.000306704	1.10757	5e-05	0.000299055
XLOC_002400	Dner	1:84369838-84696221	1.17151	0.00225	0.00877713	1.46556	0.00035	0.00174334
XLOC_033118	Mgst1	6:138140315-138156755	1.17102	5e-05	0.000306704	1.55256	5e-05	0.000299055
XLOC_044386	Porcn	X:8193847-8206525	1.171	0.00065	0.00300802	1.40172	0.00015	0.000822372
XLOC_005072	Pik3ip1	11:3288873-3342971	1.16967	5e-05	0.000306704	1.10471	0.0003	0.00152612
XLOC_039765	Mmp15	8:95352264-95375036	1.16852	0.00015	0.000839049	1.48906	5e-05	0.000299055
XLOC_043720	Ar	X:98148751-98323215	1.16746	5e-05	0.000306704	1.78258	5e-05	0.000299055
XLOC_018380	Ifit2,Ifit3	19:34550601-34588902	1.16723	0.0143	0.0412777	3.59471	5e-05	0.000299055
XLOC_008729	Klhl29	12:5077211-5375710	1.16701	5e-05	0.000306704	1.6538	5e-05	0.000299055
XLOC_013489	Mettl7a1	15:100303966-100314759	1.16398	5e-05	0.000306704	1.31871	5e-05	0.000299055
XLOC_006163	Igfbp4	11:99040027-99054392	1.16114	5e-05	0.000306704	1.47982	5e-05	0.000299055
XLOC_012071	Itgbl1	14:123659946-124677127	1.16042	5e-05	0.000306704	3.03788	5e-05	0.000299055
XLOC_035795	Fam169b	7:68266338-68363092	1.1592	0.00225	0.00877713	1.10888	0.0041	0.0149273
XLOC_020788	-	2:163046228-163050194	1.15889	0.0016	0.00655585	1.13619	0.0038	0.0140074
XLOC_041278	Larp6	9:60712988-60738801	1.15565	0.00035	0.00176063	1.87653	5e-05	0.000299055
XLOC_029470	Idua	5:108629769-108684557	1.15394	0.0002	0.00107962	1.31722	5e-05	0.000299055
XLOC_008177	Etv1	12:38779379-38868356	1.1505	0.0012	0.00509035	1.04617	0.00285	0.0109226
XLOC_045123	Zdhhc15	X:104536968-104671064	1.15009	5e-05	0.000306704	1.15525	5e-05	0.000299055
XLOC_022282	Rassf2	2:131989414-132030258	1.14503	0.00035	0.00176063	2.44759	5e-05	0.000299055
XLOC_038430	P2ry6	7:100937629-100979420	1.1433	0.00085	0.00379027	2.34877	5e-05	0.000299055
XLOC_034132	Prickle2	6:92370704-92706267	1.14317	5e-05	0.000306704	1.11798	5e-05	0.000299055
XLOC_024054	Gbp7,Gm43802	3:142530234-142550190	1.14248	0.00065	0.00300802	2.02283	5e-05	0.000299055
XLOC_044084	Tmem164	X:142681405-142843494	1.14129	5e-05	0.000306704	1.06685	5e-05	0.000299055
XLOC_014562	B4galt4	16:38742263-38769049	1.139	5e-05	0.000306704	1.46451	5e-05	0.000299055
XLOC_005490	Gpx3	11:54902452-54910384	1.1385	5e-05	0.000306704	2.28831	5e-05	0.000299055
XLOC_006526	Tcn2	11:3917191-3932159	1.13529	5e-05	0.000306704	1.28534	5e-05	0.000299055
XLOC_027466	Lpar1	4:58435251-58553992	1.1337	5e-05	0.000306704	1.20754	5e-05	0.000299055
XLOC_024760	Glrb	3:80843598-80975519	1.12582	0.00015	0.000839049	1.35828	5e-05	0.000299055
XLOC_024636	E130311K13Rik	3:63914683-63929472	1.1248	0.00015	0.000839049	1.01756	0.00015	0.000822372
XLOC_040480	Gab1	8:80764431-80880512	1.12469	5e-05	0.000306704	1.08645	5e-05	0.000299055
XLOC_017996	Setbp1	18:78750379-79110424	1.12397	5e-05	0.000306704	1.85186	5e-05	0.000299055
XLOC_031550	Zfp316	5:143249648-143270022	1.12243	5e-05	0.000306704	1.12644	5e-05	0.000299055
XLOC_033699	Snca	6:60731574-60829855	1.12211	0.0012	0.00509035	1.06696	0.0028	0.0107431
XLOC_021059	Celf2	2:6539693-7509563	1.12199	5e-05	0.000306704	1.06743	0.00035	0.00174334
XLOC_031413	Vps37d	5:135072899-135078266	1.11866	0.00065	0.00300802	1.18267	0.0006	0.00280103
XLOC_025888	Il11ra1	4:41699988-41774247	1.1165	5e-05	0.000306704	1.3528	5e-05	0.000299055
XLOC_041544	Adamts7	9:90163068-90270940	1.11426	0.0015	0.00619656	1.16694	0.0023	0.0090622
XLOC_016456	Flywch2	17:23771840-23786224	1.11215	0.01385	0.0402955	1.5924	0.00075	0.00340893
XLOC_045550	Rab9	X:166457251-166479867	1.11009	5e-05	0.000306704	1.00323	5e-05	0.000299055
XLOC_022269	Adam33	2:131050351-131063814	1.1097	5e-05	0.000306704	1.27354	5e-05	0.000299055
XLOC_014099	Rapgef3	15:97744769-97768713	1.10686	0.00025	0.00131301	1.0261	0.0007	0.00320414
XLOC_022620	Sulf2	2:165992635-166158173	1.10658	5e-05	0.000306704	1.29949	5e-05	0.000299055
XLOC_017633	Zfp438	18:5209959-5334818	1.10654	0.0003	0.00153873	1.14523	0.0001	0.000569582
XLOC_018643	Malat1	19:5795581-5802672	1.10267	0.00335	0.0122785	1.12683	0.0009	0.00400121
XLOC_037293	Ltbp4	7:27305135-27337692	1.10129	0.00015	0.000839049	1.19034	5e-05	0.000299055
XLOC_017466	Isoc1	18:58652933-58680567	1.10087	5e-05	0.000306704	1.96286	5e-05	0.000299055
XLOC_004999	Myl6b	10:128494156-128498794	1.09377	0.0007	0.00320017	1.25151	0.0001	0.000569582
XLOC_043842	Lpar4	X:106920393-106933900	1.09142	5e-05	0.000306704	1.32434	5e-05	0.000299055
XLOC_030448	Man2b2	5:36803835-36830653	1.09016	5e-05	0.000306704	1.34463	5e-05	0.000299055
XLOC_018382	Ifit1	19:34592887-34662421	1.08582	0.00025	0.00131301	3.13638	5e-05	0.000299055
XLOC_036077	Tenm4	7:96171245-97064758	1.08567	0.00885	0.0278345	2.27879	5e-05	0.000299055
XLOC_015323	Adamts1	16:85793826-85803113	1.08488	5e-05	0.000306704	1.65598	5e-05	0.000299055
XLOC_004698	Gng7	10:80948623-81014945	1.08415	5e-05	0.000306704	1.85457	5e-05	0.000299055
XLOC_005519	Igtp,Irgm2	11:58199555-58222782	1.08357	5e-05	0.000306704	1.98616	5e-05	0.000299055
XLOC_025144	Olfml3	3:103721776-103738204	1.08249	5e-05	0.000306704	1.1231	5e-05	0.000299055
XLOC_017643	Mkx	18:6910458-7004780	1.08154	0.00265	0.0100969	2.07348	5e-05	0.000299055
XLOC_015005	Ehhadh	16:21761286-21787844	1.07964	0.0006	0.00281401	1.12999	0.0005	0.00237823
XLOC_032200	Nt5c3	6:56879449-56923932	1.07913	5e-05	0.000306704	1.16673	5e-05	0.000299055
XLOC_017987	Rnf165	18:77456109-77565382	1.07775	0.01795	0.0498746	1.47887	0.0066	0.0223608
XLOC_011323	Arhgef3	14:27114838-27403912	1.0768	0.0001	0.000582134	1.18946	0.00015	0.000822372
XLOC_002370	Dock10	1:80501072-80758583	1.0757	5e-05	0.000306704	2.27442	5e-05	0.000299055
XLOC_010869	Zfp85	13:67729261-67756888	1.07183	0.00385	0.013824	1.02433	0.00855	0.0276464
XLOC_030080	BC028471,Gm20488,Medag	5:149367635-149431723	1.07013	5e-05	0.000306704	1.54621	5e-05	0.000299055
XLOC_043364	Cxx1c	X:53577086-53609239	1.06821	0.00145	0.00601562	1.12173	0.0014	0.00589672
XLOC_017477	Iigp1	18:60376028-60392627	1.0667	0.0026	0.00992588	3.35627	5e-05	0.000299055
XLOC_013373	Ttc38	15:85832298-85858822	1.06506	5e-05	0.000306704	1.07629	0.00025	0.00129994
XLOC_044735	Arhgef6	X:57231484-57338787	1.06145	0.00535	0.0182685	1.1626	0.00175	0.00714968
XLOC_017858	Cdo1	18:46713199-46728547	1.06131	5e-05	0.000306704	1.30241	5e-05	0.000299055
XLOC_002594	Cdh19	1:110887216-110977758	1.06041	0.0016	0.00655585	1.7507	5e-05	0.000299055
XLOC_044501	Gm14523,Klhl13	X:23219270-23365173	1.05896	5e-05	0.000306704	2.02431	5e-05	0.000299055
XLOC_015818	Tap1	17:34181987-34197225	1.05876	5e-05	0.000306704	1.11046	5e-05	0.000299055
XLOC_044069	Atg4a	X:140956906-141164448	1.0553	5e-05	0.000306704	1.23464	5e-05	0.000299055
XLOC_028355	Fbxo44	4:148152618-148166424	1.05514	0.00015	0.000839049	1.49193	5e-05	0.000299055
XLOC_040819	Casp12	9:5345429-5373032	1.0539	5e-05	0.000306704	1.09388	5e-05	0.000299055
XLOC_015003	-	16:21331899-21333373	1.05153	0.00085	0.00379027	1.03998	0.00145	0.00608473
XLOC_005823	Inpp5k	11:75630770-75648878	1.05103	5e-05	0.000306704	1.01812	5e-05	0.000299055
XLOC_021342	Slc2a8	2:32972838-32982083	1.05041	5e-05	0.000306704	1.47997	5e-05	0.000299055
XLOC_019435	Abca2	2:25428665-25448540	1.04992	0.00015	0.000839049	1.387	5e-05	0.000299055
XLOC_017878	Zfp608	18:54888044-55079414	1.04704	5e-05	0.000306704	1.1676	5e-05	0.000299055
XLOC_019341	Plxdc2	2:16355776-16761699	1.04495	5e-05	0.000306704	1.04543	5e-05	0.000299055
XLOC_042790	Sema3f	9:107681499-107710475	1.04019	5e-05	0.000306704	1.0313	5e-05	0.000299055
XLOC_013042	Cpq	15:33083128-33616712	1.03838	5e-05	0.000306704	1.34084	5e-05	0.000299055
XLOC_018125	Cdc42bpg	19:6306231-6325657	1.03609	5e-05	0.000306704	1.13835	5e-05	0.000299055
XLOC_042985	-	JH584304.1:52214-61455	1.03436	5e-05	0.000306704	1.51682	5e-05	0.000299055
XLOC_008844	Hbp1	12:31654868-31950535	1.03429	5e-05	0.000306704	1.19512	5e-05	0.000299055
XLOC_003821	Hmha1	10:80016652-80031472	1.03181	0.00185	0.00743667	1.1855	0.00045	0.00216538
XLOC_004576	Bicc1	10:70868668-71159850	1.03052	5e-05	0.000306704	1.10866	5e-05	0.000299055
XLOC_035952	RP24-252B21.3,Stard5	7:83631958-83745843	1.02733	0.0001	0.000582134	1.24665	5e-05	0.000299055
XLOC_015275	Epha3	16:63538574-63864166	1.02695	5e-05	0.000306704	1.19679	5e-05	0.000299055
XLOC_009902	Mylip	13:45389741-45412019	1.02542	5e-05	0.000306704	1.99732	5e-05	0.000299055
XLOC_034599	Lrp6	6:134446475-134567015	1.02375	5e-05	0.000306704	1.00313	5e-05	0.000299055
XLOC_039419	Gm16352,Sorbs2	8:45507787-45827908	1.02219	0.00015	0.000839049	2.00649	5e-05	0.000299055
XLOC_029485	Gm26779	5:109674544-110058032	1.01179	0.00735	0.023749	1.54483	5e-05	0.000299055
XLOC_023623	Txnip	3:96555764-96566801	1.00971	5e-05	0.000306704	1.22093	5e-05	0.000299055
XLOC_005135	Adcy1	11:7063488-7178506	1.00601	0.0001	0.000582134	1.77979	5e-05	0.000299055
XLOC_019717	Acvr2a	2:48814108-49325405	1.00529	0.00075	0.00339675	1.17384	0.0001	0.000569582
XLOC_002639	Steap3	1:120190756-120272705	1.00527	5e-05	0.000306704	2.40087	5e-05	0.000299055
XLOC_017189	Fzd8	18:9212166-9218125	1.00181	5e-05	0.000306704	1.32681	5e-05	0.000299055
XLOC_020564	BC039771,Rin2	2:145675366-145887784	1.00079	5e-05	0.000306704	1.98218	5e-05	0.000299055
XLOC_039653	Podnl1	8:84125805-84132802	-1.00042	0.00045	0.00219775	-1.51292	5e-05	0.000299055
XLOC_027167	Ripk2	4:16122699-16163668	-1.00076	5e-05	0.000306704	-1.30705	5e-05	0.000299055
XLOC_018830	Psat1	19:15904658-15947337	-1.00114	5e-05	0.000306704	-1.15246	5e-05	0.000299055
XLOC_021112	Hacd1	2:13850281-14149634	-1.00128	0.00325	0.0119766	-1.16724	0.00105	0.00458424
XLOC_024873	Cks1b	3:89415471-89418383	-1.00933	5e-05	0.000306704	-1.04025	5e-05	0.000299055
XLOC_038428	Relt	7:100845846-100863446	-1.01115	0.00505	0.0174148	-1.19002	0.0034	0.0127399
XLOC_003437	Cited2	10:17723227-17725673	-1.01479	5e-05	0.000306704	-1.03081	5e-05	0.000299055
XLOC_041657	Slco2a1	9:102988711-103096002	-1.01913	5e-05	0.000306704	-2.08174	5e-05	0.000299055
XLOC_032233	Herc3	6:58831464-58920398	-1.02307	0.00085	0.00379027	-1.09382	0.00035	0.00174334
XLOC_005260	Rtn4	11:29692879-30026033	-1.02392	5e-05	0.000306704	-1.2266	5e-05	0.000299055
XLOC_001535	Lin9	1:180641149-180690694	-1.02541	0.00085	0.00379027	-1.06926	0.00015	0.000822372
XLOC_029861	Hspb1	5:135887918-135889563	-1.02654	5e-05	0.000306704	-1.5588	5e-05	0.000299055
XLOC_032512	Dysf	6:84008345-84211067	-1.02697	5e-05	0.000306704	-1.26092	5e-05	0.000299055
XLOC_026359	Gm12715	4:103563401-103564529	-1.02884	5e-05	0.000306704	-1.19325	5e-05	0.000299055
XLOC_030736	Tec	5:72755715-72868483	-1.0305	0.00015	0.000839049	-1.71678	5e-05	0.000299055
XLOC_029797	Cct6a,Snora15	5:129765557-129846371	-1.03293	5e-05	0.000306704	-1.02563	0.0001	0.000569582
XLOC_019722	Kif5c	2:49619297-49774778	-1.03331	0.0022	0.0086068	-1.4052	0.0073	0.0242615
XLOC_004882	Glipr1	10:111972663-112002631	-1.03333	0.0004	0.00197917	-1.27142	0.00085	0.00380251
XLOC_037328	Actn4	7:28881421-28962340	-1.04086	5e-05	0.000306704	-1.33377	5e-05	0.000299055
XLOC_014129	Tuba1b	15:98931424-98934565	-1.04253	5e-05	0.000306704	-1.03176	5e-05	0.000299055
XLOC_001935	Bag2	1:33745483-33757795	-1.04336	5e-05	0.000306704	-1.34308	5e-05	0.000299055
XLOC_030300	Prkag2	5:24862743-25110109	-1.04549	5e-05	0.000306704	-1.00774	5e-05	0.000299055
XLOC_015383	Gart	16:91611467-91646952	-1.04802	5e-05	0.000306704	-1.00893	5e-05	0.000299055
XLOC_010317	-	13:119661605-119669948	-1.04916	5e-05	0.000306704	-2.44638	5e-05	0.000299055
XLOC_044056	Rnf128	X:139563315-139673145	-1.04997	5e-05	0.000306704	-1.18566	5e-05	0.000299055
XLOC_041272	Pkm	9:59656367-59679375	-1.05266	5e-05	0.000306704	-1.10595	5e-05	0.000299055
XLOC_045161	Hmgn5	X:109004470-109013404	-1.05425	5e-05	0.000306704	-1.00343	0.00055	0.00258534
XLOC_016833	Cenpq	17:40923050-40963867	-1.05643	0.01075	0.0327343	-1.00689	0.01525	0.0449055
XLOC_037626	Pold1	7:44532745-44548849	-1.05869	5e-05	0.000306704	-1.21227	5e-05	0.000299055
XLOC_006236	Gm11585	11:102124071-102124640	-1.05894	0.00335	0.0122785	-1.02726	0.0033	0.0124062
XLOC_043409	Fhl1	X:56731786-56793346	-1.06131	5e-05	0.000306704	-2.19018	5e-05	0.000299055
XLOC_001066	Klhdc8a	1:132293597-132307357	-1.06189	5e-05	0.000306704	-1.60285	5e-05	0.000299055
XLOC_042058	Anln,Rp9	9:22331213-22468376	-1.06252	5e-05	0.000306704	-1.14664	5e-05	0.000299055
XLOC_041341	Car12	9:66713685-66766845	-1.06312	0.00415	0.0147184	-1.46164	0.00225	0.00888577
XLOC_041695	Poc1a	9:106280871-106350521	-1.06784	0.0001	0.000582134	-1.13504	0.0002	0.00106186
XLOC_002882	Ptgs2os2	1:150158783-150165374	-1.06981	5e-05	0.000306704	-2.2032	5e-05	0.000299055
XLOC_011839	Spata13	14:60633990-60764556	-1.0699	0.00015	0.000839049	-1.63342	5e-05	0.000299055
XLOC_039044	Tnfrsf22,Tnfrsf23	7:143607658-143686054	-1.0714	5e-05	0.000306704	-1.08815	5e-05	0.000299055
XLOC_005831	Fam57a	11:76046225-76250619	-1.07459	0.0098	0.0303171	-1.087	0.01635	0.0476601
XLOC_021108	Cubn	2:13271600-13497632	-1.07641	0.00195	0.00776514	-1.05923	0.0021	0.0083711
XLOC_030137	Steap1	5:5736316-5749335	-1.07649	5e-05	0.000306704	-1.58725	5e-05	0.000299055
XLOC_034883	Lig1	7:13258966-13311433	-1.07836	5e-05	0.000306704	-1.10822	5e-05	0.000299055
XLOC_017969	Me2	18:73764955-73815770	-1.08039	5e-05	0.000306704	-1.06321	5e-05	0.000299055
XLOC_027463	Txn1	4:57943372-57956411	-1.08397	5e-05	0.000306704	-1.07481	5e-05	0.000299055
XLOC_027649	Mir31	4:88909717-88942039	-1.08398	0.00215	0.00844279	-1.18358	0.0018	0.00732319
XLOC_012970	Gdnf	15:7810533-7837576	-1.08451	0.0013	0.00546169	-1.31352	0.00055	0.00258534
XLOC_023376	Gpatch4	3:88043107-88055993	-1.08561	5e-05	0.000306704	-1.08363	5e-05	0.000299055
XLOC_014641	Filip1l	16:57302002-57607453	-1.08603	0.00635	0.0210587	-1.75953	0.0035	0.0130751
XLOC_027936	Ppih	4:119300009-119320546	-1.08636	0.0015	0.00619656	-2.35904	5e-05	0.000299055
XLOC_007700	Brca1	11:101488763-101551955	-1.0882	0.0004	0.00197917	-1.51719	5e-05	0.000299055
XLOC_033541	Rbpsuh-rs3	6:45059356-47304213	-1.09129	5e-05	0.000306704	-1.0651	5e-05	0.000299055
XLOC_000033	Gm9826	1:7177706-7179735	-1.09619	0.00075	0.00339675	-1.12835	0.00225	0.00888577
XLOC_041780	Cdc25a	9:109875519-109894069	-1.09697	5e-05	0.000306704	-1.18151	5e-05	0.000299055
XLOC_016196	Ltbp1	17:75005567-75392512	-1.09824	5e-05	0.000306704	-1.70382	5e-05	0.000299055
XLOC_026596	Fhl3	4:124700700-124708774	-1.09991	5e-05	0.000306704	-1.8029	5e-05	0.000299055
XLOC_038049	Peg12	7:62458873-62464556	-1.10164	5e-05	0.000306704	-1.11668	5e-05	0.000299055
XLOC_010134	Gm8399	13:80957664-81633154	-1.10231	5e-05	0.000306704	-1.06999	5e-05	0.000299055
XLOC_017958	Rab27b	18:69979130-70141605	-1.10689	0.00085	0.00379027	-1.59469	5e-05	0.000299055
XLOC_036168	Rrm1	7:102441694-102469771	-1.10781	5e-05	0.000306704	-1.22552	5e-05	0.000299055
XLOC_005599	Specc1	11:61956762-62223013	-1.10889	5e-05	0.000306704	-1.366	5e-05	0.000299055
XLOC_013025	Ank,Mir7117	15:27466583-27594979	-1.11076	5e-05	0.000306704	-1.24744	5e-05	0.000299055
XLOC_021564	Lrp2	2:69424339-69586065	-1.11326	0.0011	0.00475675	-1.99483	5e-05	0.000299055
XLOC_003378	Mthfd1l	10:3973117-4167081	-1.11977	5e-05	0.000306704	-1.46796	5e-05	0.000299055
XLOC_018718	-	19:9828638-9837164	-1.11978	5e-05	0.000306704	-2.18869	5e-05	0.000299055
XLOC_036791	Il11	7:4772309-4784341	-1.12064	0.00025	0.00131301	-1.71441	5e-05	0.000299055
XLOC_017947	Spire1	18:67488208-67610916	-1.12148	5e-05	0.000306704	-1.08818	5e-05	0.000299055
XLOC_009041	Actn1	12:80167541-80260486	-1.12325	5e-05	0.000306704	-1.33842	5e-05	0.000299055
XLOC_039437	Rwdd4a	8:47533661-47552955	-1.12669	5e-05	0.000306704	-1.00972	0.0001	0.000569582
XLOC_016627	Kifc1	17:33875665-33890661	-1.12853	5e-05	0.000306704	-1.64978	5e-05	0.000299055
XLOC_032992	4933413G19Rik,Foxm1,Nrip2,RP23-114E15.17	6:128362966-128424931	-1.13006	5e-05	0.000306704	-1.32794	5e-05	0.000299055
XLOC_041587	Gm10123	9:96895657-96896147	-1.13247	5e-05	0.000306704	-1.33267	5e-05	0.000299055
XLOC_014490	Tnk2	16:32643873-32683493	-1.13319	5e-05	0.000306704	-1.45691	5e-05	0.000299055
XLOC_035539	Klk8	7:43690417-43803826	-1.14242	0.00035	0.00176063	-2.61161	5e-05	0.000299055
XLOC_007416	Brip1	11:86058137-86201193	-1.14276	0.0002	0.00107962	-1.39997	0.0015	0.00626942
XLOC_020851	Cse1l	2:166906039-166946389	-1.14876	5e-05	0.000306704	-1.05119	5e-05	0.000299055
XLOC_043832	Pgk1	X:106187099-106203699	-1.1493	5e-05	0.000306704	-1.23131	5e-05	0.000299055
XLOC_002717	Dyrk3	1:131127454-131138340	-1.15848	0.0007	0.00320017	-1.39989	0.00795	0.0260152
XLOC_018616	Npas4	19:4984354-5001845	-1.16092	5e-05	0.000306704	-2.29559	5e-05	0.000299055
XLOC_003252	Enah	1:181896383-182029832	-1.16666	5e-05	0.000306704	-1.19579	5e-05	0.000299055
XLOC_033089	Gprc5a	6:135065584-135084709	-1.16709	5e-05	0.000306704	-1.0932	5e-05	0.000299055
XLOC_042396	Zwilch	9:64117146-64173104	-1.16755	5e-05	0.000306704	-1.31869	5e-05	0.000299055
XLOC_040815	-	9:4978401-4979322	-1.1683	0.0065	0.0214671	-1.0993	0.0128	0.0390249
XLOC_002458	Arl4c	1:88673124-88702221	-1.16883	5e-05	0.000306704	-1.14484	5e-05	0.000299055
XLOC_003962	Ntn4	10:93640680-93747207	-1.16897	5e-05	0.000306704	-1.49463	5e-05	0.000299055
XLOC_029786	Ran	5:129019898-129024323	-1.17207	5e-05	0.000306704	-1.02022	5e-05	0.000299055
XLOC_045489	Sms	X:157443854-157492287	-1.17236	0.0002	0.00107962	-1.75746	5e-05	0.000299055
XLOC_005004	AC117232.1,Pa2g4	10:128557765-128566224	-1.1736	5e-05	0.000306704	-1.15393	5e-05	0.000299055
XLOC_016830	9130008F23Rik	17:40873709-40880615	-1.17389	5e-05	0.000306704	-1.27657	0.0002	0.00106186
XLOC_015367	-	16:90341598-90349872	-1.17694	5e-05	0.000306704	-2.60847	5e-05	0.000299055
XLOC_030257	Gm6560	5:22550431-23275597	-1.18256	0.00035	0.00176063	-1.27936	0.0001	0.000569582
XLOC_009949	Gadd45g	13:51846677-51848468	-1.18514	5e-05	0.000306704	-1.37365	5e-05	0.000299055
XLOC_018860	Tjp2	19:24094496-24225081	-1.18556	5e-05	0.000306704	-1.50752	5e-05	0.000299055
XLOC_043443	Gm7327	X:61785380-61786032	-1.18772	0.00975	0.030183	-1.15181	0.01245	0.0380944
XLOC_019962	Gm4735	2:80837140-80838442	-1.1891	5e-05	0.000306704	-1.52183	5e-05	0.000299055
XLOC_017531	Tubb6	18:67390716-67402748	-1.19145	5e-05	0.000306704	-1.5558	5e-05	0.000299055
XLOC_036348	Mical2	7:112225855-112355194	-1.19366	5e-05	0.000306704	-1.74806	5e-05	0.000299055
XLOC_003335	Dtl	1:191537355-191575544	-1.20151	5e-05	0.000306704	-1.36939	5e-05	0.000299055
XLOC_014546	Polq	16:37011781-37095771	-1.20253	0.001	0.00437303	-1.57347	5e-05	0.000299055
XLOC_000436	Gm26293,Nop58	1:59684917-59719044	-1.20345	5e-05	0.000306704	-1.27109	5e-05	0.000299055
XLOC_041947	Cep126	9:8076632-8134462	-1.20486	0.0001	0.000582134	-1.56472	5e-05	0.000299055
XLOC_031560	Aimp2	5:143817787-143909847	-1.20733	5e-05	0.000306704	-1.05337	0.0004	0.00196153
XLOC_024517	Mgarp	3:51388411-51396746	-1.20766	0.0147	0.0421725	-1.33455	0.0098	0.0310322
XLOC_016159	Ddx11	17:66123519-66152706	-1.2108	5e-05	0.000306704	-1.05456	5e-05	0.000299055
XLOC_002732	Gm29630	1:132268514-132291790	-1.22061	0.0035	0.0127595	-2.80944	5e-05	0.000299055
XLOC_018980	Loxl4	19:42518758-42612846	-1.22078	5e-05	0.000306704	-1.44957	5e-05	0.000299055
XLOC_043710	Msn	X:96096041-96168552	-1.22097	5e-05	0.000306704	-1.3691	5e-05	0.000299055
XLOC_020622	Gm14150	2:151458955-151460309	-1.23203	0.0023	0.00894906	-1.1662	0.00375	0.0138569
XLOC_003465	Sgk1	10:21882183-21999903	-1.23263	5e-05	0.000306704	-1.24236	5e-05	0.000299055
XLOC_004538	Ddx21	10:62580247-62602298	-1.23351	5e-05	0.000306704	-1.01782	5e-05	0.000299055
XLOC_028504	Tubb4b-ps1	5:6769009-7344756	-1.23889	0.0022	0.0086068	-1.39357	0.00105	0.00458424
XLOC_011903	Stc1	14:69029144-69041401	-1.24229	5e-05	0.000306704	-1.44702	5e-05	0.000299055
XLOC_040335	Klhl2	8:64739790-64849980	-1.24355	5e-05	0.000306704	-1.04062	5e-05	0.000299055
XLOC_031679	Gng11	6:4003903-4008445	-1.24537	5e-05	0.000306704	-1.01425	5e-05	0.000299055
XLOC_017087	Srsf7	17:80200066-80207343	-1.24639	5e-05	0.000306704	-1.09713	5e-05	0.000299055
XLOC_008205	Coch	12:51593340-51606052	-1.24878	5e-05	0.000306704	-3.62975	5e-05	0.000299055
XLOC_011220	Flnb	14:7817833-7951726	-1.25006	5e-05	0.000306704	-1.89147	5e-05	0.000299055
XLOC_036793	Ube2s	7:4792873-4812590	-1.25157	0.0091	0.0284889	-1.26054	0.00665	0.0225134
XLOC_041126	Mcam	9:44123767-44142727	-1.2516	5e-05	0.000306704	-1.96674	5e-05	0.000299055
XLOC_019625	Ptgs1	2:36230210-36258593	-1.25204	5e-05	0.000306704	-1.08336	5e-05	0.000299055
XLOC_034408	Ncapd2,Scarna10	6:125168006-125191701	-1.25227	5e-05	0.000306704	-1.43472	5e-05	0.000299055
XLOC_017455	Lmnb1	18:56707581-56753424	-1.2523	5e-05	0.000306704	-1.44514	5e-05	0.000299055
XLOC_022874	Gm5844	3:18008805-18010996	-1.25421	0.0071	0.023095	-1.21044	0.0088	0.0283001
XLOC_031897	Gm43442	6:35926710-35927124	-1.25555	0.00725	0.0234929	-1.45374	0.0051	0.0180141
XLOC_001586	Dusp10	1:184013301-184075636	-1.25614	5e-05	0.000306704	-2.21541	5e-05	0.000299055
XLOC_028368	Apitd1	4:149127120-149137629	-1.25646	0.0046	0.0160752	-1.5221	0.00035	0.00174334
XLOC_033258	Slc25a13	6:6041217-6217173	-1.25916	5e-05	0.000306704	-1.24474	5e-05	0.000299055
XLOC_018181	Fads3	19:10041424-10060525	-1.26255	5e-05	0.000306704	-1.30451	5e-05	0.000299055
XLOC_015090	Umps	16:33954781-33967312	-1.26341	5e-05	0.000306704	-1.17879	5e-05	0.000299055
XLOC_018568	Nanos1	19:60755986-60759913	-1.26703	5e-05	0.000306704	-1.44237	5e-05	0.000299055
XLOC_012319	Ldb3	14:34526698-34588681	-1.26825	5e-05	0.000306704	-2.20073	5e-05	0.000299055
XLOC_016556	Fkbp5	17:28399094-28517524	-1.27068	5e-05	0.000306704	-1.04291	5e-05	0.000299055
XLOC_020761	Fam83d	2:158768092-158786637	-1.27672	5e-05	0.000306704	-1.46402	5e-05	0.000299055
XLOC_013984	Cenpm	15:82233778-82244747	-1.27738	0.0004	0.00197917	-1.56707	5e-05	0.000299055
XLOC_016198	Rasgrp3	17:75435904-75529043	-1.27742	5e-05	0.000306704	-1.16381	5e-05	0.000299055
XLOC_003619	Dcbld1	10:52211882-52321378	-1.27798	5e-05	0.000306704	-1.4255	5e-05	0.000299055
XLOC_037306	Zfp850	7:27984853-28014141	-1.28036	0.0015	0.00619656	-1.75915	5e-05	0.000299055
XLOC_033988	Actg2	6:83512904-83536265	-1.28288	5e-05	0.000306704	-2.66118	5e-05	0.000299055
XLOC_032946	Nop2	6:125131908-125144753	-1.28447	5e-05	0.000306704	-1.00644	5e-05	0.000299055
XLOC_009801	Mboat1	13:30136460-30246717	-1.28747	5e-05	0.000306704	-1.03814	0.0019	0.00766134
XLOC_010635	Eef1e1	13:38645697-38659028	-1.28786	5e-05	0.000306704	-1.09801	5e-05	0.000299055
XLOC_022519	Rbl1	2:157145892-157204706	-1.29017	5e-05	0.000306704	-1.15545	5e-05	0.000299055
XLOC_040940	Cnn1	9:22099218-22109630	-1.29182	5e-05	0.000306704	-3.11341	5e-05	0.000299055
XLOC_041208	Idh3a	9:54586447-54604662	-1.29547	5e-05	0.000306704	-1.13372	5e-05	0.000299055
XLOC_018481	Nolc1	19:46075744-46085528	-1.29748	5e-05	0.000306704	-1.05574	5e-05	0.000299055
XLOC_022207	Ncaph	2:127103808-127134243	-1.29812	5e-05	0.000306704	-1.4325	5e-05	0.000299055
XLOC_041733	Traip	9:107950135-107972270	-1.29864	0.0005	0.00240053	-1.32786	0.00045	0.00216538
XLOC_023377	Iqgap3	3:88081970-88121048	-1.30127	5e-05	0.000306704	-1.45863	5e-05	0.000299055
XLOC_022223	Gm14005	2:128189986-128429854	-1.30248	5e-05	0.000306704	-1.01332	0.0012	0.00514183
XLOC_021367	Phf19	2:34893756-34916014	-1.30338	0.0009	0.00398576	-1.06672	0.0062	0.0212489
XLOC_030272	AI506816	5:23695699-23783711	-1.30473	5e-05	0.000306704	-1.45363	5e-05	0.000299055
XLOC_021437	Gm13461	2:40595245-42653624	-1.30764	5e-05	0.000306704	-1.16056	5e-05	0.000299055
XLOC_011341	Mustn1	14:30879256-30881608	-1.31001	0.00495	0.0171047	-1.94625	0.00155	0.0064487
XLOC_010729	Nop16	13:54584184-54590090	-1.31134	5e-05	0.000306704	-1.15566	5e-05	0.000299055
XLOC_044294	Fancb	X:164980591-164997272	-1.31162	5e-05	0.000306704	-1.66213	5e-05	0.000299055
XLOC_040331	Tll1	8:64014020-64209480	-1.31834	5e-05	0.000306704	-2.06418	5e-05	0.000299055
XLOC_032170	Creb5	6:53287269-53700376	-1.31952	5e-05	0.000306704	-1.27058	0.0063	0.0215374
XLOC_002279	Bard1	1:71027497-71103146	-1.32115	5e-05	0.000306704	-1.56153	5e-05	0.000299055
XLOC_015611	Pkmyt1	17:23726335-23740361	-1.32919	0.0008	0.00358614	-1.36429	5e-05	0.000299055
XLOC_026388	Ndc1	4:107367783-107416346	-1.33059	5e-05	0.000306704	-1.07283	5e-05	0.000299055
XLOC_014775	Mrps6,Slc5a3	16:92058269-92112227	-1.3307	5e-05	0.000306704	-1.25906	5e-05	0.000299055
XLOC_008369	Ttc9	12:81631244-81667278	-1.33242	5e-05	0.000306704	-1.868	5e-05	0.000299055
XLOC_026528	Slc2a1	4:119107929-119138801	-1.33618	5e-05	0.000306704	-1.09292	5e-05	0.000299055
XLOC_023539	Tdrkh	3:94413272-94451130	-1.33714	0.0022	0.0086068	-1.78164	0.00105	0.00458424
XLOC_003691	Dna2	10:62947025-62974185	-1.3382	0.00075	0.00339675	-1.22442	0.0008	0.0036049
XLOC_025636	Cth	3:157894247-157925077	-1.33822	5e-05	0.000306704	-1.24376	5e-05	0.000299055
XLOC_020397	Dut	2:125247189-125258608	-1.33824	5e-05	0.000306704	-1.49154	5e-05	0.000299055
XLOC_040474	Tpd52-ps	8:79680265-79680824	-1.34109	0.01435	0.0413869	-1.73974	0.00675	0.0227558
XLOC_017164	Bambi	18:3507173-3516404	-1.3436	5e-05	0.000306704	-1.60708	5e-05	0.000299055
XLOC_014911	Mcm4	16:15623896-15637400	-1.34899	5e-05	0.000306704	-1.14523	5e-05	0.000299055
XLOC_013527	Krt18	15:102028215-102032026	-1.35189	0.0043	0.0151554	-1.96612	0.00085	0.00380251
XLOC_032775	Fancd2	6:113493638-113600715	-1.35444	0.00745	0.0239865	-1.7255	0.0037	0.0137131
XLOC_033465	Klrg2	6:38625289-38637253	-1.35472	0.0008	0.00358614	-1.86784	0.00015	0.000822372
XLOC_020611	Gins1	2:150905399-150931280	-1.35608	0.0017	0.00690727	-1.2878	0.00215	0.00854539
XLOC_039396	Zdhhc2	8:40423814-40634797	-1.35894	0.00255	0.00976518	-1.08261	0.00825	0.0268293
XLOC_008740	Pgk1-rs7	12:10898565-10900296	-1.36112	0.0003	0.00153873	-1.48788	0.00015	0.000822372
XLOC_020442	Slc20a1	2:129197251-129235604	-1.36776	5e-05	0.000306704	-1.21786	5e-05	0.000299055
XLOC_004616	Adarb1	10:77290725-77418270	-1.37248	5e-05	0.000306704	-1.26383	5e-05	0.000299055
XLOC_037567	Gm5593	7:42105898-42107275	-1.37584	0.0062	0.0206115	-1.9473	0.0024	0.00939908
XLOC_023043	Plk4	3:40800001-40817054	-1.37954	5e-05	0.000306704	-1.65485	5e-05	0.000299055
XLOC_029423	Lrrc8c	5:105519387-105613018	-1.38141	5e-05	0.000306704	-1.30962	5e-05	0.000299055
XLOC_038212	Blm	7:80454732-80535119	-1.3828	5e-05	0.000306704	-1.59178	5e-05	0.000299055
XLOC_026835	Epha2	4:141301239-141329384	-1.38294	5e-05	0.000306704	-1.86489	5e-05	0.000299055
XLOC_024710	Gm6634	3:70772378-70807362	-1.38316	5e-05	0.000306704	-1.4542	5e-05	0.000299055
XLOC_002687	Mcm6	1:128331589-128359664	-1.38586	5e-05	0.000306704	-1.22856	5e-05	0.000299055
XLOC_012859	Dis3	14:99046412-99254493	-1.39475	5e-05	0.000306704	-1.08038	5e-05	0.000299055
XLOC_045559	Gm15228	X:167158951-167174375	-1.39489	5e-05	0.000306704	-2.76094	5e-05	0.000299055
XLOC_009901	Gm9817	13:45078497-45081222	-1.39602	0.0047	0.0163615	-2.18875	0.00115	0.00496195
XLOC_002096	Nabp1	1:51464975-51478425	-1.39701	5e-05	0.000306704	-1.0897	5e-05	0.000299055
XLOC_041231	Cspg4	9:56864960-56899873	-1.39947	5e-05	0.000306704	-1.15168	5e-05	0.000299055
XLOC_017742	-	18:32440249-32448444	-1.40014	5e-05	0.000306704	-1.26206	5e-05	0.000299055
XLOC_005439	Nhp2	11:51619734-51635896	-1.40511	5e-05	0.000306704	-1.04556	5e-05	0.000299055
XLOC_025859	1700009N14Rik	4:39450294-39451776	-1.40696	0.00035	0.00176063	-3.07017	5e-05	0.000299055
XLOC_045088	Gm9115	X:102724401-102725749	-1.40702	0.0039	0.013974	-1.07531	0.01505	0.0444416
XLOC_003507	-	10:26107748-26108731	-1.40917	0.001	0.00437303	-1.79293	0.0003	0.00152612
XLOC_022181	Gatm	2:122594466-122611303	-1.41235	0.0141	0.0408218	-1.15348	0.00935	0.0298153
XLOC_035881	Fanci	7:79391928-79466362	-1.4127	0.00675	0.0220993	-1.46099	0.0054	0.0189167
XLOC_023456	Gm42674,S100a3,S100a4	3:90560555-90606045	-1.41405	5e-05	0.000306704	-2.44409	5e-05	0.000299055
XLOC_003114	Pcp4l1	1:171173261-171196268	-1.41592	5e-05	0.000306704	-1.6952	5e-05	0.000299055
XLOC_034232	Rad18	6:112614774-112696686	-1.41637	5e-05	0.000306704	-1.44463	5e-05	0.000299055
XLOC_020343	Nusap1	2:119609511-119651325	-1.41957	5e-05	0.000306704	-1.34216	5e-05	0.000299055
XLOC_044771	Gm14680	X:62775584-62776685	-1.4203	5e-05	0.000306704	-1.759	5e-05	0.000299055
XLOC_007918	Tk1	11:117809667-117839908	-1.42145	0.0005	0.00240053	-1.6848	5e-05	0.000299055
XLOC_004018	Slc6a15	10:103367737-103419378	-1.4244	0.00015	0.000839049	-1.38976	0.0002	0.00106186
XLOC_039469	Hmgb2	8:57511781-57515999	-1.43168	5e-05	0.000306704	-1.61628	5e-05	0.000299055
XLOC_011482	Cdkn3	14:46760412-46771885	-1.43921	5e-05	0.000306704	-1.63406	0.0001	0.000569582
XLOC_009161	Efcab11	12:99717530-99884368	-1.44043	0.00205	0.00809926	-1.28225	0.0042	0.0152506
XLOC_004406	Amd2	10:35708690-35711891	-1.44071	0.0007	0.00320017	-1.18846	0.0027	0.0104152
XLOC_029248	Ppbp	5:90768517-90770063	-1.44177	5e-05	0.000306704	-2.09771	5e-05	0.000299055
XLOC_027611	Haus6	4:86578854-86612055	-1.4443	5e-05	0.000306704	-1.373	5e-05	0.000299055
XLOC_013353	Parvb	15:84232042-84315688	-1.4444	5e-05	0.000306704	-1.2659	5e-05	0.000299055
XLOC_009750	Hist1h2ab,Hist1h3b	13:23751089-23754753	-1.44615	5e-05	0.000306704	-1.86639	5e-05	0.000299055
XLOC_042687	Pik3cb	9:99036470-99140621	-1.45007	5e-05	0.000306704	-1.26467	5e-05	0.000299055
XLOC_007222	Gsg2	11:73090582-73147446	-1.45352	5e-05	0.000306704	-1.43475	5e-05	0.000299055
XLOC_042135	Gm27219	9:36813132-36813874	-1.45403	0.0016	0.00655585	-1.15184	0.007	0.0234476
XLOC_008666	4930427A07Rik	12:113156416-113166048	-1.45641	5e-05	0.000306704	-1.51186	0.0003	0.00152612
XLOC_018326	Gm10053	19:24875685-24876634	-1.45691	0.0001	0.000582134	-1.18266	0.00025	0.00129994
XLOC_009625	Inhba	13:16011850-16031609	-1.45954	5e-05	0.000306704	-2.2927	5e-05	0.000299055
XLOC_004156	Prim1	10:128015167-128030037	-1.46006	5e-05	0.000306704	-1.48829	5e-05	0.000299055
XLOC_023334	Fhdc1	3:84442197-84481240	-1.46234	0.0003	0.00153873	-2.10576	5e-05	0.000299055
XLOC_020457	Gm23187,Gm23650,Gm24451,Nop56,Snord57	2:130274429-130284547	-1.46258	5e-05	0.000306704	-1.20892	5e-05	0.000299055
XLOC_036607	Ptpre	7:135537680-135686294	-1.46823	5e-05	0.000306704	-1.42808	5e-05	0.000299055
XLOC_021538	Grb14	2:64912475-65024987	-1.4715	5e-05	0.000306704	-1.34906	5e-05	0.000299055
XLOC_007324	Tmem97	11:78541816-78550777	-1.47231	5e-05	0.000306704	-1.04047	5e-05	0.000299055
XLOC_033587	Cycs	6:50562562-50566538	-1.47273	5e-05	0.000306704	-1.10797	5e-05	0.000299055
XLOC_021513	Ly75	2:60292102-60383303	-1.48281	5e-05	0.000306704	-2.11484	5e-05	0.000299055
XLOC_034426	Rad51ap1	6:126923049-126939587	-1.48346	0.00105	0.00456523	-1.61558	5e-05	0.000299055
XLOC_012712	Esco2	14:65819037-65833994	-1.48772	5e-05	0.000306704	-1.45548	5e-05	0.000299055
XLOC_042643	Chst2	9:95399291-95408554	-1.49004	5e-05	0.000306704	-1.29805	5e-05	0.000299055
XLOC_037682	Grwd1	7:45825226-45830944	-1.49076	5e-05	0.000306704	-1.06612	5e-05	0.000299055
XLOC_012463	Wdhd1	14:47240943-47276878	-1.4919	5e-05	0.000306704	-1.62162	5e-05	0.000299055
XLOC_008964	Pole2	12:69201778-69228190	-1.49402	5e-05	0.000306704	-1.79543	5e-05	0.000299055
XLOC_009950	Gm26651	13:51969826-51976933	-1.49659	0.0024	0.00926913	-1.87871	0.0008	0.0036049
XLOC_029598	Cit	5:115845268-116008947	-1.49903	0.0002	0.00107962	-2.23968	5e-05	0.000299055
XLOC_018586	-	19:4061396-4066371	-1.49927	5e-05	0.000306704	-1.57937	5e-05	0.000299055
XLOC_016680	Vars	17:34996697-35016322	-1.50039	0.00055	0.00261015	-1.5165	5e-05	0.000299055
XLOC_013147	Myc	15:61985340-61990374	-1.50293	5e-05	0.000306704	-1.05994	5e-05	0.000299055
XLOC_008535	Vrk1	12:106010198-106088255	-1.50339	5e-05	0.000306704	-1.05052	5e-05	0.000299055
XLOC_039912	Cenpn	8:116888291-116960445	-1.50673	0.00505	0.0174148	-1.39269	0.00205	0.00819579
XLOC_013744	Has2	15:56665626-56778399	-1.51225	5e-05	0.000306704	-2.46365	5e-05	0.000299055
XLOC_006608	Fignl1	11:11787430-11808962	-1.51302	5e-05	0.000306704	-1.47842	5e-05	0.000299055
XLOC_017811	Pcdh1	18:38185762-38229145	-1.51696	5e-05	0.000306704	-1.28874	0.0008	0.0036049
XLOC_003675	Ppa1	10:61648551-61674168	-1.51908	5e-05	0.000306704	-1.69512	5e-05	0.000299055
XLOC_041699	Rrp9	9:106470321-106485424	-1.52107	0.00025	0.00131301	-1.15999	0.00045	0.00216538
XLOC_034728	Fam60a	6:148921034-148947129	-1.52677	5e-05	0.000306704	-2.26191	5e-05	0.000299055
XLOC_045004	Pola1	X:93304766-93749951	-1.52925	5e-05	0.000306704	-1.07439	5e-05	0.000299055
XLOC_008697	Ncapg2	12:116405401-116463531	-1.5302	5e-05	0.000306704	-1.33323	5e-05	0.000299055
XLOC_013048	Pop1	15:34495299-34531023	-1.53044	5e-05	0.000306704	-1.28875	5e-05	0.000299055
XLOC_020322	Knstrn	2:118814002-118853957	-1.53089	5e-05	0.000306704	-1.60966	5e-05	0.000299055
XLOC_026571	Mycl	4:122995651-123002485	-1.53178	5e-05	0.000306704	-2.78716	5e-05	0.000299055
XLOC_014929	2610318N02Rik	16:17113398-17125140	-1.5319	0.0135	0.0394716	-1.71453	0.007	0.0234476
XLOC_035667	Nav2	7:48898806-49610090	-1.53245	5e-05	0.000306704	-1.55413	5e-05	0.000299055
XLOC_007651	Krt19	11:100140809-100148665	-1.5328	5e-05	0.000306704	-2.01998	5e-05	0.000299055
XLOC_020330	Rad51	2:119112650-119157034	-1.53303	0.0001	0.000582134	-1.30379	0.0001	0.000569582
XLOC_033547	-	6:47780480-47780686	-1.53321	0.0024	0.00926913	-1.78983	0.0011	0.00475979
XLOC_032137	Mpp6	6:50110177-50263862	-1.53649	5e-05	0.000306704	-1.56415	5e-05	0.000299055
XLOC_021562	Spc25	2:69193788-69206194	-1.54084	5e-05	0.000306704	-1.52877	5e-05	0.000299055
XLOC_013892	Recql4	15:76701475-76710559	-1.541	0.0025	0.00959534	-1.85104	0.0067	0.0226433
XLOC_005169	Fbxo48	11:16951374-16958487	-1.54218	0.00035	0.00176063	-1.26937	0.01315	0.0398511
XLOC_008845	Prkar2b	12:31958475-32061303	-1.54318	5e-05	0.000306704	-1.98192	5e-05	0.000299055
XLOC_029881	Vgf	5:137013007-137033440	-1.5481	0.0066	0.0217024	-1.78908	0.0017	0.00697261
XLOC_027300	Kif24	4:41390544-41464887	-1.55109	0.0006	0.00281401	-1.2648	0.00505	0.0178792
XLOC_016508	Chtf18	17:25717170-25731456	-1.55851	0.0002	0.00107962	-1.64471	0.0003	0.00152612
XLOC_013738	Dscc1	15:55076098-55090491	-1.55928	0.0004	0.00197917	-1.48871	0.0012	0.00514183
XLOC_044660	Apln	X:48025145-48046417	-1.56037	5e-05	0.000306704	-1.3097	5e-05	0.000299055
XLOC_014961	Cdc45	16:18780446-18835261	-1.56258	0.01645	0.0463225	-1.72798	0.0032	0.0120736
XLOC_019864	Hat1	2:71388957-71441622	-1.56397	5e-05	0.000306704	-1.05555	5e-05	0.000299055
XLOC_018078	Slc29a2	19:5024005-5031971	-1.56418	5e-05	0.000306704	-1.03902	0.0025	0.00974306
XLOC_013767	Fam84b	15:60818993-60853778	-1.56499	5e-05	0.000306704	-1.28981	5e-05	0.000299055
XLOC_019871	Itga6	2:71745615-71858770	-1.56557	5e-05	0.000306704	-1.33021	5e-05	0.000299055
XLOC_000233	AC084391.1,Cnnm4	1:36471619-36508767	-1.57036	5e-05	0.000306704	-2.49577	5e-05	0.000299055
XLOC_024025	H2afz	3:137864486-137866922	-1.57118	5e-05	0.000306704	-1.22141	5e-05	0.000299055
XLOC_038082	Aldh1a3	7:66390889-66427517	-1.5749	5e-05	0.000306704	-3.5405	5e-05	0.000299055
XLOC_015693	Kifc5b	17:26916948-26932596	-1.58332	5e-05	0.000306704	-1.68274	5e-05	0.000299055
XLOC_010168	Dhfr	13:92211871-92389053	-1.58468	5e-05	0.000306704	-1.57114	5e-05	0.000299055
XLOC_040631	-	8:103300744-103347676	-1.5928	0.00035	0.00176063	-1.8717	0.0001	0.000569582
XLOC_024835	Pmf1	3:88394139-88410365	-1.59646	5e-05	0.000306704	-1.29222	5e-05	0.000299055
XLOC_028851	Lyar	5:38220469-38234306	-1.59651	5e-05	0.000306704	-1.44292	5e-05	0.000299055
XLOC_040540	Neto2	8:85636587-85701021	-1.59765	5e-05	0.000306704	-1.20918	5e-05	0.000299055
XLOC_035647	Ldha	7:46841474-46855627	-1.60164	5e-05	0.000306704	-1.23791	5e-05	0.000299055
XLOC_027871	Nasp	4:116601051-116627941	-1.60709	5e-05	0.000306704	-1.25082	5e-05	0.000299055
XLOC_011037	Cenph	13:100759593-100775899	-1.60961	5e-05	0.000306704	-1.55879	5e-05	0.000299055
XLOC_018958	Pdlim1	19:40221172-40271842	-1.61063	5e-05	0.000306704	-1.31577	5e-05	0.000299055
XLOC_011937	Htr2a	14:74640388-74709489	-1.61232	5e-05	0.000306704	-1.02129	5e-05	0.000299055
XLOC_032483	Loxl3	6:83034152-83067318	-1.61271	5e-05	0.000306704	-2.17638	5e-05	0.000299055
XLOC_025220	Csf1	3:107741046-107760469	-1.61745	5e-05	0.000306704	-1.20799	5e-05	0.000299055
XLOC_013752	Atad2	15:58094046-58135082	-1.62017	5e-05	0.000306704	-1.28344	5e-05	0.000299055
XLOC_033651	Lsm5	6:56701062-56704710	-1.62676	0.0007	0.00320017	-1.22892	0.00315	0.0119081
XLOC_000505	Ccnyl1	1:64679870-64725644	-1.62835	5e-05	0.000306704	-1.66871	5e-05	0.000299055
XLOC_009873	Gcnt2	13:40859767-41013019	-1.63247	5e-05	0.000306704	-1.53027	0.0002	0.00106186
XLOC_016117	Chaf1a	17:56040358-56075028	-1.63504	5e-05	0.000306704	-1.49198	5e-05	0.000299055
XLOC_033970	Dok1	6:83030930-83033991	-1.64036	5e-05	0.000306704	-1.6517	5e-05	0.000299055
XLOC_003708	Rtkn2	10:67979569-68059740	-1.64315	0.00065	0.00300802	-1.37435	0.00155	0.0064487
XLOC_020833	Mmp9	2:164940779-164955850	-1.64706	0.00145	0.00601562	-1.73587	5e-05	0.000299055
XLOC_022759	Lama5	2:180176372-180225859	-1.64729	5e-05	0.000306704	-1.06817	0.004	0.0146376
XLOC_004043	E2f7	10:110745438-110896550	-1.64804	5e-05	0.000306704	-2.28307	5e-05	0.000299055
XLOC_022242	Ckap2l	2:129246375-129297212	-1.64994	5e-05	0.000306704	-1.74454	5e-05	0.000299055
XLOC_000826	Bok	1:93660445-93695764	-1.65028	5e-05	0.000306704	-2.49661	5e-05	0.000299055
XLOC_018723	Fen1	19:10198367-10207824	-1.65183	5e-05	0.000306704	-1.3785	5e-05	0.000299055
XLOC_018720	Incenp	19:9870280-9899533	-1.65657	5e-05	0.000306704	-1.39435	5e-05	0.000299055
XLOC_043583	Dkc1	X:75095853-75132791	-1.66658	5e-05	0.000306704	-1.76809	5e-05	0.000299055
XLOC_026626	Clspn	4:126556934-126593903	-1.67231	0.00035	0.00176063	-1.94047	5e-05	0.000299055
XLOC_022078	Arhgap11a	2:113830017-113848716	-1.67401	5e-05	0.000306704	-1.71375	5e-05	0.000299055
XLOC_021581	Dlx2	2:71543407-71546754	-1.67533	5e-05	0.000306704	-3.39127	5e-05	0.000299055
XLOC_010544	Gmnn	13:24751844-24761923	-1.67649	5e-05	0.000306704	-1.69306	5e-05	0.000299055
XLOC_026018	Smc2	4:52439242-52488260	-1.67779	5e-05	0.000306704	-1.69041	5e-05	0.000299055
XLOC_012729	Cdca2,Gm20667	14:67673176-67715841	-1.6819	5e-05	0.000306704	-2.01908	5e-05	0.000299055
XLOC_025781	Mms22l	4:24496434-24602950	-1.68425	5e-05	0.000306704	-1.40502	5e-05	0.000299055
XLOC_037500	Ccne1	7:38097983-38107534	-1.68615	5e-05	0.000306704	-1.13242	5e-05	0.000299055
XLOC_013973	Rangap1	15:81704247-81729919	-1.6868	5e-05	0.000306704	-1.11869	5e-05	0.000299055
XLOC_037359	-	7:30109080-30109725	-1.68795	0.01005	0.0309495	-2.54868	0.00695	0.023326
XLOC_041760	Prkar2a	9:108689313-108750436	-1.69375	5e-05	0.000306704	-1.39998	5e-05	0.000299055
XLOC_024631	Gpr149	3:62529076-62605967	-1.69556	5e-05	0.000306704	-1.69192	5e-05	0.000299055
XLOC_042552	Htr1b	9:81628290-81645156	-1.69645	5e-05	0.000306704	-1.62323	5e-05	0.000299055
XLOC_016122	Uhrf1	17:56303320-56323486	-1.69745	5e-05	0.000306704	-2.15368	5e-05	0.000299055
XLOC_041332	2810417H13Rik	9:65828929-65908794	-1.69814	0.00015	0.000839049	-2.1933	5e-05	0.000299055
XLOC_043168	Timp1	X:20797813-20921004	-1.7016	5e-05	0.000306704	-1.6369	5e-05	0.000299055
XLOC_025620	Tnni3k	3:154786290-155056618	-1.70617	0.01265	0.0373886	-1.99062	0.00865	0.027877
XLOC_014791	Chaf1b	16:93883900-93906269	-1.70922	5e-05	0.000306704	-1.25881	5e-05	0.000299055
XLOC_045078	Ercc6l	X:102141715-102157091	-1.71928	5e-05	0.000306704	-1.87397	5e-05	0.000299055
XLOC_026445	Stil	4:115000122-115043205	-1.72158	5e-05	0.000306704	-2.05045	5e-05	0.000299055
XLOC_023691	Ngf	3:102469765-102521013	-1.72746	5e-05	0.000306704	-2.54918	5e-05	0.000299055
XLOC_007586	Gm23451,Top2a	11:98992942-99024224	-1.73347	5e-05	0.000306704	-1.84216	5e-05	0.000299055
XLOC_012619	Mcpt8	14:56082165-56085314	-1.73872	5e-05	0.000306704	-1.07481	0.0002	0.00106186
XLOC_023302	4930579G24Rik	3:79603787-79632820	-1.73988	0.0017	0.00690727	-1.325	0.0021	0.0083711
XLOC_020625	Sdcbp2	2:151572482-151590005	-1.74705	0.0031	0.0115144	-1.47248	0.0044	0.0158794
XLOC_042132	Chek1	9:36708402-36727065	-1.74735	5e-05	0.000306704	-1.01934	0.00265	0.0102368
XLOC_024787	Fhdc1	3:84442197-84481240	-1.752	5e-05	0.000306704	-2.04596	5e-05	0.000299055
XLOC_003074	Uck2	1:167222882-167289856	-1.75457	5e-05	0.000306704	-1.0003	5e-05	0.000299055
XLOC_016923	Sgol1	17:53674785-53689333	-1.75985	5e-05	0.000306704	-1.81889	0.0003	0.00152612
XLOC_037750	E2f8	7:48866428-48886608	-1.76048	5e-05	0.000306704	-2.0091	5e-05	0.000299055
XLOC_035889	Ticrr	7:79660195-79715720	-1.76071	0.0001	0.000582134	-1.85524	5e-05	0.000299055
XLOC_004429	Amd1	10:40287457-40302188	-1.76256	5e-05	0.000306704	-1.39796	5e-05	0.000299055
XLOC_029496	Pole	5:110286305-110339710	-1.76518	5e-05	0.000306704	-1.48245	0.0001	0.000569582
XLOC_041910	Kif15	9:122951055-123023490	-1.76533	5e-05	0.000306704	-1.91394	5e-05	0.000299055
XLOC_010453	Hist1h2ap	13:21833025-21833507	-1.77465	5e-05	0.000306704	-2.09136	5e-05	0.000299055
XLOC_005870	Spag5	11:78301528-78322457	-1.77954	5e-05	0.000306704	-2.03122	5e-05	0.000299055
XLOC_010202	Gcnt4	13:96924475-96950914	-1.78495	5e-05	0.000306704	-1.80718	5e-05	0.000299055
XLOC_032934	Cdca3	6:124829546-124833701	-1.7904	5e-05	0.000306704	-1.89173	5e-05	0.000299055
XLOC_012032	Mir17,Mir17hg,Mir18,Mir19a,Mir19b-1,Mir20a,Mir92-1	14:115040993-115046727	-1.79129	0.002	0.00792938	-2.22935	0.00095	0.00420291
XLOC_010207	Lncenc1	13:97434969-97497546	-1.79588	0.0003	0.00153873	-1.82397	0.00025	0.00129994
XLOC_018114	Cdca5	19:6084982-6092630	-1.79871	5e-05	0.000306704	-1.76699	5e-05	0.000299055
XLOC_032480	M1ap	6:82946901-83030309	-1.80015	0.0065	0.0214671	-1.90301	0.0038	0.0140074
XLOC_003590	Cd24a	10:43578747-43584264	-1.80128	5e-05	0.000306704	-2.53911	5e-05	0.000299055
XLOC_005670	Aurkb	11:69045646-69051664	-1.80251	5e-05	0.000306704	-1.97736	5e-05	0.000299055
XLOC_008707	Macc1	12:119390480-119467080	-1.80325	5e-05	0.000306704	-1.83696	5e-05	0.000299055
XLOC_020314	Bub1b	2:118554890-118641591	-1.80384	5e-05	0.000306704	-1.53318	5e-05	0.000299055
XLOC_024336	Ect2	3:27097221-27153878	-1.80458	5e-05	0.000306704	-1.99086	5e-05	0.000299055
XLOC_043682	-	X:92898507-92898778	-1.8103	0.00235	0.00911489	-2.30654	0.0013	0.00552165
XLOC_019879	Cdca7	2:72476158-72486893	-1.81047	5e-05	0.000306704	-1.14509	0.0005	0.00237823
XLOC_038941	Mki67	7:135689749-135716582	-1.81211	5e-05	0.000306704	-1.81838	5e-05	0.000299055
XLOC_008274	Lrr1	12:69168812-69179011	-1.81347	0.00115	0.00492593	-1.88456	0.0015	0.00626942
XLOC_034611	Gm44274,Gm44275,Pbp2	6:135289358-135341684	-1.8147	5e-05	0.000306704	-1.63346	5e-05	0.000299055
XLOC_032283	Mad2l1	6:66535389-66547220	-1.82289	5e-05	0.000306704	-1.68155	5e-05	0.000299055
XLOC_007801	Kpna2	11:106988628-106999541	-1.82565	5e-05	0.000306704	-1.45109	5e-05	0.000299055
XLOC_013458	Tuba1c	15:99029890-99038105	-1.82793	5e-05	0.000306704	-1.72974	5e-05	0.000299055
XLOC_021045	Mcm10	2:4989713-5012791	-1.82896	5e-05	0.000306704	-1.34912	0.0012	0.00514183
XLOC_012465	Dlgap5	14:47387778-47418407	-1.83445	5e-05	0.000306704	-2.07643	5e-05	0.000299055
XLOC_022531	Tgm2	2:158028496-158146436	-1.83813	5e-05	0.000306704	-1.05131	5e-05	0.000299055
XLOC_013535	Espl1	15:102296271-102324357	-1.84095	5e-05	0.000306704	-1.92898	5e-05	0.000299055
XLOC_020240	Kif18a	2:109092296-109341916	-1.84156	5e-05	0.000306704	-1.42724	0.00035	0.00174334
XLOC_004246	Fbxo5	10:5799159-5805600	-1.84228	5e-05	0.000306704	-1.77712	5e-05	0.000299055
XLOC_042573	Ube2cbp	9:86307305-86464950	-1.84366	0.0002	0.00107962	-1.50923	0.0004	0.00196153
XLOC_030349	Tyms	5:30055908-30073617	-1.84465	5e-05	0.000306704	-1.23852	5e-05	0.000299055
XLOC_012175	4930452B06Rik	14:8431191-8666240	-1.84511	5e-05	0.000306704	-1.70064	5e-05	0.000299055
XLOC_000407	Sgol2a	1:57954889-58026074	-1.84788	5e-05	0.000306704	-1.83666	5e-05	0.000299055
XLOC_004571	Cdk1	10:69336634-69352938	-1.84835	5e-05	0.000306704	-1.81897	5e-05	0.000299055
XLOC_007431	Prr11	11:87089152-87108708	-1.8506	5e-05	0.000306704	-1.77237	5e-05	0.000299055
XLOC_011991	Bora	14:99046412-99254493	-1.8516	0.00285	0.0107266	-1.51673	0.0012	0.00514183
XLOC_001448	Tagln2	1:172500046-172507397	-1.85219	5e-05	0.000306704	-1.9019	5e-05	0.000299055
XLOC_038827	Kif22	7:127027728-127042471	-1.85518	5e-05	0.000306704	-1.62153	5e-05	0.000299055
XLOC_014216	Itga5	15:103344288-103366763	-1.85861	5e-05	0.000306704	-2.04227	5e-05	0.000299055
XLOC_022126	Oip5	2:119609511-119651325	-1.86127	0.01215	0.0361626	-1.31024	0.01505	0.0444416
XLOC_039479	Mfap3l	8:60609863-60676729	-1.86585	5e-05	0.000306704	-1.84501	5e-05	0.000299055
XLOC_006239	BC030867	11:102248881-102265187	-1.86774	5e-05	0.000306704	-1.80254	5e-05	0.000299055
XLOC_025699	Ccne2	4:11191350-11254258	-1.87173	5e-05	0.000306704	-2.10722	5e-05	0.000299055
XLOC_042039	Spc24	9:21755441-21760369	-1.87649	5e-05	0.000306704	-1.82759	5e-05	0.000299055
XLOC_045276	Timm8a1	X:134537255-134541865	-1.88096	5e-05	0.000306704	-1.06032	5e-05	0.000299055
XLOC_026394	Lrp8	4:107802201-107876840	-1.88288	5e-05	0.000306704	-1.73391	5e-05	0.000299055
XLOC_039603	Mcm5	8:75109527-75128439	-1.88396	5e-05	0.000306704	-1.93312	5e-05	0.000299055
XLOC_006159	Cdc6	11:98907633-98923940	-1.88463	5e-05	0.000306704	-2.0256	5e-05	0.000299055
XLOC_001839	Mcm3	1:20802967-20820312	-1.88964	5e-05	0.000306704	-1.15097	5e-05	0.000299055
XLOC_018413	Hells	19:38930914-38971355	-1.88967	5e-05	0.000306704	-1.81508	5e-05	0.000299055
XLOC_028790	Tacc3	5:33634951-33678995	-1.89231	5e-05	0.000306704	-2.04067	5e-05	0.000299055
XLOC_030154	Dbf4	5:8396972-8422773	-1.89814	5e-05	0.000306704	-1.55053	5e-05	0.000299055
XLOC_002911	Lamc2	1:153122627-153186447	-1.90256	5e-05	0.000306704	-1.58043	0.007	0.0234476
XLOC_036099	Lrrc32	7:98489282-98502181	-1.91737	5e-05	0.000306704	-1.01808	5e-05	0.000299055
XLOC_022445	Foxs1	2:152931897-152933208	-1.91933	5e-05	0.000306704	-2.30809	5e-05	0.000299055
XLOC_039383	Dusp4	8:34807285-34821997	-1.92053	5e-05	0.000306704	-1.26634	5e-05	0.000299055
XLOC_010985	F2rl1	13:95511727-95525403	-1.92054	5e-05	0.000306704	-2.10549	5e-05	0.000299055
XLOC_035518	Siglecg	7:43398111-43418358	-1.92781	5e-05	0.000306704	-2.83134	5e-05	0.000299055
XLOC_041485	Ttk	9:83834675-83872530	-1.92992	5e-05	0.000306704	-1.99276	5e-05	0.000299055
XLOC_042449	Ccnb2	9:70407687-70421571	-1.9303	5e-05	0.000306704	-1.82287	5e-05	0.000299055
XLOC_015707	Hmga1	17:27556619-27565749	-1.93216	5e-05	0.000306704	-2.46464	5e-05	0.000299055
XLOC_008767	Kcnf1	12:17172099-17176888	-1.93267	5e-05	0.000306704	-2.71468	5e-05	0.000299055
XLOC_010930	Polr3g	13:81673842-81711181	-1.93325	5e-05	0.000306704	-1.52677	5e-05	0.000299055
XLOC_017051	-	17:73054793-73084688	-1.93705	5e-05	0.000306704	-1.93993	5e-05	0.000299055
XLOC_020661	Hck	2:153108467-153151441	-1.9412	5e-05	0.000306704	-1.27806	0.0007	0.00320414
XLOC_042932	Cck	9:121489824-121495689	-1.94393	5e-05	0.000306704	-3.58724	5e-05	0.000299055
XLOC_017043	Ndc80	17:71496099-71526857	-1.94861	5e-05	0.000306704	-2.02191	5e-05	0.000299055
XLOC_032189	Aqp1	6:55336283-55348555	-1.94872	5e-05	0.000306704	-1.30378	5e-05	0.000299055
XLOC_001165	Aspm	1:139454771-139494091	-1.95921	5e-05	0.000306704	-1.6264	5e-05	0.000299055
XLOC_032474	Eva1a	6:82041042-82093099	-1.95994	5e-05	0.000306704	-1.96908	5e-05	0.000299055
XLOC_011275	Plau	14:20836609-20843388	-1.96431	5e-05	0.000306704	-1.22385	5e-05	0.000299055
XLOC_043979	Cenpi	X:134308083-134362639	-1.96449	5e-05	0.000306704	-1.75937	5e-05	0.000299055
XLOC_039642	Ddx39	8:83715176-83741326	-1.97157	5e-05	0.000306704	-1.34385	5e-05	0.000299055
XLOC_005747	Fam64a	11:72042031-72047375	-1.97238	5e-05	0.000306704	-1.68394	5e-05	0.000299055
XLOC_018930	Htr7	19:35958685-36058071	-1.97616	5e-05	0.000306704	-1.68661	0.0007	0.00320414
XLOC_014143	Racgap1	15:99620495-99651656	-1.98164	5e-05	0.000306704	-1.6924	5e-05	0.000299055
XLOC_000282	Il18rap	1:40515361-40551706	-1.98616	5e-05	0.000306704	-2.18146	5e-05	0.000299055
XLOC_004786	Gas2l3	10:89408822-89443967	-1.99096	5e-05	0.000306704	-1.40584	5e-05	0.000299055
XLOC_014614	C330027C09Rik	16:48994184-49019709	-1.99216	5e-05	0.000306704	-1.83957	5e-05	0.000299055
XLOC_019432	Sapcd2	2:25372320-25378213	-1.99286	0.0004	0.00197917	-1.82367	0.0006	0.00280103
XLOC_021028	Suv39h2	2:3424129-3475031	-1.99683	0.00015	0.000839049	-1.75224	0.00245	0.00957286
XLOC_037398	Fxyd5,Fxyd7,Mir7050	7:31032721-31051467	-1.99914	5e-05	0.000306704	-1.00262	5e-05	0.000299055
XLOC_020329	Casc5	2:119047118-119106228	-2.00001	5e-05	0.000306704	-1.92997	5e-05	0.000299055
XLOC_008952	Mis18bp1	12:65132733-65172610	-2.00118	5e-05	0.000306704	-1.7524	5e-05	0.000299055
XLOC_025948	Melk	4:44300875-44364675	-2.00239	5e-05	0.000306704	-1.8548	5e-05	0.000299055
XLOC_003314	Cenpf	1:189640553-189688086	-2.00515	5e-05	0.000306704	-1.73119	5e-05	0.000299055
XLOC_004791	-	10:89743196-89744951	-2.00878	0.0011	0.00475675	-3.42068	0.00245	0.00957286
XLOC_009945	Cks2	13:51645231-51650660	-2.01089	5e-05	0.000306704	-1.68368	5e-05	0.000299055
XLOC_012835	Diaph3	14:86655362-87141235	-2.01199	5e-05	0.000306704	-2.06115	5e-05	0.000299055
XLOC_011842	Sacs	14:61114720-61258490	-2.01554	5e-05	0.000306704	-2.23377	5e-05	0.000299055
XLOC_004933	Hmga2	10:120361200-120476469	-2.01851	5e-05	0.000306704	-1.96193	5e-05	0.000299055
XLOC_033240	Tfpi2	6:3962591-3988919	-2.02493	5e-05	0.000306704	-1.20289	0.00015	0.000822372
XLOC_018398	Kif11	19:37376358-37421859	-2.02995	5e-05	0.000306704	-1.85789	5e-05	0.000299055
XLOC_020789	Mybl2	2:163054622-163084688	-2.03149	5e-05	0.000306704	-2.02552	5e-05	0.000299055
XLOC_006481	Hmga1-rs1	11:120762793-120764419	-2.03365	5e-05	0.000306704	-2.25466	5e-05	0.000299055
XLOC_043740	Kif4	X:100622732-100727214	-2.03401	5e-05	0.000306704	-2.27385	5e-05	0.000299055
XLOC_026739	Aunip	4:134510998-134523927	-2.03433	5e-05	0.000306704	-2.33576	5e-05	0.000299055
XLOC_002190	Raph1	1:60482291-60567104	-2.04869	5e-05	0.000306704	-1.40212	5e-05	0.000299055
XLOC_016525	Arhgdig,Pdia2	17:26195998-26211324	-2.05598	5e-05	0.000306704	-1.67442	0.0005	0.00237823
XLOC_042315	Acsbg1	9:54604876-54661870	-2.0582	0.0012	0.00509035	-3.35908	5e-05	0.000299055
XLOC_016450	Tnfrsf12a	17:23675446-23677449	-2.05863	5e-05	0.000306704	-1.1789	5e-05	0.000299055
XLOC_039170	Gm38671,Mcf2l	8:12757013-13020905	-2.06099	0.0012	0.00509035	-3.00901	5e-05	0.000299055
XLOC_024000	Cenpe	3:135212536-135273611	-2.06129	5e-05	0.000306704	-2.10122	5e-05	0.000299055
XLOC_017301	Kif20a	18:34624623-34651752	-2.06204	5e-05	0.000306704	-1.91864	5e-05	0.000299055
XLOC_009193	Ifi27l2b	12:103450897-103457223	-2.06924	5e-05	0.000306704	-2.62467	5e-05	0.000299055
XLOC_007703	Etv4	11:101769741-101785371	-2.07434	5e-05	0.000306704	-1.72276	5e-05	0.000299055
XLOC_018385	Kif20b	19:34922356-34975735	-2.07498	5e-05	0.000306704	-1.58956	5e-05	0.000299055
XLOC_020657	Mylk2	2:152911351-152923068	-2.07763	5e-05	0.000306704	-2.17213	0.0001	0.000569582
XLOC_040006	Shcbp1	8:4735975-4779567	-2.07769	5e-05	0.000306704	-2.04276	5e-05	0.000299055
XLOC_023374	Nes	3:87971045-87980451	-2.07835	5e-05	0.000306704	-2.02469	5e-05	0.000299055
XLOC_005600	Adora2b	11:62248736-62281375	-2.07943	5e-05	0.000306704	-1.59523	5e-05	0.000299055
XLOC_028006	Cdca8	4:124918464-124944657	-2.08363	0.00025	0.00131301	-1.85136	5e-05	0.000299055
XLOC_028908	Ncapg	5:45669918-45858764	-2.08944	5e-05	0.000306704	-2.07933	5e-05	0.000299055
XLOC_003087	Nuf2	1:169497933-169531464	-2.09202	5e-05	0.000306704	-1.99576	5e-05	0.000299055
XLOC_033640	-	6:55025563-55027172	-2.09371	5e-05	0.000306704	-2.54042	5e-05	0.000299055
XLOC_007259	Rap1gap2	11:74383355-74724670	-2.09878	0.0051	0.0175649	-2.44496	0.0018	0.00732319
XLOC_024414	Ccna2	3:36552605-36572150	-2.1014	5e-05	0.000306704	-2.00661	5e-05	0.000299055
XLOC_010263	Depdc1b	13:108316331-108407782	-2.1099	5e-05	0.000306704	-1.90197	5e-05	0.000299055
XLOC_020827	Ube2c	2:164769897-164779967	-2.11123	5e-05	0.000306704	-2.16368	5e-05	0.000299055
XLOC_017971	Ska1	18:74195298-74207818	-2.11327	5e-05	0.000306704	-1.87038	5e-05	0.000299055
XLOC_016470	Ccnf,Mir5134,Mir6965	17:24223231-24251409	-2.11999	5e-05	0.000306704	-1.81723	5e-05	0.000299055
XLOC_029153	C530008M17Rik	5:76655928-76873554	-2.12285	5e-05	0.000306704	-2.00297	5e-05	0.000299055
XLOC_033963	Hk2	6:82725024-82774454	-2.12698	5e-05	0.000306704	-1.0043	5e-05	0.000299055
XLOC_007552	E130012A19Rik	11:97627388-97629702	-2.12912	5e-05	0.000306704	-1.9766	5e-05	0.000299055
XLOC_000784	Fam132b	1:91366429-91398824	-2.13644	0.00115	0.00492593	-2.99606	5e-05	0.000299055
XLOC_018090	Fosl1	19:5447661-5457960	-2.13775	5e-05	0.000306704	-2.43913	5e-05	0.000299055
XLOC_027973	Mfsd2a	4:122946759-122961200	-2.13874	0.00045	0.00219775	-2.64689	5e-05	0.000299055
XLOC_038022	A230006K03Rik,RP23-227H18.1	7:61127995-61311721	-2.14014	0.00015	0.000839049	-1.94553	5e-05	0.000299055
XLOC_042378	Kif23	9:61917279-61946799	-2.14405	5e-05	0.000306704	-2.14835	5e-05	0.000299055
XLOC_012651	Ska3	14:57806560-57826163	-2.1629	5e-05	0.000306704	-1.8323	5e-05	0.000299055
XLOC_003454	Mtfr2	10:20347791-20361854	-2.16384	5e-05	0.000306704	-1.51877	5e-05	0.000299055
XLOC_024578	Tm4sf1	3:57285610-57301988	-2.17263	5e-05	0.000306704	-2.37234	5e-05	0.000299055
XLOC_001132	Kif14	1:136466342-136531737	-2.18751	5e-05	0.000306704	-2.17732	5e-05	0.000299055
XLOC_006433	Birc5	11:117848901-117855743	-2.1898	5e-05	0.000306704	-2.18218	5e-05	0.000299055
XLOC_001491	Exo1	1:175880580-175913489	-2.19391	5e-05	0.000306704	-2.55868	5e-05	0.000299055
XLOC_006485	Slc16a3	11:120948479-120960868	-2.19712	5e-05	0.000306704	-1.75481	5e-05	0.000299055
XLOC_029259	Ereg	5:91051266-91093653	-2.19795	5e-05	0.000306704	-1.5641	5e-05	0.000299055
XLOC_023089	Noct	3:51224446-51251644	-2.20173	5e-05	0.000306704	-1.63083	5e-05	0.000299055
XLOC_005399	Flt4	11:49609262-49652739	-2.2073	5e-05	0.000306704	-1.51642	5e-05	0.000299055
XLOC_020655	Tpx2	2:152847963-152895321	-2.21147	5e-05	0.000306704	-2.04843	5e-05	0.000299055
XLOC_006791	Hmmr	11:40701394-40733422	-2.21314	5e-05	0.000306704	-1.98864	5e-05	0.000299055
XLOC_001108	Ube2t	1:134962564-134974162	-2.2168	5e-05	0.000306704	-1.40445	0.0001	0.000569582
XLOC_011884	Pbk	14:65805836-65818065	-2.23604	5e-05	0.000306704	-1.94286	5e-05	0.000299055
XLOC_041328	Rbpms2	9:65629647-65660528	-2.23649	5e-05	0.000306704	-1.88049	5e-05	0.000299055
XLOC_006775	Spdl1	11:34809186-34833644	-2.23658	5e-05	0.000306704	-1.7592	5e-05	0.000299055
XLOC_010691	Fgd3	13:49261543-49320311	-2.24425	5e-05	0.000306704	-2.66459	5e-05	0.000299055
XLOC_035906	Prc1	7:80293228-80324454	-2.24698	5e-05	0.000306704	-2.20814	5e-05	0.000299055
XLOC_022222	Bub1	2:127800271-127831865	-2.26348	5e-05	0.000306704	-1.95774	5e-05	0.000299055
XLOC_016004	Ptchd4	17:42310567-42511061	-2.26416	5e-05	0.000306704	-1.44382	5e-05	0.000299055
XLOC_039645	Asf1b	8:83955506-83970197	-2.26713	5e-05	0.000306704	-1.74883	0.00025	0.00129994
XLOC_043540	Dusp9	X:73639418-73643514	-2.27003	5e-05	0.000306704	-2.76786	5e-05	0.000299055
XLOC_000280	Il1rl1	1:40429569-40465415	-2.27898	5e-05	0.000306704	-1.4346	5e-05	0.000299055
XLOC_023611	-	3:96322912-96323252	-2.27996	0.00425	0.0150025	-3.34943	0.0119	0.0367002
XLOC_028652	2700038G22Rik	5:23850596-23858063	-2.28118	5e-05	0.000306704	-1.76584	0.0003	0.00152612
XLOC_018526	Adra2a	19:54045055-54048982	-2.29038	5e-05	0.000306704	-1.3535	5e-05	0.000299055
XLOC_028730	Cenpa	5:30666776-30678100	-2.29839	5e-05	0.000306704	-1.61249	5e-05	0.000299055
XLOC_008124	Rrm2	12:24708240-24714146	-2.32221	5e-05	0.000306704	-2.22527	5e-05	0.000299055
XLOC_030004	Nptx2	5:144545893-144557478	-2.32519	5e-05	0.000306704	-2.40196	5e-05	0.000299055
XLOC_017978	Lipg	18:74939321-74961263	-2.34772	5e-05	0.000306704	-2.20959	5e-05	0.000299055
XLOC_035041	-	7:19933825-19934174	-2.35112	0.00135	0.00564731	-2.2782	0.0007	0.00320414
XLOC_026406	Orc1	4:108579410-108619849	-2.35145	5e-05	0.000306704	-1.88869	5e-05	0.000299055
XLOC_041252	Sema7a	9:57940112-57962864	-2.35161	5e-05	0.000306704	-1.66304	5e-05	0.000299055
XLOC_004051	Phlda1	10:111506285-111508645	-2.35532	5e-05	0.000306704	-2.09966	5e-05	0.000299055
XLOC_029260	Areg	5:91139598-91148432	-2.36324	0.00215	0.00844279	-3.99454	0.01425	0.04255
XLOC_008226	1700047I17Rik2	12:55199532-55382533	-2.36397	5e-05	0.000306704	-2.45472	5e-05	0.000299055
XLOC_017765	Cdc25c	18:34732980-34751560	-2.36864	5e-05	0.000306704	-1.89941	5e-05	0.000299055
XLOC_041381	Mns1	9:72438002-72492212	-2.37255	0.0007	0.00320017	-1.9489	0.0038	0.0140074
XLOC_005297	Kcnmb1	11:33629338-34098554	-2.3959	5e-05	0.000306704	-2.31767	0.00105	0.00458424
XLOC_001654	Nek2	1:191820369-191833050	-2.41237	5e-05	0.000306704	-1.97262	5e-05	0.000299055
XLOC_036151	Pde2a	7:101421690-101512829	-2.4218	5e-05	0.000306704	-1.18089	5e-05	0.000299055
XLOC_010895	Trip13	13:73911346-73960895	-2.43354	0.0001	0.000582134	-2.16366	5e-05	0.000299055
XLOC_039455	Asb5	8:54550330-54610098	-2.44031	0.00045	0.00219775	-2.0589	0.0003	0.00152612
XLOC_021958	Cd44	2:102811140-102901924	-2.4476	5e-05	0.000306704	-2.12848	5e-05	0.000299055
XLOC_017784	Hbegf	18:36504928-36515805	-2.46054	5e-05	0.000306704	-2.20189	5e-05	0.000299055
XLOC_024204	Depdc1a	3:159495432-159529955	-2.46234	5e-05	0.000306704	-2.18669	5e-05	0.000299055
XLOC_030955	Prkg2	5:98929611-99037351	-2.46417	5e-05	0.000306704	-2.51935	5e-05	0.000299055
XLOC_004105	-	10:120688424-120702656	-2.46726	5e-05	0.000306704	-1.87063	5e-05	0.000299055
XLOC_027906	Cdc20	4:118428083-118437352	-2.46959	5e-05	0.000306704	-2.24679	5e-05	0.000299055
XLOC_015772	Wiz	17:32353820-32389409	-2.47237	0.0064	0.021178	-2.33575	0.00145	0.00608473
XLOC_001199	Ptgs2	1:150074423-150108227	-2.48123	5e-05	0.000306704	-2.22773	5e-05	0.000299055
XLOC_012819	Tnfsf11	14:78277444-78308043	-2.48877	5e-05	0.000306704	-1.18292	5e-05	0.000299055
XLOC_023625	Ankrd34a	3:96596213-96599776	-2.50735	5e-05	0.000306704	-1.25391	5e-05	0.000299055
XLOC_027888	Kif2c	4:117159638-117189537	-2.51054	5e-05	0.000306704	-2.31743	5e-05	0.000299055
XLOC_041575	Pcolce2	9:95618910-95698096	-2.52714	5e-05	0.000306704	-3.7903	5e-05	0.000299055
XLOC_035146	Plaur	7:24462275-24475968	-2.54107	5e-05	0.000306704	-2.97154	5e-05	0.000299055
XLOC_036441	Plk1	7:122133040-122169878	-2.54914	5e-05	0.000306704	-2.07885	5e-05	0.000299055
XLOC_003499	Ctgf	10:24549440-24598683	-2.55398	5e-05	0.000306704	-1.61521	5e-05	0.000299055
XLOC_022678	Aurka	2:172356189-172370535	-2.57436	5e-05	0.000306704	-2.2222	5e-05	0.000299055
XLOC_014119	Rnd1	15:98663420-98677461	-2.58018	5e-05	0.000306704	-2.17283	5e-05	0.000299055
XLOC_026364	1700024P16Rik	4:104913455-105016863	-2.60184	5e-05	0.000306704	-2.8052	0.0001	0.000569582
XLOC_013460	Troap	15:99074972-99083409	-2.64383	5e-05	0.000306704	-1.99878	5e-05	0.000299055
XLOC_041327	Pif1	9:65587159-65595967	-2.657	5e-05	0.000306704	-2.26254	5e-05	0.000299055
XLOC_010657	Gfod1	13:43195262-43304172	-2.6645	5e-05	0.000306704	-1.99863	5e-05	0.000299055
XLOC_001393	Sh2d1b1	1:170277274-170286769	-2.66907	0.0011	0.00475675	-2.45322	0.001	0.00440123
XLOC_014488	Tfrc	16:32608919-32632794	-2.6991	5e-05	0.000306704	-2.38939	5e-05	0.000299055
XLOC_024091	-	3:145102502-145106173	-2.71213	5e-05	0.000306704	-3.81259	0.0004	0.00196153
XLOC_003084	-	1:169037480-169047085	-2.71903	5e-05	0.000306704	-3.31657	5e-05	0.000299055
XLOC_042201	-	9:43928599-43947063	-2.72629	0.0007	0.00320017	-2.26941	0.0002	0.00106186
XLOC_004104	-	10:120614810-120615531	-2.73404	0.01645	0.0463225	-1.84584	0.01465	0.0434963
XLOC_018404	Cep55	19:38055024-38074538	-2.73426	5e-05	0.000306704	-2.33385	5e-05	0.000299055
XLOC_019920	-	2:75638054-75642976	-2.77517	5e-05	0.000306704	-2.41547	5e-05	0.000299055
XLOC_021547	Galnt3	2:66082612-66125081	-2.78249	5e-05	0.000306704	-2.39137	0.0001	0.000569582
XLOC_011038	Ccnb1	13:100778649-100786570	-2.78741	5e-05	0.000306704	-2.19604	5e-05	0.000299055
XLOC_012848	-	14:94263570-94273812	-2.81163	0.0028	0.0105794	-3.4072	0.00565	0.0196408
XLOC_019305	Gm37565	2:12697342-12713700	-2.87227	0.0021	0.00827514	-2.63907	5e-05	0.000299055
XLOC_007425	-	11:86811670-86866343	-2.92642	5e-05	0.000306704	-2.24798	5e-05	0.000299055
XLOC_012641	Gjb2	14:57098599-57104702	-2.93219	5e-05	0.000306704	-1.82718	5e-05	0.000299055
XLOC_029105	Nipal1	5:72647794-72671078	-2.97928	5e-05	0.000306704	-2.62097	5e-05	0.000299055
XLOC_009624	-	13:15900315-15908399	-2.98611	5e-05	0.000306704	-3.67437	5e-05	0.000299055
XLOC_041112	-	9:41814052-41837695	-3.01908	5e-05	0.000306704	-2.62207	5e-05	0.000299055
XLOC_018521	Dusp5	19:53529108-53542431	-3.04188	5e-05	0.000306704	-1.45337	5e-05	0.000299055
XLOC_015441	3300005D01Rik	17:5798656-5803240	-3.05045	5e-05	0.000306704	-1.2976	5e-05	0.000299055
XLOC_017139	Kcnk12	17:87745836-87797994	-3.05667	0.0017	0.00690727	-3.78122	0.00445	0.0160344
XLOC_031708	Tac1	6:7554878-7565834	-3.09151	5e-05	0.000306704	-1.4539	0.0084	0.027239
XLOC_044318	Gm21887	X:170009255-170019490	-3.1262	5e-05	0.000306704	-1.64855	5e-05	0.000299055
XLOC_018931	Ankrd1	19:36111962-36120087	-3.12707	5e-05	0.000306704	-2.44126	5e-05	0.000299055
XLOC_017824	-	18:39632032-39735669	-3.12921	0.00035	0.00176063	-2.27302	0.0004	0.00196153
XLOC_028038	Gjb3	4:127325234-127330844	-3.15302	5e-05	0.000306704	-5.33639	5e-05	0.000299055
XLOC_010775	-	13:58458702-58458948	-3.19437	0.0007	0.00320017	-2.12768	0.0006	0.00280103
XLOC_041803	Prss46	9:110844505-110856522	-3.20634	0.012	0.0358024	-2.33007	0.0046	0.0164963
XLOC_026951	Nppb	4:147985787-147987205	-3.22526	5e-05	0.000306704	-2.81565	5e-05	0.000299055
XLOC_001235	Rgs16	1:153740348-153749324	-3.30282	5e-05	0.000306704	-1.7249	5e-05	0.000299055
XLOC_007529	2010300F17Rik	11:96464592-96759130	-3.36674	5e-05	0.000306704	-2.968	5e-05	0.000299055
XLOC_034306	Ret	6:118151744-118197718	-3.48464	5e-05	0.000306704	-3.20674	5e-05	0.000299055
XLOC_032868	Tuba8	6:121210695-121226854	-3.53852	0.00135	0.00564731	-3.27372	0.0011	0.00475979
XLOC_026840	Hspb7	4:141420778-141425311	-3.54434	5e-05	0.000306704	-1.11271	0.00045	0.00216538
XLOC_024921	Ivl	3:92570901-92573735	-3.6918	0.00245	0.00944077	-2.06236	0.00085	0.00380251
XLOC_015200	-	16:51980425-51987218	-3.8108	0.00285	0.0107266	-1.58858	0.00185	0.00749525
XLOC_023483	Sprr2k	3:92432581-92433925	-3.93468	5e-05	0.000306704	-2.97019	5e-05	0.000299055
XLOC_034407	Gapdh	6:125145226-125166467	-4.12944	5e-05	0.000306704	-4.31139	5e-05	0.000299055
XLOC_031457	Serpine1	5:137061503-137072268	-4.42591	5e-05	0.000306704	-2.64096	5e-05	0.000299055

## Sheet: WT GSEA UP
Supplementary Data Set 1
Gene set enrichment analysis: overlap between gene ontology terms and upregulated WT mCQG
Set_name	Set_size	Overlap_size	p-value	q-value(BH 0.1)
GO_EXTRACELLULAR_MATRIX	426	60	2.46e-37	1.45e-33
GO_PROTEINACEOUS_EXTRACELLULAR_MATRIX	356	54	3.78e-35	1.12e-31
GO_EXTRACELLULAR_SPACE	1376	94	4.12e-34	8.12e-31
GO_NEGATIVE_REGULATION_OF_RESPONSE_TO_STIMULUS	1360	78	8.46e-24	1.25e-20
GO_POSITIVE_REGULATION_OF_RESPONSE_TO_STIMULUS	1929	92	1.22e-22	1.25e-19
GO_REGULATION_OF_MULTICELLULAR_ORGANISMAL_DEVELOPMENT	1672	85	1.27e-22	1.25e-19
GO_POSITIVE_REGULATION_OF_CELL_COMMUNICATION	1532	79	2.06e-21	1.74e-18
GO_CELLULAR_RESPONSE_TO_ORGANIC_SUBSTANCE	1848	87	4.46e-21	3.3e-18
GO_NEUROGENESIS	1402	74	1.22e-20	7.31e-18
GO_REGULATION_OF_PHOSPHORUS_METABOLIC_PROCESS	1618	80	1.26e-20	7.31e-18
GO_CIRCULATORY_SYSTEM_DEVELOPMENT	788	55	1.36e-20	7.31e-18
GO_REGULATION_OF_INTRACELLULAR_SIGNAL_TRANSDUCTION	1656	79	1.67e-19	8.08e-17
GO_ENZYME_LINKED_RECEPTOR_PROTEIN_SIGNALING_PATHWAY	689	50	1.78e-19	8.08e-17
GO_RESPONSE_TO_EXTERNAL_STIMULUS	1821	83	2.59e-19	1.09e-16
GO_INTRINSIC_COMPONENT_OF_PLASMA_MEMBRANE	1649	78	4.62e-19	1.82e-16
GO_RECEPTOR_BINDING	1476	73	6.97e-19	2.58e-16
GO_TISSUE_DEVELOPMENT	1518	74	8.4e-19	2.81e-16
GO_EXTRACELLULAR_STRUCTURE_ORGANIZATION	304	34	8.55e-19	2.81e-16
GO_BIOLOGICAL_ADHESION	1032	60	9.55e-19	2.98e-16
GO_POSITIVE_REGULATION_OF_PHOSPHORUS_METABOLIC_PROCESS	1036	60	1.14e-18	3.36e-16
GO_REGULATION_OF_MAPK_CASCADE	660	47	4.48e-18	1.26e-15
GO_NEURON_DIFFERENTIATION	874	54	4.82e-18	1.3e-15
GO_NEGATIVE_REGULATION_OF_CELL_COMMUNICATION	1192	63	1.02e-17	2.63e-15
GO_REGULATION_OF_CELL_DIFFERENTIATION	1492	71	1.52e-17	3.74e-15
GO_CELL_DEVELOPMENT	1426	69	2e-17	4.73e-15
GO_POSITIVE_REGULATION_OF_MULTICELLULAR_ORGANISMAL_PROCESS	1395	68	2.44e-17	5.54e-15
GO_REGULATION_OF_PROTEIN_MODIFICATION_PROCESS	1710	76	3.66e-17	8.02e-15
GO_REGULATION_OF_ANATOMICAL_STRUCTURE_MORPHOGENESIS	1021	57	4.1e-17	8.66e-15
GO_RESPONSE_TO_OXYGEN_CONTAINING_COMPOUND	1381	67	5.32e-17	1.09e-14
GO_SKELETAL_SYSTEM_DEVELOPMENT	455	38	6.32e-17	1.21e-14
GO_REGULATION_OF_CELLULAR_COMPONENT_MOVEMENT	771	49	6.25e-17	1.21e-14
GO_POSITIVE_REGULATION_OF_DEVELOPMENTAL_PROCESS	1142	60	8.32e-17	1.54e-14
GO_REGULATION_OF_TRANSPORT	1804	77	1.85e-16	3.31e-14
GO_EXTRACELLULAR_MATRIX_COMPONENT	125	22	2.89e-16	5.02e-14
GO_POSITIVE_REGULATION_OF_PROTEIN_METABOLIC_PROCESS	1492	68	5.95e-16	1.01e-13
GO_GLYCOSAMINOGLYCAN_BINDING	205	26	7.22e-16	1.19e-13
GO_VASCULATURE_DEVELOPMENT	469	37	8.74e-16	1.4e-13
GO_SULFUR_COMPOUND_BINDING	234	27	1.67e-15	2.6e-13
GO_MOLECULAR_FUNCTION_REGULATOR	1353	63	2.97e-15	4.51e-13
GO_BLOOD_VESSEL_MORPHOGENESIS	364	32	4.95e-15	7.32e-13
GO_RESPONSE_TO_ENDOGENOUS_STIMULUS	1450	65	5.74e-15	8.29e-13
GO_REGULATION_OF_CELL_PROLIFERATION	1496	66	7.17e-15	1.01e-12
GO_NEGATIVE_REGULATION_OF_MULTICELLULAR_ORGANISMAL_PROCESS	983	52	8.08e-15	1.11e-12
GO_UROGENITAL_SYSTEM_DEVELOPMENT	299	29	9.43e-15	1.27e-12
GO_RESPONSE_TO_LIPID	888	49	1.1e-14	1.45e-12
GO_POSITIVE_REGULATION_OF_PROTEIN_MODIFICATION_PROCESS	1135	56	1.16e-14	1.5e-12
GO_CELLULAR_RESPONSE_TO_OXYGEN_CONTAINING_COMPOUND	799	46	1.75e-14	2.21e-12
GO_LOCOMOTION	1114	55	1.98e-14	2.44e-12
GO_MOVEMENT_OF_CELL_OR_SUBCELLULAR_COMPONENT	1275	59	3.07e-14	3.71e-12
GO_ANGIOGENESIS	293	28	3.83e-14	4.53e-12
GO_OSSIFICATION	251	26	5.64e-14	6.55e-12
GO_REGULATION_OF_CELLULAR_RESPONSE_TO_GROWTH_FACTOR_STIMULUS	229	25	5.85e-14	6.65e-12
GO_CELLULAR_RESPONSE_TO_ENDOGENOUS_STIMULUS	1008	50	2.71e-13	3.03e-11
GO_POSITIVE_REGULATION_OF_MOLECULAR_FUNCTION	1791	70	2.84e-13	3.11e-11
GO_CENTRAL_NERVOUS_SYSTEM_DEVELOPMENT	872	46	3.32e-13	3.58e-11
GO_REGULATION_OF_CELL_DEATH	1472	62	3.45e-13	3.64e-11
GO_ORGAN_MORPHOGENESIS	841	45	3.81e-13	3.96e-11
GO_REGULATION_OF_TRANSMEMBRANE_RECEPTOR_PROTEIN_SERINE_THREONINE_KINASE_SIGNALING_PATHWAY	207	23	4.25e-13	4.33e-11
GO_ANATOMICAL_STRUCTURE_FORMATION_INVOLVED_IN_MORPHOGENESIS	957	48	5.67e-13	5.69e-11
GO_POSITIVE_REGULATION_OF_MAPK_CASCADE	470	33	6.55e-13	6.46e-11
GO_REGULATION_OF_RESPONSE_TO_EXTERNAL_STIMULUS	926	47	6.7e-13	6.5e-11
GO_REGULATION_OF_CELL_ADHESION	629	38	8.95e-13	8.54e-11
GO_REGULATION_OF_RESPONSE_TO_STRESS	1468	61	9.36e-13	8.79e-11
GO_RECEPTOR_ACTIVITY	1649	65	1.5e-12	1.39e-10
GO_REGULATION_OF_KINASE_ACTIVITY	776	42	1.67e-12	1.52e-10
GO_HEAD_DEVELOPMENT	709	40	1.7e-12	1.52e-10
GO_RESPONSE_TO_DRUG	431	31	1.84e-12	1.63e-10
GO_REGULATION_OF_NERVOUS_SYSTEM_DEVELOPMENT	750	41	2.3e-12	2e-10
GO_NEURON_DEVELOPMENT	687	39	2.71e-12	2.29e-10
GO_POSITIVE_REGULATION_OF_CELL_DIFFERENTIATION	823	43	2.7e-12	2.29e-10
GO_TRANSMEMBRANE_RECEPTOR_PROTEIN_TYROSINE_KINASE_SIGNALING_PATHWAY	498	33	2.85e-12	2.38e-10
GO_REGULATION_OF_CELLULAR_LOCALIZATION	1277	55	3.53e-12	2.9e-10
GO_POSITIVE_REGULATION_OF_GENE_EXPRESSION	1733	66	4.28e-12	3.47e-10
GO_CHEMICAL_HOMEOSTASIS	874	44	4.81e-12	3.8e-10
GO_REGULATION_OF_HYDROLASE_ACTIVITY	1327	56	4.76e-12	3.8e-10
GO_NEGATIVE_REGULATION_OF_LOCOMOTION	263	24	6.28e-12	4.74e-10
GO_HOMEOSTATIC_PROCESS	1337	56	6.3e-12	4.74e-10
GO_NEURON_PROJECTION_DEVELOPMENT	545	34	6.33e-12	4.74e-10
GO_RESPONSE_TO_ORGANIC_CYCLIC_COMPOUND	917	45	6.17e-12	4.74e-10
GO_POSITIVE_REGULATION_OF_BIOSYNTHETIC_PROCESS	1805	67	8.6e-12	6.36e-10
GO_RESPONSE_TO_ACID_CHEMICAL	319	26	8.77e-12	6.41e-10
GO_EMBRYO_DEVELOPMENT	894	44	9.74e-12	7.03e-10
GO_HEPARIN_BINDING	157	19	1.2e-11	8.58e-10
GO_CELL_PROJECTION_ORGANIZATION	902	44	1.28e-11	9.04e-10
GO_SIGNALING_RECEPTOR_ACTIVITY	1393	56	2.85e-11	1.98e-09
GO_METALLOPEPTIDASE_ACTIVITY	188	20	2.93e-11	2.02e-09
GO_SIGNAL_TRANSDUCER_ACTIVITY	1731	64	3.05e-11	2.08e-09
GO_REGULATION_OF_NEURON_DIFFERENTIATION	554	33	4.08e-11	2.74e-09
GO_TAXIS	464	30	4.94e-11	3.28e-09
GO_METALLOENDOPEPTIDASE_ACTIVITY	113	16	6.17e-11	4.05e-09
GO_POSITIVE_REGULATION_OF_INTRACELLULAR_SIGNAL_TRANSDUCTION	876	42	6.31e-11	4.1e-09
GO_POSITIVE_REGULATION_OF_CATALYTIC_ACTIVITY	1518	58	8.23e-11	5.29e-09
GO_ENDOPEPTIDASE_ACTIVITY	448	29	1.01e-10	6.43e-09
GO_CELL_MORPHOGENESIS_INVOLVED_IN_DIFFERENTIATION	513	31	1.14e-10	7.2e-09
GO_RESPONSE_TO_NITROGEN_COMPOUND	859	41	1.22e-10	7.58e-09
GO_EPITHELIUM_DEVELOPMENT	945	43	1.76e-10	1.08e-08
GO_ION_TRANSPORT	1262	51	1.91e-10	1.16e-08
GO_NEURON_PART	1265	51	2.07e-10	1.25e-08
GO_CELL_CELL_SIGNALING	767	38	2.18e-10	1.3e-08
GO_CALCIUM_ION_BINDING	697	36	2.25e-10	1.33e-08
GO_PEPTIDASE_ACTIVITY	663	35	2.32e-10	1.36e-08
GO_POSITIVE_REGULATION_OF_LOCOMOTION	420	27	5.15e-10	2.99e-08
GO_SOMATODENDRITIC_COMPARTMENT	650	34	5.26e-10	3.02e-08
GO_REGULATION_OF_TRANSFERASE_ACTIVITY	946	42	5.82e-10	3.31e-08
GO_REGULATION_OF_TRANSCRIPTION_FROM_RNA_POLYMERASE_II_PROMOTER	1784	62	6.67e-10	3.76e-08
GO_NEGATIVE_REGULATION_OF_DEVELOPMENTAL_PROCESS	801	38	6.9e-10	3.85e-08
GO_NEGATIVE_REGULATION_OF_TRANSPORT	458	28	7.13e-10	3.95e-08
GO_REGULATION_OF_IMMUNE_SYSTEM_PROCESS	1403	53	8.17e-10	4.48e-08
GO_TRANSMEMBRANE_RECEPTOR_PROTEIN_KINASE_ACTIVITY	81	13	9.77e-10	5.3e-08
GO_POSITIVE_REGULATION_OF_CELL_PROLIFERATION	814	38	1.06e-09	5.68e-08
GO_REGULATION_OF_GTPASE_ACTIVITY	673	34	1.22e-09	6.53e-08
GO_POSITIVE_REGULATION_OF_TRANSPORT	936	41	1.36e-09	7.18e-08
GO_NEGATIVE_REGULATION_OF_DEVELOPMENTAL_GROWTH	84	13	1.45e-09	7.61e-08
GO_RESPONSE_TO_GROWTH_FACTOR	475	28	1.53e-09	7.94e-08
GO_CELL_SURFACE	757	36	1.84e-09	9.45e-08
GO_CARTILAGE_DEVELOPMENT	147	16	2.05e-09	1.04e-07
GO_REGULATION_OF_PROTEIN_LOCALIZATION	950	41	2.05e-09	1.04e-07
GO_REGULATION_OF_CELL_DEVELOPMENT	836	38	2.12e-09	1.06e-07
GO_REGULATION_OF_NUCLEOCYTOPLASMIC_TRANSPORT	220	19	2.3e-09	1.14e-07
GO_IMMUNE_SYSTEM_PROCESS	1984	65	2.41e-09	1.18e-07
GO_COLLAGEN_TRIMER	88	13	2.42e-09	1.18e-07
GO_NEGATIVE_REGULATION_OF_RESPONSE_TO_EXTERNAL_STIMULUS	274	21	2.45e-09	1.19e-07
GO_REGULATION_OF_CELLULAR_COMPONENT_BIOGENESIS	767	36	2.55e-09	1.23e-07
GO_CELLULAR_RESPONSE_TO_LIPID	457	27	2.87e-09	1.37e-07
GO_REGULATION_OF_SECRETION	699	34	3.04e-09	1.44e-07
GO_CELL_MORPHOGENESIS_INVOLVED_IN_NEURON_DIFFERENTIATION	368	24	3.61e-09	1.7e-07
GO_RESPONSE_TO_HORMONE	893	39	3.73e-09	1.74e-07
GO_MEMBRANE_REGION	1134	45	3.94e-09	1.82e-07
GO_CELL_PROLIFERATION	672	33	4.17e-09	1.91e-07
GO_HEART_DEVELOPMENT	466	27	4.24e-09	1.93e-07
GO_CELL_PROJECTION	1786	60	4.3e-09	1.94e-07
GO_BONE_DEVELOPMENT	156	16	4.48e-09	2.01e-07
GO_NEURON_PROJECTION_GUIDANCE	205	18	4.76e-09	2.12e-07
GO_CELLULAR_RESPONSE_TO_CYTOKINE_STIMULUS	606	31	5.02e-09	2.21e-07
GO_RESPONSE_TO_CYTOKINE	714	34	5.04e-09	2.21e-07
GO_INTRACELLULAR_SIGNAL_TRANSDUCTION	1572	55	5.2e-09	2.26e-07
GO_POSITIVE_REGULATION_OF_HYDROLASE_ACTIVITY	905	39	5.3e-09	2.29e-07
GO_CELLULAR_RESPONSE_TO_NITROGEN_COMPOUND	505	28	5.43e-09	2.33e-07
GO_EMBRYONIC_MORPHOGENESIS	539	29	5.47e-09	2.33e-07
GO_REGULATION_OF_NEURON_PROJECTION_DEVELOPMENT	408	25	5.57e-09	2.36e-07
GO_REGULATION_OF_PROTEIN_IMPORT	183	17	5.85e-09	2.45e-07
GO_GROWTH_FACTOR_ACTIVITY	160	16	6.25e-09	2.6e-07
GO_NEGATIVE_REGULATION_OF_ESTABLISHMENT_OF_PROTEIN_LOCALIZATION	209	18	6.3e-09	2.61e-07
GO_CELL_MOTILITY	835	37	6.56e-09	2.7e-07
GO_REGULATION_OF_RESPONSE_TO_WOUNDING	413	25	7e-09	2.86e-07
GO_SMALL_MOLECULE_METABOLIC_PROCESS	1767	59	7.2e-09	2.92e-07
GO_SINGLE_ORGANISM_CATABOLIC_PROCESS	957	40	7.57e-09	3.05e-07
GO_ENZYME_REGULATOR_ACTIVITY	959	40	8e-09	3.2e-07
GO_TUBE_DEVELOPMENT	552	29	9.01e-09	3.58e-07
GO_EMBRYO_DEVELOPMENT_ENDING_IN_BIRTH_OR_EGG_HATCHING	554	29	9.72e-09	3.83e-07
GO_REGULATION_OF_PROTEIN_SECRETION	389	24	9.92e-09	3.89e-07
GO_SYSTEM_PROCESS	1785	59	1.02e-08	3.97e-07
GO_NEGATIVE_REGULATION_OF_PHOSPHORYLATION	422	25	1.05e-08	4.05e-07
GO_TRANSMEMBRANE_TRANSPORT	1098	43	1.27e-08	4.87e-07
GO_REGULATION_OF_GROWTH	633	31	1.31e-08	4.96e-07
GO_CONNECTIVE_TISSUE_DEVELOPMENT	194	17	1.31e-08	4.96e-07
GO_NEURON_PROJECTION	942	39	1.49e-08	5.62e-07
GO_TISSUE_MORPHOGENESIS	533	28	1.63e-08	6.09e-07
GO_NEURON_PROJECTION_MORPHOGENESIS	402	24	1.79e-08	6.67e-07
GO_CELL_CELL_ADHESION	608	30	1.91e-08	7.07e-07
GO_POSITIVE_REGULATION_OF_NERVOUS_SYSTEM_DEVELOPMENT	437	25	2e-08	7.32e-07
GO_NEGATIVE_REGULATION_OF_INTRACELLULAR_SIGNAL_TRANSDUCTION	437	25	2e-08	7.32e-07
GO_NEGATIVE_REGULATION_OF_CELLULAR_COMPONENT_ORGANIZATION	684	32	2.11e-08	7.67e-07
GO_REGULATION_OF_EPITHELIAL_CELL_PROLIFERATION	285	20	2.33e-08	8.39e-07
GO_EPITHELIAL_CELL_PROLIFERATION	89	12	2.49e-08	8.94e-07
GO_PLASMA_MEMBRANE_PROTEIN_COMPLEX	510	27	2.52e-08	8.98e-07
GO_GROWTH	410	24	2.55e-08	9.04e-07
GO_BEHAVIOR	516	27	3.16e-08	1.11e-06
GO_REGULATION_OF_CELL_MORPHOGENESIS	552	28	3.28e-08	1.15e-06
GO_REGULATION_OF_CELL_ACTIVATION	484	26	3.47e-08	1.21e-06
GO_NEGATIVE_REGULATION_OF_GROWTH	236	18	3.59e-08	1.24e-06
GO_DENDRITE	451	25	3.58e-08	1.24e-06
GO_TRANSPORTER_ACTIVITY	1276	46	4.23e-08	1.45e-06
GO_RESPONSE_TO_BMP	94	12	4.31e-08	1.47e-06
GO_PROTEIN_PHOSPHORYLATION	944	38	4.59e-08	1.55e-06
GO_EXTRACELLULAR_MATRIX_STRUCTURAL_CONSTITUENT	76	11	4.96e-08	1.67e-06
GO_ZINC_ION_BINDING	1155	43	5.01e-08	1.67e-06
GO_REGULATION_OF_ORGAN_MORPHOGENESIS	242	18	5.13e-08	1.7e-06
GO_REGULATION_OF_BMP_SIGNALING_PATHWAY	77	11	5.59e-08	1.85e-06
GO_CHONDROCYTE_DIFFERENTIATION	60	10	6.16e-08	2.02e-06
GO_CIRCULATORY_SYSTEM_PROCESS	366	22	6.26e-08	2.05e-06
GO_REGULATION_OF_PROTEIN_LOCALIZATION_TO_NUCLEUS	218	17	6.36e-08	2.07e-06
GO_MORPHOGENESIS_OF_AN_EPITHELIUM	400	23	6.74e-08	2.18e-06
GO_WNT_PROTEIN_BINDING	31	8	7e-08	2.25e-06
GO_NEGATIVE_REGULATION_OF_CELLULAR_RESPONSE_TO_GROWTH_FACTOR_STIMULUS	121	13	7.61e-08	2.43e-06
GO_NEGATIVE_REGULATION_OF_PHOSPHORUS_METABOLIC_PROCESS	541	27	7.87e-08	2.5e-06
GO_REGULATION_OF_SYSTEM_PROCESS	507	26	8.26e-08	2.62e-06
GO_RESPONSE_TO_BIOTIC_STIMULUS	886	36	8.36e-08	2.63e-06
GO_PLASMA_MEMBRANE_REGION	929	37	8.92e-08	2.79e-06
GO_POSITIVE_REGULATION_OF_CELL_ADHESION	376	22	9.75e-08	3.04e-06
GO_DEFENSE_RESPONSE	1231	44	1.05e-07	3.26e-06
GO_TRANSMEMBRANE_RECEPTOR_PROTEIN_TYROSINE_KINASE_ACTIVITY	64	10	1.06e-07	3.27e-06
GO_NEGATIVE_REGULATION_OF_SECRETION	200	16	1.12e-07	3.43e-06
GO_CELLULAR_RESPONSE_TO_ACID_CHEMICAL	175	15	1.21e-07	3.62e-06
GO_CELLULAR_COMPONENT_MORPHOGENESIS	900	36	1.21e-07	3.62e-06
GO_SKELETAL_SYSTEM_MORPHOGENESIS	201	16	1.19e-07	3.62e-06
GO_CELL_JUNCTION	1151	42	1.21e-07	3.62e-06
GO_COLLAGEN_BINDING	65	10	1.21e-07	3.62e-06
GO_POSITIVE_REGULATION_OF_CELLULAR_COMPONENT_ORGANIZATION	1152	42	1.24e-07	3.68e-06
GO_VESICLE_MEDIATED_TRANSPORT	1239	44	1.25e-07	3.7e-06
GO_REGULATION_OF_WNT_SIGNALING_PATHWAY_PLANAR_CELL_POLARITY_PATHWAY	12	6	1.34e-07	3.96e-06
GO_REGULATION_OF_DEVELOPMENTAL_GROWTH	289	19	1.35e-07	3.96e-06
GO_SINGLE_ORGANISM_BEHAVIOR	384	22	1.37e-07	4.01e-06
GO_REGULATION_OF_CELL_PROJECTION_ORGANIZATION	558	27	1.42e-07	4.11e-06
GO_VESICLE_LUMEN	106	12	1.43e-07	4.13e-06
GO_RESPONSE_TO_MOLECULE_OF_BACTERIAL_ORIGIN	321	20	1.44e-07	4.14e-06
GO_POSITIVE_REGULATION_OF_IMMUNE_SYSTEM_PROCESS	867	35	1.47e-07	4.19e-06
GO_REGULATION_OF_OSSIFICATION	178	15	1.49e-07	4.23e-06
GO_NEGATIVE_REGULATION_OF_CATALYTIC_ACTIVITY	829	34	1.56e-07	4.39e-06
GO_REGULATION_OF_VASCULATURE_DEVELOPMENT	233	17	1.55e-07	4.39e-06
GO_PLATELET_DEGRANULATION	107	12	1.57e-07	4.41e-06
GO_ORGANIC_ACID_METABOLIC_PROCESS	953	37	1.63e-07	4.56e-06
GO_NEGATIVE_REGULATION_OF_CELL_DEATH	872	35	1.67e-07	4.64e-06
GO_AGING	264	18	1.74e-07	4.78e-06
GO_LIPID_LOCALIZATION	264	18	1.74e-07	4.78e-06
GO_SENSORY_ORGAN_DEVELOPMENT	493	25	1.79e-07	4.89e-06
GO_SINGLE_ORGANISM_CELL_ADHESION	459	24	1.85e-07	5.03e-06
GO_CELL_BODY	494	25	1.85e-07	5.03e-06
GO_SULFUR_COMPOUND_METABOLIC_PROCESS	359	21	1.91e-07	5.14e-06
GO_LYSOSOMAL_LUMEN	88	11	1.91e-07	5.14e-06
GO_NEGATIVE_REGULATION_OF_PROTEIN_METABOLIC_PROCESS	1087	40	1.97e-07	5.28e-06
GO_SECRETORY_VESICLE	461	24	2e-07	5.32e-06
GO_NEGATIVE_REGULATION_OF_CELL_PROLIFERATION	643	29	2.01e-07	5.33e-06
GO_GLAND_DEVELOPMENT	395	22	2.17e-07	5.71e-06
GO_RESPONSE_TO_ALCOHOL	362	21	2.17e-07	5.71e-06
GO_TRANSITION_METAL_ION_BINDING	1400	47	2.23e-07	5.84e-06
GO_VACUOLE	1180	42	2.3e-07	5.98e-06
GO_REGULATION_OF_OSTEOBLAST_DIFFERENTIATION	112	12	2.47e-07	6.41e-06
GO_REGULATION_OF_SYNAPSE_ORGANIZATION	113	12	2.7e-07	6.97e-06
GO_COLLAGEN_FIBRIL_ORGANIZATION	38	8	2.72e-07	7e-06
GO_FIBRIL	14	6	2.74e-07	7.02e-06
GO_REGULATION_OF_CELL_MORPHOGENESIS_INVOLVED_IN_DIFFERENTIATION	337	20	2.99e-07	7.61e-06
GO_REGULATION_OF_ANATOMICAL_STRUCTURE_SIZE	472	24	2.99e-07	7.61e-06
GO_MULTICELLULAR_ORGANISM_METABOLIC_PROCESS	93	11	3.17e-07	8.02e-06
GO_RESPONSE_TO_ABIOTIC_STIMULUS	1024	38	3.27e-07	8.21e-06
GO_REGULATION_OF_INTRACELLULAR_TRANSPORT	621	28	3.27e-07	8.21e-06
GO_POSITIVE_REGULATION_OF_CELLULAR_COMPONENT_BIOGENESIS	406	22	3.38e-07	8.44e-06
GO_RESPONSE_TO_NUTRIENT	191	15	3.46e-07	8.59e-06
GO_LIPID_METABOLIC_PROCESS	1158	41	3.65e-07	9.04e-06
GO_REGULATION_OF_HORMONE_LEVELS	478	24	3.72e-07	9.16e-06
GO_SECRETION	588	27	3.78e-07	9.28e-06
GO_NEGATIVE_REGULATION_OF_KINASE_ACTIVITY	250	17	3.93e-07	9.58e-06
GO_CELLULAR_RESPONSE_TO_HORMONE_STIMULUS	552	26	3.92e-07	9.58e-06
GO_PLATELET_ALPHA_GRANULE	75	10	4.01e-07	9.72e-06
GO_MORPHOGENESIS_OF_A_BRANCHING_STRUCTURE	167	14	4.08e-07	9.85e-06
GO_REGULATION_OF_CYTOPLASMIC_TRANSPORT	481	24	4.13e-07	9.94e-06
GO_PROTEOLYSIS	1208	42	4.16e-07	9.96e-06
GO_REPRODUCTION	1297	44	4.17e-07	9.96e-06
GO_ENZYME_INHIBITOR_ACTIVITY	378	21	4.24e-07	1.01e-05
GO_POSITIVE_REGULATION_OF_KINASE_ACTIVITY	482	24	4.28e-07	1.01e-05
GO_NEGATIVE_REGULATION_OF_MOLECULAR_FUNCTION	1079	39	4.32e-07	1.02e-05
GO_REGULATION_OF_AXONOGENESIS	168	14	4.36e-07	1.02e-05
GO_CHEMOREPELLENT_ACTIVITY	27	7	4.57e-07	1.07e-05
GO_SECRETION_BY_CELL	486	24	4.93e-07	1.15e-05
GO_SYNAPSE	754	31	5.22e-07	1.21e-05
GO_MACROMOLECULAR_COMPLEX_BINDING	1399	46	5.25e-07	1.21e-05
GO_WNT_SIGNALING_PATHWAY	351	20	5.48e-07	1.25e-05
GO_CATION_TRANSPORT	796	32	5.47e-07	1.25e-05
GO_POSITIVE_REGULATION_OF_TRANSCRIPTION_FROM_RNA_POLYMERASE_II_PROMOTER	1004	37	5.49e-07	1.25e-05
GO_REGULATION_OF_DEFENSE_RESPONSE	759	31	5.96e-07	1.36e-05
GO_BONE_MORPHOGENESIS	79	10	6.19e-07	1.4e-05
GO_GROWTH_FACTOR_BINDING	123	12	6.22e-07	1.41e-05
GO_POSITIVE_REGULATION_OF_CELL_DEATH	605	27	6.39e-07	1.44e-05
GO_TUBE_MORPHOGENESIS	323	19	6.68e-07	1.5e-05
GO_REGULATION_OF_CELL_GROWTH	391	21	7.12e-07	1.59e-05
GO_NEGATIVE_REGULATION_OF_TRANSMEMBRANE_RECEPTOR_PROTEIN_SERINE_THREONINE_KINASE_SIGNALING_PATHWAY	102	11	7.36e-07	1.64e-05
GO_ORGANONITROGEN_COMPOUND_METABOLIC_PROCESS	1796	54	7.84e-07	1.74e-05
GO_PROTEIN_COMPLEX_BINDING	935	35	7.9e-07	1.75e-05
GO_ION_HOMEOSTASIS	576	26	8.4e-07	1.85e-05
GO_REGULATION_OF_CANONICAL_WNT_SIGNALING_PATHWAY	236	16	8.92e-07	1.95e-05
GO_REGULATION_OF_CHEMOTAXIS	180	14	9.42e-07	2.06e-05
GO_REGULATION_OF_CHONDROCYTE_DIFFERENTIATION	46	8	9.81e-07	2.13e-05
GO_REGULATION_OF_PROTEIN_SERINE_THREONINE_KINASE_ACTIVITY	470	23	9.84e-07	2.13e-05
GO_MODULATION_OF_SYNAPTIC_TRANSMISSION	301	18	1.05e-06	2.26e-05
GO_SECRETORY_GRANULE_LUMEN	85	10	1.14e-06	2.45e-05
GO_GUANYL_NUCLEOTIDE_EXCHANGE_FACTOR_ACTIVITY	303	18	1.14e-06	2.45e-05
GO_INTRACELLULAR_VESICLE	1259	42	1.16e-06	2.48e-05
GO_REGULATION_OF_NON_CANONICAL_WNT_SIGNALING_PATHWAY	19	6	1.18e-06	2.5e-05
GO_CATABOLIC_PROCESS	1773	53	1.18e-06	2.5e-05
GO_NEGATIVE_REGULATION_OF_PROTEIN_SECRETION	108	11	1.24e-06	2.61e-05
GO_RESPONSE_TO_EXTRACELLULAR_STIMULUS	441	22	1.25e-06	2.63e-05
GO_REGULATION_OF_CELLULAR_PROTEIN_LOCALIZATION	552	25	1.29e-06	2.7e-05
GO_POSITIVE_REGULATION_OF_NEURON_DIFFERENTIATION	306	18	1.31e-06	2.73e-05
GO_REGULATION_OF_PROTEIN_TARGETING	307	18	1.37e-06	2.84e-05
GO_ENZYME_BINDING	1737	52	1.43e-06	2.96e-05
GO_REGULATION_OF_ESTABLISHMENT_OF_PLANAR_POLARITY	110	11	1.46e-06	3.01e-05
GO_CELL_PART_MORPHOGENESIS	633	27	1.45e-06	3.01e-05
GO_NEURON_RECOGNITION	33	7	1.47e-06	3.02e-05
GO_REGULATION_OF_COAGULATION	88	10	1.52e-06	3.11e-05
GO_PHOSPHORYLATION	1228	41	1.53e-06	3.11e-05
GO_NEGATIVE_REGULATION_OF_CELLULAR_PROTEIN_LOCALIZATION	135	12	1.54e-06	3.14e-05
GO_REGENERATION	161	13	1.56e-06	3.15e-05
GO_NEGATIVE_REGULATION_OF_CANONICAL_WNT_SIGNALING_PATHWAY	162	13	1.66e-06	3.35e-05
GO_RESPONSE_TO_AMINO_ACID	112	11	1.72e-06	3.44e-05
GO_STEM_CELL_DIFFERENTIATION	190	14	1.71e-06	3.44e-05
GO_REGULATION_OF_INTRACELLULAR_PROTEIN_TRANSPORT	381	20	1.82e-06	3.63e-05
GO_CYTOKINE_MEDIATED_SIGNALING_PATHWAY	452	22	1.83e-06	3.64e-05
GO_PDZ_DOMAIN_BINDING	90	10	1.83e-06	3.64e-05
GO_NEGATIVE_REGULATION_OF_CHEMOTAXIS	51	8	1.96e-06	3.88e-05
GO_REGULATION_OF_EMBRYONIC_DEVELOPMENT	114	11	2.01e-06	3.97e-05
GO_NEGATIVE_REGULATION_OF_EPITHELIAL_CELL_APOPTOTIC_PROCESS	35	7	2.08e-06	4.08e-05
GO_VACUOLAR_LUMEN	115	11	2.18e-06	4.26e-05
GO_NEGATIVE_REGULATION_OF_NUCLEOCYTOPLASMIC_TRANSPORT	71	9	2.23e-06	4.35e-05
GO_NEGATIVE_REGULATION_OF_CELL_DIFFERENTIATION	609	26	2.23e-06	4.35e-05
GO_REGULATION_OF_CATABOLIC_PROCESS	731	29	2.37e-06	4.6e-05
GO_WNT_ACTIVATED_RECEPTOR_ACTIVITY	22	6	2.42e-06	4.66e-05
GO_SEMAPHORIN_RECEPTOR_BINDING	22	6	2.42e-06	4.66e-05
[truncated: 5,610 more rows]

## Sheet: WT GSEA DN
Supplementary Data Set 1
[truncated: 5,919 more rows]
