# Supplementary material for: Epigenetic instability caused by absence of CIZ1 drives transformation during quiescence cycles
Source: BMC Biol. 2023 Aug 15;21:175. doi: 10.1186/s12915-023-01671-6 (PMC10426085; doi:10.1186/s12915-023-01671-6)
Supplement: Supplementary file 3 — Additional file 3: SDataset 2. Excel file showing mean data with significance indicators for all transcription units that are changed upon entry to quiescence in CIZ1-null PEFs. Sheet 1, effect of serum withdrawal. Sheet 2, effect of contact inhibition. Sheet 3, core CIZ1-null murine quiescence genes. Sheet 5 and 6, GSEA output for up and down regulated genes respectively, showing significance indicators for GO terms used to create the graph shown in Fig 2. [file 12915_2023_1671_MOESM3_ESM.xlsx]

## Sheet: CIZ1 null SW
Supplementary Data Set 2
All transcription units significantly changed (-1>log2fc>1, q<0.05) in CIZ1-null PEFs upon the transition to quiescence by serum withdrawal
gene_id	gene	locus	CIZ1-null_SW_log2(foldchange)	CIZ1-null_SW_p_value	CIZ1-null_SW_q_value
XLOC_043175	Agtr2	X:21484543-21489164	5.99595	5e-05	0.000300546
XLOC_008563	Mir127,Mir136,Mir3070a,Mir3070b,Mir337,Mir431,Mir432,Mir433,Mir434,Mir493,Mir540,Mir665	12:109572615-109661716	5.83986	5e-05	0.000300546
XLOC_006764	Fgf18	11:33117025-33147828	5.60961	5e-05	0.000300546
XLOC_013051	Osr2	15:35296088-35303307	5.02025	5e-05	0.000300546
XLOC_026288	Tek	4:94715469-94874976	4.98012	5e-05	0.000300546
XLOC_041190	Arhgap20	9:51765336-51875886	4.97301	5e-05	0.000300546
XLOC_042084	Adamts15	9:30899154-30922580	4.73811	5e-05	0.000300546
XLOC_020967	Cdh26	2:178430530-178487402	4.69821	5e-05	0.000300546
XLOC_045521	Reps2	X:162411952-162643649	4.66236	5e-05	0.000300546
XLOC_014672	1700010K23Rik	16:66600638-67620908	4.63431	0.0006	0.00280339
XLOC_025309	Palmd	3:116917884-116984406	4.53106	0.0001	0.000565839
XLOC_009929	Ogn	13:49421213-49652916	4.52781	5e-05	0.000300546
XLOC_024668	Veph1	3:66053557-66296837	4.50637	0.0026	0.00982189
XLOC_020187	Pamr1	2:102550011-102643041	4.48256	5e-05	0.000300546
XLOC_018934	Ppp1r3c	19:36731736-36736653	4.47676	5e-05	0.000300546
XLOC_020947	2210418O10Rik	2:176226568-176240328	4.3694	0.00025	0.0012969
XLOC_018865	Pgm5	19:24674007-24862374	4.36702	5e-05	0.000300546
XLOC_002888	Hmcn1	1:150562500-150993746	4.29514	5e-05	0.000300546
XLOC_007830	Abca9	11:110100109-110168567	4.28804	5e-05	0.000300546
XLOC_001267	Angptl1	1:156804165-156939626	4.27298	0.0073	0.0237664
XLOC_003989	Lum	10:97565500-97572704	4.24762	5e-05	0.000300546
XLOC_025297	Gpr88	3:116249653-116253503	4.24622	5e-05	0.000300546
XLOC_008692	Vipr2	12:116077725-116146261	4.14421	0.00075	0.00339969
XLOC_004862	Acss3	10:106933527-107123717	4.14146	5e-05	0.000300546
XLOC_024034	Adh1	3:138260990-138307022	4.12994	5e-05	0.000300546
XLOC_032712	Chl1	6:103510585-103750211	4.01709	5e-05	0.000300546
XLOC_010596	Serpinb1a	13:32842091-32851197	3.94767	5e-05	0.000300546
XLOC_031855	Mest	6:30723546-30896794	3.91872	5e-05	0.000300546
XLOC_019989	Ypel4	2:84734057-84741178	3.91816	0.00055	0.00259454
XLOC_006586	Igfbp3	11:7206085-7214207	3.89183	5e-05	0.000300546
XLOC_033699	Snca	6:60731574-60829855	3.88815	0.0001	0.000565839
XLOC_045553	Egfl6	X:166523006-166585744	3.88461	5e-05	0.000300546
XLOC_022813	Gm6162	3:6107315-6247377	3.81105	5e-05	0.000300546
XLOC_004894	Lgr5	10:115450310-115587780	3.79831	5e-05	0.000300546
XLOC_005929	Slfn5	11:82910549-82964855	3.78721	5e-05	0.000300546
XLOC_021636	Zfp385b	2:77410633-77819639	3.68646	5e-05	0.000300546
XLOC_033625	Tril	6:53815467-53868183	3.68123	5e-05	0.000300546
XLOC_008648	Kif26a	12:112146202-112181747	3.66196	0.0001	0.000565839
XLOC_036077	Tenm4	7:96171245-97064758	3.59504	5e-05	0.000300546
XLOC_030509	Ldb2	5:44472131-44800150	3.57315	5e-05	0.000300546
XLOC_000108	Crispld1	1:17676026-17805417	3.56854	5e-05	0.000300546
XLOC_014346	P2rx6	16:17561884-17577800	3.52487	5e-05	0.000300546
XLOC_004554	Lrrtm3	10:63430097-65003667	3.51202	0.0052	0.0178159
XLOC_013120	Nov	15:54745701-54754039	3.50934	5e-05	0.000300546
XLOC_009038	-	12:79916955-79925515	3.48564	0.0044	0.0154105
XLOC_007194	6330403K07Rik	11:71031940-71033513	3.46516	5e-05	0.000300546
XLOC_036655	Ifitm1	7:140967220-140969825	3.41093	0.00015	0.000814585
XLOC_001479	Spta1	1:174172727-174248450	3.40233	5e-05	0.000300546
XLOC_014333	Ypel1	16:17069695-17111257	3.38103	0.0003	0.00152457
XLOC_028566	Sema3d	5:12383384-12588948	3.34303	5e-05	0.000300546
XLOC_027026	Megf6	4:154170729-154276173	3.34284	5e-05	0.000300546
XLOC_028876	C1qtnf7	5:43515537-43619464	3.33957	5e-05	0.000300546
XLOC_003863	Zfr2	10:81233154-81252123	3.31995	5e-05	0.000300546
XLOC_001683	Cd34	1:194930404-195092249	3.29166	5e-05	0.000300546
XLOC_032446	Lrrtm1	6:76881636-77979699	3.28742	0.0021	0.0081425
XLOC_042354	Islr	9:58156264-58159221	3.2248	5e-05	0.000300546
XLOC_018180	Rab3il1	19:10001668-10038675	3.22126	5e-05	0.000300546
XLOC_003426	Plagl1	10:13060503-13131694	3.19632	5e-05	0.000300546
XLOC_029772	Tmem132c	5:127241807-127565793	3.19496	5e-05	0.000300546
XLOC_039037	Cdkn1c	7:143458338-143461050	3.15718	5e-05	0.000300546
XLOC_013318	Csdc2	15:81936758-81950941	3.15702	5e-05	0.000300546
XLOC_036712	Slc22a18	7:143473735-143499473	3.15562	5e-05	0.000300546
XLOC_029546	Wscd2	5:113490332-113589725	3.14129	5e-05	0.000300546
XLOC_011375	Gdf10	14:33923586-33935280	3.13187	5e-05	0.000300546
XLOC_003987	Dcn	10:97479499-97518162	3.12915	5e-05	0.000300546
XLOC_030476	Hs3st1	5:39610677-39755475	3.12262	5e-05	0.000300546
XLOC_024888	Slc27a3	3:90385226-90390004	3.10745	5e-05	0.000300546
XLOC_030083	Tex26	5:149439659-149470979	3.09582	0.0019	0.00749901
XLOC_009866	Bmp6	13:38344997-38500125	3.07854	5e-05	0.000300546
XLOC_031403	Eln	5:134702592-134822967	3.06001	5e-05	0.000300546
XLOC_036363	Insc	7:114743645-114850383	3.03776	5e-05	0.000300546
XLOC_004409	5930403N24Rik	10:37139200-37151315	3.03728	5e-05	0.000300546
XLOC_005592	Mfap4	11:61485430-61494406	3.03664	5e-05	0.000300546
XLOC_031785	Kcnd2	6:21214603-21729805	3.01118	5e-05	0.000300546
XLOC_015291	Robo2	16:73892305-74411825	2.99338	5e-05	0.000300546
XLOC_034384	C1s1	6:124492162-124566826	2.97811	5e-05	0.000300546
XLOC_035687	Gas2	7:51855584-51994975	2.97725	5e-05	0.000300546
XLOC_015062	Apod	16:31296191-31314827	2.97221	5e-05	0.000300546
XLOC_003935	Igf1	10:87826376-87937042	2.95953	5e-05	0.000300546
XLOC_002768	Ptprv	1:135108496-135132594	2.9592	5e-05	0.000300546
XLOC_045151	Zcchc5	X:106837081-106840737	2.94498	5e-05	0.000300546
XLOC_042310	Tnfaip8l3	9:54025536-54068411	2.93017	0.0008	0.00360163
XLOC_038648	Trim66	7:109449005-109508134	2.92634	5e-05	0.000300546
XLOC_040556	Zfp423	8:87661809-87959595	2.91423	5e-05	0.000300546
XLOC_009780	Prl3a1	13:27259435-27278450	2.913	5e-05	0.000300546
XLOC_036789	Cox6b2	7:4751791-4753094	2.9082	5e-05	0.000300546
XLOC_003576	-	10:42276807-42279072	2.90183	0.0001	0.000565839
XLOC_031792	Wnt16	6:22288133-22301175	2.89567	5e-05	0.000300546
XLOC_004593	Gstt1	10:75783812-75798584	2.88915	5e-05	0.000300546
XLOC_032436	Gm44031	6:73012042-73221651	2.85014	0.00055	0.00259454
XLOC_028269	Tmem51	4:142030787-142088099	2.84346	5e-05	0.000300546
XLOC_045155	Itm2a	X:107397098-107403376	2.84208	5e-05	0.000300546
XLOC_034668	Abcc9	6:142587861-142702452	2.83977	5e-05	0.000300546
XLOC_001350	Dpt	1:164796643-164936775	2.83498	5e-05	0.000300546
XLOC_003868	Tbxa2r	10:81328606-81343266	2.83481	5e-05	0.000300546
XLOC_007130	Efnb3	11:69554091-69560205	2.82502	5e-05	0.000300546
XLOC_010785	Gas1	13:60174404-60177624	2.8185	5e-05	0.000300546
XLOC_045378	BX530055.1,Capn6	X:143802230-143827414	2.81081	5e-05	0.000300546
XLOC_026217	Adamtsl1	4:86053542-86428474	2.80296	5e-05	0.000300546
XLOC_030436	Cpz	5:35502188-35525698	2.80183	5e-05	0.000300546
XLOC_010005	Ntrk2	13:58806595-59133970	2.79984	5e-05	0.000300546
XLOC_012943	Sepp1	15:3268546-3280508	2.78347	5e-05	0.000300546
XLOC_026764	Tcea3	4:136247728-136274898	2.76816	5e-05	0.000300546
XLOC_009927	Aspn	13:49421213-49652916	2.76785	5e-05	0.000300546
XLOC_044288	Figf	X:164373295-164402650	2.76619	5e-05	0.000300546
XLOC_017497	Sh3tc2	18:61952946-62015715	2.76472	5e-05	0.000300546
XLOC_013432	Pced1b	15:97244073-97385748	2.75944	0.0032	0.0117233
XLOC_003716	Fam13c	10:70440638-70655965	2.74923	5e-05	0.000300546
XLOC_041568	Slc9a9	9:94669143-95230475	2.74885	5e-05	0.000300546
XLOC_018982	Pyroxd2	19:42725857-42752775	2.73819	5e-05	0.000300546
XLOC_022771	Nkain4	2:180934771-180966812	2.73393	5e-05	0.000300546
XLOC_026425	Bend5	4:110397660-111664324	2.73257	0.00155	0.00629429
XLOC_023551	Selenbp1	3:94933055-94944758	2.72689	5e-05	0.000300546
XLOC_023857	Dpyd	3:118562128-119432924	2.69463	5e-05	0.000300546
XLOC_038864	Pycard	7:127989707-127996598	2.68884	0.00485	0.0167382
XLOC_040488	Il15	8:82331636-82403222	2.68505	0.0039	0.01388
XLOC_038194	Anpep	7:79821802-79861059	2.67167	5e-05	0.000300546
XLOC_000327	AC125167.1,Col3a1	1:45311423-45349706	2.6679	5e-05	0.000300546
XLOC_004746	-	10:83464774-83468408	2.66366	5e-05	0.000300546
XLOC_044659	Smarca1	X:47809367-47892974	2.65466	5e-05	0.000300546
XLOC_034053	Prokr1	6:87577272-87590743	2.65223	5e-05	0.000300546
XLOC_028125	Sytl1	4:133253089-133263113	2.65024	0.0014	0.00574696
XLOC_039715	Nkd1	8:88521259-88612767	2.6413	5e-05	0.000300546
XLOC_018352	Il33	19:29925113-29960718	2.62991	0.0001	0.000565839
XLOC_017891	Fbn2	18:58008601-58221885	2.62451	5e-05	0.000300546
XLOC_038568	Dchs1	7:105752988-105863650	2.6217	5e-05	0.000300546
XLOC_015326	Adamts5	16:85858169-85903423	2.62118	5e-05	0.000300546
XLOC_005249	Efemp1	11:28853163-28926743	2.621	5e-05	0.000300546
XLOC_004866	Ptprq	10:107517048-107720073	2.59955	5e-05	0.000300546
XLOC_033442	Fam180a	6:35312667-35326161	2.59666	0.00315	0.0115754
XLOC_021682	P2rx3	2:84998582-85047109	2.59506	0.012	0.0363049
XLOC_022178	-	2:122375726-122377183	2.58602	0.00305	0.0112517
XLOC_041792	Kif9	9:110476803-110525179	2.58436	0.0001	0.000565839
XLOC_007828	Abca8b	11:109932189-109995988	2.57879	5e-05	0.000300546
XLOC_012254	Tmem254c	14:26063918-26067355	2.56763	0.00215	0.00831199
XLOC_023035	Fat4	3:38874569-39012421	2.56584	5e-05	0.000300546
XLOC_041317	Igdcc4	9:65101366-65137949	2.55996	5e-05	0.000300546
XLOC_036692	Tnnt3	7:142460808-142516009	2.55796	5e-05	0.000300546
XLOC_034423	Kcna6	6:126708328-126741601	2.54868	5e-05	0.000300546
XLOC_035630	Dbp	7:45705204-45718002	2.54833	0.01335	0.0396273
XLOC_027107	Tox	4:6686145-6991573	2.54716	5e-05	0.000300546
XLOC_013593	Slc1a3	15:8634123-8710764	2.54379	5e-05	0.000300546
XLOC_013123	Col14a1	15:55307604-55520803	2.53522	5e-05	0.000300546
XLOC_014006	A4galt	15:83226725-83257605	2.52305	5e-05	0.000300546
XLOC_041730	Mst1r	9:107906802-107920383	2.51914	5e-05	0.000300546
XLOC_037348	RP24-425B15.5	7:29761578-29767080	2.50635	0.0012	0.00506437
XLOC_033449	Ptn	6:36714928-36810711	2.50465	5e-05	0.000300546
XLOC_038154	St8sia2	7:73939118-74013690	2.50076	5e-05	0.000300546
XLOC_013880	Oplah	15:76294433-76330677	2.49985	5e-05	0.000300546
XLOC_011367	Vstm4	14:32856755-32939487	2.49257	5e-05	0.000300546
XLOC_012579	Slc7a8	14:54722215-54781936	2.49045	5e-05	0.000300546
XLOC_036149	Stard10	7:101317085-101347996	2.48473	5e-05	0.000300546
XLOC_027791	Podn	4:108014790-108144998	2.47944	5e-05	0.000300546
XLOC_044049	Nrk	X:138914235-139010638	2.47591	5e-05	0.000300546
XLOC_013038	Sema5a	15:32244812-32696341	2.4748	5e-05	0.000300546
XLOC_000624	Kcne4	1:78791622-79224511	2.47191	5e-05	0.000300546
XLOC_004590	Susd2	10:75634782-75644046	2.46849	5e-05	0.000300546
XLOC_010614	Slc22a23	13:34178997-34345258	2.45389	5e-05	0.000300546
XLOC_004378	Rspo3	10:29453030-29535867	2.45029	5e-05	0.000300546
XLOC_039488	Spock3	8:62951008-63357103	2.43118	5e-05	0.000300546
XLOC_043166	Usp11	X:20703729-20720539	2.42759	5e-05	0.000300546
XLOC_015034	Cldn1	16:26356641-26371852	2.42347	5e-05	0.000300546
XLOC_022600	Pltp	2:164830731-164857711	2.41693	0.00785	0.025283
XLOC_032636	Hdac11	6:91156664-91174692	2.40996	5e-05	0.000300546
XLOC_008732	Gdf7	12:8291019-8302417	2.38488	5e-05	0.000300546
XLOC_010012	Dapk1	13:60601763-60763198	2.38083	5e-05	0.000300546
XLOC_030151	Adam22	5:8037293-8368245	2.37769	5e-05	0.000300546
XLOC_016568	Trp53cor1	17:29055512-29079096	2.37634	5e-05	0.000300546
XLOC_005165	Vstm2a	11:16257697-16427310	2.37555	5e-05	0.000300546
XLOC_013987	Cyp2d22	15:82370222-82380287	2.37545	5e-05	0.000300546
XLOC_015809	Col11a2	17:34039413-34066685	2.37516	5e-05	0.000300546
XLOC_004740	Glt8d2	10:82629827-82690721	2.37486	0.00025	0.0012969
XLOC_041841	-	9:116392733-116407865	2.3697	0.00165	0.00666148
XLOC_016597	Notch3	17:32113428-32166880	2.36881	5e-05	0.000300546
XLOC_023372	Crabp2	3:87948651-87953376	2.36606	5e-05	0.000300546
XLOC_035629	Car11	7:45699866-45704659	2.36605	0.00055	0.00259454
XLOC_014402	Chrd	16:20725157-20742384	2.35477	5e-05	0.000300546
XLOC_011954	Enox1	14:77156745-77721763	2.35471	5e-05	0.000300546
XLOC_031740	Foxp2	6:14901322-15442079	2.34753	5e-05	0.000300546
XLOC_034774	Eps8l1	7:4424769-4480487	2.33872	0.0004	0.0019655
XLOC_017436	Sncaip	18:52767708-52916015	2.33338	5e-05	0.000300546
XLOC_034788	Ssc5d	7:4925741-4964406	2.33304	5e-05	0.000300546
XLOC_028631	Lrrc17	5:21483846-21645634	2.33106	5e-05	0.000300546
XLOC_035585	Fam71e1	7:44496580-44501486	2.32187	0.00015	0.000814585
XLOC_040183	-	8:25302548-25306223	2.32173	0.00015	0.000814585
XLOC_033740	Gadd45a	6:67035095-67080654	2.31949	5e-05	0.000300546
XLOC_004747	-	10:83468955-83487319	2.31664	5e-05	0.000300546
XLOC_002397	Pid1	1:84036294-84364180	2.31482	5e-05	0.000300546
XLOC_026673	1700003M07Rik	4:129960373-129965136	2.31373	0.0005	0.00239024
XLOC_000048	Adhfe1	1:9547947-9631175	2.31234	0.0066	0.0218261
XLOC_007156	2810408A11Rik	11:69897351-69900987	2.30071	5e-05	0.000300546
XLOC_045207	-	X:120280912-120290078	2.29635	5e-05	0.000300546
XLOC_018331	Dmrt2	19:25672375-25679010	2.29184	5e-05	0.000300546
XLOC_021272	1700007K13Rik	2:28462000-28466332	2.28973	0.0001	0.000565839
XLOC_040999	Cdon	9:35421127-35507652	2.28828	5e-05	0.000300546
XLOC_031141	Svop	5:114026909-114128218	2.2817	0.0112	0.0342293
XLOC_012479	3632451O06Rik	14:49681014-49783402	2.27208	5e-05	0.000300546
XLOC_020204	Cd59b	2:104069845-104091187	2.26689	0.0069	0.0226707
XLOC_012824	Rgcc	14:79288755-79301645	2.24673	5e-05	0.000300546
XLOC_027577	Ptprd	4:75941216-78214177	2.24447	5e-05	0.000300546
XLOC_000768	Ackr3	1:90203979-90216751	2.23477	5e-05	0.000300546
XLOC_025225	Gstm7	3:107926333-107931843	2.23432	0.0004	0.0019655
XLOC_036150	Arap1	7:101348066-101412586	2.23146	5e-05	0.000300546
XLOC_013861	Naprt	15:75890963-75894481	2.22812	5e-05	0.000300546
XLOC_019166	Itih5	2:10139310-10256529	2.21729	5e-05	0.000300546
XLOC_041502	Prss35	9:86743648-86758443	2.21683	5e-05	0.000300546
XLOC_030080	BC028471,Gm20488,Medag	5:149367635-149431723	2.20966	5e-05	0.000300546
XLOC_023990	Cxxc4	3:133830667-134262161	2.20756	5e-05	0.000300546
XLOC_013929	Card10	15:78775135-78804343	2.20737	5e-05	0.000300546
XLOC_023560	Sema6c	3:95160456-95174024	2.20454	5e-05	0.000300546
XLOC_017683	Zfp521	18:13676530-13972808	2.20138	5e-05	0.000300546
XLOC_032685	Gpr27	6:99692678-99695066	2.19156	0.0011	0.00470848
XLOC_000408	Aox1	1:58029831-58106729	2.18527	5e-05	0.000300546
XLOC_013633	Fbxl7	15:26540459-26895941	2.1814	5e-05	0.000300546
XLOC_017484	Arsi	18:60911710-60919606	2.18013	5e-05	0.000300546
XLOC_042372	Thsd4	9:59966930-60522046	2.17959	5e-05	0.000300546
XLOC_014635	Abi3bp	16:56477822-56690135	2.1726	5e-05	0.000300546
XLOC_025684	Gdf6	4:9844371-9862345	2.16971	5e-05	0.000300546
XLOC_018380	Ifit2,Ifit3	19:34550601-34588902	2.16543	0.01265	0.0379414
XLOC_035261	Lgals4	7:28832371-28841708	2.16428	0.00085	0.00378548
XLOC_028610	Sema3c	5:17574280-17730268	2.1632	5e-05	0.000300546
XLOC_035621	Plekha4	7:45526329-45554229	2.16301	5e-05	0.000300546
XLOC_017026	Arhgap28	17:67842705-68005003	2.15798	5e-05	0.000300546
XLOC_039022	H19,Mir675	7:142575528-142578143	2.15236	5e-05	0.000300546
XLOC_044315	BC022960,Gm15246	X:169320621-169370140	2.14926	0.0012	0.00506437
XLOC_005552	Wnt9a	11:59306927-59333552	2.14746	5e-05	0.000300546
XLOC_008298	Dact1	12:71309859-71321660	2.14107	5e-05	0.000300546
XLOC_030792	Hopx	5:77086987-77115121	2.14089	0.00485	0.0167382
XLOC_040280	1700029J07Rik	8:45953605-45975343	2.13017	0.0002	0.00106083
XLOC_027589	Nfib	4:82289940-82705750	2.12799	5e-05	0.000300546
XLOC_014688	Mir99ahg	16:77236316-77691456	2.12511	5e-05	0.000300546
XLOC_023816	Col11a1	3:113815205-114220718	2.11681	5e-05	0.000300546
XLOC_018302	Aldh1a1	19:20492567-20643530	2.11366	0.0001	0.000565839
XLOC_041559	Plscr4	9:92457372-92492456	2.10846	0.0009	0.00397467
XLOC_003481	Vnn1	10:23894687-23905343	2.09867	5e-05	0.000300546
XLOC_013870	Nrbp2	15:76085538-76091612	2.09776	5e-05	0.000300546
XLOC_008812	Cys1	12:24665625-24681813	2.09716	0.00025	0.0012969
XLOC_023637	Fmo5	3:97628803-97655282	2.0906	0.0019	0.00749901
XLOC_003611	Sim1	10:50894695-50989321	2.08993	0.0004	0.0019655
XLOC_009653	Elmo1	13:20090550-20606528	2.08661	5e-05	0.000300546
XLOC_034667	Kcnj8	6:142564836-142571614	2.08198	5e-05	0.000300546
XLOC_008815	Rnf144a	12:26306754-26415256	2.0777	5e-05	0.000300546
XLOC_019474	Adamtsl2	2:27079378-27108981	2.07417	0.00545	0.0185236
XLOC_022332	Bfsp1	2:143826527-143863173	2.07348	0.00085	0.00378548
XLOC_032926	C1ra	6:124492162-124566826	2.07101	5e-05	0.000300546
XLOC_031791	Cped1	6:21985725-22256404	2.06804	5e-05	0.000300546
XLOC_015284	Cadm2	16:66600638-67620908	2.06762	0.01595	0.045822
XLOC_037767	Svip	7:51997170-52006018	2.06551	0.00025	0.0012969
XLOC_035237	Dyrk1b	7:28179337-28197776	2.06442	5e-05	0.000300546
XLOC_015323	Adamts1	16:85793826-85803113	2.06254	5e-05	0.000300546
XLOC_004961	2009-03-01	10:127055010-127060265	2.06033	5e-05	0.000300546
XLOC_045377	Chrdl1	X:143285673-143394262	2.05649	0.00175	0.00700106
XLOC_016867	Cul9	17:46442445-46890408	2.04942	0.01365	0.0403998
XLOC_019366	Etl4	2:19909779-20810756	2.04522	5e-05	0.000300546
XLOC_040857	Sesn3	9:14275066-14333101	2.04476	5e-05	0.000300546
XLOC_026623	Col8a2	4:126286775-126314330	2.03702	5e-05	0.000300546
XLOC_043881	Dach2	X:113297509-113836386	2.03517	5e-05	0.000300546
XLOC_041153	Fxyd6	9:45370173-45396159	2.03259	5e-05	0.000300546
XLOC_043316	Prr32	X:45090903-45092791	2.03126	0.00035	0.00174841
XLOC_032925	C1rl	6:124492162-124566826	2.02496	0.0028	0.0104845
XLOC_008031	2810032G03Rik	12:5375833-5416631	2.02475	5e-05	0.000300546
XLOC_011096	Il31ra	13:112521217-112580709	2.02064	5e-05	0.000300546
XLOC_027620	Hacd4	4:88094628-88478092	2.01732	5e-05	0.000300546
XLOC_031014	Gbp4,Gbp8,Gbp9	5:105014149-105139586	2.01585	5e-05	0.000300546
XLOC_036492	Ypel3	7:126776937-126780522	2.01503	5e-05	0.000300546
XLOC_036780	Dnaaf3,Tnni3	7:4518304-4532453	2.01197	0.0001	0.000565839
XLOC_005752	Xaf1	11:72301604-72313733	2.00924	5e-05	0.000300546
XLOC_022641	Fam65c	2:167979984-168080693	2.00902	5e-05	0.000300546
XLOC_008505	Ppp4r4	12:103532282-103614080	2.00676	0.00245	0.00930845
XLOC_004488	Man1a	10:53904787-54075796	2.00651	5e-05	0.000300546
XLOC_009253	Begain	12:109032182-109069239	2.00629	5e-05	0.000300546
XLOC_026300	Nfia	4:97568132-98118875	2.0055	5e-05	0.000300546
XLOC_018321	Apba1	19:23758803-23949597	2.00434	5e-05	0.000300546
XLOC_025665	Fam110b	4:5644089-6108223	2.00143	5e-05	0.000300546
XLOC_003832	Apc2	10:80295964-80320537	1.99796	0.00645	0.0214104
XLOC_033317	Wnt2	6:17985355-18032655	1.9935	5e-05	0.000300546
XLOC_009824	Serpinb6b	13:32965208-32979067	1.99049	5e-05	0.000300546
XLOC_019726	Gm13483	2:50296809-50433967	1.98721	0.00875	0.0277223
XLOC_025231	Gstm1	3:108012254-108017973	1.98547	5e-05	0.000300546
XLOC_012866	Klf12	14:99866003-100284921	1.98463	5e-05	0.000300546
XLOC_020702	Acss2	2:155490378-155594955	1.98433	5e-05	0.000300546
XLOC_027704	Cyp2j9	4:96568198-96591619	1.98356	0.0002	0.00106083
XLOC_040201	Adrb3	8:27225775-27229588	1.98213	0.0008	0.00360163
XLOC_041063	Vwa5a	9:38718267-38750854	1.98183	5e-05	0.000300546
XLOC_041981	Zfp558	9:18453571-18478268	1.98151	5e-05	0.000300546
XLOC_007997	Rab40b	11:121356124-121388331	1.98072	0.00055	0.00259454
XLOC_019407	Psd4	2:24367579-24414954	1.9785	0.0102	0.0315451
XLOC_040401	Kcnn1	8:70842048-70861756	1.97825	5e-05	0.000300546
XLOC_042170	AW551984	9:39587395-39604403	1.97676	5e-05	0.000300546
XLOC_030400	Spon2	5:33198183-33218455	1.96999	5e-05	0.000300546
XLOC_019102	Sfxn4	19:60837276-60861479	1.96949	0.00065	0.00300199
XLOC_026763	Asap3	4:136206364-136246736	1.96155	5e-05	0.000300546
XLOC_008174	Meox2	12:37108539-37179534	1.95404	5e-05	0.000300546
XLOC_019488	Ppp1r26	2:28446608-28455508	1.95156	0.0002	0.00106083
XLOC_018074	Ctsf	19:4855128-4860912	1.94161	5e-05	0.000300546
XLOC_003389	Esr1	10:4611592-5005614	1.9414	5e-05	0.000300546
XLOC_008880	Lrrn3	12:41024089-41955588	1.94017	5e-05	0.000300546
XLOC_030639	Gm3716	5:64593678-64610700	1.93962	5e-05	0.000300546
XLOC_021646	Pde1a	2:79834452-80145739	1.93898	5e-05	0.000300546
XLOC_009993	Fbxl21	13:56522381-56540166	1.93865	0.00035	0.00174841
XLOC_027593	Frem1	4:82897919-83052339	1.93824	5e-05	0.000300546
XLOC_005640	Tmem220	11:67025153-67035329	1.93687	0.00015	0.000814585
XLOC_025589	Ptgfr	3:151796501-151839955	1.93676	5e-05	0.000300546
XLOC_032692	Gxylt2	6:100702089-100810915	1.93525	5e-05	0.000300546
XLOC_022027	Ano3	2:110655107-110950923	1.93391	5e-05	0.000300546
XLOC_022428	Trib3	2:152337421-152344032	1.92844	5e-05	0.000300546
XLOC_009891	Phactr1	13:42680622-43138526	1.92178	0.00025	0.0012969
XLOC_006547	-	11:5516577-5517681	1.91971	0.0177	0.0498952
XLOC_037649	Fcgrt	7:45092992-45103845	1.91967	5e-05	0.000300546
XLOC_020355	Stard9	2:120629125-120850604	1.91589	5e-05	0.000300546
XLOC_037621	Clec11a	7:44302686-44306977	1.91353	5e-05	0.000300546
XLOC_012316	Sncg	14:34370273-34374789	1.91249	5e-05	0.000300546
XLOC_032091	-	6:47762122-47775312	1.90818	0.0021	0.0081425
XLOC_016842	Slc25a27	17:43641641-43667171	1.90251	5e-05	0.000300546
XLOC_032181	Mturn	6:54680929-54703851	1.90072	0.01565	0.0451171
XLOC_017673	Tmem241	18:11980562-12121487	1.89986	0.0001	0.000565839
XLOC_024610	Igsf10	3:59002470-59351167	1.89863	5e-05	0.000300546
XLOC_042675	Clstn2	9:97444392-98033224	1.89672	5e-05	0.000300546
XLOC_004030	Gm15663	10:105187662-105583874	1.89391	0.0135	0.0400276
XLOC_001405	Cfap126	1:171113917-171126967	1.89331	5e-05	0.000300546
XLOC_035836	Rgma	7:73310379-73419901	1.89035	5e-05	0.000300546
XLOC_010452	Hist1h4n	13:21831766-21832196	1.88889	0.00205	0.00798612
XLOC_006609	Ddc	11:11814100-11898144	1.88821	0.0004	0.0019655
XLOC_008761	Lpin1	12:16535635-16589808	1.88811	5e-05	0.000300546
XLOC_024057	Gbp2	3:142620496-142638008	1.88545	5e-05	0.000300546
XLOC_007265	Srr	11:74898070-75164448	1.8822	0.0009	0.00397467
XLOC_040819	Casp12	9:5345429-5373032	1.88186	5e-05	0.000300546
XLOC_032142	C530044C16Rik	6:50776114-50815264	1.87973	0.0007	0.00320492
XLOC_012071	Itgbl1	14:123659946-124677127	1.87701	5e-05	0.000300546
XLOC_003163	Ackr1,Cadm3	1:173331885-173466040	1.87596	0.0087	0.0275837
XLOC_029177	Adgrl3	5:81019619-81825133	1.86581	5e-05	0.000300546
XLOC_019493	Ralgds	2:28513117-28553081	1.86414	5e-05	0.000300546
XLOC_045215	Nap1l3	X:122394564-122397401	1.86007	5e-05	0.000300546
XLOC_013703	Angpt1	15:42424680-42704616	1.85833	5e-05	0.000300546
XLOC_035652	Tmem86a	7:47050360-47054776	1.85524	5e-05	0.000300546
XLOC_019074	Ablim1	19:57032732-57314919	1.85255	5e-05	0.000300546
XLOC_029444	Brdt	5:107331158-107387061	1.85128	0.00165	0.00666148
XLOC_005519	Igtp,Irgm2	11:58199555-58222782	1.84908	5e-05	0.000300546
XLOC_005463	Gdf9	11:53431022-53437904	1.84902	0.01505	0.0436923
XLOC_044972	Gm27000	X:88759470-88760312	1.84509	5e-05	0.000300546
XLOC_016357	Tcte2	17:13482552-13910655	1.84166	0.0111	0.0339629
XLOC_008560	Gm27300,Meg3,Mir1906-1,Mir770	12:109541000-109571741	1.84119	5e-05	0.000300546
XLOC_042785	Sema3b	9:107597673-107609232	1.82978	0.0003	0.00152457
XLOC_024760	Glrb	3:80843598-80975519	1.82561	5e-05	0.000300546
XLOC_002699	Gm15675	1:130388536-130437914	1.82507	5e-05	0.000300546
XLOC_025698	Trp53inp1	4:11156430-11174379	1.82404	5e-05	0.000300546
XLOC_022257	Cpxm1	2:130390774-130397588	1.8229	5e-05	0.000300546
XLOC_042911	Acaa1b	9:119102477-119157093	1.82188	0.01075	0.0330835
XLOC_022690	Ppp4r1l-ps	2:173579319-173659640	1.82059	5e-05	0.000300546
XLOC_040298	Tenm3	8:48225665-48869901	1.8205	5e-05	0.000300546
XLOC_029572	Oasl2	5:114896935-114912247	1.81793	0.0001	0.000565839
XLOC_023783	Gm12525,Sort1	3:108283897-108362256	1.8168	5e-05	0.000300546
XLOC_025223	4933431E20Rik	3:107877228-107898686	1.8162	0.0002	0.00106083
XLOC_023203	Mme	3:63241536-63386183	1.81448	5e-05	0.000300546
XLOC_043512	Gm1141,Prrg3	X:71911072-71972722	1.81386	0.00055	0.00259454
XLOC_041394	Pygo1	9:72925644-72952181	1.80467	5e-05	0.000300546
XLOC_035021	Rtn2	7:19282623-19296160	1.80463	5e-05	0.000300546
XLOC_007919	Tha1	11:117867951-117887416	1.80375	0.00245	0.00930845
XLOC_020598	Syndig1	2:149829210-150004497	1.80369	5e-05	0.000300546
XLOC_044712	C430049B03Rik	X:53054407-53057190	1.80155	0.0001	0.000565839
XLOC_006878	Zfp354b	11:50921822-50931637	1.80141	0.0022	0.00848792
XLOC_025941	Reck	4:43875529-43944806	1.79859	5e-05	0.000300546
XLOC_006440	C1qtnf1	11:118428112-118454995	1.79655	5e-05	0.000300546
XLOC_021904	Mdk	2:91929804-91932297	1.7962	5e-05	0.000300546
XLOC_025031	Hist2h3c2	3:96238107-96239127	1.79601	0.0001	0.000565839
XLOC_016495	Tmem204	17:25016090-25099495	1.79579	0.00995	0.0309384
XLOC_040595	Bbs2	8:94067953-94098811	1.79524	0.0001	0.000565839
XLOC_004408	Marcks	10:37133374-37138920	1.79334	5e-05	0.000300546
XLOC_035013	Six5	7:19094288-19098549	1.79256	5e-05	0.000300546
XLOC_018581	Aldh3b1	19:3913492-3929764	1.79139	5e-05	0.000300546
XLOC_038777	Zkscan2	7:123475383-123500636	1.78984	0.00115	0.00488454
XLOC_040185	Letm2	8:25578491-25597989	1.78933	0.00035	0.00174841
XLOC_001420	Alyref2	1:171499188-171506229	1.78916	0.0077	0.0248908
XLOC_041652	Gm28621	9:102771484-102790721	1.78852	0.0001	0.000565839
XLOC_019513	Cercam	2:29868722-29882840	1.78712	5e-05	0.000300546
XLOC_021210	Grin1	2:25289914-25319187	1.78274	0.0007	0.00320492
XLOC_039392	AI429214	8:36993574-36995531	1.78234	0.00065	0.00300199
XLOC_042043	Rab3d	9:21907490-21918192	1.78098	5e-05	0.000300546
XLOC_018615	Peli3	19:4929630-4943127	1.78082	0.00215	0.00831199
XLOC_004418	E130307A14Rik	10:39368854-39732007	1.77766	0.00285	0.0106446
XLOC_003908	Tcp11l2	10:84576173-84614359	1.77583	5e-05	0.000300546
XLOC_018410	Plce1	19:38481108-38785030	1.77333	5e-05	0.000300546
XLOC_008765	Pqlc3	12:16988392-17000408	1.77291	5e-05	0.000300546
XLOC_022023	Fibin	2:110360916-110363183	1.77283	5e-05	0.000300546
XLOC_003575	Sesn1	10:41810160-41908424	1.77139	5e-05	0.000300546
XLOC_025126	Mab21l3	3:101812812-101848959	1.76919	5e-05	0.000300546
XLOC_036836	Peg3	7:6703891-6730431	1.76814	5e-05	0.000300546
XLOC_018597	Ankrd13d	19:4270179-4283137	1.76735	0.0003	0.00152457
XLOC_011828	Fgf9	14:58070546-58112337	1.7665	0.003	0.0111013
XLOC_038944	Ebf3	7:137193672-137314871	1.76128	5e-05	0.000300546
XLOC_044258	Adgrg2	X:160390685-160499870	1.75814	5e-05	0.000300546
XLOC_000127	Efhc1	1:20951581-20990841	1.75597	0.00035	0.00174841
XLOC_018524	Pdcd4	19:53892230-54033268	1.75484	0.0026	0.00982189
XLOC_042944	Gm26797	9:122295027-122311014	1.75211	5e-05	0.000300546
XLOC_003349	Sertad4	1:192844460-192856879	1.74926	5e-05	0.000300546
XLOC_045106	Slc16a2	X:103697413-103821994	1.74589	5e-05	0.000300546
XLOC_039319	Sfrp1	8:23411501-23449632	1.74507	5e-05	0.000300546
XLOC_000640	Gm9747	1:82233055-82291617	1.74478	0.0003	0.00152457
XLOC_029752	Fam101a	5:125003220-125012547	1.74438	0.01495	0.0434688
XLOC_013373	Ttc38	15:85832298-85858822	1.74356	5e-05	0.000300546
XLOC_013185	Dennd3	15:73512559-73572242	1.74327	0.0026	0.00982189
XLOC_026827	Mfap2	4:141010417-141015984	1.74264	5e-05	0.000300546
XLOC_023318	Ctso	3:81932600-81956725	1.74157	5e-05	0.000300546
XLOC_003039	Sft2d2	1:165174125-165194438	1.73701	5e-05	0.000300546
XLOC_016238	Dync2li1	17:84626491-84655558	1.73555	5e-05	0.000300546
XLOC_002007	Chst10	1:38863866-38898161	1.73539	5e-05	0.000300546
XLOC_039810	Gm3830	8:105164107-105170367	1.73371	0.0091	0.0286118
XLOC_040691	Rps26-ps1	8:107436346-107559283	1.73319	5e-05	0.000300546
XLOC_017248	Asxl3	18:22344189-22530227	1.73284	5e-05	0.000300546
XLOC_033934	Ctnna2	6:76881636-77979699	1.73233	5e-05	0.000300546
XLOC_036732	Mrgprf	7:145300770-145309557	1.7316	5e-05	0.000300546
XLOC_017118	-	17:86155914-86167491	1.72646	0.0044	0.0154105
XLOC_007377	Slfn8	11:82999043-83070678	1.72598	0.012	0.0363049
XLOC_036010	Rab38	7:88430272-88491572	1.72297	0.0069	0.0226707
XLOC_044679	Firre	X:50555743-50635321	1.72237	5e-05	0.000300546
XLOC_034080	Podxl2	6:88842556-88875044	1.71876	5e-05	0.000300546
XLOC_023607	Hist2h2aa1,Hist2h3c1	3:96242055-96248509	1.71735	5e-05	0.000300546
XLOC_028373	-	4:149433859-149438175	1.71494	0.0002	0.00106083
XLOC_014205	Calcoco1	15:102706778-102722178	1.71414	5e-05	0.000300546
XLOC_008215	Npas3	12:53248676-54079392	1.71276	0.0098	0.030551
XLOC_031236	Oas1c	5:120777795-120812514	1.71209	0.0003	0.00152457
XLOC_017428	Prr16	18:51117367-51419361	1.71031	5e-05	0.000300546
XLOC_003709	Tmem26	10:68723703-68782824	1.70982	5e-05	0.000300546
XLOC_022753	Ppp1r3d	2:178411205-178414472	1.70975	5e-05	0.000300546
XLOC_016016	Enpp5	17:44076557-44086567	1.70942	5e-05	0.000300546
XLOC_009825	Serpinb9,Serpinb9d	13:33003249-33203129	1.70876	0.0002	0.00106083
XLOC_043980	Drp2	X:134404522-134456755	1.70816	5e-05	0.000300546
XLOC_036482	Apobr	7:126546454-126594941	1.70711	0.0122	0.0368509
XLOC_022269	Adam33	2:131050351-131063814	1.70623	5e-05	0.000300546
XLOC_019680	Olfml2a	2:38928603-38963872	1.70535	5e-05	0.000300546
XLOC_022894	Cp	3:19957053-20035315	1.70517	0.00415	0.014667
XLOC_042181	Gramd1b	9:40293051-40533620	1.7051	5e-05	0.000300546
XLOC_044860	Pnck	X:73655993-73660117	1.70374	0.001	0.00435663
XLOC_015506	-	17:14546407-14600963	1.70115	0.00105	0.0045445
XLOC_011322	Il17rd	14:27038964-27107290	1.7011	5e-05	0.000300546
XLOC_035301	Syne4	7:30314806-30319046	1.70089	0.0001	0.000565839
XLOC_008938	Clec14a	12:58264719-58269258	1.69929	0.00045	0.002186
XLOC_034601	Mansc1	6:134608801-134632488	1.69913	0.00095	0.00416764
XLOC_017919	Adrb2	18:62119565-62179959	1.69673	5e-05	0.000300546
XLOC_025827	Cnr1	4:33923904-33948831	1.69606	0.0007	0.00320492
XLOC_042790	Sema3f	9:107681499-107710475	1.69577	5e-05	0.000300546
XLOC_024812	Cd1d1	3:86995833-86999444	1.69198	5e-05	0.000300546
XLOC_015690	Crebrf	17:26715649-26776635	1.69067	0.0001	0.000565839
XLOC_003377	Plekhg1	10:3740363-3967303	1.68924	5e-05	0.000300546
XLOC_009250	Slc25a29	12:108825872-108835883	1.68767	5e-05	0.000300546
XLOC_042340	Neil1	9:57142789-57148359	1.68384	5e-05	0.000300546
XLOC_023065	Pcdh10	3:45378397-45440956	1.68244	0.00855	0.0271864
XLOC_043764	Nhsl2	X:101849366-102092243	1.67962	5e-05	0.000300546
XLOC_031178	Ccdc64	5:115648174-115731621	1.67936	5e-05	0.000300546
XLOC_021678	Serping1	2:84765360-84775444	1.67822	5e-05	0.000300546
XLOC_016612	Cyp4f13	17:32924687-32947402	1.67624	5e-05	0.000300546
XLOC_014405	Ephb3	16:21204754-21223305	1.67406	5e-05	0.000300546
XLOC_028405	Espn	4:152120330-152152371	1.67145	5e-05	0.000300546
XLOC_041395	Ccpg1,Dyx1c1,Dyx1c1Ccpg1	9:72958784-73042779	1.67083	5e-05	0.000300546
XLOC_013654	Tspyl5	15:33683875-33687883	1.67063	0.0002	0.00106083
XLOC_039849	Cdh3	8:106510489-106556908	1.66973	5e-05	0.000300546
XLOC_021625	Ttc30b	2:75935848-75938585	1.6667	5e-05	0.000300546
XLOC_013796	Ndrg1	15:66929320-67013039	1.6649	5e-05	0.000300546
XLOC_001271	BC026585	1:157458576-157492638	1.66233	0.00245	0.00930845
XLOC_028397	Per3	4:150914561-151861876	1.66186	0.00715	0.0233759
XLOC_029325	Fras1	5:96373954-96784730	1.66034	0.00095	0.00416764
XLOC_020561	Slc24a3	2:145167572-145642300	1.66007	0.00075	0.00339969
XLOC_001236	Gm28512,Rnasel	1:153749425-153764221	1.6588	5e-05	0.000300546
XLOC_000392	Plcl1	1:55405880-55764805	1.65795	5e-05	0.000300546
XLOC_012929	A330035P11Rik	14:122098383-122106974	1.65722	0.0003	0.00152457
XLOC_019135	Phyh	2:4918893-4938731	1.65418	5e-05	0.000300546
XLOC_012049	Hs6st3	14:119138414-119869594	1.65217	0.005	0.0171975
XLOC_037252	Grik5	7:25009848-25083492	1.65215	0.00045	0.002186
XLOC_007426	Ypel2	11:86936424-86993773	1.65152	5e-05	0.000300546
XLOC_013170	Tg	15:66670752-66868250	1.64727	0.00025	0.0012969
XLOC_044012	Arxes1	X:136033366-136034946	1.64656	0.00015	0.000814585
XLOC_037674	Rasip1	7:45627525-45645768	1.64628	0.0002	0.00106083
XLOC_003731	Rab36	10:75037057-75054748	1.64559	0.001	0.00435663
XLOC_007973	Pycr1	11:120635711-120643769	1.64502	5e-05	0.000300546
XLOC_024327	Naaladl2	3:23798101-25144261	1.64178	0.00275	0.0103266
XLOC_038379	Capn5,Omp	7:98121558-98179401	1.64112	5e-05	0.000300546
XLOC_018138	Trpt1	19:6996130-7019834	1.64033	0.0002	0.00106083
XLOC_034390	Ptpn6	6:124720706-124738714	1.63866	0.01235	0.0372274
XLOC_006213	Aoc3	11:101330604-101347939	1.63808	5e-05	0.000300546
XLOC_033461	-	6:38431135-38432720	1.63118	0.0097	0.030275
XLOC_007724	Itga2b	11:102453296-102470122	1.6299	0.0011	0.00470848
XLOC_008886	Nova1	12:46694516-46818790	1.62871	5e-05	0.000300546
XLOC_037356	Zfp14	7:30036189-30051380	1.62777	5e-05	0.000300546
XLOC_004698	Gng7	10:80948623-81014945	1.62597	5e-05	0.000300546
XLOC_008116	-	12:21555826-21557429	1.62555	0.0131	0.039043
XLOC_000516	Map2	1:66175272-66442583	1.62516	0.00025	0.0012969
XLOC_004333	Eya4	10:23102966-23350825	1.62346	5e-05	0.000300546
XLOC_039765	Mmp15	8:95352264-95375036	1.62122	0.0001	0.000565839
XLOC_035285	Zfp383	7:29908222-29916813	1.62071	5e-05	0.000300546
XLOC_001050	Rab7b	1:131688691-131715439	1.62017	5e-05	0.000300546
XLOC_019801	Gca	2:62664284-63184287	1.61709	0.00145	0.00592827
XLOC_004719	Celf5	10:81459226-81482709	1.61397	0.00085	0.00378548
XLOC_024849	Syt11	3:88744681-88775164	1.61109	5e-05	0.000300546
XLOC_027465	Svep1	4:58042427-58206908	1.60913	5e-05	0.000300546
XLOC_042052	Acp5	9:22126730-22135746	1.60687	0.00125	0.00524025
XLOC_014382	Klhl24	16:20097537-20129223	1.60374	5e-05	0.000300546
XLOC_009086	Aldh6a1	12:84409070-84451014	1.6037	5e-05	0.000300546
XLOC_009104	-	12:85597083-85599046	1.60318	0.0001	0.000565839
XLOC_018207	Ms4a4d	19:11536785-11558514	1.60238	5e-05	0.000300546
XLOC_006155	Thra	11:98740637-98775333	1.60199	5e-05	0.000300546
XLOC_028217	Gm27646,Mir7019,Pink1	4:138313140-138326307	1.60121	5e-05	0.000300546
XLOC_003640	Smpdl3a	10:57794334-57811830	1.5995	5e-05	0.000300546
XLOC_004385	Hey2	10:30832358-30842801	1.59927	5e-05	0.000300546
XLOC_042901	Tgfbr2	9:116087668-116175378	1.59887	5e-05	0.000300546
XLOC_030457	Msx1	5:37820484-37824583	1.5977	5e-05	0.000300546
XLOC_020437	Gm14027,Zc3h6	2:128965503-129021756	1.59666	5e-05	0.000300546
XLOC_007263	Sgsm2	11:74849260-74897798	1.59626	5e-05	0.000300546
XLOC_044693	Gpc3	X:52272425-52619047	1.59595	5e-05	0.000300546
XLOC_007704	Meox1	11:101877509-101894374	1.59585	0.00035	0.00174841
XLOC_028018	Tekt2	4:126322120-126325688	1.59209	0.0023	0.00882223
XLOC_014194	Csad	15:102176997-102215618	1.59135	0.0017	0.0068362
XLOC_006543	Emid1	11:5106156-5152271	1.58987	0.00085	0.00378548
XLOC_005608	2410006H16Rik	11:62602876-62604807	1.58645	5e-05	0.000300546
XLOC_008981	Pygl	12:70190810-70234165	1.58425	0.00035	0.00174841
XLOC_027425	AI427809	4:53261355-53270232	1.58323	0.00905	0.0284952
XLOC_017961	Poli	18:70508616-70530620	1.58224	5e-05	0.000300546
XLOC_042263	-	9:48537638-48591807	1.57994	0.00025	0.0012969
XLOC_033381	Kcp	6:29471436-29509698	1.57907	0.00315	0.0115754
XLOC_007483	Cacna1g	11:94408390-94474389	1.57702	5e-05	0.000300546
XLOC_042964	2010315B03Rik	9:124153613-124330744	1.57449	5e-05	0.000300546
XLOC_018612	Actn3	19:4861222-4877909	1.57445	0.00105	0.0045445
XLOC_039099	Cers4	8:4492989-4538187	1.57414	5e-05	0.000300546
XLOC_024254	Zfand1	3:10339889-10351317	1.57094	5e-05	0.000300546
XLOC_017466	Isoc1	18:58652933-58680567	1.56818	5e-05	0.000300546
XLOC_036017	Me3	7:89632096-89854359	1.56808	0.0013	0.00541551
XLOC_009295	Ahnak2	12:112772188-112802657	1.56701	5e-05	0.000300546
XLOC_041278	Larp6	9:60712988-60738801	1.56571	5e-05	0.000300546
XLOC_033902	Sh2d6	6:72513643-72521634	1.56467	0.0101	0.0313091
XLOC_017584	Pstpip2	18:77793258-77882879	1.56393	0.0046	0.0160049
XLOC_014268	Abat	16:8513428-8621822	1.5632	5e-05	0.000300546
XLOC_011881	Zfp395	14:65358380-65398931	1.56297	5e-05	0.000300546
XLOC_029136	Mir7025,Pdgfra	5:75152291-75198215	1.56176	5e-05	0.000300546
XLOC_031259	Tctn1	5:122206803-122264460	1.5611	5e-05	0.000300546
XLOC_006873	Zfp354c	11:50811082-50827764	1.55942	5e-05	0.000300546
XLOC_019717	Acvr2a	2:48814108-49325405	1.55934	5e-05	0.000300546
XLOC_008161	Twist1	12:33957661-33973779	1.5593	5e-05	0.000300546
XLOC_032014	Gstk1	6:42245934-42250448	1.55881	5e-05	0.000300546
XLOC_021482	Rprm	2:54084092-54085552	1.55482	5e-05	0.000300546
XLOC_022808	Zfhx4	3:5176995-5416296	1.55292	5e-05	0.000300546
XLOC_018096	Ap5b1	19:5567673-5574517	1.5525	5e-05	0.000300546
XLOC_006197	-	11:100971438-100972307	1.55244	0.00645	0.0214104
XLOC_002620	Gli2	1:118833969-119054189	1.54911	5e-05	0.000300546
XLOC_033559	Zfp467	6:48427696-48445825	1.5483	5e-05	0.000300546
XLOC_000406	Spats2l	1:57774161-57948394	1.54617	5e-05	0.000300546
XLOC_003533	Tspyl4	10:34282189-34418572	1.54365	0.0019	0.00749901
XLOC_000062	Prex2	1:10993464-11303681	1.54209	0.00045	0.002186
XLOC_018361	-	19:31765403-31766525	1.53968	0.0078	0.0251587
XLOC_043974	Tnmd	X:133850979-133865577	1.53616	5e-05	0.000300546
XLOC_045418	Tro	X:150645097-150657583	1.53485	5e-05	0.000300546
XLOC_039691	Phkb	8:85717556-86061376	1.53479	5e-05	0.000300546
XLOC_016318	Fndc1	17:7736374-7827341	1.53421	5e-05	0.000300546
XLOC_003877	Tle2	10:81572611-81590845	1.53045	5e-05	0.000300546
XLOC_045287	Zmat1	X:134971371-135009209	1.52932	5e-05	0.000300546
XLOC_044317	Mid1	X:169685187-170005889	1.52724	5e-05	0.000300546
XLOC_004818	Cep83os	10:94673492-94688613	1.5269	5e-05	0.000300546
XLOC_001272	Sec16b	1:157497930-157568425	1.52393	5e-05	0.000300546
XLOC_021911	Mapk8ip1	2:92382537-92401263	1.52297	5e-05	0.000300546
XLOC_005941	Rasl10b	11:83409136-83421039	1.52051	0.00155	0.00629429
XLOC_018131	Rasgrp2	19:6399339-6418606	1.51759	0.0017	0.0068362
XLOC_044417	Rpgr,Srpx	X:10037976-10216920	1.51704	5e-05	0.000300546
XLOC_026700	Snhg12,Snora44,Snora61,Snord99	4:132308677-132311024	1.51679	5e-05	0.000300546
XLOC_032935	Gpr162	6:124857947-124863983	1.51567	0.0001	0.000565839
XLOC_027304	Enho	4:41569774-41641416	1.5153	0.00035	0.00174841
XLOC_005871	Aldoc	11:78322967-78327781	1.51176	0.0078	0.0251587
XLOC_016624	4931413I07Rik,Angptl4	17:33773749-33785724	1.51054	5e-05	0.000300546
XLOC_041723	Hyal1,Hyal3,Nat6	9:107575819-107587425	1.50949	5e-05	0.000300546
XLOC_015609	Hcfc1r1	17:23668613-23675307	1.50522	5e-05	0.000300546
XLOC_018518	Add3	19:53140439-53247611	1.50512	5e-05	0.000300546
XLOC_038378	Myo7a	7:98049860-98119565	1.50493	5e-05	0.000300546
XLOC_030419	Mxd4	5:34173882-34187720	1.50356	5e-05	0.000300546
XLOC_014506	Heg1	16:33684465-33819934	1.50197	5e-05	0.000300546
XLOC_015818	Tap1	17:34181987-34197225	1.50149	5e-05	0.000300546
XLOC_021595	Gpr155	2:73341505-73386572	1.49927	0.00115	0.00488454
XLOC_038455	Trim21	7:102557921-102565469	1.49911	5e-05	0.000300546
XLOC_008864	Tspan13	12:36014556-36042500	1.49204	0.00945	0.0295715
XLOC_002370	Dock10	1:80501072-80758583	1.49141	5e-05	0.000300546
XLOC_018332	Smarca2	19:26605049-26823907	1.4909	5e-05	0.000300546
XLOC_018376	Fas	19:34290658-34327770	1.49086	5e-05	0.000300546
XLOC_022620	Sulf2	2:165992635-166158173	1.49071	5e-05	0.000300546
XLOC_003186	Pld5	1:175962305-176275312	1.49034	0.0003	0.00152457
XLOC_001127	Kif21b	1:136131388-136178233	1.489	5e-05	0.000300546
XLOC_006827	Cyfip2	11:46193849-46312859	1.48886	0.0026	0.00982189
XLOC_035913	Zscan2	7:80838607-80876778	1.4886	0.00125	0.00524025
XLOC_038527	Gm27995,Trim12c	7:104244456-104353362	1.48735	5e-05	0.000300546
XLOC_012583	Slc22a17	14:54906529-54913132	1.48643	5e-05	0.000300546
XLOC_021925	Accs	2:93833023-93849966	1.48523	0.0023	0.00882223
XLOC_015275	Epha3	16:63538574-63864166	1.48442	5e-05	0.000300546
XLOC_000129	Tmem14a	1:21166468-21230167	1.48028	5e-05	0.000300546
XLOC_007501	Pdk2	11:95026212-95041374	1.47818	5e-05	0.000300546
XLOC_007978	Dcxr	11:120724355-120727310	1.47781	5e-05	0.000300546
XLOC_002752	Prelp	1:133897050-133921414	1.47764	5e-05	0.000300546
XLOC_005540	Gm12258	11:58847157-58861956	1.47653	5e-05	0.000300546
XLOC_040751	Maf	8:115682941-115707821	1.47344	5e-05	0.000300546
XLOC_040918	Icam1	9:21015832-21028815	1.47041	5e-05	0.000300546
XLOC_004284	Phactr2	10:13138768-13474396	1.46981	0.0001	0.000565839
XLOC_044692	Gpc4	X:52046996-52165661	1.46977	5e-05	0.000300546
XLOC_012584	Efs	14:54916542-54929266	1.46895	5e-05	0.000300546
XLOC_022931	Pld1	3:27938221-28133533	1.46887	5e-05	0.000300546
XLOC_025888	Il11ra1	4:41699988-41774247	1.46576	5e-05	0.000300546
XLOC_026498	Tmem53	4:117213332-117268809	1.46471	5e-05	0.000300546
XLOC_034133	Adamts9	6:92772698-93272979	1.46207	5e-05	0.000300546
XLOC_002061	-	1:45360882-45374101	1.4615	5e-05	0.000300546
XLOC_032985	Tspan11	6:127887475-127954071	1.46116	0.001	0.00435663
XLOC_039402	Slc7a2	8:40862394-40922308	1.46074	0.0001	0.000565839
XLOC_044084	Tmem164	X:142681405-142843494	1.4606	5e-05	0.000300546
XLOC_007826	Fam20a	11:109669748-109722279	1.45821	5e-05	0.000300546
XLOC_005072	Pik3ip1	11:3288873-3342971	1.45738	0.0002	0.00106083
XLOC_039936	Klhl36	8:119862242-119877855	1.45665	0.00015	0.000814585
XLOC_018633	Snx32	19:5495275-5510690	1.45624	5e-05	0.000300546
XLOC_005376	Trim7	11:48825345-48853493	1.45617	0.0066	0.0218261
XLOC_011280	Kat6b	14:21481433-21672478	1.4544	5e-05	0.000300546
XLOC_016674	C2,Cfb,Gm20547	17:34856373-34898265	1.45354	0.004	0.0142091
XLOC_044286	Pir	X:164269366-164373101	1.45353	5e-05	0.000300546
XLOC_021261	Sardh	2:27188392-27248337	1.45338	0.0002	0.00106083
XLOC_029283	Gm43682	5:93176969-93179059	1.45209	5e-05	0.000300546
XLOC_022282	Rassf2	2:131989414-132030258	1.44899	5e-05	0.000300546
XLOC_020459	Ebf4	2:130295139-130370722	1.44514	5e-05	0.000300546
XLOC_031252	Acad10	5:121621025-121660514	1.44415	0.00185	0.00734775
XLOC_000608	Slc4a3	1:75546265-75562689	1.44411	0.0002	0.00106083
XLOC_022545	Mafb	2:160363702-160367065	1.44354	5e-05	0.000300546
XLOC_029042	Wdr19	5:65199695-65260415	1.44316	5e-05	0.000300546
XLOC_034954	Bbc3	7:16309570-16318205	1.44018	5e-05	0.000300546
XLOC_045420	Maged2	X:150806369-150814345	1.43892	5e-05	0.000300546
XLOC_010296	BC067074	13:113293144-113379711	1.43705	0.0079	0.0253822
XLOC_004568	-	10:68355914-68358512	1.4356	0.0102	0.0315451
XLOC_040400	Arrdc2	8:70835135-70839720	1.43538	5e-05	0.000300546
XLOC_008123	Klf11	12:24651370-24662782	1.43179	5e-05	0.000300546
XLOC_008514	Serpina3h,Serpina3i	12:104247770-104269758	1.4316	0.0002	0.00106083
XLOC_004168	Stat2	10:128270523-128293085	1.43073	5e-05	0.000300546
XLOC_013762	Mtss1	15:58941243-59082067	1.42975	5e-05	0.000300546
XLOC_036529	Ctf1	7:127712701-127732166	1.42866	0.0004	0.0019655
XLOC_023331	Sfrp2	3:83766293-83789956	1.42793	0.00015	0.000814585
XLOC_029992	D130017N08Rik	5:143758248-143768671	1.42698	0.0069	0.0226707
XLOC_039232	-	8:19945671-20022512	1.42671	5e-05	0.000300546
XLOC_000294	Pou3f3	1:42694924-42744791	1.42225	5e-05	0.000300546
XLOC_029072	Limch1	5:66745826-67057159	1.42144	5e-05	0.000300546
XLOC_013985	Naga	15:82329531-82338874	1.42105	5e-05	0.000300546
XLOC_008114	Gm4419	12:21417866-21421128	1.42002	0.0011	0.00470848
XLOC_028739	Emilin1	5:30913401-30921277	1.41878	5e-05	0.000300546
XLOC_014362	Arvcf	16:18348181-18479073	1.4171	0.01305	0.0389291
XLOC_010518	Hist1h2be	13:23583741-23621124	1.41341	0.0006	0.00280339
XLOC_041285	Itga11	9:62677821-62785808	1.4111	5e-05	0.000300546
XLOC_014163	Cela1	15:100674424-100687920	1.41043	0.0079	0.0253822
XLOC_013280	Lgals1-ps2,Pick1	15:79229172-79256674	1.41005	5e-05	0.000300546
XLOC_033873	Thnsl2	6:71128165-71144439	1.40883	5e-05	0.000300546
XLOC_028013	Sh3d21	4:126150440-126163491	1.40778	0.0038	0.0135826
XLOC_031164	Cabp1	5:115168688-115194381	1.40715	0.00415	0.014667
XLOC_032255	Grid2	6:63248493-64668285	1.40713	5e-05	0.000300546
XLOC_009663	Zkscan4	13:21478527-21485507	1.40589	0.00725	0.0236443
XLOC_041319	Parp16	9:65214689-65239219	1.40538	0.00195	0.00765749
XLOC_021328	Dnm1	2:32308470-32381938	1.40514	5e-05	0.000300546
XLOC_015790	Adamts10	17:33524132-33553782	1.40409	5e-05	0.000300546
XLOC_034079	Abtb1	6:88835913-88842067	1.40371	0.0006	0.00280339
XLOC_014082	Nell2	15:95219450-95528706	1.40114	5e-05	0.000300546
XLOC_011787	Pck2	14:55540265-55550017	1.40092	5e-05	0.000300546
XLOC_039403	Pdgfrl	8:40926211-40990785	1.39506	5e-05	0.000300546
XLOC_002378	Irs1	1:82233055-82291617	1.39464	5e-05	0.000300546
XLOC_045026	Arhgef9	X:95048934-95196856	1.39456	5e-05	0.000300546
XLOC_008046	Osr1	12:9574431-9581559	1.39174	5e-05	0.000300546
XLOC_012919	Dzip1	14:118875519-118925731	1.38998	5e-05	0.000300546
XLOC_017171	Svil	18:4920325-5119299	1.38917	5e-05	0.000300546
XLOC_016456	Flywch2	17:23771840-23786224	1.38743	0.00725	0.0236443
XLOC_044501	Gm14523,Klhl13	X:23219270-23365173	1.38691	5e-05	0.000300546
XLOC_022064	Olfr1317	2:112089412-112203384	1.38659	0.00115	0.00488454
XLOC_015054	Tmem44	16:30511695-30550842	1.38581	5e-05	0.000300546
XLOC_007279	-	11:75729301-75732828	1.38522	0.00205	0.00798612
XLOC_041773	Plxnb1	9:109093843-109120000	1.38315	5e-05	0.000300546
XLOC_017887	2003-03-01	18:56761715-56925548	1.38218	5e-05	0.000300546
XLOC_024865	Efna1	3:89271732-89281142	1.37567	0.0005	0.00239024
XLOC_032941	Acrbp,Ing4,RP24-503A2.6	6:125009144-125063267	1.37495	5e-05	0.000300546
XLOC_043713	Heph	X:96306177-96574485	1.37425	5e-05	0.000300546
XLOC_009915	Rnf144b	13:47122719-47247991	1.37367	5e-05	0.000300546
XLOC_004854	Tmtc2	10:105187662-105583874	1.37302	0.00205	0.00798612
XLOC_035260	Ech1	7:28825216-28832247	1.37284	5e-05	0.000300546
XLOC_027466	Lpar1	4:58435251-58553992	1.36991	5e-05	0.000300546
XLOC_014020	Ldoc1l	15:84553397-84557823	1.36825	5e-05	0.000300546
XLOC_045282	Armcx6	X:134748322-134754971	1.3682	0.00015	0.000814585
XLOC_040354	Gm15992,Gm21807,Psd3	8:67689081-68121599	1.36547	5e-05	0.000300546
XLOC_018591	Carns1	19:4164323-4175479	1.36516	0.011	0.0337116
XLOC_029449	1700028K03Rik,A830010M20Rik,Gm42669	5:107497377-107688010	1.36508	0.0153	0.0443013
XLOC_037656	Flt3l	7:45131188-45136432	1.36422	0.00465	0.0161492
XLOC_039385	Ppp1r3b	8:35375740-35388135	1.36378	5e-05	0.000300546
XLOC_004749	Appl2	10:83600032-83648738	1.36358	5e-05	0.000300546
XLOC_042985	-	JH584304.1:52214-61455	1.36309	5e-05	0.000300546
XLOC_038948	Mapk1ip1	7:138835822-138883057	1.36184	0.00615	0.0205228
XLOC_039454	Vegfc	8:54077108-54186454	1.36082	5e-05	0.000300546
XLOC_028177	Nipal3	4:135445419-135537803	1.36052	0.0157	0.0452316
XLOC_013841	Ly6c1	15:75044017-75048830	1.36018	5e-05	0.000300546
XLOC_039023	Igf2	7:142650764-142670356	1.35954	5e-05	0.000300546
XLOC_004136	Ddit3	10:127289695-127311786	1.35783	0.00035	0.00174841
XLOC_020881	Tshz2	2:169632690-170073405	1.35759	5e-05	0.000300546
XLOC_013613	Pdzd2	15:12359710-12739924	1.35703	0.00215	0.00831199
XLOC_026326	Ror1	4:100095790-100444765	1.35662	5e-05	0.000300546
XLOC_040177	Adam5	8:24727092-24824369	1.35589	0.00385	0.0137279
XLOC_008376	Dcaf4	12:83520389-83541993	1.35487	5e-05	0.000300546
XLOC_018466	Sema4g	19:44989021-45003649	1.353	5e-05	0.000300546
XLOC_041906	Zkscan7	9:122885079-122903184	1.35169	5e-05	0.000300546
XLOC_033082	Crebl2	6:134830153-134858931	1.35162	5e-05	0.000300546
XLOC_004673	Gamt	10:80257894-80261022	1.34795	5e-05	0.000300546
XLOC_002400	Dner	1:84369838-84696221	1.34643	0.0001	0.000565839
XLOC_003443	Nhsl1	10:18318365-18534238	1.34597	5e-05	0.000300546
XLOC_004423	BC021785,G630090E17Rik	10:39944861-39986646	1.3459	0.0098	0.030551
XLOC_008427	Gstz1	12:87106865-87164721	1.34403	5e-05	0.000300546
XLOC_017809	Fchsd1	18:37955078-37969777	1.34299	0.00015	0.000814585
XLOC_033182	Sspn	6:145931640-145965223	1.34267	5e-05	0.000300546
XLOC_005734	Rnf167	11:70644195-70651421	1.34265	0.00095	0.00416764
XLOC_008717	Efr3b	12:3962553-4038915	1.34217	5e-05	0.000300546
XLOC_014438	Rtp4	16:23601640-23614222	1.34189	0.00465	0.0161492
XLOC_016340	Igf2r	17:12682405-12868143	1.33947	5e-05	0.000300546
XLOC_025329	Rwdd3	3:121155397-121171695	1.33604	0.0008	0.00360163
XLOC_004361	Lama2	10:26980035-27619758	1.33501	0.00125	0.00524025
XLOC_025229	Gstm2	3:107981701-107986453	1.33463	5e-05	0.000300546
XLOC_012454	Bmp4	14:46379413-46390669	1.33265	5e-05	0.000300546
XLOC_040654	Zdhhc1	8:105472165-105497101	1.32835	5e-05	0.000300546
XLOC_031251	Acad12	5:121596773-121618938	1.32743	0.00215	0.00831199
XLOC_015854	Ddah2	17:35059034-35062095	1.32708	5e-05	0.000300546
XLOC_038530	Trim30a	7:104409024-104465193	1.32679	0.00115	0.00488454
XLOC_002028	Mfsd9	1:40771384-40790687	1.325	5e-05	0.000300546
XLOC_004598	Mmp11	10:75923221-75932502	1.32311	5e-05	0.000300546
XLOC_010283	Il6st	13:112464069-112510086	1.32139	5e-05	0.000300546
XLOC_017675	Ankrd29	18:12252361-12305720	1.32111	0.01255	0.0377099
XLOC_016966	Vmac	17:56713930-56717699	1.31901	5e-05	0.000300546
XLOC_040653	Tppp3	8:105467492-105471684	1.31209	0.0001	0.000565839
XLOC_041544	Adamts7	9:90163068-90270940	1.30973	0.0055	0.0186503
XLOC_001945	Gm3052	1:34415049-34418434	1.30444	0.0037	0.013279
XLOC_019109	Csf2ra	19:61224240-61228418	1.30413	0.0001	0.000565839
XLOC_017898	Synpo	18:60593972-60660142	1.30349	5e-05	0.000300546
XLOC_026506	Slc6a9	4:117834505-117883487	1.30344	0.00025	0.0012969
XLOC_016997	-	17:63046075-63050552	1.30184	0.0012	0.00506437
XLOC_021470	Nmi	2:51948486-51973494	1.30027	0.00055	0.00259454
XLOC_009176	Fbln5	12:101746564-101819239	1.30025	5e-05	0.000300546
XLOC_040382	Slc25a42	8:70184339-70212305	1.29904	5e-05	0.000300546
XLOC_014309	Mpv17l	16:13903160-13952663	1.29793	0.0004	0.0019655
XLOC_043917	Pcdh11x	X:120290258-120910622	1.29779	5e-05	0.000300546
XLOC_016481	Slc9a3r2	17:24639281-24650306	1.29635	5e-05	0.000300546
XLOC_039678	Fbxw9	8:85036910-85067124	1.29615	0.00475	0.0164575
XLOC_011360	Ogdhl	14:32303650-32348305	1.29507	5e-05	0.000300546
XLOC_021018	Pcmtd2	2:181837853-181857461	1.29258	5e-05	0.000300546
XLOC_003820	Abca7	10:79996228-80015572	1.29245	5e-05	0.000300546
XLOC_041022	Siae	9:37613818-37648886	1.29244	5e-05	0.000300546
XLOC_024863	Trim46	3:89234176-89249906	1.29131	0.00085	0.00378548
XLOC_000679	Sp100,n-R5s215	1:85600377-85710044	1.29095	0.007	0.0229536
XLOC_043364	Cxx1c	X:53577086-53609239	1.2904	0.0005	0.00239024
XLOC_008844	Hbp1	12:31654868-31950535	1.28987	5e-05	0.000300546
XLOC_040644	B3gnt9	8:105225144-105255153	1.28979	5e-05	0.000300546
XLOC_043504	Mtm1	X:71210766-71315691	1.28811	5e-05	0.000300546
XLOC_014400	Fam131a	16:20692980-20722267	1.28765	0.00885	0.0279855
XLOC_045550	Rab9	X:166457251-166479867	1.28703	5e-05	0.000300546
XLOC_009740	Hist1h2bg	13:23570661-23579212	1.28672	0.00525	0.0179592
XLOC_015806	-	17:33981427-33985447	1.28651	0.0002	0.00106083
XLOC_042056	Zfp810	9:22276657-22307664	1.28644	5e-05	0.000300546
XLOC_024866	Efna3	3:89313898-89322965	1.28622	0.00045	0.002186
XLOC_018068	Pcx	19:4510471-4621752	1.28608	5e-05	0.000300546
XLOC_023234	Ptx3	3:66053557-66296837	1.28596	5e-05	0.000300546
XLOC_040812	Kbtbd3	9:4309739-4331919	1.28528	0.00195	0.00765749
XLOC_037293	Ltbp4	7:27305135-27337692	1.28424	0.0001	0.000565839
XLOC_011803	Nynrin	14:55854035-55874735	1.28264	5e-05	0.000300546
XLOC_043975	Srpx2	X:133908413-133932446	1.27975	5e-05	0.000300546
XLOC_015003	-	16:21331899-21333373	1.27927	0.00025	0.0012969
XLOC_027009	Gpr153	4:152274111-152285337	1.27686	5e-05	0.000300546
XLOC_017189	Fzd8	18:9212166-9218125	1.27418	5e-05	0.000300546
XLOC_028917	Slit2	5:47907237-48307735	1.27414	5e-05	0.000300546
XLOC_002240	Idh1	1:65158615-65186500	1.27315	5e-05	0.000300546
XLOC_008382	Acot1,Acot2,Acot3,Acot4,Acot6	12:83987621-84111552	1.27079	5e-05	0.000300546
XLOC_020339	Chac1	2:119351228-119354381	1.26912	5e-05	0.000300546
XLOC_027139	Pdp1	4:11958183-11966452	1.26907	5e-05	0.000300546
XLOC_001573	Tlr5	1:182954787-182976044	1.26892	0.00085	0.00378548
XLOC_019911	Gm28230,Hoxd3,Hoxd4,Mir10b	2:74703247-74762896	1.26754	0.00295	0.0109439
XLOC_018901	Prkg1	19:30564486-31765033	1.2673	5e-05	0.000300546
XLOC_017328	Tmco6	18:36735067-36744557	1.26647	0.01095	0.0336051
XLOC_042776	Hemk1	9:107327083-107338350	1.26616	0.0021	0.0081425
XLOC_001316	Dnm3os,Gm38304,Pigc	1:161942085-162479943	1.26594	0.0001	0.000565839
XLOC_042044	Tmem205	9:21921009-21948907	1.26581	0.01505	0.0436923
XLOC_005012	Dgka	10:128706257-128745102	1.26567	5e-05	0.000300546
XLOC_025234	Gstm4	3:108039525-108044991	1.26216	5e-05	0.000300546
XLOC_005492	Gm2a	11:55097922-55113029	1.26198	5e-05	0.000300546
XLOC_037375	Arhgap33	7:30522225-30535060	1.25992	0.0002	0.00106083
XLOC_031493	Gal3st4,Gm43720,Gpc2	5:138259481-138280008	1.25803	0.0001	0.000565839
XLOC_006245	Fzd2	11:102604351-102616546	1.25649	5e-05	0.000300546
XLOC_043978	Tmem35	X:134295224-134305969	1.25612	0.0001	0.000565839
XLOC_010890	Gm20554	13:72619819-72634426	1.25541	0.0068	0.0224034
XLOC_020573	Kiz	2:146855831-146970106	1.25364	5e-05	0.000300546
XLOC_018050	Unc93b1	19:3935033-3949341	1.25191	5e-05	0.000300546
XLOC_014562	B4galt4	16:38742263-38769049	1.25005	5e-05	0.000300546
XLOC_033976	Wbp1	6:83119043-83121559	1.24997	5e-05	0.000300546
XLOC_041136	C030014I23Rik	9:44477923-44482180	1.24926	5e-05	0.000300546
XLOC_020433	Mertk	2:128698811-128802976	1.24766	5e-05	0.000300546
XLOC_016958	Ptprs	17:56412430-56476483	1.24739	5e-05	0.000300546
XLOC_023196	Gm8325	3:60877013-60877587	1.24735	0.00805	0.0257951
XLOC_013042	Cpq	15:33083128-33616712	1.2455	5e-05	0.000300546
XLOC_030448	Man2b2	5:36803835-36830653	1.24478	5e-05	0.000300546
XLOC_025879	-	4:41314974-41320439	1.24442	0.0017	0.0068362
XLOC_013704	Rspo2	15:43020719-43171195	1.24377	5e-05	0.000300546
XLOC_026738	Paqr7	4:134496696-134510235	1.2429	5e-05	0.000300546
XLOC_040213	Nrg1	8:31814254-32884029	1.24196	5e-05	0.000300546
XLOC_026114	Col27a1	4:63214003-63334992	1.24175	5e-05	0.000300546
XLOC_021214	BC029214	2:25455138-25461094	1.23856	5e-05	0.000300546
XLOC_007865	Hid1	11:115347706-115367756	1.23743	0.01275	0.0381634
XLOC_025797	Epha7	4:28813130-28967499	1.23706	0.00095	0.00416764
XLOC_031296	Abcb9	5:124032360-124095798	1.23672	0.0038	0.0135826
XLOC_002631	Epb41l5	1:119544845-119649000	1.23669	0.0002	0.00106083
XLOC_004999	Myl6b	10:128494156-128498794	1.23653	0.0008	0.00360163
XLOC_002719	Ikbke	1:131254342-131279606	1.23645	0.00035	0.00174841
XLOC_013913	Foxred2	15:77940521-77956722	1.23614	0.0002	0.00106083
XLOC_029869	-	5:136199016-136208567	1.23497	0.00025	0.0012969
XLOC_038673	Dkk3	7:112116018-112172462	1.23453	5e-05	0.000300546
XLOC_044072	Col4a5	X:141475384-141689330	1.23277	5e-05	0.000300546
XLOC_010685	Ptpdc1	13:48577869-48625573	1.23252	5e-05	0.000300546
XLOC_006282	Mrc2	11:105292642-105351139	1.23152	5e-05	0.000300546
XLOC_032200	Nt5c3	6:56879449-56923932	1.23139	0.00035	0.00174841
XLOC_038702	Plekha7	7:116123484-116308376	1.23032	0.01735	0.0490341
XLOC_032188	Fam188b	6:55203382-55320473	1.23012	0.0132	0.0392879
XLOC_031146	Mmab	5:114431033-114444060	1.22899	5e-05	0.000300546
XLOC_017861	Sema6a	18:47235597-47368909	1.22888	5e-05	0.000300546
XLOC_013315	Tef	15:81800790-81826863	1.22885	5e-05	0.000300546
XLOC_004124	Lrig3	10:125965196-126015359	1.22688	5e-05	0.000300546
XLOC_003239	Ephx1,Gm36961	1:180976157-181020904	1.22472	5e-05	0.000300546
XLOC_018382	Ifit1	19:34592887-34662421	1.22262	0.0013	0.00541551
XLOC_027442	Klf4	4:55527142-55532466	1.22229	5e-05	0.000300546
XLOC_000736	Ugt1a1,Ugt1a10,Ugt1a2,Ugt1a5,Ugt1a6a,Ugt1a6b,Ugt1a7c,Ugt1a8,Ugt1a9	1:88055387-88220002	1.22208	5e-05	0.000300546
XLOC_037634	Atf5	7:44812255-44855421	1.22052	5e-05	0.000300546
XLOC_043988	Armcx1	X:134717936-134722015	1.22005	5e-05	0.000300546
XLOC_000830	D2hgdh,Gm18666,Gm7889	1:93824908-93985816	1.21981	0.00075	0.00339969
XLOC_009592	Idi1	13:8885500-8892451	1.21738	5e-05	0.000300546
XLOC_024033	Adh7	3:138210715-138240405	1.21347	0.00215	0.00831199
XLOC_038526	Trim12a	7:104244456-104353362	1.21174	0.00345	0.0124972
XLOC_033322	Cttnbp2	6:18366477-18514843	1.21128	0.00815	0.0260713
XLOC_029966	Sdk1	5:141241489-142215586	1.21036	0.00225	0.00865304
XLOC_028432	Tnfrsf14	4:154918181-154928563	1.20746	0.003	0.0111013
XLOC_040521	Nfix	8:84699875-84800378	1.20688	5e-05	0.000300546
XLOC_004421	AA474331	10:39890017-39899238	1.20671	5e-05	0.000300546
XLOC_032107	Lrrc61	6:48554795-48572789	1.206	0.002	0.00782593
XLOC_005624	Pmp22	11:63128981-63159548	1.20452	5e-05	0.000300546
XLOC_001763	Cpa6	1:10324719-10720185	1.20443	5e-05	0.000300546
XLOC_025052	Polr3gl	3:96576983-96594181	1.20385	0.00015	0.000814585
XLOC_013489	Mettl7a1	15:100303966-100314759	1.20351	5e-05	0.000300546
XLOC_024244	Pag1	3:9687478-9833679	1.20134	5e-05	0.000300546
XLOC_015032	P3h2	16:25955889-26106318	1.20053	0.00015	0.000814585
XLOC_015027	Bcl6	16:23965049-23988852	1.20024	5e-05	0.000300546
XLOC_039730	Mmp2	8:92826463-92853417	1.19972	5e-05	0.000300546
XLOC_032005	Ephb6	6:41605445-41620509	1.19823	0.00915	0.0287484
XLOC_042209	Nlrx1	9:44252619-44268599	1.19818	5e-05	0.000300546
XLOC_012246	Zcchc24	14:25711641-25769039	1.19792	5e-05	0.000300546
XLOC_012502	Tep1	14:50824034-50882672	1.19724	5e-05	0.000300546
XLOC_011344	Glt8d1	14:30999825-31019089	1.19393	0.00335	0.0122052
XLOC_019341	Plxdc2	2:16355776-16761699	1.19345	5e-05	0.000300546
XLOC_008611	Mir134,Mir3072,Mir369,Mir377,Mir382,Mir410,Mir412,Mir485,Mir668,Mirg	12:109729763-109749460	1.19324	5e-05	0.000300546
XLOC_011963	Kbtbd7	14:79426510-79431039	1.1929	5e-05	0.000300546
XLOC_005102	Nipsnap1	11:4873950-4894200	1.19187	0.0008	0.00360163
XLOC_021015	Tcea2	2:181680309-181688174	1.1914	0.0028	0.0104845
XLOC_036478	Sbk1	7:126272183-126295032	1.1911	0.00105	0.0045445
XLOC_010284	Slc38a9	13:112660765-112738743	1.19097	5e-05	0.000300546
XLOC_029125	Rasl11b	5:74195285-74199481	1.18675	5e-05	0.000300546
XLOC_004748	Aldh1l2	10:83487433-83534140	1.1864	5e-05	0.000300546
XLOC_027449	Ctnnal1	4:56810934-56865262	1.18352	0.00125	0.00524025
XLOC_029469	Tmem175	5:108629769-108684557	1.18206	0.00175	0.00700106
XLOC_021459	Rnd3	2:51130437-51149111	1.1818	5e-05	0.000300546
XLOC_036835	Zim1	7:6671268-6696450	1.1789	0.0002	0.00106083
XLOC_014158	Pou6f1	15:100575317-100600414	1.1787	5e-05	0.000300546
XLOC_015775	Cyp4f17	17:32506147-32531043	1.17771	5e-05	0.000300546
XLOC_027522	Akna	4:63366813-63410755	1.17724	5e-05	0.000300546
XLOC_010676	Tpmt	13:47023576-47084613	1.17609	0.01625	0.046512
XLOC_011953	Ccdc122	14:77024199-77112257	1.17588	0.0021	0.0081425
XLOC_004543	Tet1	10:62804569-62899118	1.17527	0.01555	0.0449169
XLOC_018724	Myrf	19:10208271-10240748	1.17488	5e-05	0.000300546
XLOC_007568	Fbxl20,Gm11632	11:98082532-98150447	1.17486	5e-05	0.000300546
XLOC_025144	Olfml3	3:103721776-103738204	1.17384	5e-05	0.000300546
XLOC_043720	Ar	X:98148751-98323215	1.17245	5e-05	0.000300546
XLOC_031362	Auts2	5:131437199-132543344	1.17175	5e-05	0.000300546
XLOC_031000	Klhl8	5:103861972-103911266	1.17093	0.0001	0.000565839
XLOC_021894	1110051M20Rik	2:91264973-91444704	1.17091	0.01325	0.0394012
XLOC_003547	Lama4	10:38965514-39110188	1.17087	5e-05	0.000300546
XLOC_036717	Dhcr7	7:143823083-143848410	1.16996	5e-05	0.000300546
XLOC_034969	Ccdc8,Pnmal1	7:16925397-16997516	1.1698	5e-05	0.000300546
XLOC_028271	Kazn	4:142102389-142239426	1.16749	5e-05	0.000300546
XLOC_001998	Tsga10	1:37754775-37871388	1.16578	0.0005	0.00239024
XLOC_009845	Bphl	13:34037632-34074074	1.16551	5e-05	0.000300546
XLOC_039817	Nol3	8:105276417-105296344	1.16205	0.014	0.0412878
XLOC_010016	Gm19961,Gm24193	13:61741946-61864580	1.1593	0.00105	0.0045445
XLOC_005873	Unc119	11:78343481-78349164	1.15926	5e-05	0.000300546
XLOC_041557	Plscr2	9:92275492-92297975	1.15882	0.0005	0.00239024
XLOC_018044	Cpt1a	19:3322700-3385732	1.15811	5e-05	0.000300546
XLOC_028400	Thap3	4:151982638-151988997	1.15758	0.0003	0.00152457
XLOC_007979	Cbr2	11:120729488-120732114	1.15736	0.00305	0.0112517
XLOC_021296	Zer1	2:30097282-30124585	1.15715	5e-05	0.000300546
XLOC_035240	Eid2b	7:28277729-28282101	1.15489	0.0002	0.00106083
XLOC_033232	Gm20559,Gm43197	6:3332997-3346129	1.15464	0.0145	0.042431
XLOC_018125	Cdc42bpg	19:6306231-6325657	1.15455	5e-05	0.000300546
XLOC_020788	-	2:163046228-163050194	1.15396	0.00135	0.00558507
XLOC_017753	Nrep	18:33437017-33472448	1.15355	5e-05	0.000300546
XLOC_024810	Dclk2	3:86786068-86920934	1.15246	0.00035	0.00174841
XLOC_005336	C1qtnf2	11:43474257-43491619	1.15232	0.00025	0.0012969
XLOC_019570	Fam102a	2:32535324-32569756	1.15219	0.0031	0.0114171
XLOC_044735	Arhgef6	X:57231484-57338787	1.15173	0.0073	0.0237664
XLOC_036691	Lsp1	7:142460808-142516009	1.15106	5e-05	0.000300546
XLOC_019089	Emx2os	19:59425103-59465357	1.14914	0.00695	0.022818
XLOC_027423	Abca1	4:53030781-53159895	1.14894	5e-05	0.000300546
XLOC_019139	Ccdc3	2:5137748-5233039	1.14865	0.00775	0.025028
XLOC_036611	Mgmt	7:136894576-137128187	1.14767	5e-05	0.000300546
XLOC_022449	Tspyl3	2:153222369-153225441	1.14572	5e-05	0.000300546
XLOC_026074	E130308A19Rik	4:59626198-59761439	1.14384	0.00025	0.0012969
XLOC_036012	Fzd4	7:89404354-89413134	1.14362	5e-05	0.000300546
XLOC_016977	Slc25a23	17:57041774-57065918	1.14324	0.01185	0.0359333
XLOC_029843	Wbscr27	5:134932362-134942766	1.14274	0.00275	0.0103266
XLOC_028602	Gm43489,Hgf	5:16553494-16622657	1.13996	5e-05	0.000300546
XLOC_009893	Sirt5	13:43365491-43395203	1.13603	0.00465	0.0161492
XLOC_003846	Izumo4	10:80702353-80705485	1.13302	0.003	0.0111013
XLOC_029470	Idua	5:108629769-108684557	1.13297	0.00115	0.00488454
XLOC_040480	Gab1	8:80764431-80880512	1.13155	5e-05	0.000300546
XLOC_011925	Nudt18	14:70577708-70582571	1.1293	5e-05	0.000300546
XLOC_019435	Abca2	2:25428665-25448540	1.12917	0.00325	0.0118834
XLOC_030580	Ccdc149	5:52374650-52471543	1.12906	0.00245	0.00930845
XLOC_016632	B3galt4	17:33949908-33951783	1.1289	0.00235	0.00898793
XLOC_003879	Ankrd24	10:81627846-81647610	1.12696	0.00755	0.0244658
XLOC_004293	Adgrg6	10:14402158-14545695	1.12689	0.0004	0.0019655
XLOC_026204	Ccdc171	4:83525544-83865191	1.12584	0.01265	0.0379414
XLOC_013046	Matn2	15:34306468-34436544	1.12446	5e-05	0.000300546
XLOC_015838	Tnxb	17:34660407-34804561	1.12167	0.0099	0.0307974
XLOC_016321	Rnaset2a	17:8116949-8148097	1.11857	0.00025	0.0012969
XLOC_010887	Irx1	13:71957920-71963764	1.11819	5e-05	0.000300546
XLOC_027301	AI464131	4:41495603-41503076	1.11772	5e-05	0.000300546
XLOC_027240	Pnrc1	4:33245422-33290163	1.11659	5e-05	0.000300546
XLOC_027775	Acot11	4:106733888-106816665	1.11607	0.00195	0.00765749
XLOC_045552	Tceanc	X:166499811-166518572	1.11591	0.012	0.0363049
XLOC_016717	Atat1	17:35892676-35916389	1.11502	0.0043	0.0151204
XLOC_037267	Bckdha	7:25626653-25658981	1.11488	5e-05	0.000300546
XLOC_022956	Gm38080	3:30821462-30830656	1.1144	5e-05	0.000300546
XLOC_031684	Col1a2	6:4504813-4541544	1.1139	0.00085	0.00378548
XLOC_037590	Iglon5	7:43472903-43490075	1.1124	5e-05	0.000300546
XLOC_027365	Fbxo10	4:45018582-45084604	1.11191	5e-05	0.000300546
XLOC_021298	Ccbl1	2:30185123-30206184	1.11183	0.00125	0.00524025
XLOC_015525	Has1	17:17827578-17870785	1.11115	0.0159	0.0457082
XLOC_004967	Dtx3	10:127190377-127211622	1.11024	0.00015	0.000814585
XLOC_035029	Trappc6a	7:19508394-19516145	1.10953	5e-05	0.000300546
XLOC_033249	Sgce	6:4674349-4747207	1.10714	5e-05	0.000300546
XLOC_018053	Acy3	19:3986523-3990133	1.10594	0.00125	0.00524025
XLOC_001341	Ccdc181	1:164275584-164287847	1.10472	0.0005	0.00239024
XLOC_016609	Zfp799	17:32810143-32830261	1.10285	0.0001	0.000565839
XLOC_021441	Gtdc1	2:44564411-44927691	1.10255	0.0018	0.00717287
XLOC_010162	Ssbp2	13:91460282-91807705	1.10161	0.0002	0.00106083
XLOC_018142	Rcor2	19:7267324-7275225	1.10023	0.0039	0.01388
XLOC_006531	Ccdc157	11:4135201-4160293	1.09941	5e-05	0.000300546
XLOC_033621	Jazf1	6:52768074-53068723	1.0994	0.0007	0.00320492
XLOC_017878	Zfp608	18:54888044-55079414	1.09893	5e-05	0.000300546
XLOC_043074	B630019K06Rik	X:8860242-8894964	1.09878	0.0105	0.0323744
XLOC_038371	Aamdc	7:97550330-97579497	1.09821	0.001	0.00435663
XLOC_000031	Pcmtd1	1:7088919-7173628	1.09745	5e-05	0.000300546
XLOC_039885	Mtss1l	8:110721300-110741480	1.09679	5e-05	0.000300546
XLOC_025733	Tmem64	4:15265780-15286753	1.09648	5e-05	0.000300546
XLOC_028355	Fbxo44	4:148152618-148166424	1.09646	0.00055	0.00259454
XLOC_044189	Iqsec2	X:152144192-152225292	1.09623	5e-05	0.000300546
XLOC_002250	Gm37285,Kansl1l	1:66700830-66817562	1.09608	0.01705	0.0483205
XLOC_036654	Athl1	7:140941390-140947664	1.09519	5e-05	0.000300546
XLOC_042705	Pccb	9:100982031-101034898	1.09292	5e-05	0.000300546
XLOC_017465	Slc27a6	18:58555715-58613468	1.09182	0.00115	0.00488454
XLOC_008513	Serpina3g	12:104236126-104242254	1.09153	5e-05	0.000300546
XLOC_010096	Tert	13:73626913-73652367	1.09067	0.0001	0.000565839
XLOC_039879	Zfp612	8:110079755-110102753	1.08977	0.00695	0.022818
XLOC_006526	Tcn2	11:3917191-3932159	1.08817	5e-05	0.000300546
XLOC_032426	Ggcx	6:72414256-72440610	1.08731	0.00355	0.0128032
XLOC_012757	9930012K11Rik	14:70154318-70161466	1.08728	0.00135	0.00558507
XLOC_024636	E130311K13Rik	3:63914683-63929472	1.0868	0.0003	0.00152457
XLOC_018795	Dtx4	19:12466338-12502129	1.08534	5e-05	0.000300546
XLOC_040084	Gas6	8:13463970-13494536	1.08495	5e-05	0.000300546
XLOC_035011	Dmpk	7:19083786-19093861	1.08386	5e-05	0.000300546
XLOC_031413	Vps37d	5:135072899-135078266	1.08218	0.00185	0.00734775
XLOC_038997	Cend1	7:141426445-141429491	1.08147	0.0026	0.00982189
XLOC_018644	Gm27702,Neat1	19:5824651-5875274	1.08106	5e-05	0.000300546
XLOC_041314	Dennd4a	9:64806130-64951607	1.07883	5e-05	0.000300546
XLOC_004445	Foxo3	10:42181840-42276755	1.07882	5e-05	0.000300546
XLOC_006059	Samd14	11:95009485-95026087	1.07819	5e-05	0.000300546
XLOC_009300	Nudt14	12:112934314-112942133	1.07785	0.0018	0.00717287
XLOC_004966	Arhgef25	10:127182520-127190054	1.07778	5e-05	0.000300546
XLOC_033479	Dennd2a	6:39462359-39558061	1.07754	5e-05	0.000300546
XLOC_026675	Col16a1	4:130024255-130099283	1.07692	5e-05	0.000300546
XLOC_029969	Ap5z1	5:142462313-142479015	1.07572	0.0008	0.00360163
XLOC_005772	Shpk	11:73199459-73224519	1.0753	0.0019	0.00749901
XLOC_039238	-	8:20587074-20596690	1.07526	0.00505	0.0173514
XLOC_016115	Fsd1	17:55986490-55996887	1.0743	0.0007	0.00320492
XLOC_043689	Pcyt1b	X:93304766-93749951	1.07393	0.0121	0.0365823
XLOC_024807	Mab21l2	3:86224234-86782705	1.07387	0.01695	0.048099
XLOC_030119	Fzd1	5:4753838-4758035	1.07149	5e-05	0.000300546
XLOC_023023	Gm43820,Spry1	3:37638578-37647952	1.06745	5e-05	0.000300546
XLOC_028444	Mmp23	4:155650654-155653654	1.06717	5e-05	0.000300546
XLOC_019480	-	2:27441693-27444221	1.06685	0.00015	0.000814585
XLOC_015510	Ermard,Gm28869,Gm28873	17:14978863-15074993	1.06567	0.0023	0.00882223
XLOC_007151	Nlgn2	11:69823121-69837951	1.0646	5e-05	0.000300546
XLOC_006205	Tubg2	11:101155868-101161787	1.0644	0.0018	0.00717287
XLOC_038223	Cpeb1	7:81347024-81455468	1.06401	0.01425	0.0419036
XLOC_016054	Trerf1	17:47140874-47362705	1.064	5e-05	0.000300546
XLOC_026296	Fggy	4:95557506-95926939	1.06346	0.00295	0.0109439
XLOC_023606	Gm20632	3:96239164-96241819	1.06224	0.00095	0.00416764
XLOC_016035	Gtpbp2	17:46161031-46169370	1.06051	5e-05	0.000300546
XLOC_016511	Haghl	17:25773775-25785673	1.05934	0.00185	0.00734775
XLOC_010319	Hmgcs1	13:119690358-119708134	1.05861	5e-05	0.000300546
XLOC_031915	Ttc26	6:38381468-38427647	1.05847	0.0038	0.0135826
XLOC_020915	Stx16	2:174076287-174099771	1.05816	5e-05	0.000300546
XLOC_011526	Ang,Rnase4	14:51091076-51106151	1.058	5e-05	0.000300546
XLOC_008504	Ifi27	12:103434210-103440240	1.05721	5e-05	0.000300546
XLOC_009738	Hist1h1d	13:23555045-23557757	1.05655	0.0084	0.0267545
XLOC_045437	Kantr	X:152294827-152327500	1.05622	0.01285	0.0384192
XLOC_028110	Sesn2	4:132492031-132510501	1.05611	5e-05	0.000300546
XLOC_002160	Kctd18	1:57954889-58026074	1.05596	0.01145	0.0348724
XLOC_033278	Col28a1	6:7997142-8193720	1.05428	0.0043	0.0151204
XLOC_004687	Btbd2	10:80642616-80657115	1.05208	5e-05	0.000300546
XLOC_003077	Mgst3	1:167371965-167393841	1.05081	5e-05	0.000300546
XLOC_023629	Pias3	3:96696383-96708562	1.04972	5e-05	0.000300546
XLOC_033118	Mgst1	6:138140315-138156755	1.04848	5e-05	0.000300546
XLOC_018920	Lipa	19:34492317-34527474	1.04721	5e-05	0.000300546
XLOC_029392	Ptpn13	5:103425162-103598359	1.04638	5e-05	0.000300546
XLOC_017633	Zfp438	18:5209959-5334818	1.04526	0.0013	0.00541551
XLOC_039557	Use1	8:71366847-71369732	1.04515	5e-05	0.000300546
XLOC_033390	Ube2h	6:30211288-30304539	1.04469	5e-05	0.000300546
XLOC_038257	Cemip	7:83932758-84086502	1.04322	5e-05	0.000300546
XLOC_003754	Lss	10:76531587-76562226	1.04262	5e-05	0.000300546
XLOC_023350	Lrba	3:86224234-86782705	1.04228	5e-05	0.000300546
XLOC_042325	Scaper	9:55549881-55938113	1.04115	5e-05	0.000300546
XLOC_025934	Gm25262,Npr2	4:43631350-43653594	1.04068	5e-05	0.000300546
XLOC_023671	Trim45	3:100922201-100936920	1.04065	0.00055	0.00259454
XLOC_019910	Hoxd8	2:74703247-74762896	1.0396	5e-05	0.000300546
XLOC_001861	Sdhaf4	1:23995938-24005894	1.0393	0.0001	0.000565839
XLOC_042972	Ppp2r3d	9:124441769-124442751	1.03835	0.0108	0.0331987
XLOC_014075	Prickle1	15:93498972-93595891	1.03765	5e-05	0.000300546
XLOC_032808	Ift122	6:115853469-115926704	1.03638	0.0029	0.0108069
XLOC_020629	Angpt4	2:151911153-151945337	1.03563	0.0044	0.0154105
XLOC_044487	Zfp182	X:21026081-21062316	1.03499	0.0001	0.000565839
XLOC_012785	Itm2b	14:73356047-73385336	1.03461	5e-05	0.000300546
XLOC_023134	Postn	3:54361108-54391037	1.03387	0.0001	0.000565839
XLOC_041734	Cdhr4,Gm20661,Gm20662,Ip6k1,Uba7	9:107975504-108048782	1.03109	5e-05	0.000300546
XLOC_011760	Abhd4	14:54254187-54270637	1.03106	5e-05	0.000300546
XLOC_021507	Wdsub1	2:59852224-59882595	1.03093	0.00225	0.00865304
XLOC_036000	Nox4	7:87246095-87398710	1.0307	5e-05	0.000300546
XLOC_021136	A930004D18Rik	2:18025075-18039633	1.03048	0.01635	0.0467577
XLOC_011492	Peli2	14:48120839-48260889	1.02849	5e-05	0.000300546
XLOC_025254	Gpsm2	3:108653912-108722325	1.02795	0.0001	0.000565839
XLOC_011816	2410022M11Rik	14:56811952-56815597	1.02737	0.0055	0.0186503
XLOC_031550	Zfp316	5:143249648-143270022	1.02669	5e-05	0.000300546
XLOC_021075	Itih2	2:10094592-10131418	1.02633	0.0037	0.013279
XLOC_007106	Ntn1	11:68209363-68400823	1.02502	5e-05	0.000300546
XLOC_034948	Kptn	7:16119695-16127516	1.02391	0.00035	0.00174841
XLOC_028702	Insig1	5:28071362-28078662	1.02317	5e-05	0.000300546
XLOC_040393	Pgpep1	8:70646435-70659738	1.02263	5e-05	0.000300546
XLOC_023410	Thbs3	3:89202914-89227088	1.02105	0.0062	0.0206635
XLOC_000558	Igfbp2	1:72824502-72852474	1.02072	5e-05	0.000300546
XLOC_030439	Htra3	5:35652022-35679782	1.02042	0.0001	0.000565839
XLOC_021350	Lmx1b	2:33560964-33646465	1.02033	0.01495	0.0434688
XLOC_000605	Inha	1:75507076-75510366	1.01931	0.00815	0.0260713
XLOC_015695	Phf1	17:26932731-26937902	1.01901	0.00075	0.00339969
XLOC_026637	Gm12942,Zmym6	4:127077121-127129645	1.01887	0.00125	0.00524025
XLOC_004351	Enpp3	10:24773443-24836195	1.01763	0.0064	0.0212604
XLOC_041441	C920006O11Rik	9:78175902-78178882	1.0173	0.00985	0.030678
XLOC_040398	Pik3r2	8:70768175-70776713	1.0168	5e-05	0.000300546
XLOC_019015	Fbxw4	19:45560614-45660506	1.01621	0.00105	0.0045445
XLOC_029517	Mn1	5:111416632-111457033	1.0161	5e-05	0.000300546
XLOC_018545	Atrnl1	19:57609941-58133342	1.01468	5e-05	0.000300546
XLOC_028740	Khk	5:30921334-30931248	1.01319	0.0079	0.0253822
XLOC_009074	Zfyve1	12:83546559-83597218	1.01287	5e-05	0.000300546
XLOC_011854	Fam124a	14:62463413-62608486	1.01182	0.00785	0.025283
XLOC_041863	Acaa1a	9:119169454-119393924	1.01052	0.00545	0.0185236
XLOC_029263	Thap6	5:91948903-91972066	1.00978	0.01335	0.0396273
XLOC_003429	Hivep2	10:13965684-14154446	1.00893	5e-05	0.000300546
XLOC_005650	Gas7	11:67455062-67771153	1.00815	5e-05	0.000300546
XLOC_014058	Arsa	15:89472475-89484847	1.00805	5e-05	0.000300546
XLOC_041226	Pstpip1	9:56089775-56128888	1.00585	0.00505	0.0173514
XLOC_027654	Cdkn2a	4:89274470-89294653	1.00578	5e-05	0.000300546
XLOC_029748	Tctn2	5:124598748-124627738	1.00293	0.0004	0.0019655
XLOC_011244	Il3ra	14:14346252-14355958	1.00233	5e-05	0.000300546
XLOC_035135	Zfp112	7:24112313-24127952	1.00211	0.0064	0.0212604
XLOC_009967	Tspan17	13:54789376-54796776	1.0021	5e-05	0.000300546
XLOC_022652	Atp9a	2:168634437-168742409	1.00059	5e-05	0.000300546
XLOC_008280	Atp5s	12:69724953-69744988	1.00044	0.0037	0.013279
XLOC_039857	Nip7	8:107056876-107060926	-1.00017	5e-05	0.000300546
XLOC_027898	Dph2	4:117887408-117892032	-1.0017	0.00045	0.002186
XLOC_008970	Vcpkmt	12:69576837-69583146	-1.00251	0.00075	0.00339969
XLOC_003927	Nt5dc3	10:86779004-86838389	-1.00335	5e-05	0.000300546
XLOC_007002	Gm12261	11:59577991-59578636	-1.0038	0.00905	0.0284952
XLOC_018877	Pum3	19:27385457-27429852	-1.004	5e-05	0.000300546
XLOC_029647	Rbm19	5:120116464-120198981	-1.0046	5e-05	0.000300546
XLOC_029741	Setd8	5:124439839-124462339	-1.00467	5e-05	0.000300546
XLOC_006959	Gemin5	11:58119896-58168539	-1.00482	5e-05	0.000300546
XLOC_017767	Etf1	18:34902728-34932007	-1.00487	5e-05	0.000300546
XLOC_029729	Ccdc62,Denr,Gm43518	5:123907174-123969895	-1.00583	5e-05	0.000300546
XLOC_017722	Celf4	18:25477624-25753983	-1.00644	0.0001	0.000565839
XLOC_004632	Pwp2	10:78170909-78185149	-1.00672	5e-05	0.000300546
XLOC_020887	Dok5	2:170731806-170879769	-1.00768	0.00055	0.00259454
XLOC_016485	Tbl3	17:24696233-24707660	-1.00795	5e-05	0.000300546
XLOC_013754	Fbxo32	15:58175878-58324169	-1.00797	5e-05	0.000300546
XLOC_009949	Gadd45g	13:51846677-51848468	-1.00804	5e-05	0.000300546
XLOC_024196	Lrrc40	3:158036661-158076112	-1.00841	0.0001	0.000565839
XLOC_027154	Otud6b	4:14809497-14826587	-1.01035	5e-05	0.000300546
XLOC_034543	Gm22362,Ybx3	6:131364854-131388476	-1.01052	5e-05	0.000300546
XLOC_039182	Tfdp1	8:13338734-13378450	-1.01321	5e-05	0.000300546
XLOC_036537	Fus	7:127967456-127985701	-1.01323	5e-05	0.000300546
XLOC_019976	Itgav	2:83724049-83806917	-1.01339	5e-05	0.000300546
XLOC_002331	Ptprn	1:75247026-75264502	-1.01345	5e-05	0.000300546
XLOC_031560	Aimp2	5:143817787-143909847	-1.01371	0.0021	0.0081425
XLOC_019114	Nmt2	2:3283914-3328878	-1.01406	5e-05	0.000300546
XLOC_030133	Cldn12	5:5489536-5514958	-1.01423	5e-05	0.000300546
XLOC_026255	Mtap	4:89137121-89181081	-1.01661	5e-05	0.000300546
XLOC_033547	-	6:47780480-47780686	-1.01674	0.00965	0.0301332
XLOC_022186	Myef2	2:125068123-125123661	-1.01691	5e-05	0.000300546
XLOC_036022	Picalm	7:90124181-90213465	-1.01699	5e-05	0.000300546
XLOC_016571	Ppil1	17:29250802-29264158	-1.01842	5e-05	0.000300546
XLOC_043336	Rbmx2	X:48695003-48710723	-1.01849	0.00085	0.00378548
XLOC_026652	Rnf19b	4:129058090-129086202	-1.01926	5e-05	0.000300546
XLOC_031464	Mir7036,Srrt	5:137295703-137307724	-1.01938	5e-05	0.000300546
XLOC_012972	Nup155	15:8109300-8161025	-1.01956	5e-05	0.000300546
XLOC_001225	Arpc5	1:152766541-152775597	-1.02058	5e-05	0.000300546
XLOC_030796	Noa1	5:77294181-77310084	-1.0222	5e-05	0.000300546
XLOC_002633	Ptpn4	1:119652187-119837613	-1.02354	0.01565	0.0451171
XLOC_040631	-	8:103300744-103347676	-1.02544	0.00865	0.0274515
XLOC_044580	Nkrf	X:36886190-36903451	-1.026	5e-05	0.000300546
XLOC_026962	Srm	4:148591502-148594993	-1.02628	5e-05	0.000300546
XLOC_017087	Srsf7	17:80200066-80207343	-1.02691	0.00015	0.000814585
XLOC_041268	Adpgk	9:59291546-59316398	-1.0276	5e-05	0.000300546
XLOC_015392	Runx1	16:92601465-92826149	-1.02812	5e-05	0.000300546
XLOC_011301	Ppif	14:25694153-25700468	-1.02839	5e-05	0.000300546
XLOC_028380	Slc25a33	4:149743838-149774277	-1.02839	0.00015	0.000814585
XLOC_015370	1110004E09Rik	16:90925201-90934927	-1.02839	0.00045	0.002186
XLOC_020905	Rbm38	2:173020497-173034734	-1.02848	0.0029	0.0108069
XLOC_039759	Adgrg1	8:94977108-95014208	-1.02889	0.00075	0.00339969
XLOC_022291	Trmt6	2:132804206-132816055	-1.03039	5e-05	0.000300546
XLOC_001003	Gpr39	1:125676994-125913101	-1.03105	0.01485	0.0432828
XLOC_007190	C1qbp	11:70977835-70983026	-1.03142	5e-05	0.000300546
XLOC_041947	Cep126	9:8076632-8134462	-1.03155	0.00075	0.00339969
XLOC_014588	Nepro	16:44724278-44746363	-1.03346	5e-05	0.000300546
XLOC_027936	Ppih	4:119300009-119320546	-1.03468	0.0027	0.010159
XLOC_023729	Gm43585,Slc16a1	3:104638667-104658462	-1.03487	5e-05	0.000300546
XLOC_019121	Fam107b	2:3613757-3782142	-1.03518	5e-05	0.000300546
XLOC_012319	Ldb3	14:34526698-34588681	-1.03829	0.00015	0.000814585
XLOC_023456	Gm42674,S100a3,S100a4	3:90560555-90606045	-1.03831	5e-05	0.000300546
XLOC_007324	Tmem97	11:78541816-78550777	-1.03874	5e-05	0.000300546
XLOC_007157	Eif5a	11:69916712-69921958	-1.03883	5e-05	0.000300546
XLOC_005011	Cdk2	10:128697938-128705051	-1.0401	5e-05	0.000300546
XLOC_015383	Gart	16:91611467-91646952	-1.04113	5e-05	0.000300546
XLOC_040231	Eri1	8:35465264-35496047	-1.0416	0.0009	0.00397467
XLOC_023095	Naa15	3:51415147-51476507	-1.04184	5e-05	0.000300546
XLOC_027383	Trmo	4:46376504-46389437	-1.04268	0.0059	0.0197985
XLOC_030272	AI506816	5:23695699-23783711	-1.04514	5e-05	0.000300546
XLOC_012670	Mir719,Nupl1	14:60211668-60251543	-1.04665	5e-05	0.000300546
XLOC_031679	Gng11	6:4003903-4008445	-1.04784	5e-05	0.000300546
XLOC_022320	Esf1	2:140119882-140170566	-1.04811	5e-05	0.000300546
XLOC_010617	Pxdc1	13:34627835-34666774	-1.04932	5e-05	0.000300546
XLOC_002899	1700025G04Rik	1:151852402-152090125	-1.04972	0.0165	0.0471154
XLOC_003894	Tdg	10:82629827-82690721	-1.05049	0.00065	0.00300199
XLOC_008759	Trib2	12:15791724-15816884	-1.05052	5e-05	0.000300546
XLOC_005894	-	11:79718187-79721816	-1.05156	0.0067	0.0221015
XLOC_008199	3110039M20Rik,Foxg1	12:49382659-49407360	-1.05246	0.00305	0.0112517
XLOC_043155	Chst7	X:20059551-20097521	-1.05251	0.0007	0.00320492
XLOC_037328	Actn4	7:28881421-28962340	-1.05335	5e-05	0.000300546
XLOC_040861	Mre11a	9:14784653-14837125	-1.05373	5e-05	0.000300546
XLOC_007599	Krt20	11:99428402-99438150	-1.05377	0.00115	0.00488454
XLOC_041483	Sh3bgrl2	9:83548326-83638801	-1.05488	5e-05	0.000300546
XLOC_005806	Tsr1	11:74898070-75164448	-1.05611	5e-05	0.000300546
XLOC_008986	Timm9	12:71111427-71309718	-1.0563	0.0024	0.00915532
XLOC_032585	Gata2	6:88193890-88207032	-1.05802	0.0004	0.0019655
XLOC_026489	Eif2b3	4:117019401-117087306	-1.05934	5e-05	0.000300546
XLOC_003937	Nup37	10:88146991-88178388	-1.06064	5e-05	0.000300546
XLOC_002980	Cacybp	1:160202366-160214816	-1.06169	5e-05	0.000300546
XLOC_000776	Lrrfip1	1:90998720-91129061	-1.06202	5e-05	0.000300546
XLOC_031893	Nup205	6:35177420-35247596	-1.06227	5e-05	0.000300546
XLOC_009916	Id4	13:48044230-48266002	-1.06322	5e-05	0.000300546
XLOC_045035	Las1l	X:95935321-95956962	-1.06371	5e-05	0.000300546
XLOC_012280	Gnl3	14:30999825-31019089	-1.06433	0.0003	0.00152457
XLOC_006469	Mrpl12	11:120484589-120489065	-1.06437	5e-05	0.000300546
XLOC_008640	Trmt61a	12:111678052-111683984	-1.06538	5e-05	0.000300546
XLOC_029786	Ran	5:129019898-129024323	-1.06667	5e-05	0.000300546
XLOC_025558	Cyr61	3:145646975-145649987	-1.06844	5e-05	0.000300546
XLOC_037126	Tomm40	7:19701312-19750483	-1.06869	0.00045	0.002186
XLOC_013797	St3gal1	15:67102789-67176905	-1.06919	5e-05	0.000300546
XLOC_035539	Klk8	7:43690417-43803826	-1.07065	0.00465	0.0161492
XLOC_028313	Tnfrsf1b	4:145212417-145246870	-1.07092	5e-05	0.000300546
XLOC_037504	Pop4	7:38261995-38333530	-1.07431	5e-05	0.000300546
XLOC_040314	Sap30	8:57482706-57487860	-1.07807	0.0013	0.00541551
XLOC_030460	Nsg1	5:38038741-38159907	-1.07814	0.0001	0.000565839
XLOC_027547	Brinp1	4:68761463-68954397	-1.07845	5e-05	0.000300546
XLOC_025204	Cd53	3:106759920-106790152	-1.07873	0.01345	0.0398883
XLOC_030373	Ppm1g	5:31202663-31220687	-1.07892	5e-05	0.000300546
XLOC_030241	Dnajc2	5:21757266-21785251	-1.07894	5e-05	0.000300546
XLOC_012571	Haus4	14:54541784-54554361	-1.07954	5e-05	0.000300546
XLOC_038347	Ddias	7:92857524-92874247	-1.07998	5e-05	0.000300546
XLOC_032736	Bhlhe40	6:108577038-108666925	-1.08027	5e-05	0.000300546
XLOC_018959	Sorbs1	19:40291911-40513837	-1.08065	5e-05	0.000300546
XLOC_014326	Yars2	16:16302964-16309640	-1.08251	5e-05	0.000300546
XLOC_028504	Tubb4b-ps1	5:6769009-7344756	-1.08253	0.00585	0.0196556
XLOC_025426	Gar1	3:129824911-129831396	-1.08291	5e-05	0.000300546
XLOC_023018	Bbs12,Fgf2,Gm43439	3:37307748-37579096	-1.0831	5e-05	0.000300546
XLOC_016859	Polh	17:46170050-46243641	-1.08315	0.0027	0.010159
XLOC_025148	Dclre1b	3:103800604-103809444	-1.08331	0.0047	0.0163057
XLOC_000332	Wdr75	1:45795165-45823619	-1.08349	0.00015	0.000814585
XLOC_014583	Naa50	16:44139813-44163366	-1.08464	5e-05	0.000300546
XLOC_012611	Ripk3	14:55784995-55788857	-1.08527	5e-05	0.000300546
XLOC_040726	Mlkl	8:111311342-111338185	-1.08529	0.0001	0.000565839
XLOC_026646	Phc2	4:128654701-128752881	-1.08569	5e-05	0.000300546
XLOC_029857	Por	5:135632617-135735326	-1.08727	5e-05	0.000300546
XLOC_004301	Abracl	10:18011262-18023252	-1.08819	5e-05	0.000300546
XLOC_034626	Mgp	6:136872434-136875823	-1.08865	5e-05	0.000300546
XLOC_037336	Psmd8	7:29174187-29180701	-1.08897	5e-05	0.000300546
XLOC_008865	Bzw2	12:36091834-36197294	-1.08902	5e-05	0.000300546
XLOC_003973	Cep83	10:94688698-94790337	-1.08903	5e-05	0.000300546
XLOC_011401	Eif1-ps1	14:40006219-40006555	-1.08943	0.0168	0.0477348
XLOC_013145	9930014A18Rik	15:60818993-60853778	-1.091	0.00895	0.0282409
XLOC_004427	Rpf2	10:40223245-40247036	-1.09207	5e-05	0.000300546
XLOC_035181	Tgfb1	7:25687001-25705077	-1.09218	5e-05	0.000300546
XLOC_023743	Gm42890,Ovgp1,Wdr77	3:105942685-105987423	-1.09402	0.0014	0.00574696
XLOC_003899	Chst11	10:82985186-83195986	-1.09421	5e-05	0.000300546
XLOC_031696	Asb4	6:5383385-5433022	-1.09538	0.0148	0.0431561
XLOC_001066	Klhdc8a	1:132293597-132307357	-1.0962	5e-05	0.000300546
XLOC_004253	Ulbp1	10:7440365-7473602	-1.0963	5e-05	0.000300546
XLOC_007404	Znhit3	11:84876314-84916366	-1.09721	0.00965	0.0301332
XLOC_008266	Fancm	12:65075206-65132154	-1.09726	5e-05	0.000300546
XLOC_041173	Zw10	9:49055580-49078773	-1.09732	5e-05	0.000300546
XLOC_012850	-	14:95284559-95285658	-1.0978	0.00895	0.0282409
XLOC_038767	Palb2	7:122107261-122132985	-1.09846	0.0131	0.039043
XLOC_008369	Ttc9	12:81631244-81667278	-1.09916	5e-05	0.000300546
XLOC_009269	Hsp90aa1	12:110690604-110702728	-1.09951	0.00015	0.000814585
XLOC_026516	Ebna1bp2	4:118554550-118631036	-1.1022	5e-05	0.000300546
XLOC_004389	Tpd52l1	10:31332376-31445945	-1.10289	0.001	0.00435663
XLOC_034332	Bid	6:120836211-120917004	-1.1032	0.00055	0.00259454
XLOC_007910	Srsf2	11:116837431-116875635	-1.10322	5e-05	0.000300546
XLOC_019517	Set	2:30057377-30072577	-1.10335	5e-05	0.000300546
XLOC_025959	Polr1e	4:45018582-45084604	-1.10376	0.00235	0.00898793
XLOC_010083	Nsun2	13:69497947-69635780	-1.10506	5e-05	0.000300546
XLOC_013313	L3mbtl2	15:81663888-81697287	-1.10693	5e-05	0.000300546
XLOC_014885	Rsl1d1	16:11192969-11203331	-1.1087	5e-05	0.000300546
XLOC_041126	Mcam	9:44123767-44142727	-1.11116	5e-05	0.000300546
XLOC_016556	Fkbp5	17:28399094-28517524	-1.11136	5e-05	0.000300546
XLOC_006614	Cobl	11:12236607-12464960	-1.11327	0.0011	0.00470848
XLOC_000600	Des	1:75359686-75375012	-1.11443	5e-05	0.000300546
XLOC_025594	Dnajb4	3:152178510-152210302	-1.11479	5e-05	0.000300546
XLOC_042662	Rasa2	9:96539299-96631617	-1.11625	5e-05	0.000300546
XLOC_034278	Mbd4	6:115810728-115853371	-1.11651	0.00585	0.0196556
XLOC_003184	Chml,Opn3	1:175662420-175692911	-1.11674	5e-05	0.000300546
XLOC_008076	Nol10	12:17348440-17430094	-1.11736	5e-05	0.000300546
XLOC_029797	Cct6a,Snora15	5:129765557-129846371	-1.11751	0.0001	0.000565839
XLOC_009097	Pgf	12:85166638-85177296	-1.11812	0.0072	0.0235103
XLOC_023252	Smc4	3:69004737-69034623	-1.1185	5e-05	0.000300546
XLOC_000543	Atic	1:71557149-71579631	-1.1186	5e-05	0.000300546
XLOC_039396	Zdhhc2	8:40423814-40634797	-1.11864	0.01765	0.0497861
XLOC_007374	Slfn9	11:82978350-82991830	-1.12031	5e-05	0.000300546
XLOC_016176	Wdr43	17:71616214-71659031	-1.12108	5e-05	0.000300546
XLOC_001047	Fam72a	1:131527764-131539872	-1.12189	0.0114	0.0347441
XLOC_037312	Timm50	7:28305515-28312072	-1.12213	5e-05	0.000300546
XLOC_003944	Uhrf1bp1l	10:89744990-89821457	-1.12531	5e-05	0.000300546
XLOC_007970	Alyref,Pcyt2	11:120587168-120617936	-1.12566	0.01285	0.0384192
XLOC_016200	Crim1	17:78200184-78376592	-1.12646	5e-05	0.000300546
XLOC_045367	Acsl4	X:142317992-142390535	-1.12663	5e-05	0.000300546
XLOC_003026	BC055324	1:163929099-163994796	-1.12739	0.01115	0.0340922
XLOC_036333	Ipo7	7:109998375-110151202	-1.12884	5e-05	0.000300546
XLOC_003074	Uck2	1:167222882-167289856	-1.12885	5e-05	0.000300546
XLOC_015428	-	16:98059443-98082425	-1.12966	5e-05	0.000300546
XLOC_010922	Slf1	13:77043087-77135501	-1.13247	5e-05	0.000300546
XLOC_008963	Dnaaf2	12:69189086-69201673	-1.13326	0.0001	0.000565839
XLOC_006885	Hnrnpab	11:51584756-51606847	-1.13357	5e-05	0.000300546
XLOC_005849	Coro6	11:77462410-77470484	-1.13431	0.00815	0.0260713
XLOC_029714	Bcl7a	5:123332725-123374992	-1.1357	5e-05	0.000300546
XLOC_011003	Utp15	13:98246835-98263030	-1.13679	5e-05	0.000300546
XLOC_036151	Pde2a	7:101421690-101512829	-1.13731	0.0009	0.00397467
XLOC_027686	Jun	4:95049033-95167318	-1.13823	5e-05	0.000300546
XLOC_017204	Rbbp8	18:11633275-11743627	-1.13856	5e-05	0.000300546
XLOC_042394	Smad6	9:63953075-64022164	-1.13859	5e-05	0.000300546
XLOC_022230	Zc3h8	2:128926267-128944077	-1.13908	0.00685	0.02254
XLOC_017969	Me2	18:73764955-73815770	-1.13966	5e-05	0.000300546
XLOC_000088	Terf1	1:15805640-15844782	-1.13985	0.00015	0.000814585
XLOC_015369	Urb1	16:90751526-90810477	-1.14006	5e-05	0.000300546
XLOC_031775	Lsm8	6:18842858-18855751	-1.14047	5e-05	0.000300546
XLOC_017531	Tubb6	18:67390716-67402748	-1.14089	5e-05	0.000300546
XLOC_029669	Naa25	5:121397935-121545905	-1.14107	5e-05	0.000300546
XLOC_008973	L2hgdh	12:69690435-69724874	-1.14198	5e-05	0.000300546
XLOC_024784	Mnd1	3:84087932-84155786	-1.14198	0.00535	0.0182682
XLOC_031097	Noc4l	5:110648417-110653444	-1.14206	5e-05	0.000300546
XLOC_014315	Abcc1	16:14361096-14475737	-1.14287	5e-05	0.000300546
XLOC_036083	Alg8	7:97371605-97392185	-1.14294	5e-05	0.000300546
XLOC_005599	Specc1	11:61956762-62223013	-1.1436	5e-05	0.000300546
XLOC_028109	Med18	4:132458730-132463921	-1.1438	0.00015	0.000814585
XLOC_001601	Bpnt1	1:185332148-185357972	-1.14421	0.0001	0.000565839
XLOC_006627	Pno1	11:17159262-17233796	-1.14458	0.0009	0.00397467
XLOC_019590	Angptl2	2:33133416-33371486	-1.14486	5e-05	0.000300546
XLOC_012055	Ipo5	14:120910598-120948042	-1.14506	5e-05	0.000300546
XLOC_018228	Fam111a	19:12545739-12596566	-1.14524	5e-05	0.000300546
XLOC_033546	Ezh2	6:47530023-47595341	-1.14564	0.0004	0.0019655
XLOC_002911	Lamc2	1:153122627-153186447	-1.14635	0.011	0.0337116
XLOC_030407	Slbp	5:33634951-33678995	-1.147	5e-05	0.000300546
XLOC_035518	Siglecg	7:43398111-43418358	-1.14733	0.0001	0.000565839
XLOC_042666	Pxylp1	9:96823175-96892669	-1.14748	5e-05	0.000300546
XLOC_017939	Ccbe1	18:66045301-66319607	-1.14873	0.00055	0.00259454
XLOC_010207	Lncenc1	13:97434969-97497546	-1.14879	0.00755	0.0244658
XLOC_013194	Them6	15:74721203-74728034	-1.14916	0.00215	0.00831199
XLOC_011937	Htr2a	14:74640388-74709489	-1.15304	5e-05	0.000300546
XLOC_007651	Krt19	11:100140809-100148665	-1.15341	5e-05	0.000300546
XLOC_006529	Sec14l2	11:4097038-4123415	-1.15402	0.01315	0.0391567
XLOC_041280	Uaca	9:60794042-60880370	-1.15509	5e-05	0.000300546
XLOC_000788	Twist2	1:91798527-91862204	-1.15766	5e-05	0.000300546
XLOC_002570	Bcl2	1:106538177-106714322	-1.1579	5e-05	0.000300546
XLOC_017438	Snx24	18:53245535-53391023	-1.15803	5e-05	0.000300546
XLOC_004165	Timeless	10:128225837-128252941	-1.15915	5e-05	0.000300546
XLOC_043507	Hmgb3	X:71555917-71560676	-1.15962	5e-05	0.000300546
XLOC_043501	Mamld1	X:71050126-71156076	-1.15977	5e-05	0.000300546
XLOC_022559	Gm11451	2:162898893-162899523	-1.16088	5e-05	0.000300546
XLOC_003437	Cited2	10:17723227-17725673	-1.16097	5e-05	0.000300546
XLOC_018994	Erlin1	19:44034943-44069785	-1.16106	5e-05	0.000300546
XLOC_027463	Txn1	4:57943372-57956411	-1.16126	5e-05	0.000300546
XLOC_009801	Mboat1	13:30136460-30246717	-1.16206	0.0006	0.00280339
XLOC_026528	Slc2a1	4:119107929-119138801	-1.16244	5e-05	0.000300546
XLOC_011220	Flnb	14:7817833-7951726	-1.16263	5e-05	0.000300546
XLOC_023135	Gm5641	3:54481437-54482925	-1.16289	0.0007	0.00320492
XLOC_034449	Tead4	6:128224287-128300823	-1.16414	5e-05	0.000300546
XLOC_006470	Slc25a10	11:120489405-120500475	-1.16442	5e-05	0.000300546
XLOC_030013	Cpsf4	5:145167212-145182041	-1.16687	5e-05	0.000300546
XLOC_007113	Mir3062,Pfas	11:68985618-69008804	-1.1685	5e-05	0.000300546
XLOC_041661	Topbp1	9:103305179-103350428	-1.16864	5e-05	0.000300546
XLOC_013018	Myo10	15:25622524-25813673	-1.16993	5e-05	0.000300546
XLOC_012970	Gdnf	15:7810533-7837576	-1.17343	0.0021	0.0081425
XLOC_041780	Cdc25a	9:109875519-109894069	-1.17405	5e-05	0.000300546
XLOC_041208	Idh3a	9:54586447-54604662	-1.17562	5e-05	0.000300546
XLOC_020442	Slc20a1	2:129197251-129235604	-1.17573	5e-05	0.000300546
XLOC_016159	Ddx11	17:66123519-66152706	-1.17733	5e-05	0.000300546
XLOC_038720	Itpripl2	7:118485110-118491975	-1.17798	5e-05	0.000300546
XLOC_021381	Ttll11	2:35750809-35980204	-1.17836	0.0123	0.0371021
XLOC_038428	Relt	7:100845846-100863446	-1.17915	5e-05	0.000300546
XLOC_040815	-	9:4978401-4979322	-1.17979	0.0061	0.0203816
XLOC_020439	Polr1b	2:129100990-129126645	-1.18102	5e-05	0.000300546
XLOC_030271	Pus7	5:23695699-23783711	-1.18158	0.00595	0.0199308
XLOC_039437	Rwdd4a	8:47533661-47552955	-1.18224	5e-05	0.000300546
XLOC_006384	Nup85	11:115564433-115583985	-1.18352	5e-05	0.000300546
XLOC_015631	Pgp	17:24470120-24473101	-1.18546	5e-05	0.000300546
XLOC_012822	Dgkh	14:78559348-78732754	-1.18548	5e-05	0.000300546
XLOC_017947	Spire1	18:67488208-67610916	-1.18582	5e-05	0.000300546
XLOC_005355	Adam19	11:46055991-46147343	-1.18662	5e-05	0.000300546
XLOC_001552	Cnih4	1:181144692-181168994	-1.187	5e-05	0.000300546
XLOC_003469	H60b,Raet1d,Raet1e	10:22158568-22374139	-1.18927	5e-05	0.000300546
XLOC_016593	U2af1	17:31647081-31658754	-1.19122	5e-05	0.000300546
XLOC_026709	Rpa2	4:132768331-132778752	-1.19468	5e-05	0.000300546
XLOC_016627	Kifc1	17:33875665-33890661	-1.19505	5e-05	0.000300546
XLOC_011993	Klf5	14:99256113-99315026	-1.19558	0.0001	0.000565839
XLOC_030230	Phtf2	5:20758662-20882124	-1.19786	5e-05	0.000300546
XLOC_005893	-	11:79716124-79718097	-1.19852	0.01105	0.0338413
XLOC_029253	Cxcl1	5:90891073-90893118	-1.20153	5e-05	0.000300546
XLOC_029247	Cxcl5	5:90759272-90761716	-1.20179	5e-05	0.000300546
XLOC_020112	Nup160	2:90677214-90739836	-1.20203	5e-05	0.000300546
XLOC_020403	Fgf7	2:125830303-126152004	-1.20758	0.01105	0.0338413
XLOC_011246	Slc4a7	14:14703016-14800020	-1.2096	5e-05	0.000300546
XLOC_005757	Mybbp1a	11:72441354-72489904	-1.21025	5e-05	0.000300546
XLOC_029425	Lrrc8d	5:105699966-105832436	-1.21345	5e-05	0.000300546
XLOC_018739	Ccdc86	19:10937159-10949306	-1.21366	5e-05	0.000300546
XLOC_020586	Nxt1	2:148672600-148676027	-1.21527	5e-05	0.000300546
XLOC_002167	Orc2	1:58430993-58505109	-1.21529	0.0001	0.000565839
XLOC_038064	Mphosph10	7:64376526-64392282	-1.21538	5e-05	0.000300546
XLOC_020802	Pkig	2:163658385-163750457	-1.21575	0.0005	0.00239024
XLOC_040107	Xkr5	8:18932728-18950975	-1.21592	0.0029	0.0108069
XLOC_017457	Megf10	18:57132931-57297632	-1.21678	5e-05	0.000300546
XLOC_023045	Larp1b	3:40949782-41040234	-1.21733	0.0001	0.000565839
XLOC_013025	Ank,Mir7117	15:27466583-27594979	-1.21927	5e-05	0.000300546
XLOC_016086	Gm7334	17:50698524-50699880	-1.21933	0.0024	0.00915532
XLOC_021437	Gm13461	2:40595245-42653624	-1.22055	5e-05	0.000300546
XLOC_022191	Cep152	2:125563087-125625113	-1.22082	5e-05	0.000300546
XLOC_013147	Myc	15:61985340-61990374	-1.22127	5e-05	0.000300546
XLOC_013596	Skp2	15:9111722-9202483	-1.22157	0.00015	0.000814585
XLOC_003971	Tmcc3	10:94311948-94612084	-1.22334	5e-05	0.000300546
XLOC_005916	Ccl2	11:82028223-82038562	-1.22379	5e-05	0.000300546
XLOC_003030	Atp1b1	1:164289799-164458355	-1.22412	5e-05	0.000300546
XLOC_030881	Rassf6	5:90603075-90640657	-1.22423	5e-05	0.000300546
XLOC_037109	Fosb	7:19302695-19310051	-1.22469	0.0013	0.00541551
XLOC_026394	Lrp8	4:107802201-107876840	-1.22507	0.0013	0.00541551
XLOC_002773	Timm17a	1:135295212-135313778	-1.22589	5e-05	0.000300546
XLOC_004596	Mif	10:75859352-75860250	-1.22616	5e-05	0.000300546
XLOC_042058	Anln,Rp9	9:22331213-22468376	-1.22701	5e-05	0.000300546
XLOC_008203	G2e3	12:51348060-51376986	-1.22777	5e-05	0.000300546
XLOC_010720	Msx2	13:53466883-53473074	-1.23188	0.0007	0.00320492
XLOC_015849	Lsm2	17:34981860-34985891	-1.23274	5e-05	0.000300546
XLOC_006236	Gm11585	11:102124071-102124640	-1.23512	0.0019	0.00749901
XLOC_027167	Ripk2	4:16122699-16163668	-1.23547	5e-05	0.000300546
XLOC_040784	Gm17296	8:126422500-126475098	-1.23558	5e-05	0.000300546
XLOC_023822	Dph5	3:115881580-115934361	-1.23564	5e-05	0.000300546
XLOC_018766	Stx3	19:11770340-11824497	-1.23835	0.00105	0.0045445
XLOC_043844	A630033H20Rik	X:107148926-107173661	-1.23878	0.00525	0.0179592
XLOC_020397	Dut	2:125247189-125258608	-1.24188	5e-05	0.000300546
XLOC_008915	Baz1a,Gm20403	12:54892297-55014348	-1.24481	5e-05	0.000300546
XLOC_016910	Rftn1	17:49992256-50191176	-1.24481	5e-05	0.000300546
XLOC_043409	Fhl1	X:56731786-56793346	-1.24587	5e-05	0.000300546
XLOC_030417	Haus3,Poln	5:34007178-34169527	-1.24617	5e-05	0.000300546
XLOC_002537	D1Ertd622e	1:97606317-97662074	-1.24687	0.0016	0.0064814
XLOC_032647	Slc6a6	6:91684052-91759066	-1.24723	5e-05	0.000300546
XLOC_043250	Slc25a5	X:36795650-36798807	-1.2479	5e-05	0.000300546
XLOC_016851	Slc29a1	17:45585199-45599606	-1.24928	5e-05	0.000300546
XLOC_036168	Rrm1	7:102441694-102469771	-1.25086	5e-05	0.000300546
XLOC_041437	Gclc	9:77754534-77794485	-1.2509	5e-05	0.000300546
XLOC_038761	Usp31	7:121641941-121708013	-1.25156	5e-05	0.000300546
XLOC_036348	Mical2	7:112225855-112355194	-1.25226	5e-05	0.000300546
XLOC_040345	Tma16	8:66473121-66486631	-1.25465	0.0001	0.000565839
XLOC_029440	Cdc7	5:106964321-106984538	-1.25576	5e-05	0.000300546
XLOC_002149	Satb2	1:56793979-57050084	-1.25632	5e-05	0.000300546
XLOC_042396	Zwilch	9:64117146-64173104	-1.25665	0.00035	0.00174841
XLOC_024249	Fabp9,Gm37389,Pmp2	3:10179850-10197283	-1.258	0.0102	0.0315451
XLOC_040724	Rfwd3	8:111270943-111300223	-1.25828	5e-05	0.000300546
XLOC_017515	Nedd4l	18:64887665-65217826	-1.25998	5e-05	0.000300546
XLOC_027534	Tnc	4:63959775-64149924	-1.26309	5e-05	0.000300546
XLOC_009602	Heatr1	13:12395387-12464944	-1.26328	5e-05	0.000300546
XLOC_019045	Cfap43,Gm22240	19:47737560-47919429	-1.26651	0.0009	0.00397467
XLOC_032419	Polr1a	6:71908841-71985204	-1.2666	5e-05	0.000300546
XLOC_003588	Bend3	10:43478838-43515415	-1.26707	5e-05	0.000300546
XLOC_039768	Gins3	8:95633558-95645059	-1.26737	5e-05	0.000300546
XLOC_002096	Nabp1	1:51464975-51478425	-1.26903	5e-05	0.000300546
XLOC_024558	Exosc8	3:54692742-54735393	-1.26971	0.00195	0.00765749
XLOC_044063	Prps1	X:140456612-140476411	-1.27106	5e-05	0.000300546
XLOC_028106	Rcc1,Snhg3,Snora73a	4:132331918-132353686	-1.27379	5e-05	0.000300546
XLOC_029231	Dck	5:88764995-88783281	-1.27436	5e-05	0.000300546
XLOC_003398	Nup43	10:7629372-7681136	-1.27441	0.00305	0.0112517
XLOC_039854	Cirh1a	8:106893630-106923094	-1.27508	5e-05	0.000300546
XLOC_011938	Esd	14:74732279-74750765	-1.27614	5e-05	0.000300546
XLOC_044380	Suv39h1	X:8042942-8074760	-1.2763	5e-05	0.000300546
XLOC_016830	9130008F23Rik	17:40873709-40880615	-1.27715	5e-05	0.000300546
XLOC_017323	Cystm1	18:36345618-36402980	-1.2773	0.00065	0.00300199
XLOC_035236	Fbl	7:28169709-28179269	-1.27823	5e-05	0.000300546
XLOC_032781	Tatdn2	6:113696932-113713284	-1.27828	5e-05	0.000300546
XLOC_038532	Gm16464	7:104470013-104507849	-1.27927	0.00335	0.0122052
XLOC_007435	Rad51c	11:87376644-87404954	-1.28226	0.00115	0.00488454
XLOC_010624	Nrn1	13:36725624-36734485	-1.28349	5e-05	0.000300546
XLOC_033988	Actg2	6:83512904-83536265	-1.2855	5e-05	0.000300546
XLOC_041695	Poc1a	9:106280871-106350521	-1.28556	5e-05	0.000300546
XLOC_026311	Usp1	4:98923618-98935543	-1.28602	5e-05	0.000300546
XLOC_039044	Tnfrsf22,Tnfrsf23	7:143607658-143686054	-1.28627	5e-05	0.000300546
XLOC_013568	Pde1b	15:103503297-103530052	-1.28754	0.0001	0.000565839
XLOC_004516	Unc5b	10:60762603-60831581	-1.28759	5e-05	0.000300546
XLOC_028884	Gm7879	5:43913143-43913917	-1.28957	0.0032	0.0117233
XLOC_039619	Otud4	8:79639361-79677746	-1.29094	5e-05	0.000300546
XLOC_004444	Gm9855	10:42052560-42055459	-1.29102	0.01605	0.0460592
XLOC_018344	Rcl1	19:29101374-29201812	-1.29253	5e-05	0.000300546
XLOC_003465	Sgk1	10:21882183-21999903	-1.29302	5e-05	0.000300546
XLOC_040304	Neil3	8:53586866-53639065	-1.29372	0.0013	0.00541551
XLOC_010635	Eef1e1	13:38645697-38659028	-1.29655	5e-05	0.000300546
XLOC_004901	Rab3ip	10:116905613-116950444	-1.29679	5e-05	0.000300546
XLOC_027649	Mir31	4:88909717-88942039	-1.29735	0.0004	0.0019655
XLOC_026835	Epha2	4:141301239-141329384	-1.29814	5e-05	0.000300546
XLOC_016008	Tnfrsf21	17:43016541-43089188	-1.29973	5e-05	0.000300546
XLOC_033587	Cycs	6:50562562-50566538	-1.30094	5e-05	0.000300546
XLOC_024752	Tmem144	3:79812563-79852773	-1.30261	0.00225	0.00865304
XLOC_027300	Kif24	4:41390544-41464887	-1.30353	0.00065	0.00300199
XLOC_034408	Ncapd2,Scarna10	6:125168006-125191701	-1.30685	5e-05	0.000300546
XLOC_040335	Klhl2	8:64739790-64849980	-1.30982	5e-05	0.000300546
XLOC_034611	Gm44274,Gm44275,Pbp2	6:135289358-135341684	-1.31015	0.0001	0.000565839
XLOC_030736	Tec	5:72755715-72868483	-1.3106	5e-05	0.000300546
XLOC_006525	Slc35e4	11:3907020-3914664	-1.31091	5e-05	0.000300546
XLOC_013124	Mtbp	15:55534093-55626423	-1.31283	0.001	0.00435663
XLOC_011213	Gm5456	14:7241441-7242285	-1.31343	0.0148	0.0431561
XLOC_007477	Utp18	11:93859242-93946985	-1.31397	5e-05	0.000300546
XLOC_022223	Gm14005	2:128189986-128429854	-1.31617	0.00035	0.00174841
XLOC_018065	Clcf1	19:4214237-4223494	-1.3162	5e-05	0.000300546
XLOC_030137	Steap1	5:5736316-5749335	-1.31663	5e-05	0.000300546
XLOC_008403	Rps6kl1	12:85134808-85151264	-1.31735	0.00695	0.022818
XLOC_045541	Siah1b	X:164070704-164076493	-1.31744	5e-05	0.000300546
XLOC_020148	Chst1	2:92599667-92615351	-1.3184	5e-05	0.000300546
XLOC_021181	Mastl	2:23068167-23199260	-1.31963	0.01495	0.0434688
XLOC_020370	Wdr76	2:121506722-121544860	-1.32369	0.0003	0.00152457
XLOC_017901	Tcof1	18:60813741-60848971	-1.32445	5e-05	0.000300546
XLOC_003758	Slc19a1	10:77032240-77166548	-1.32597	0.00785	0.025283
XLOC_002121	Pms1	1:53188999-53297018	-1.32627	0.0002	0.00106083
XLOC_003675	Ppa1	10:61648551-61674168	-1.3271	5e-05	0.000300546
XLOC_012622	Gzme	14:56117618-56120671	-1.32739	0.0003	0.00152457
XLOC_007112	Rangrf	11:68968130-68975185	-1.32953	0.0001	0.000565839
XLOC_022933	Tnik	3:28263213-28675858	-1.33019	0.00015	0.000814585
XLOC_036793	Ube2s	7:4792873-4812590	-1.33084	0.0072	0.0235103
XLOC_040689	Nqo1	8:107387924-107403268	-1.33202	5e-05	0.000300546
XLOC_003847	Dot1l	10:80755205-80795461	-1.33244	5e-05	0.000300546
XLOC_041310	Tipin	9:64281588-64305473	-1.33268	5e-05	0.000300546
XLOC_013507	Nr4a1	15:101254247-101274795	-1.33291	5e-05	0.000300546
XLOC_043682	-	X:92898507-92898778	-1.33425	0.00225	0.00865304
XLOC_005169	Fbxo48	11:16951374-16958487	-1.33428	0.00155	0.00629429
XLOC_017455	Lmnb1	18:56707581-56753424	-1.33462	5e-05	0.000300546
XLOC_017196	Snrpd1	18:10617795-10628230	-1.33483	5e-05	0.000300546
XLOC_040172	1810011O10Rik	8:24422403-24440008	-1.33505	5e-05	0.000300546
XLOC_014952	Ranbp1	16:18239783-18289249	-1.34018	5e-05	0.000300546
XLOC_008535	Vrk1	12:106010198-106088255	-1.34234	5e-05	0.000300546
XLOC_021513	Ly75	2:60292102-60383303	-1.3441	5e-05	0.000300546
XLOC_042039	Spc24	9:21755441-21760369	-1.34441	5e-05	0.000300546
XLOC_011351	Eaf1	14:31495078-31509858	-1.34521	5e-05	0.000300546
XLOC_032775	Fancd2	6:113493638-113600715	-1.3454	0.01245	0.0374776
XLOC_025214	Slc6a17	3:107467542-107605797	-1.34675	5e-05	0.000300546
XLOC_010255	Dimt1	13:106947128-107022435	-1.34701	0.0025	0.00948479
XLOC_024873	Cks1b	3:89415471-89418383	-1.35056	5e-05	0.000300546
XLOC_016196	Ltbp1	17:75005567-75392512	-1.35323	5e-05	0.000300546
XLOC_003295	Rrp15	1:186720977-186749358	-1.35372	5e-05	0.000300546
XLOC_018326	Gm10053	19:24875685-24876634	-1.35495	0.00015	0.000814585
XLOC_021367	Phf19	2:34893756-34916014	-1.35599	0.0002	0.00106083
XLOC_036607	Ptpre	7:135537680-135686294	-1.35611	5e-05	0.000300546
XLOC_038164	AU020206	7:75769037-75782105	-1.35648	5e-05	0.000300546
XLOC_017146	Gm10184	17:89908510-89910449	-1.3591	0.0013	0.00541551
XLOC_019432	Sapcd2	2:25372320-25378213	-1.35973	0.00935	0.0293002
XLOC_030972	Lin54	5:100441692-100500639	-1.36178	5e-05	0.000300546
XLOC_039602	Hmox1	8:75093590-75100596	-1.36213	5e-05	0.000300546
XLOC_012294	Ankrd28	14:31698768-31830556	-1.3628	5e-05	0.000300546
XLOC_019991	Timm10	2:84826996-84830213	-1.36375	5e-05	0.000300546
XLOC_002979	Tnn	1:160085028-160153610	-1.36397	5e-05	0.000300546
XLOC_018860	Tjp2	19:24094496-24225081	-1.36485	5e-05	0.000300546
XLOC_015368	Mis18a	16:90719311-90727404	-1.36488	5e-05	0.000300546
XLOC_024835	Pmf1	3:88394139-88410365	-1.36568	5e-05	0.000300546
XLOC_010245	Cenpk	13:104205120-104249744	-1.36661	0.00775	0.025028
XLOC_029598	Cit	5:115845268-116008947	-1.368	0.00075	0.00339969
XLOC_021647	Frzb	2:80411969-80448511	-1.36844	0.0002	0.00106083
XLOC_001932	Prim2	1:33453809-33669795	-1.37238	5e-05	0.000300546
XLOC_042687	Pik3cb	9:99036470-99140621	-1.37275	5e-05	0.000300546
XLOC_026651	Ak2	4:128991957-129011529	-1.37287	5e-05	0.000300546
XLOC_021562	Spc25	2:69193788-69206194	-1.37554	5e-05	0.000300546
XLOC_040940	Cnn1	9:22099218-22109630	-1.37693	5e-05	0.000300546
XLOC_034728	Fam60a	6:148921034-148947129	-1.37751	0.00025	0.0012969
XLOC_020625	Sdcbp2	2:151572482-151590005	-1.37804	0.01335	0.0396273
XLOC_006821	Lsm11	11:45928268-45944935	-1.37831	5e-05	0.000300546
XLOC_035647	Ldha	7:46841474-46855627	-1.37838	5e-05	0.000300546
XLOC_043086	Lancl3	X:9199888-9271190	-1.37932	5e-05	0.000300546
XLOC_042534	Mb21d1	9:78427506-78443237	-1.38118	5e-05	0.000300546
XLOC_030309	Xrcc2	5:25689755-25705825	-1.3813	5e-05	0.000300546
XLOC_045161	Hmgn5	X:109004470-109013404	-1.38183	5e-05	0.000300546
XLOC_042925	Csrnp1	9:119894894-120068283	-1.38276	0.00215	0.00831199
XLOC_019548	Exosc2	2:31670714-31804227	-1.38393	0.0113	0.034495
XLOC_008361	Smoc1	12:81026807-81186414	-1.38415	5e-05	0.000300546
XLOC_016528	Dusp1	17:26505589-26508519	-1.38611	5e-05	0.000300546
XLOC_020860	Snai1	2:167538194-167542814	-1.38748	5e-05	0.000300546
XLOC_010729	Nop16	13:54584184-54590090	-1.38759	5e-05	0.000300546
XLOC_004406	Amd2	10:35708690-35711891	-1.39039	0.00045	0.002186
XLOC_020833	Mmp9	2:164940779-164955850	-1.3914	0.00615	0.0205228
XLOC_000505	Ccnyl1	1:64679870-64725644	-1.39326	5e-05	0.000300546
XLOC_023334	Fhdc1	3:84442197-84481240	-1.39792	0.0007	0.00320492
XLOC_016525	Arhgdig,Pdia2	17:26195998-26211324	-1.39877	0.0002	0.00106083
XLOC_019767	Gpd2	2:57236226-57370721	-1.40333	5e-05	0.000300546
XLOC_017815	Spry4	18:38586267-39389425	-1.40339	5e-05	0.000300546
XLOC_017960	4930503L19Rik	18:70452210-70501066	-1.4036	5e-05	0.000300546
XLOC_039685	Orc6	8:85299631-85308278	-1.40513	5e-05	0.000300546
XLOC_005004	AC117232.1,Pa2g4	10:128557765-128566224	-1.4089	5e-05	0.000300546
XLOC_002458	Arl4c	1:88673124-88702221	-1.40925	5e-05	0.000300546
XLOC_014490	Tnk2	16:32643873-32683493	-1.40927	5e-05	0.000300546
XLOC_042552	Htr1b	9:81628290-81645156	-1.40965	5e-05	0.000300546
XLOC_032233	Herc3	6:58831464-58920398	-1.4143	0.00015	0.000814585
XLOC_023376	Gpatch4	3:88043107-88055993	-1.41508	5e-05	0.000300546
XLOC_041724	Ifrd2	9:107587641-107593385	-1.41561	5e-05	0.000300546
XLOC_003507	-	10:26107748-26108731	-1.41612	0.0007	0.00320492
XLOC_022126	Oip5	2:119609511-119651325	-1.41638	0.00545	0.0185236
XLOC_002427	Mir3535,Ncl,Snora75	1:86344718-86359459	-1.41761	5e-05	0.000300546
XLOC_001586	Dusp10	1:184013301-184075636	-1.41802	5e-05	0.000300546
XLOC_002139	Hspd1	1:55077832-55091307	-1.4194	5e-05	0.000300546
XLOC_009904	5033430I15Rik	13:45965252-45966508	-1.41997	0.0014	0.00574696
XLOC_013733	Tnfrsf11b	15:54250618-54279087	-1.42164	5e-05	0.000300546
XLOC_010985	F2rl1	13:95511727-95525403	-1.42181	5e-05	0.000300546
XLOC_020330	Rad51	2:119112650-119157034	-1.42271	0.0003	0.00152457
XLOC_019301	Il15ra	2:11705289-11734317	-1.42345	5e-05	0.000300546
XLOC_016198	Rasgrp3	17:75435904-75529043	-1.4249	5e-05	0.000300546
XLOC_000047	Rrs1	1:9545407-9547455	-1.42595	5e-05	0.000300546
XLOC_015090	Umps	16:33954781-33967312	-1.4277	5e-05	0.000300546
XLOC_044254	Sh3kbp1	X:159627271-159978069	-1.4293	5e-05	0.000300546
XLOC_020494	Mcm8	2:132816140-132844197	-1.42951	5e-05	0.000300546
XLOC_037682	Grwd1	7:45825226-45830944	-1.43193	5e-05	0.000300546
XLOC_002882	Ptgs2os2	1:150158783-150165374	-1.43201	5e-05	0.000300546
XLOC_023878	Gclm,Gm6061	3:122245461-122530307	-1.43204	5e-05	0.000300546
XLOC_019518	Pkn3	2:30077683-30093648	-1.43225	0.0101	0.0313091
XLOC_004538	Ddx21	10:62580247-62602298	-1.43256	5e-05	0.000300546
XLOC_018971	Rrp12	19:41859227-41896213	-1.43268	5e-05	0.000300546
XLOC_035762	Mtmr10	7:64284807-64374095	-1.43572	5e-05	0.000300546
XLOC_035881	Fanci	7:79391928-79466362	-1.43829	0.0033	0.0120462
XLOC_032946	Nop2	6:125131908-125144753	-1.44127	5e-05	0.000300546
XLOC_004380	Cenpw	10:29988444-30200560	-1.44248	0.0076	0.0246097
XLOC_044771	Gm14680	X:62775584-62776685	-1.44259	5e-05	0.000300546
XLOC_016702	Tcf19	17:35512733-35516870	-1.4426	5e-05	0.000300546
XLOC_029728	Kntc1	5:123749715-123821593	-1.44412	5e-05	0.000300546
XLOC_016508	Chtf18	17:25717170-25731456	-1.447	0.0011	0.00470848
XLOC_015611	Pkmyt1	17:23726335-23740361	-1.45046	5e-05	0.000300546
XLOC_013527	Krt18	15:102028215-102032026	-1.45102	0.0012	0.00506437
XLOC_015367	-	16:90341598-90349872	-1.45147	5e-05	0.000300546
XLOC_022974	Usp13	3:32817541-32938071	-1.45173	0.00055	0.00259454
XLOC_022519	Rbl1	2:157145892-157204706	-1.45204	5e-05	0.000300546
XLOC_023595	Anp32e	3:95929245-95947390	-1.4524	5e-05	0.000300546
XLOC_025703	Fsbp,Rad54b	4:11558921-11615893	-1.454	5e-05	0.000300546
XLOC_003619	Dcbld1	10:52211882-52321378	-1.45656	5e-05	0.000300546
XLOC_007273	AL603834.1,Rpa1	11:75298165-75348324	-1.45667	5e-05	0.000300546
XLOC_020851	Cse1l	2:166906039-166946389	-1.45989	5e-05	0.000300546
XLOC_024330	Gm10259	3:25211015-25212605	-1.46026	0.0062	0.0206635
XLOC_020761	Fam83d	2:158768092-158786637	-1.4608	5e-05	0.000300546
XLOC_034883	Lig1	7:13258966-13311433	-1.46395	5e-05	0.000300546
XLOC_030501	Prom1	5:43993619-44102515	-1.46612	0.0032	0.0117233
XLOC_040282	Snx25	8:46033260-46195590	-1.46688	5e-05	0.000300546
XLOC_002190	Raph1	1:60482291-60567104	-1.47005	0.0004	0.0019655
XLOC_000436	Gm26293,Nop58	1:59684917-59719044	-1.47027	5e-05	0.000300546
XLOC_040781	Sipa1l2	8:125418062-125569835	-1.47158	5e-05	0.000300546
XLOC_002188	Wdr12	1:60069784-60153953	-1.47184	5e-05	0.000300546
XLOC_010829	Zfp367	13:64133021-64153352	-1.47251	5e-05	0.000300546
XLOC_013738	Dscc1	15:55076098-55090491	-1.47345	0.00105	0.0045445
XLOC_032992	4933413G19Rik,Foxm1,Nrip2,RP23-114E15.17	6:128362966-128424931	-1.47351	5e-05	0.000300546
XLOC_020457	Gm23187,Gm23650,Gm24451,Nop56,Snord57	2:130274429-130284547	-1.47427	5e-05	0.000300546
XLOC_000654	Ccl20	1:83116765-83119167	-1.47536	0.01515	0.0439536
XLOC_000282	Il18rap	1:40515361-40551706	-1.47916	0.00015	0.000814585
XLOC_034357	C3ar1	6:122847137-122856161	-1.4796	0.00035	0.00174841
XLOC_033585	Osbpl3	6:50293325-50456201	-1.4817	5e-05	0.000300546
XLOC_005900	Atad5	11:80089399-80135931	-1.48183	5e-05	0.000300546
XLOC_029423	Lrrc8c	5:105519387-105613018	-1.48201	5e-05	0.000300546
XLOC_011439	Gm8113	14:43925389-43933411	-1.48463	0.0018	0.00717287
XLOC_008325	Mthfd1	12:76255231-76319820	-1.48573	5e-05	0.000300546
XLOC_023043	Plk4	3:40800001-40817054	-1.48657	5e-05	0.000300546
XLOC_044294	Fancb	X:164980591-164997272	-1.48738	5e-05	0.000300546
XLOC_037306	Zfp850	7:27984853-28014141	-1.48886	0.00055	0.00259454
XLOC_012730	Dock5	14:67751927-67933855	-1.48977	5e-05	0.000300546
XLOC_023898	Gm4617	3:124385666-124385997	-1.49026	0.0001	0.000565839
XLOC_033089	Gprc5a	6:135065584-135084709	-1.49064	5e-05	0.000300546
XLOC_040061	Rab20	8:11453391-11480241	-1.49404	0.0001	0.000565839
XLOC_044660	Apln	X:48025145-48046417	-1.49568	5e-05	0.000300546
XLOC_040540	Neto2	8:85636587-85701021	-1.49863	5e-05	0.000300546
XLOC_033466	Hipk2	6:38687512-39084585	-1.4996	5e-05	0.000300546
XLOC_023838	Sass6	3:116562972-116631144	-1.5034	0.0003	0.00152457
XLOC_022874	Gm5844	3:18008805-18010996	-1.50568	0.00545	0.0185236
XLOC_041129	H2afx	9:44334693-44336077	-1.50652	5e-05	0.000300546
XLOC_021564	Lrp2	2:69424339-69586065	-1.50675	5e-05	0.000300546
XLOC_025567	Rpf1	3:146505955-146521429	-1.50683	0.0094	0.029436
XLOC_018481	Nolc1	19:46075744-46085528	-1.50708	5e-05	0.000300546
XLOC_018930	Htr7	19:35958685-36058071	-1.50975	0.0002	0.00106083
XLOC_037626	Pold1	7:44532745-44548849	-1.5108	5e-05	0.000300546
XLOC_025783	Ndufaf4	4:24898082-24905001	-1.51103	5e-05	0.000300546
XLOC_017164	Bambi	18:3507173-3516404	-1.51217	5e-05	0.000300546
XLOC_004118	Avpr1a	10:122447818-122456641	-1.51454	5e-05	0.000300546
XLOC_003897	Txnrd1	10:82859205-82897724	-1.51712	5e-05	0.000300546
XLOC_008703	Cdca7l	12:117804288-118199043	-1.51853	0.0022	0.00848792
XLOC_020343	Nusap1	2:119609511-119651325	-1.52276	5e-05	0.000300546
XLOC_044092	Alg13	X:144317803-144374450	-1.53029	5e-05	0.000300546
XLOC_024369	Gnb4	3:32529464-32616585	-1.53563	0.00015	0.000814585
XLOC_022285	Pcna	2:132249161-132253314	-1.53586	5e-05	0.000300546
XLOC_015755	Abcg1	17:31057697-31117548	-1.53638	5e-05	0.000300546
XLOC_027611	Haus6	4:86578854-86612055	-1.53652	5e-05	0.000300546
XLOC_017243	Rnf125	18:20944624-20987327	-1.53689	0.0012	0.00506437
XLOC_022583	Sdc4	2:164424246-164443887	-1.53862	5e-05	0.000300546
XLOC_017811	Pcdh1	18:38185762-38229145	-1.5441	5e-05	0.000300546
XLOC_012175	4930452B06Rik	14:8431191-8666240	-1.54692	0.0002	0.00106083
XLOC_003968	Fgd6	10:94036000-94145339	-1.54705	5e-05	0.000300546
XLOC_030885	Gm42532	5:91051266-91093653	-1.54789	0.01075	0.0330835
XLOC_002729	Cdk18	1:132112236-132142800	-1.55142	5e-05	0.000300546
XLOC_005439	Nhp2	11:51619734-51635896	-1.55473	5e-05	0.000300546
XLOC_032170	Creb5	6:53287269-53700376	-1.55779	0.0003	0.00152457
XLOC_000280	Il1rl1	1:40429569-40465415	-1.56359	5e-05	0.000300546
XLOC_003180	Grem2	1:174833783-174921957	-1.5641	5e-05	0.000300546
XLOC_006034	Mmd	11:90187683-90278589	-1.56657	5e-05	0.000300546
XLOC_042562	Elovl4	9:83778691-83806277	-1.56923	0.00025	0.0012969
XLOC_017948	Cep76	18:67617001-67641478	-1.57355	5e-05	0.000300546
XLOC_039431	Cenpu	8:46552054-46617212	-1.57403	0.005	0.0171975
XLOC_040840	Trpc6	9:8544195-8680565	-1.57417	5e-05	0.000300546
XLOC_017223	Taf4b	18:14783242-14900359	-1.57484	5e-05	0.000300546
XLOC_028796	Whsc1	5:33820442-33936413	-1.57538	5e-05	0.000300546
XLOC_005684	Kcnab3	11:69326213-69333042	-1.57708	0.0007	0.00320492
XLOC_025781	Mms22l	4:24496434-24602950	-1.58051	5e-05	0.000300546
XLOC_019625	Ptgs1	2:36230210-36258593	-1.58248	5e-05	0.000300546
XLOC_002687	Mcm6	1:128331589-128359664	-1.58429	5e-05	0.000300546
XLOC_005586	Map2k3	11:60932032-60952811	-1.59196	5e-05	0.000300546
XLOC_026412	Rab3b	4:108879062-108972077	-1.59464	0.00075	0.00339969
XLOC_027650	Gm12602	4:89099876-89128387	-1.59592	0.0021	0.0081425
XLOC_010336	Net1	13:3882562-3918220	-1.59609	5e-05	0.000300546
XLOC_017570	Smad7	18:75367377-75395935	-1.59763	5e-05	0.000300546
XLOC_042643	Chst2	9:95399291-95408554	-1.59805	5e-05	0.000300546
XLOC_041328	Rbpms2	9:65629647-65660528	-1.59822	5e-05	0.000300546
XLOC_032189	Aqp1	6:55336283-55348555	-1.59873	5e-05	0.000300546
XLOC_004357	Tmem200a	10:25990985-26079447	-1.60082	5e-05	0.000300546
XLOC_034489	Olr1	6:129485243-129507165	-1.60686	5e-05	0.000300546
XLOC_023872	F3	3:121723536-121735048	-1.60701	5e-05	0.000300546
XLOC_045489	Sms	X:157443854-157492287	-1.60932	5e-05	0.000300546
XLOC_036028	Sytl2	7:90302212-90410719	-1.61171	5e-05	0.000300546
XLOC_015890	Ier3	17:35821683-35822923	-1.61373	5e-05	0.000300546
XLOC_013048	Pop1	15:34495299-34531023	-1.61835	5e-05	0.000300546
XLOC_012859	Dis3	14:99046412-99254493	-1.6206	5e-05	0.000300546
XLOC_031619	Flt1	5:147561603-147726054	-1.62257	5e-05	0.000300546
XLOC_032137	Mpp6	6:50110177-50263862	-1.62301	5e-05	0.000300546
XLOC_042449	Ccnb2	9:70407687-70421571	-1.62514	5e-05	0.000300546
XLOC_024025	H2afz	3:137864486-137866922	-1.62665	5e-05	0.000300546
XLOC_006608	Fignl1	11:11787430-11808962	-1.62727	5e-05	0.000300546
XLOC_011482	Cdkn3	14:46760412-46771885	-1.62894	5e-05	0.000300546
XLOC_044954	Gk	X:85701936-85776819	-1.63058	5e-05	0.000300546
XLOC_010902	Ahrr	13:74211117-74292331	-1.635	0.00125	0.00524025
XLOC_021538	Grb14	2:64912475-65024987	-1.63519	5e-05	0.000300546
XLOC_039560	Ankle1	8:71405995-71410418	-1.63622	0.00045	0.002186
XLOC_018568	Nanos1	19:60755986-60759913	-1.63828	5e-05	0.000300546
XLOC_026776	Wnt4	4:137277468-137299726	-1.63939	5e-05	0.000300546
XLOC_024710	Gm6634	3:70772378-70807362	-1.64244	5e-05	0.000300546
XLOC_017929	Amd-ps3	18:64448518-64450014	-1.6445	0.01055	0.0325058
XLOC_041699	Rrp9	9:106470321-106485424	-1.64598	5e-05	0.000300546
XLOC_002329	Tuba4a	1:75210837-75219865	-1.64702	5e-05	0.000300546
XLOC_038212	Blm	7:80454732-80535119	-1.64723	5e-05	0.000300546
XLOC_039912	Cenpn	8:116888291-116960445	-1.64849	0.00085	0.00378548
XLOC_043583	Dkc1	X:75095853-75132791	-1.64905	5e-05	0.000300546
XLOC_038836	Dctpp1	7:127256958-127260709	-1.64911	5e-05	0.000300546
XLOC_028791	Fgfr3	5:33720042-33737068	-1.65155	0.0018	0.00717287
XLOC_034117	Chchd4	6:91462171-91473546	-1.66111	5e-05	0.000300546
XLOC_008813	Id2	12:25093800-25096092	-1.66522	5e-05	0.000300546
XLOC_041657	Slco2a1	9:102988711-103096002	-1.66716	5e-05	0.000300546
XLOC_010894	Nkd2	13:73818533-73847631	-1.66829	5e-05	0.000300546
XLOC_003970	Ndufa12	10:94198954-94221443	-1.66882	5e-05	0.000300546
XLOC_003335	Dtl	1:191537355-191575544	-1.66896	5e-05	0.000300546
XLOC_017896	Smim3	18:60474192-60525885	-1.66968	5e-05	0.000300546
XLOC_027336	Arhgef39	4:43496141-43499695	-1.67103	0.0001	0.000565839
XLOC_002951	Soat1	1:156424524-156474331	-1.67184	5e-05	0.000300546
XLOC_002717	Dyrk3	1:131127454-131138340	-1.67499	0.0015	0.00611756
XLOC_020314	Bub1b	2:118554890-118641591	-1.67666	5e-05	0.000300546
XLOC_007700	Brca1	11:101488763-101551955	-1.67797	5e-05	0.000300546
XLOC_012070	-	14:123043331-123055922	-1.67849	0.0002	0.00106083
XLOC_022207	Ncaph	2:127103808-127134243	-1.6815	5e-05	0.000300546
XLOC_027594	Ttc39b	4:83220299-83324255	-1.68286	5e-05	0.000300546
XLOC_006409	Sphk1	11:116529214-116536746	-1.68555	5e-05	0.000300546
XLOC_001183	Uchl5	1:143777206-143807466	-1.69147	5e-05	0.000300546
XLOC_012032	Mir17,Mir17hg,Mir18,Mir19a,Mir19b-1,Mir20a,Mir92-1	14:115040993-115046727	-1.69339	0.00565	0.0190904
XLOC_016219	Gemin6	17:80224440-80228740	-1.69449	5e-05	0.000300546
XLOC_014911	Mcm4	16:15623896-15637400	-1.69482	5e-05	0.000300546
XLOC_015693	Kifc5b	17:26916948-26932596	-1.69733	5e-05	0.000300546
XLOC_004429	Amd1	10:40287457-40302188	-1.69808	5e-05	0.000300546
XLOC_020322	Knstrn	2:118814002-118853957	-1.69833	5e-05	0.000300546
XLOC_011106	Fst	13:114452261-114459663	-1.70081	5e-05	0.000300546
XLOC_007918	Tk1	11:117809667-117839908	-1.7035	5e-05	0.000300546
XLOC_029496	Pole	5:110286305-110339710	-1.70476	5e-05	0.000300546
XLOC_006485	Slc16a3	11:120948479-120960868	-1.70695	5e-05	0.000300546
XLOC_000791	-	1:91866434-91868596	-1.71245	0.0014	0.00574696
XLOC_000826	Bok	1:93660445-93695764	-1.7149	5e-05	0.000300546
XLOC_001165	Aspm	1:139454771-139494091	-1.71808	5e-05	0.000300546
XLOC_026388	Ndc1	4:107367783-107416346	-1.72027	5e-05	0.000300546
XLOC_013282	Maff	15:79347540-79359072	-1.72472	5e-05	0.000300546
XLOC_010775	-	13:58458702-58458948	-1.72828	0.0011	0.00470848
XLOC_028731	-	5:30678672-30681536	-1.72967	0.00115	0.00488454
XLOC_023377	Iqgap3	3:88081970-88121048	-1.73141	5e-05	0.000300546
XLOC_041205	Gldn	9:54268577-54341786	-1.7334	5e-05	0.000300546
XLOC_009873	Gcnt2	13:40859767-41013019	-1.73473	0.0001	0.000565839
XLOC_032483	Loxl3	6:83034152-83067318	-1.74497	5e-05	0.000300546
XLOC_013973	Rangap1	15:81704247-81729919	-1.74592	5e-05	0.000300546
XLOC_039642	Ddx39	8:83715176-83741326	-1.74631	5e-05	0.000300546
XLOC_038082	Aldh1a3	7:66390889-66427517	-1.75399	5e-05	0.000300546
XLOC_040824	Mmp13	9:7272513-7283333	-1.75405	5e-05	0.000300546
XLOC_036720	Shank2	7:143978304-144425972	-1.75444	5e-05	0.000300546
XLOC_013688	Klf10	15:38294363-38300707	-1.75742	5e-05	0.000300546
XLOC_002279	Bard1	1:71027497-71103146	-1.75938	5e-05	0.000300546
XLOC_034082	Mcm2	6:88883470-88898780	-1.75983	5e-05	0.000300546
XLOC_037135	Pvr	7:19903577-19927607	-1.76178	5e-05	0.000300546
XLOC_017958	Rab27b	18:69979130-70141605	-1.76936	5e-05	0.000300546
XLOC_040331	Tll1	8:64014020-64209480	-1.76953	5e-05	0.000300546
XLOC_018723	Fen1	19:10198367-10207824	-1.77223	5e-05	0.000300546
XLOC_042271	Ankk1	9:49415221-49427371	-1.77344	0.00025	0.0012969
XLOC_018114	Cdca5	19:6084982-6092630	-1.77961	5e-05	0.000300546
XLOC_040361	Gm10033,Gm10311	8:69367753-69395519	-1.7814	0.00665	0.0219639
XLOC_013074	Baalc	15:38726868-39006185	-1.78225	0.0001	0.000565839
XLOC_029730	Gm37939,Hip1r	5:123973609-124032270	-1.78433	5e-05	0.000300546
XLOC_043168	Timp1	X:20797813-20921004	-1.78442	5e-05	0.000300546
XLOC_007038	Shmt1	11:60777523-60811718	-1.78872	0.00045	0.002186
XLOC_033970	Dok1	6:83030930-83033991	-1.78875	5e-05	0.000300546
XLOC_003708	Rtkn2	10:67979569-68059740	-1.78916	0.0011	0.00470848
XLOC_022078	Arhgap11a	2:113830017-113848716	-1.79708	5e-05	0.000300546
XLOC_022242	Ckap2l	2:129246375-129297212	-1.79824	5e-05	0.000300546
XLOC_023649	Zfp697	3:98375246-98763127	-1.80077	5e-05	0.000300546
XLOC_014791	Chaf1b	16:93883900-93906269	-1.80741	5e-05	0.000300546
XLOC_025451	Npnt	3:132881744-132950361	-1.81318	5e-05	0.000300546
XLOC_033258	Slc25a13	6:6041217-6217173	-1.81489	5e-05	0.000300546
XLOC_004774	Parpbp	10:88090928-88146941	-1.81862	5e-05	0.000300546
XLOC_031201	Rfc5	5:117357303-117389047	-1.82021	0.00495	0.0170522
XLOC_007801	Kpna2	11:106988628-106999541	-1.82033	5e-05	0.000300546
XLOC_017765	Cdc25c	18:34732980-34751560	-1.82782	5e-05	0.000300546
XLOC_045004	Pola1	X:93304766-93749951	-1.82816	5e-05	0.000300546
XLOC_034232	Rad18	6:112614774-112696686	-1.82852	5e-05	0.000300546
XLOC_012619	Mcpt8	14:56082165-56085314	-1.83331	5e-05	0.000300546
XLOC_023625	Ankrd34a	3:96596213-96599776	-1.83379	5e-05	0.000300546
XLOC_023302	4930579G24Rik	3:79603787-79632820	-1.83553	0.0005	0.00239024
XLOC_012463	Wdhd1	14:47240943-47276878	-1.83565	5e-05	0.000300546
XLOC_041733	Traip	9:107950135-107972270	-1.83669	5e-05	0.000300546
XLOC_013458	Tuba1c	15:99029890-99038105	-1.83704	5e-05	0.000300546
XLOC_012712	Esco2	14:65819037-65833994	-1.83923	5e-05	0.000300546
XLOC_042573	Ube2cbp	9:86307305-86464950	-1.83925	0.0001	0.000565839
XLOC_035667	Nav2	7:48898806-49610090	-1.83967	5e-05	0.000300546
XLOC_026445	Stil	4:115000122-115043205	-1.84021	5e-05	0.000300546
XLOC_005747	Fam64a	11:72042031-72047375	-1.8407	5e-05	0.000300546
XLOC_041769	Ucn2	9:108986009-108987164	-1.84261	0.00515	0.0176675
XLOC_001535	Lin9	1:180641149-180690694	-1.84835	5e-05	0.000300546
XLOC_009625	Inhba	13:16011850-16031609	-1.84963	5e-05	0.000300546
XLOC_023239	Mlf1	3:67365460-67400003	-1.85393	5e-05	0.000300546
XLOC_010691	Fgd3	13:49261543-49320311	-1.85715	5e-05	0.000300546
XLOC_022445	Foxs1	2:152931897-152933208	-1.86192	5e-05	0.000300546
XLOC_030045	Rasl11a	5:146845067-146847726	-1.86445	5e-05	0.000300546
XLOC_042667	Spsb4	9:96943481-97022043	-1.8671	0.00195	0.00765749
XLOC_000407	Sgol2a	1:57954889-58026074	-1.87104	5e-05	0.000300546
XLOC_003314	Cenpf	1:189640553-189688086	-1.87156	5e-05	0.000300546
XLOC_016122	Uhrf1	17:56303320-56323486	-1.87352	5e-05	0.000300546
XLOC_023611	-	3:96322912-96323252	-1.87395	0.0034	0.0123533
XLOC_022531	Tgm2	2:158028496-158146436	-1.87568	5e-05	0.000300546
XLOC_035041	-	7:19933825-19934174	-1.87864	0.00095	0.00416764
XLOC_025291	S1pr1	3:115710432-115715072	-1.88483	5e-05	0.000300546
XLOC_013752	Atad2	15:58094046-58135082	-1.88823	5e-05	0.000300546
XLOC_001307	Cenpl	1:161070712-161086724	-1.88833	5e-05	0.000300546
XLOC_032934	Cdca3	6:124829546-124833701	-1.88922	5e-05	0.000300546
XLOC_005870	Spag5	11:78301528-78322457	-1.89272	5e-05	0.000300546
XLOC_007416	Brip1	11:86058137-86201193	-1.89668	5e-05	0.000300546
XLOC_014929	2610318N02Rik	16:17113398-17125140	-1.89856	0.0056	0.018936
XLOC_020611	Gins1	2:150905399-150931280	-1.89884	5e-05	0.000300546
XLOC_013353	Parvb	15:84232042-84315688	-1.91258	5e-05	0.000300546
XLOC_010544	Gmnn	13:24751844-24761923	-1.91435	5e-05	0.000300546
XLOC_032092	-	6:47779369-47779877	-1.9159	0.0159	0.0457082
XLOC_039479	Mfap3l	8:60609863-60676729	-1.91606	5e-05	0.000300546
XLOC_008964	Pole2	12:69201778-69228190	-1.91626	5e-05	0.000300546
XLOC_001448	Tagln2	1:172500046-172507397	-1.91734	5e-05	0.000300546
XLOC_042186	Ubash3b	9:41011096-41161697	-1.91881	5e-05	0.000300546
XLOC_039754	Ccl17	8:94810452-94812035	-1.92122	0.0123	0.0371021
XLOC_041910	Kif15	9:122951055-123023490	-1.92345	5e-05	0.000300546
XLOC_039469	Hmgb2	8:57511781-57515999	-1.92347	5e-05	0.000300546
XLOC_023374	Nes	3:87971045-87980451	-1.93237	5e-05	0.000300546
XLOC_014961	Cdc45	16:18780446-18835261	-1.93455	0.00105	0.0045445
XLOC_027514	-	4:62479586-62479883	-1.93641	0.0026	0.00982189
XLOC_017043	Ndc80	17:71496099-71526857	-1.93778	5e-05	0.000300546
XLOC_019864	Hat1	2:71388957-71441622	-1.93916	5e-05	0.000300546
XLOC_022198	Atp8b4	2:126320849-126500674	-1.93932	5e-05	0.000300546
XLOC_016117	Chaf1a	17:56040358-56075028	-1.94	5e-05	0.000300546
XLOC_018078	Slc29a2	19:5024005-5031971	-1.94411	5e-05	0.000300546
XLOC_020657	Mylk2	2:152911351-152923068	-1.94414	5e-05	0.000300546
XLOC_008845	Prkar2b	12:31958475-32061303	-1.9446	5e-05	0.000300546
XLOC_026018	Smc2	4:52439242-52488260	-1.94811	5e-05	0.000300546
XLOC_038431	P2ry2	7:100991478-101012866	-1.94921	0.00015	0.000814585
XLOC_041327	Pif1	9:65587159-65595967	-1.94981	5e-05	0.000300546
XLOC_028851	Lyar	5:38220469-38234306	-1.95583	5e-05	0.000300546
XLOC_013767	Fam84b	15:60818993-60853778	-1.95945	5e-05	0.000300546
XLOC_026951	Nppb	4:147985787-147987205	-1.96076	5e-05	0.000300546
XLOC_005670	Aurkb	11:69045646-69051664	-1.96787	5e-05	0.000300546
XLOC_003114	Pcp4l1	1:171173261-171196268	-1.96903	5e-05	0.000300546
XLOC_027871	Nasp	4:116601051-116627941	-1.97059	5e-05	0.000300546
XLOC_014216	Itga5	15:103344288-103366763	-1.97128	5e-05	0.000300546
XLOC_037040	-	7:16320278-16320880	-1.97237	0.01305	0.0389291
XLOC_017301	Kif20a	18:34624623-34651752	-1.9757	5e-05	0.000300546
XLOC_041231	Cspg4	9:56864960-56899873	-1.97721	5e-05	0.000300546
XLOC_030154	Dbf4	5:8396972-8422773	-1.97788	5e-05	0.000300546
XLOC_013892	Recql4	15:76701475-76710559	-1.97819	0.00015	0.000814585
XLOC_008952	Mis18bp1	12:65132733-65172610	-1.9784	5e-05	0.000300546
XLOC_004873	Nav3	10:109681260-110456204	-1.97867	5e-05	0.000300546
XLOC_007586	Gm23451,Top2a	11:98992942-99024224	-1.98008	5e-05	0.000300546
XLOC_009221	-	12:104608460-104609082	-1.98037	0.0054	0.0184009
XLOC_025220	Csf1	3:107741046-107760469	-1.98244	5e-05	0.000300546
XLOC_018586	-	19:4061396-4066371	-1.98562	5e-05	0.000300546
XLOC_033240	Tfpi2	6:3962591-3988919	-1.98921	5e-05	0.000300546
XLOC_011037	Cenph	13:100759593-100775899	-1.98984	5e-05	0.000300546
XLOC_030790	Ppat	5:76913248-76967509	-1.98992	0.0006	0.00280339
XLOC_018720	Incenp	19:9870280-9899533	-1.9904	5e-05	0.000300546
XLOC_003996	Dusp6	10:99263129-99267488	-1.99181	5e-05	0.000300546
XLOC_029409	Gm42793,Spp1	5:104435117-104441050	-1.99192	5e-05	0.000300546
XLOC_009193	Ifi27l2b	12:103450897-103457223	-1.99273	5e-05	0.000300546
XLOC_010879	Ube2ql1	13:69702834-69739897	-1.99313	5e-05	0.000300546
XLOC_033963	Hk2	6:82725024-82774454	-1.99414	5e-05	0.000300546
XLOC_005719	Slc16a11	11:70212751-70216417	-1.99468	0.0003	0.00152457
XLOC_041332	2810417H13Rik	9:65828929-65908794	-1.99832	5e-05	0.000300546
XLOC_005297	Kcnmb1	11:33629338-34098554	-2.00199	5e-05	0.000300546
XLOC_037500	Ccne1	7:38097983-38107534	-2.00271	5e-05	0.000300546
XLOC_020240	Kif18a	2:109092296-109341916	-2.00506	5e-05	0.000300546
XLOC_039170	Gm38671,Mcf2l	8:12757013-13020905	-2.0058	0.00185	0.00734775
XLOC_005600	Adora2b	11:62248736-62281375	-2.00779	5e-05	0.000300546
XLOC_028368	Apitd1	4:149127120-149137629	-2.0098	5e-05	0.000300546
XLOC_045276	Timm8a1	X:134537255-134541865	-2.01169	5e-05	0.000300546
XLOC_004786	Gas2l3	10:89408822-89443967	-2.01247	5e-05	0.000300546
XLOC_039645	Asf1b	8:83955506-83970197	-2.01629	5e-05	0.000300546
XLOC_032480	M1ap	6:82946901-83030309	-2.02035	0.00105	0.0045445
XLOC_004156	Prim1	10:128015167-128030037	-2.0223	5e-05	0.000300546
XLOC_041381	Mns1	9:72438002-72492212	-2.02281	0.00295	0.0109439
XLOC_006481	Hmga1-rs1	11:120762793-120764419	-2.02364	5e-05	0.000300546
XLOC_011991	Bora	14:99046412-99254493	-2.02475	5e-05	0.000300546
XLOC_012729	Cdca2,Gm20667	14:67673176-67715841	-2.02678	5e-05	0.000300546
XLOC_041575	Pcolce2	9:95618910-95698096	-2.02958	5e-05	0.000300546
XLOC_029400	-	5:104024431-104024771	-2.03563	0.01195	0.0362116
XLOC_024944	Crct1	3:93014204-93015687	-2.03688	0.00925	0.029035
XLOC_014614	C330027C09Rik	16:48994184-49019709	-2.03938	5e-05	0.000300546
XLOC_007552	E130012A19Rik	11:97627388-97629702	-2.04084	5e-05	0.000300546
XLOC_011275	Plau	14:20836609-20843388	-2.04311	5e-05	0.000300546
XLOC_032474	Eva1a	6:82041042-82093099	-2.0441	5e-05	0.000300546
XLOC_008697	Ncapg2	12:116405401-116463531	-2.04792	5e-05	0.000300546
XLOC_012465	Dlgap5	14:47387778-47418407	-2.04805	5e-05	0.000300546
XLOC_017978	Lipg	18:74939321-74961263	-2.04834	5e-05	0.000300546
XLOC_043979	Cenpi	X:134308083-134362639	-2.04947	5e-05	0.000300546
XLOC_038827	Kif22	7:127027728-127042471	-2.05034	5e-05	0.000300546
XLOC_032283	Mad2l1	6:66535389-66547220	-2.0583	5e-05	0.000300546
XLOC_018969	Arhgap19	19:41766580-41802084	-2.06138	5e-05	0.000300546
XLOC_033403	Gm13834	6:31067516-31088276	-2.06322	0.00045	0.002186
XLOC_016450	Tnfrsf12a	17:23675446-23677449	-2.06477	5e-05	0.000300546
XLOC_007509	Nxph3	11:95509844-95514570	-2.06598	0.00135	0.00558507
XLOC_019879	Cdca7	2:72476158-72486893	-2.07177	5e-05	0.000300546
XLOC_019871	Itga6	2:71745615-71858770	-2.07234	5e-05	0.000300546
XLOC_009945	Cks2	13:51645231-51650660	-2.07383	5e-05	0.000300546
XLOC_021539	Cobll1	2:65088177-65239675	-2.07911	5e-05	0.000300546
XLOC_028730	Cenpa	5:30666776-30678100	-2.08576	5e-05	0.000300546
XLOC_041112	-	9:41814052-41837695	-2.10072	5e-05	0.000300546
XLOC_029559	Ung	5:114130385-114139323	-2.10086	5e-05	0.000300546
XLOC_010168	Dhfr	13:92211871-92389053	-2.10189	5e-05	0.000300546
XLOC_024787	Fhdc1	3:84442197-84481240	-2.10242	5e-05	0.000300546
XLOC_038941	Mki67	7:135689749-135716582	-2.11278	5e-05	0.000300546
XLOC_012651	Ska3	14:57806560-57826163	-2.11558	5e-05	0.000300546
XLOC_037359	-	7:30109080-30109725	-2.11947	0.0024	0.00915532
XLOC_014546	Polq	16:37011781-37095771	-2.12054	5e-05	0.000300546
XLOC_012835	Diaph3	14:86655362-87141235	-2.1227	5e-05	0.000300546
XLOC_002624	-	1:119142571-119144028	-2.12332	0.0062	0.0206635
XLOC_018413	Hells	19:38930914-38971355	-2.12507	5e-05	0.000300546
XLOC_003087	Nuf2	1:169497933-169531464	-2.1259	5e-05	0.000300546
XLOC_040330	-	8:64009651-64012023	-2.1276	0.0011	0.00470848
XLOC_042315	Acsbg1	9:54604876-54661870	-2.13398	0.0018	0.00717287
XLOC_010930	Polr3g	13:81673842-81711181	-2.13995	5e-05	0.000300546
XLOC_018398	Kif11	19:37376358-37421859	-2.14116	5e-05	0.000300546
XLOC_015707	Hmga1	17:27556619-27565749	-2.142	5e-05	0.000300546
XLOC_010657	Gfod1	13:43195262-43304172	-2.14574	5e-05	0.000300546
XLOC_003454	Mtfr2	10:20347791-20361854	-2.15334	5e-05	0.000300546
XLOC_014143	Racgap1	15:99620495-99651656	-2.15473	5e-05	0.000300546
XLOC_017304	2010110K18Rik	18:34751806-34758685	-2.15485	0.01675	0.047644
XLOC_003590	Cd24a	10:43578747-43584264	-2.15586	5e-05	0.000300546
XLOC_028908	Ncapg	5:45669918-45858764	-2.15678	5e-05	0.000300546
XLOC_025948	Melk	4:44300875-44364675	-2.15713	5e-05	0.000300546
XLOC_022181	Gatm	2:122594466-122611303	-2.16135	0.00075	0.00339969
XLOC_003499	Ctgf	10:24549440-24598683	-2.1629	5e-05	0.000300546
XLOC_011903	Stc1	14:69029144-69041401	-2.16646	5e-05	0.000300546
XLOC_004246	Fbxo5	10:5799159-5805600	-2.16667	5e-05	0.000300546
XLOC_042378	Kif23	9:61917279-61946799	-2.16767	5e-05	0.000300546
XLOC_020827	Ube2c	2:164769897-164779967	-2.17042	5e-05	0.000300546
XLOC_042135	Gm27219	9:36813132-36813874	-2.17084	5e-05	0.000300546
XLOC_041760	Prkar2a	9:108689313-108750436	-2.17303	5e-05	0.000300546
XLOC_020329	Casc5	2:119047118-119106228	-2.17405	5e-05	0.000300546
XLOC_039603	Mcm5	8:75109527-75128439	-2.18207	5e-05	0.000300546
XLOC_028790	Tacc3	5:33634951-33678995	-2.18385	5e-05	0.000300546
XLOC_030004	Nptx2	5:144545893-144557478	-2.18626	5e-05	0.000300546
XLOC_005399	Flt4	11:49609262-49652739	-2.18843	5e-05	0.000300546
XLOC_010453	Hist1h2ap	13:21833025-21833507	-2.1902	5e-05	0.000300546
XLOC_016923	Sgol1	17:53674785-53689333	-2.19223	5e-05	0.000300546
XLOC_010263	Depdc1b	13:108316331-108407782	-2.1952	5e-05	0.000300546
XLOC_013122	Deptor	15:55099916-55259271	-2.19563	5e-05	0.000300546
XLOC_015200	-	16:51980425-51987218	-2.19707	0.00085	0.00378548
XLOC_008143	Fam110c	12:31073967-31079937	-2.19745	5e-05	0.000300546
XLOC_013535	Espl1	15:102296271-102324357	-2.20079	5e-05	0.000300546
XLOC_016470	Ccnf,Mir5134,Mir6965	17:24223231-24251409	-2.20134	5e-05	0.000300546
XLOC_007222	Gsg2	11:73090582-73147446	-2.2056	5e-05	0.000300546
XLOC_040006	Shcbp1	8:4735975-4779567	-2.20572	5e-05	0.000300546
XLOC_009906	Rbm24	13:46418299-46431090	-2.20618	0.0005	0.00239024
XLOC_001108	Ube2t	1:134962564-134974162	-2.20963	5e-05	0.000300546
XLOC_034789	-	7:4997230-4998048	-2.21144	0.0045	0.0157066
XLOC_024921	Ivl	3:92570901-92573735	-2.21446	0.00055	0.00259454
XLOC_001839	Mcm3	1:20802967-20820312	-2.21825	5e-05	0.000300546
XLOC_024414	Ccna2	3:36552605-36572150	-2.22399	5e-05	0.000300546
XLOC_006791	Hmmr	11:40701394-40733422	-2.22431	5e-05	0.000300546
XLOC_026626	Clspn	4:126556934-126593903	-2.22583	5e-05	0.000300546
XLOC_005138	Upp1	11:9118102-9136170	-2.22994	0.00075	0.00339969
XLOC_022222	Bub1	2:127800271-127831865	-2.23666	5e-05	0.000300546
XLOC_025699	Ccne2	4:11191350-11254258	-2.23735	5e-05	0.000300546
XLOC_004043	E2f7	10:110745438-110896550	-2.23801	5e-05	0.000300546
XLOC_001654	Nek2	1:191820369-191833050	-2.23934	5e-05	0.000300546
XLOC_013744	Has2	15:56665626-56778399	-2.23981	5e-05	0.000300546
XLOC_023969	Lef1	3:131109025-131224356	-2.24006	0.00145	0.00592827
XLOC_035889	Ticrr	7:79660195-79715720	-2.24153	5e-05	0.000300546
XLOC_004571	Cdk1	10:69336634-69352938	-2.24161	5e-05	0.000300546
XLOC_024336	Ect2	3:27097221-27153878	-2.24304	5e-05	0.000300546
XLOC_027973	Mfsd2a	4:122946759-122961200	-2.24492	5e-05	0.000300546
XLOC_030349	Tyms	5:30055908-30073617	-2.24674	5e-05	0.000300546
XLOC_007431	Prr11	11:87089152-87108708	-2.25492	5e-05	0.000300546
XLOC_006159	Cdc6	11:98907633-98923940	-2.25669	5e-05	0.000300546
XLOC_024250	Fabp4	3:10204087-10208593	-2.25917	0.0002	0.00106083
XLOC_042011	Olfm2	9:20667697-20746335	-2.26623	5e-05	0.000300546
XLOC_033895	Atoh8	6:72206176-72235577	-2.26821	5e-05	0.000300546
XLOC_023089	Noct	3:51224446-51251644	-2.27373	5e-05	0.000300546
XLOC_006239	BC030867	11:102248881-102265187	-2.27526	5e-05	0.000300546
XLOC_036791	Il11	7:4772309-4784341	-2.27664	5e-05	0.000300546
XLOC_021045	Mcm10	2:4989713-5012791	-2.28328	5e-05	0.000300546
XLOC_024000	Cenpe	3:135212536-135273611	-2.29106	5e-05	0.000300546
XLOC_004460	Prdm1	10:44437173-44528501	-2.29378	5e-05	0.000300546
XLOC_027906	Cdc20	4:118428083-118437352	-2.29772	5e-05	0.000300546
XLOC_005133	Ramp3	11:6650147-6677475	-2.29873	5e-05	0.000300546
XLOC_012819	Tnfsf11	14:78277444-78308043	-2.30675	5e-05	0.000300546
XLOC_029153	C530008M17Rik	5:76655928-76873554	-2.30739	5e-05	0.000300546
XLOC_039383	Dusp4	8:34807285-34821997	-2.3086	5e-05	0.000300546
XLOC_010202	Gcnt4	13:96924475-96950914	-2.31245	5e-05	0.000300546
XLOC_028039	Gjb4	4:127351085-127354081	-2.31458	0.0006	0.00280339
XLOC_007259	Rap1gap2	11:74383355-74724670	-2.31669	0.0011	0.00470848
XLOC_045078	Ercc6l	X:102141715-102157091	-2.31846	5e-05	0.000300546
XLOC_037398	Fxyd5,Fxyd7,Mir7050	7:31032721-31051467	-2.32586	5e-05	0.000300546
XLOC_035906	Prc1	7:80293228-80324454	-2.33174	5e-05	0.000300546
XLOC_001641	Nsl1	1:191063011-191095536	-2.33734	5e-05	0.000300546
XLOC_034426	Rad51ap1	6:126923049-126939587	-2.34686	5e-05	0.000300546
XLOC_036099	Lrrc32	7:98489282-98502181	-2.34846	5e-05	0.000300546
XLOC_030955	Prkg2	5:98929611-99037351	-2.34993	5e-05	0.000300546
XLOC_037750	E2f8	7:48866428-48886608	-2.35222	5e-05	0.000300546
XLOC_028652	2700038G22Rik	5:23850596-23858063	-2.35623	5e-05	0.000300546
XLOC_041485	Ttk	9:83834675-83872530	-2.36832	5e-05	0.000300546
XLOC_018385	Kif20b	19:34922356-34975735	-2.37791	5e-05	0.000300546
XLOC_035143	Kcnn4	7:24370262-24386690	-2.37962	5e-05	0.000300546
XLOC_020986	Slco4a1	2:180456244-180474867	-2.38149	5e-05	0.000300546
XLOC_013460	Troap	15:99074972-99083409	-2.38176	5e-05	0.000300546
XLOC_015229	St3gal6	16:58408442-58524243	-2.39435	0.00055	0.00259454
XLOC_001491	Exo1	1:175880580-175913489	-2.39715	5e-05	0.000300546
XLOC_027888	Kif2c	4:117159638-117189537	-2.39845	5e-05	0.000300546
XLOC_020655	Tpx2	2:152847963-152895321	-2.39953	5e-05	0.000300546
XLOC_026761	Id3	4:136143496-136145755	-2.42525	5e-05	0.000300546
XLOC_026995	Errfi1	4:150825732-150868892	-2.42711	5e-05	0.000300546
XLOC_001132	Kif14	1:136466342-136531737	-2.43444	5e-05	0.000300546
XLOC_010442	Hist1h2aj	13:21721432-21721808	-2.43609	0.00675	0.0222498
XLOC_020661	Hck	2:153108467-153151441	-2.43819	5e-05	0.000300546
XLOC_021028	Suv39h2	2:3424129-3475031	-2.44345	5e-05	0.000300546
XLOC_003691	Dna2	10:62947025-62974185	-2.44857	5e-05	0.000300546
XLOC_017981	Gm20544	18:75358640-75367094	-2.4495	5e-05	0.000300546
XLOC_008274	Lrr1	12:69168812-69179011	-2.45499	5e-05	0.000300546
XLOC_021958	Cd44	2:102811140-102901924	-2.45762	5e-05	0.000300546
XLOC_042932	Cck	9:121489824-121495689	-2.46328	5e-05	0.000300546
XLOC_014464	-	16:31235672-31244343	-2.47506	0.0163	0.0466349
XLOC_004933	Hmga2	10:120361200-120476469	-2.47638	5e-05	0.000300546
XLOC_017971	Ska1	18:74195298-74207818	-2.47851	5e-05	0.000300546
XLOC_043540	Dusp9	X:73639418-73643514	-2.48004	5e-05	0.000300546
XLOC_020652	Id1	2:152736250-152737410	-2.48941	5e-05	0.000300546
XLOC_009624	-	13:15900315-15908399	-2.49918	5e-05	0.000300546
XLOC_032671	Kbtbd8	6:95114016-95129790	-2.509	0.0011	0.00470848
[truncated: 81 more rows]

## Sheet: CIZ1 null CI
Supplementary Data Set 2
All transcription units significantly changed (-1>log2fc>1, q<0.05) in CIZ1-null PEFs upon the transition to quiescence by contact inhibition
gene_id	gene	locus	CIZ1-null_CI_log2(foldchange)	CIZ1-null_CI_p_value	CIZ1-null_CI_q_value
XLOC_043175	Agtr2	X:21484543-21489164	7.42616	5e-05	0.000269097
XLOC_042084	Adamts15	9:30899154-30922580	7.24641	5e-05	0.000269097
XLOC_037695	Saa3	7:46711997-46715676	7.14786	0.00045	0.00195209
XLOC_006291	Ace	11:105965607-105989964	6.93	5e-05	0.000269097
XLOC_006586	Igfbp3	11:7206085-7214207	6.81638	5e-05	0.000269097
XLOC_031015	Gbp10,Gbp6	5:105214906-105294086	6.29228	5e-05	0.000269097
XLOC_005929	Slfn5	11:82910549-82964855	6.29055	5e-05	0.000269097
XLOC_017472	F830016B08Rik,Gm4951	18:60212047-60310113	6.0503	5e-05	0.000269097
XLOC_015017	Kng2	16:22985853-23029101	5.98909	0.0141	0.0379426
XLOC_003989	Lum	10:97565500-97572704	5.96415	5e-05	0.000269097
XLOC_017477	Iigp1	18:60376028-60392627	5.79077	5e-05	0.000269097
XLOC_001267	Angptl1	1:156804165-156939626	5.72565	0.00595	0.0182825
XLOC_006764	Fgf18	11:33117025-33147828	5.67087	5e-05	0.000269097
XLOC_040824	Mmp13	9:7272513-7283333	5.57739	5e-05	0.000269097
XLOC_018380	Ifit2,Ifit3	19:34550601-34588902	5.49696	5e-05	0.000269097
XLOC_002355	Scg2	1:79434668-79440120	5.49632	5e-05	0.000269097
XLOC_031403	Eln	5:134702592-134822967	5.4127	5e-05	0.000269097
XLOC_005928	Unc45b	11:82910549-82964855	5.36087	0.008	0.0236179
XLOC_030581	Lgi2	5:52533516-52566462	5.34889	5e-05	0.000269097
XLOC_025972	Tmod1	4:46038934-46196311	5.32348	0.0012	0.00463484
XLOC_013120	Nov	15:54745701-54754039	5.22601	5e-05	0.000269097
XLOC_028876	C1qtnf7	5:43515537-43619464	5.12754	5e-05	0.000269097
XLOC_025309	Palmd	3:116917884-116984406	5.03452	5e-05	0.000269097
XLOC_009929	Ogn	13:49421213-49652916	5.02241	5e-05	0.000269097
XLOC_015062	Apod	16:31296191-31314827	5.01005	5e-05	0.000269097
XLOC_007464	Hlf	11:90336535-90390895	4.98143	5e-05	0.000269097
XLOC_041190	Arhgap20	9:51765336-51875886	4.97045	5e-05	0.000269097
XLOC_045553	Egfl6	X:166523006-166585744	4.91096	5e-05	0.000269097
XLOC_040826	Mmp3	9:7445821-7455972	4.91078	5e-05	0.000269097
XLOC_027791	Podn	4:108014790-108144998	4.90732	5e-05	0.000269097
XLOC_045521	Reps2	X:162411952-162643649	4.86357	5e-05	0.000269097
XLOC_008692	Vipr2	12:116077725-116146261	4.82257	0.00025	0.00115564
XLOC_020187	Pamr1	2:102550011-102643041	4.7975	5e-05	0.000269097
XLOC_013123	Col14a1	15:55307604-55520803	4.78942	5e-05	0.000269097
XLOC_035327	Lgi4	7:31059341-31076704	4.78159	0.00065	0.00270421
XLOC_014814	Mx2	16:97535307-97560900	4.74984	5e-05	0.000269097
XLOC_003987	Dcn	10:97479499-97518162	4.7338	5e-05	0.000269097
XLOC_031855	Mest	6:30723546-30896794	4.65948	5e-05	0.000269097
XLOC_018934	Ppp1r3c	19:36731736-36736653	4.65431	5e-05	0.000269097
XLOC_034384	C1s1	6:124492162-124566826	4.65239	5e-05	0.000269097
XLOC_012984	Agxt2,Gm21973,Prlr	15:10177237-10410153	4.64999	5e-05	0.000269097
XLOC_025297	Gpr88	3:116249653-116253503	4.64932	5e-05	0.000269097
XLOC_018865	Pgm5	19:24674007-24862374	4.59997	5e-05	0.000269097
XLOC_045511	Ppef1	X:160622830-160735817	4.54067	5e-05	0.000269097
XLOC_030436	Cpz	5:35502188-35525698	4.45108	5e-05	0.000269097
XLOC_005592	Mfap4	11:61485430-61494406	4.45015	5e-05	0.000269097
XLOC_022582	Matn4	2:164389392-164415448	4.44849	5e-05	0.000269097
XLOC_033442	Fam180a	6:35312667-35326161	4.43806	0.0005	0.00214204
XLOC_018382	Ifit1	19:34592887-34662421	4.42329	5e-05	0.000269097
XLOC_011375	Gdf10	14:33923586-33935280	4.40575	5e-05	0.000269097
XLOC_018381	Ifit3b	19:34592887-34662421	4.39239	0.01245	0.0342767
XLOC_013051	Osr2	15:35296088-35303307	4.37853	5e-05	0.000269097
XLOC_026288	Tek	4:94715469-94874976	4.36736	5e-05	0.000269097
XLOC_012663	Phf11d	14:59347368-59365470	4.35969	5e-05	0.000269097
XLOC_045378	BX530055.1,Capn6	X:143802230-143827414	4.34781	5e-05	0.000269097
XLOC_021645	Cerkl,Neurod1	2:79255336-79461107	4.28315	5e-05	0.000269097
XLOC_014672	1700010K23Rik	16:66600638-67620908	4.27943	0.0009	0.00360357
XLOC_029572	Oasl2	5:114896935-114912247	4.27938	5e-05	0.000269097
XLOC_039037	Cdkn1c	7:143458338-143461050	4.26638	5e-05	0.000269097
XLOC_024034	Adh1	3:138260990-138307022	4.2454	5e-05	0.000269097
XLOC_002888	Hmcn1	1:150562500-150993746	4.21806	5e-05	0.000269097
XLOC_035630	Dbp	7:45705204-45718002	4.21711	0.0017	0.00625449
XLOC_001350	Dpt	1:164796643-164936775	4.17481	5e-05	0.000269097
XLOC_036077	Tenm4	7:96171245-97064758	4.17129	5e-05	0.000269097
XLOC_004072	Ptprr	10:116018212-116274932	4.17011	0.00015	0.000729136
XLOC_024816	Fcrls	3:87250710-87263764	4.15955	5e-05	0.000269097
XLOC_032628	Klf15	6:90462575-90475238	4.09384	5e-05	0.000269097
XLOC_021217	C8g	2:25498650-25505476	4.08919	0.0018	0.00658543
XLOC_013293	Syngr1	15:80077793-80119501	4.07043	0.0109	0.0307259
XLOC_015742	Pi16	17:29318876-29329413	4.06401	0.008	0.0236179
XLOC_014438	Rtp4	16:23601640-23614222	4.04335	5e-05	0.000269097
XLOC_012236	Kcnma1	14:23289430-24004859	4.03863	5e-05	0.000269097
XLOC_003935	Igf1	10:87826376-87937042	4.03787	5e-05	0.000269097
XLOC_042354	Islr	9:58156264-58159221	4.03152	5e-05	0.000269097
XLOC_014635	Abi3bp	16:56477822-56690135	4.02189	5e-05	0.000269097
XLOC_003863	Zfr2	10:81233154-81252123	4.00326	5e-05	0.000269097
XLOC_000108	Crispld1	1:17676026-17805417	3.99109	5e-05	0.000269097
XLOC_026623	Col8a2	4:126286775-126314330	3.98964	5e-05	0.000269097
XLOC_032712	Chl1	6:103510585-103750211	3.97766	5e-05	0.000269097
XLOC_033625	Tril	6:53815467-53868183	3.97146	5e-05	0.000269097
XLOC_012943	Sepp1	15:3268546-3280508	3.95483	5e-05	0.000269097
XLOC_018180	Rab3il1	19:10001668-10038675	3.95394	5e-05	0.000269097
XLOC_045155	Itm2a	X:107397098-107403376	3.95169	5e-05	0.000269097
XLOC_039402	Slc7a2	8:40862394-40922308	3.94182	5e-05	0.000269097
XLOC_015291	Robo2	16:73892305-74411825	3.94084	5e-05	0.000269097
XLOC_045151	Zcchc5	X:106837081-106840737	3.90726	5e-05	0.000269097
XLOC_039486	Ddx60	8:61928086-62037788	3.90724	0.0001	0.000508143
XLOC_030509	Ldb2	5:44472131-44800150	3.89565	5e-05	0.000269097
XLOC_041898	Fam198a	9:121950987-121980557	3.88443	5e-05	0.000269097
XLOC_004862	Acss3	10:106933527-107123717	3.84712	5e-05	0.000269097
XLOC_045536	Grpr	X:163508316-163549722	3.82765	5e-05	0.000269097
XLOC_022600	Pltp	2:164830731-164857711	3.81452	0.00015	0.000729136
XLOC_003742	Chchd10	10:75932581-75940672	3.80939	5e-05	0.000269097
XLOC_009653	Elmo1	13:20090550-20606528	3.79077	5e-05	0.000269097
XLOC_041978	Fat3	9:15910204-16502252	3.77277	5e-05	0.000269097
XLOC_018162	Lrrn4cl	19:8809033-8897890	3.72997	0.0137	0.0370947
XLOC_045377	Chrdl1	X:143285673-143394262	3.71888	5e-05	0.000269097
XLOC_013239	Kifc2	15:76660354-76668197	3.71195	0.00025	0.00115564
XLOC_018352	Il33	19:29925113-29960718	3.68543	5e-05	0.000269097
XLOC_020947	2210418O10Rik	2:176226568-176240328	3.66747	0.00545	0.0169167
XLOC_004894	Lgr5	10:115450310-115587780	3.66477	5e-05	0.000269097
XLOC_029686	Hvcn1	5:122206803-122264460	3.64494	0.0002	0.000946893
XLOC_027857	Cyp4b1	4:115624703-115647726	3.64288	5e-05	0.000269097
XLOC_031785	Kcnd2	6:21214603-21729805	3.64213	5e-05	0.000269097
XLOC_010969	Cmya5	13:93040712-93144724	3.62974	5e-05	0.000269097
XLOC_035629	Car11	7:45699866-45704659	3.62883	0.0001	0.000508143
XLOC_022894	Cp	3:19957053-20035315	3.62141	5e-05	0.000269097
XLOC_042372	Thsd4	9:59966930-60522046	3.61748	5e-05	0.000269097
XLOC_028566	Sema3d	5:12383384-12588948	3.61678	5e-05	0.000269097
XLOC_031014	Gbp4,Gbp8,Gbp9	5:105014149-105139586	3.60801	5e-05	0.000269097
XLOC_007830	Abca9	11:110100109-110168567	3.60591	5e-05	0.000269097
XLOC_039512	Lpl	8:68880389-68907448	3.6008	5e-05	0.000269097
XLOC_032926	C1ra	6:124492162-124566826	3.59081	5e-05	0.000269097
XLOC_012071	Itgbl1	14:123659946-124677127	3.58105	5e-05	0.000269097
XLOC_027093	Penk	4:4133530-4188703	3.54669	5e-05	0.000269097
XLOC_028463	Isg15	4:156199423-156200818	3.51891	5e-05	0.000269097
XLOC_016665	C4b	17:34660407-34804561	3.51604	0.0001	0.000508143
XLOC_005752	Xaf1	11:72301604-72313733	3.50306	5e-05	0.000269097
XLOC_007828	Abca8b	11:109932189-109995988	3.50062	5e-05	0.000269097
XLOC_010596	Serpinb1a	13:32842091-32851197	3.49475	5e-05	0.000269097
XLOC_008812	Cys1	12:24665625-24681813	3.47927	5e-05	0.000269097
XLOC_015325	-	16:85854087-85855732	3.47167	0.0114	0.0318816
XLOC_000048	Adhfe1	1:9547947-9631175	3.45283	0.00065	0.00270421
XLOC_014006	A4galt	15:83226725-83257605	3.44996	5e-05	0.000269097
XLOC_000624	Kcne4	1:78791622-79224511	3.418	5e-05	0.000269097
XLOC_029772	Tmem132c	5:127241807-127565793	3.41571	5e-05	0.000269097
XLOC_031792	Wnt16	6:22288133-22301175	3.40786	5e-05	0.000269097
XLOC_038873	Cox6a2	7:128154018-128223816	3.4052	0.01615	0.0425248
XLOC_030476	Hs3st1	5:39610677-39755475	3.40324	5e-05	0.000269097
XLOC_040818	Casp4	9:5308827-5336787	3.40293	5e-05	0.000269097
XLOC_022257	Cpxm1	2:130390774-130397588	3.4026	5e-05	0.000269097
XLOC_019989	Ypel4	2:84734057-84741178	3.39761	0.0019	0.00690502
XLOC_032446	Lrrtm1	6:76881636-77979699	3.39237	0.00315	0.0106503
XLOC_038530	Trim30a	7:104409024-104465193	3.37842	5e-05	0.000269097
XLOC_017465	Slc27a6	18:58555715-58613468	3.37068	5e-05	0.000269097
XLOC_006848	Gm12185,Tgtp1	11:48861967-49135387	3.34416	0.0052	0.0162678
XLOC_033699	Snca	6:60731574-60829855	3.34097	5e-05	0.000269097
XLOC_010785	Gas1	13:60174404-60177624	3.33452	5e-05	0.000269097
XLOC_009580	Akr1c14	13:4049010-4090706	3.32744	5e-05	0.000269097
XLOC_041568	Slc9a9	9:94669143-95230475	3.32297	5e-05	0.000269097
XLOC_044049	Nrk	X:138914235-139010638	3.30385	5e-05	0.000269097
XLOC_022573	Kcns1	2:164163618-164171728	3.30136	0.0012	0.00463484
XLOC_020436	Fbln7	2:128862980-128897426	3.29017	5e-05	0.000269097
XLOC_005918	Ccl11	11:82057822-82062955	3.28362	5e-05	0.000269097
XLOC_022545	Mafb	2:160363702-160367065	3.27408	5e-05	0.000269097
XLOC_025587	Ifi44	3:151730921-151749960	3.27331	5e-05	0.000269097
XLOC_005920	Ccl8	11:82115184-82116799	3.27076	5e-05	0.000269097
XLOC_020200	Lmo2	2:103957985-104063240	3.26368	0.00195	0.00705153
XLOC_039488	Spock3	8:62951008-63357103	3.26356	5e-05	0.000269097
XLOC_018754	Ms4a7	19:11315497-11336146	3.25714	0.0001	0.000508143
XLOC_036712	Slc22a18	7:143473735-143499473	3.25057	5e-05	0.000269097
XLOC_010005	Ntrk2	13:58806595-59133970	3.24497	5e-05	0.000269097
XLOC_021636	Zfp385b	2:77410633-77819639	3.22109	5e-05	0.000269097
XLOC_018331	Dmrt2	19:25672375-25679010	3.21165	5e-05	0.000269097
XLOC_000430	Cdk15	1:59256905-59358147	3.21044	0.0004	0.00175494
XLOC_039319	Sfrp1	8:23411501-23449632	3.20303	5e-05	0.000269097
XLOC_018302	Aldh1a1	19:20492567-20643530	3.19424	5e-05	0.000269097
XLOC_011367	Vstm4	14:32856755-32939487	3.19269	5e-05	0.000269097
XLOC_017891	Fbn2	18:58008601-58221885	3.18827	5e-05	0.000269097
XLOC_007377	Slfn8	11:82999043-83070678	3.18438	5e-05	0.000269097
XLOC_044288	Figf	X:164373295-164402650	3.1778	5e-05	0.000269097
XLOC_042785	Sema3b	9:107597673-107609232	3.16758	5e-05	0.000269097
XLOC_012880	Ednrb	14:103814624-103844443	3.16165	5e-05	0.000269097
XLOC_032692	Gxylt2	6:100702089-100810915	3.15648	5e-05	0.000269097
XLOC_022771	Nkain4	2:180934771-180966812	3.15131	5e-05	0.000269097
XLOC_010614	Slc22a23	13:34178997-34345258	3.13491	5e-05	0.000269097
XLOC_004409	5930403N24Rik	10:37139200-37151315	3.13233	5e-05	0.000269097
XLOC_005519	Igtp,Irgm2	11:58199555-58222782	3.12773	5e-05	0.000269097
XLOC_017995	Slc14a2	18:78146939-78209094	3.12712	0.0031	0.0105166
XLOC_019474	Adamtsl2	2:27079378-27108981	3.11992	0.00015	0.000729136
XLOC_016674	C2,Cfb,Gm20547	17:34856373-34898265	3.11929	5e-05	0.000269097
XLOC_035687	Gas2	7:51855584-51994975	3.08668	5e-05	0.000269097
XLOC_038194	Anpep	7:79821802-79861059	3.08611	5e-05	0.000269097
XLOC_035785	Adamts17	7:66839734-67153192	3.07903	0.0001	0.000508143
XLOC_027026	Megf6	4:154170729-154276173	3.07485	5e-05	0.000269097
XLOC_011886	Clu	14:65968482-65981548	3.07269	5e-05	0.000269097
XLOC_045106	Slc16a2	X:103697413-103821994	3.06955	5e-05	0.000269097
XLOC_031621	Slc46a3	5:147860460-147902586	3.0665	0.01165	0.0324768
XLOC_044299	Gpm6b	X:166238910-166389015	3.06046	5e-05	0.000269097
XLOC_027718	Kank4	4:98754897-98817716	3.05814	5e-05	0.000269097
XLOC_016161	Lama1	17:67697244-67822645	3.01443	5e-05	0.000269097
XLOC_008732	Gdf7	12:8291019-8302417	3.01399	5e-05	0.000269097
XLOC_042310	Tnfaip8l3	9:54025536-54068411	3.01082	0.00145	0.00544633
XLOC_004168	Stat2	10:128270523-128293085	3.01025	5e-05	0.000269097
XLOC_041730	Mst1r	9:107906802-107920383	3.00801	5e-05	0.000269097
XLOC_004378	Rspo3	10:29453030-29535867	3.0021	5e-05	0.000269097
XLOC_026764	Tcea3	4:136247728-136274898	2.99913	5e-05	0.000269097
XLOC_038568	Dchs1	7:105752988-105863650	2.99885	5e-05	0.000269097
XLOC_000327	AC125167.1,Col3a1	1:45311423-45349706	2.99551	5e-05	0.000269097
XLOC_041242	Rpp25	9:57504101-57505447	2.98944	0.00465	0.0148196
XLOC_010012	Dapk1	13:60601763-60763198	2.97755	5e-05	0.000269097
XLOC_004961	2009-03-01	10:127055010-127060265	2.97703	5e-05	0.000269097
XLOC_039022	H19,Mir675	7:142575528-142578143	2.97374	5e-05	0.000269097
XLOC_028125	Sytl1	4:133253089-133263113	2.97336	0.00095	0.00378527
XLOC_007194	6330403K07Rik	11:71031940-71033513	2.97298	5e-05	0.000269097
XLOC_007904	Cygb	11:116645594-116668389	2.96754	5e-05	0.000269097
XLOC_009927	Aspn	13:49421213-49652916	2.964	5e-05	0.000269097
XLOC_016967	Nrtn	17:56751324-56757544	2.96295	0.0084	0.0246048
XLOC_033449	Ptn	6:36714928-36810711	2.96107	5e-05	0.000269097
XLOC_024055	Gbp3	3:142559858-142573209	2.96099	5e-05	0.000269097
XLOC_037125	Apoe	7:19696108-19700238	2.94999	5e-05	0.000269097
XLOC_036363	Insc	7:114743645-114850383	2.92854	5e-05	0.000269097
XLOC_039535	Comp	8:70373547-70382066	2.92652	5e-05	0.000269097
XLOC_003613	Lilr4b,Lilrb4a	10:51480631-51496613	2.91942	5e-05	0.000269097
XLOC_033322	Cttnbp2	6:18366477-18514843	2.91361	5e-05	0.000269097
XLOC_028709	Rnf32	5:29195991-29228457	2.91361	0.0001	0.000508143
XLOC_015838	Tnxb	17:34660407-34804561	2.90695	5e-05	0.000269097
XLOC_039420	Pdlim3	8:45885484-45919546	2.90191	0.00135	0.00513251
XLOC_026425	Bend5	4:110397660-111664324	2.89418	0.001	0.00396041
XLOC_015034	Cldn1	16:26356641-26371852	2.88263	5e-05	0.000269097
XLOC_032272	Ndnf	6:65671589-65712326	2.87881	0.0018	0.00658543
XLOC_007672	Dhx58	11:100574903-100704271	2.87624	0.0003	0.00136132
XLOC_032869	Usp18	6:121245893-121272685	2.87345	5e-05	0.000269097
XLOC_041792	Kif9	9:110476803-110525179	2.86071	5e-05	0.000269097
XLOC_034053	Prokr1	6:87577272-87590743	2.84889	5e-05	0.000269097
XLOC_016016	Enpp5	17:44076557-44086567	2.84504	5e-05	0.000269097
XLOC_029546	Wscd2	5:113490332-113589725	2.84444	5e-05	0.000269097
XLOC_030151	Adam22	5:8037293-8368245	2.83335	5e-05	0.000269097
XLOC_013038	Sema5a	15:32244812-32696341	2.83279	5e-05	0.000269097
XLOC_040825	Mmp12	9:7344380-7388047	2.83259	5e-05	0.000269097
XLOC_003426	Plagl1	10:13060503-13131694	2.83239	5e-05	0.000269097
XLOC_039730	Mmp2	8:92826463-92853417	2.82546	5e-05	0.000269097
XLOC_032985	Tspan11	6:127887475-127954071	2.82268	5e-05	0.000269097
XLOC_038912	Cpxm2	7:130162450-133124354	2.81575	0.0116	0.0323443
XLOC_023331	Sfrp2	3:83766293-83789956	2.80633	5e-05	0.000269097
XLOC_015477	Park2	17:10840362-12063361	2.80386	0.0001	0.000508143
XLOC_018227	Mpeg1	19:12460742-12465284	2.79914	5e-05	0.000269097
XLOC_025819	Rragd	4:32983036-33022204	2.79035	0.00125	0.00480389
XLOC_004554	Lrrtm3	10:63430097-65003667	2.78388	0.01575	0.0415969
XLOC_002768	Ptprv	1:135108496-135132594	2.77552	5e-05	0.000269097
XLOC_036655	Ifitm1	7:140967220-140969825	2.77223	0.00095	0.00378527
XLOC_007704	Meox1	11:101877509-101894374	2.76833	5e-05	0.000269097
XLOC_013432	Pced1b	15:97244073-97385748	2.7458	0.0035	0.0116267
XLOC_033740	Gadd45a	6:67035095-67080654	2.74252	5e-05	0.000269097
XLOC_037621	Clec11a	7:44302686-44306977	2.73637	5e-05	0.000269097
XLOC_040857	Sesn3	9:14275066-14333101	2.71684	5e-05	0.000269097
XLOC_038990	Irf7	7:141228500-141266481	2.70806	0.001	0.00396041
XLOC_034626	Mgp	6:136872434-136875823	2.70662	5e-05	0.000269097
XLOC_015809	Col11a2	17:34039413-34066685	2.69971	5e-05	0.000269097
XLOC_030792	Hopx	5:77086987-77115121	2.67972	0.0025	0.00873434
XLOC_003015	Fmo2	1:162874316-162898726	2.67556	0.00265	0.00919466
XLOC_022282	Rassf2	2:131989414-132030258	2.67394	5e-05	0.000269097
XLOC_007778	Cyb561	11:105933701-105953336	2.66876	5e-05	0.000269097
XLOC_029444	Brdt	5:107331158-107387061	2.66792	5e-05	0.000269097
XLOC_028269	Tmem51	4:142030787-142088099	2.65188	0.0001	0.000508143
XLOC_040691	Rps26-ps1	8:107436346-107559283	2.65103	5e-05	0.000269097
XLOC_001683	Cd34	1:194930404-195092249	2.64789	5e-05	0.000269097
XLOC_030092	Fry	5:150118644-150497753	2.64105	5e-05	0.000269097
XLOC_027107	Tox	4:6686145-6991573	2.63521	5e-05	0.000269097
XLOC_009652	Sfrp4	13:19623174-19632821	2.63199	0.00435	0.0139963
XLOC_014333	Ypel1	16:17069695-17111257	2.62909	0.00325	0.0109292
XLOC_040841	Pgr	9:8899832-8968611	2.62698	5e-05	0.000269097
XLOC_004749	Appl2	10:83600032-83648738	2.62673	5e-05	0.000269097
XLOC_039738	Mt2	8:94172617-94173567	2.62443	5e-05	0.000269097
XLOC_031239	Oas1a	5:120896255-120907521	2.624	5e-05	0.000269097
XLOC_041502	Prss35	9:86743648-86758443	2.62398	5e-05	0.000269097
XLOC_004896	Kcnmb4	10:116417860-116475319	2.61921	0.00015	0.000729136
XLOC_002639	Steap3	1:120190756-120272705	2.61544	5e-05	0.000269097
XLOC_023203	Mme	3:63241536-63386183	2.6153	5e-05	0.000269097
XLOC_006625	Plek	11:16971205-17079372	2.61488	0.0026	0.00904273
XLOC_020967	Cdh26	2:178430530-178487402	2.60364	0.0003	0.00136132
XLOC_035621	Plekha4	7:45526329-45554229	2.59116	5e-05	0.000269097
XLOC_016139	Adgre1	17:57358685-57483529	2.58833	5e-05	0.000269097
XLOC_028197	C1qc	4:136889803-136893065	2.58684	5e-05	0.000269097
XLOC_027740	E130102H24Rik,Mir101a	4:101344748-101399181	2.58646	0.00285	0.00978241
XLOC_013704	Rspo2	15:43020719-43171195	2.57467	5e-05	0.000269097
XLOC_045207	-	X:120280912-120290078	2.57102	0.0002	0.000946893
XLOC_015403	Erg	16:95359168-95586646	2.5691	5e-05	0.000269097
XLOC_038864	Pycard	7:127989707-127996598	2.56403	0.01555	0.0411516
XLOC_036789	Cox6b2	7:4751791-4753094	2.56222	5e-05	0.000269097
XLOC_002296	Igfbp5	1:72857931-72874884	2.55291	5e-05	0.000269097
XLOC_007563	Plxdc1	11:97922987-97986638	2.55279	5e-05	0.000269097
XLOC_030080	BC028471,Gm20488,Medag	5:149367635-149431723	2.54973	5e-05	0.000269097
XLOC_004908	Lyz2	10:117277333-117282274	2.54844	5e-05	0.000269097
XLOC_021678	Serping1	2:84765360-84775444	2.5471	5e-05	0.000269097
XLOC_024610	Igsf10	3:59002470-59351167	2.53641	5e-05	0.000269097
XLOC_029660	Oas1b	5:120812634-120824163	2.53562	0.0011	0.00430442
XLOC_013954	Cbx7	15:79891658-79971119	2.53218	0.00245	0.00858712
XLOC_014346	P2rx6	16:17561884-17577800	2.51854	0.00125	0.00480389
XLOC_041317	Igdcc4	9:65101366-65137949	2.50989	5e-05	0.000269097
XLOC_013576	BC037032	15:4020113-4155344	2.50843	0.01875	0.0481613
XLOC_027593	Frem1	4:82897919-83052339	2.50602	5e-05	0.000269097
XLOC_003355	Hsd11b1	1:193203037-193343878	2.50307	0.0045	0.014387
XLOC_011924	Hr	14:70551912-70573548	2.50305	0.001	0.00396041
XLOC_023372	Crabp2	3:87948651-87953376	2.49916	5e-05	0.000269097
XLOC_024296	Cyp7b1	3:18071746-18243347	2.48221	5e-05	0.000269097
XLOC_041153	Fxyd6	9:45370173-45396159	2.47459	5e-05	0.000269097
XLOC_036149	Stard10	7:101317085-101347996	2.47225	5e-05	0.000269097
XLOC_040415	Bst2	8:71534263-71537493	2.47219	5e-05	0.000269097
XLOC_018321	Apba1	19:23758803-23949597	2.47186	5e-05	0.000269097
XLOC_004593	Gstt1	10:75783812-75798584	2.4718	5e-05	0.000269097
XLOC_026686	Laptm5	4:130913124-130936141	2.47044	5e-05	0.000269097
XLOC_038378	Myo7a	7:98049860-98119565	2.46945	5e-05	0.000269097
XLOC_033278	Col28a1	6:7997142-8193720	2.45902	5e-05	0.000269097
XLOC_036780	Dnaaf3,Tnni3	7:4518304-4532453	2.45497	0.0001	0.000508143
XLOC_024760	Glrb	3:80843598-80975519	2.45157	5e-05	0.000269097
XLOC_028196	C1qb	4:136880128-136886192	2.45143	5e-05	0.000269097
XLOC_017466	Isoc1	18:58652933-58680567	2.44916	5e-05	0.000269097
XLOC_006257	Fmnl1	11:103171020-103198901	2.4404	0.00025	0.00115564
XLOC_003640	Smpdl3a	10:57794334-57811830	2.43699	5e-05	0.000269097
XLOC_042170	AW551984	9:39587395-39604403	2.4276	5e-05	0.000269097
XLOC_008408	Batf	12:85686668-85709087	2.42463	0.01315	0.0358723
XLOC_007138	Cd68	11:69664212-69666721	2.42156	5e-05	0.000269097
XLOC_040918	Icam1	9:21015832-21028815	2.41988	5e-05	0.000269097
XLOC_034601	Mansc1	6:134608801-134632488	2.41611	5e-05	0.000269097
XLOC_013703	Angpt1	15:42424680-42704616	2.411	5e-05	0.000269097
XLOC_024054	Gbp7,Gm43802	3:142530234-142550190	2.40619	5e-05	0.000269097
XLOC_016074	Trem2	17:48346400-48354147	2.40567	5e-05	0.000269097
XLOC_044679	Firre	X:50555743-50635321	2.4042	5e-05	0.000269097
XLOC_016977	Slc25a23	17:57041774-57065918	2.39734	5e-05	0.000269097
XLOC_032636	Hdac11	6:91156664-91174692	2.39732	5e-05	0.000269097
XLOC_033381	Kcp	6:29471436-29509698	2.39371	0.00015	0.000729136
XLOC_035261	Lgals4	7:28832371-28841708	2.39009	0.00035	0.00155906
XLOC_044501	Gm14523,Klhl13	X:23219270-23365173	2.38649	5e-05	0.000269097
XLOC_008938	Clec14a	12:58264719-58269258	2.38254	5e-05	0.000269097
XLOC_021213	Uap1l1	2:25359888-25365721	2.3795	5e-05	0.000269097
XLOC_006440	C1qtnf1	11:118428112-118454995	2.37657	5e-05	0.000269097
XLOC_003761	Itgb2	10:77530251-77565708	2.37355	5e-05	0.000269097
XLOC_024888	Slc27a3	3:90385226-90390004	2.36362	5e-05	0.000269097
XLOC_023816	Col11a1	3:113815205-114220718	2.36316	5e-05	0.000269097
XLOC_010708	Sema4d	13:51701245-51794401	2.36258	5e-05	0.000269097
XLOC_019078	Gfra1	19:58204138-58456212	2.36128	5e-05	0.000269097
XLOC_014519	Parp9	16:35926510-36039109	2.35988	5e-05	0.000269097
XLOC_018851	Gda	19:21391306-21473445	2.35954	5e-05	0.000269097
XLOC_007997	Rab40b	11:121356124-121388331	2.35582	5e-05	0.000269097
XLOC_022178	-	2:122375726-122377183	2.35378	0.0111	0.0312024
XLOC_003377	Plekhg1	10:3740363-3967303	2.34842	5e-05	0.000269097
XLOC_009253	Begain	12:109032182-109069239	2.34605	5e-05	0.000269097
XLOC_038648	Trim66	7:109449005-109508134	2.33635	5e-05	0.000269097
XLOC_035652	Tmem86a	7:47050360-47054776	2.33532	5e-05	0.000269097
XLOC_029752	Fam101a	5:125003220-125012547	2.33245	0.00545	0.0169167
XLOC_019139	Ccdc3	2:5137748-5233039	2.32544	5e-05	0.000269097
XLOC_040252	Gm5345	8:40851908-40862309	2.32465	0.003	0.0102143
XLOC_013567	Nckap1l	15:103453824-103498800	2.32311	5e-05	0.000269097
XLOC_009866	Bmp6	13:38344997-38500125	2.32175	5e-05	0.000269097
XLOC_001236	Gm28512,Rnasel	1:153749425-153764221	2.32042	5e-05	0.000269097
XLOC_000679	Sp100,n-R5s215	1:85600377-85710044	2.31748	5e-05	0.000269097
XLOC_019074	Ablim1	19:57032732-57314919	2.31332	5e-05	0.000269097
XLOC_013913	Foxred2	15:77940521-77956722	2.31167	5e-05	0.000269097
XLOC_005904	Rhbdl3	11:80300869-80355955	2.30932	5e-05	0.000269097
XLOC_032685	Gpr27	6:99692678-99695066	2.30859	0.00145	0.00544633
XLOC_027423	Abca1	4:53030781-53159895	2.30835	5e-05	0.000269097
XLOC_031791	Cped1	6:21985725-22256404	2.3078	5e-05	0.000269097
XLOC_032925	C1rl	6:124492162-124566826	2.30686	0.0104	0.0295196
XLOC_015323	Adamts1	16:85793826-85803113	2.3047	5e-05	0.000269097
XLOC_022428	Trib3	2:152337421-152344032	2.30428	5e-05	0.000269097
XLOC_017630	Map3k8	18:4331326-4353015	2.30416	5e-05	0.000269097
XLOC_032091	-	6:47762122-47775312	2.30283	0.0007	0.00288566
XLOC_003186	Pld5	1:175962305-176275312	2.29928	5e-05	0.000269097
XLOC_013970	1110025M09Rik	15:81584173-81585028	2.29886	0.01775	0.0460075
XLOC_044693	Gpc3	X:52272425-52619047	2.29702	5e-05	0.000269097
XLOC_025827	Cnr1	4:33923904-33948831	2.2919	5e-05	0.000269097
XLOC_013985	Naga	15:82329531-82338874	2.28796	5e-05	0.000269097
XLOC_018410	Plce1	19:38481108-38785030	2.286	5e-05	0.000269097
XLOC_040356	Csgalnact1	8:68356780-68735146	2.286	5e-05	0.000269097
XLOC_040556	Zfp423	8:87661809-87959595	2.28456	0.00015	0.000729136
XLOC_040751	Maf	8:115682941-115707821	2.28407	5e-05	0.000269097
XLOC_009031	Tmem229b	12:78961513-79007627	2.28287	0.0001	0.000508143
XLOC_027372	Gm25692,Slc25a51	4:45395922-45408902	2.28161	5e-05	0.000269097
XLOC_011843	Arl11	14:61292979-61318146	2.28121	0.0079	0.0233912
XLOC_039765	Mmp15	8:95352264-95375036	2.28036	5e-05	0.000269097
XLOC_015103	Parp14	16:35832873-35871544	2.27004	5e-05	0.000269097
XLOC_014402	Chrd	16:20725157-20742384	2.26669	5e-05	0.000269097
XLOC_008031	2810032G03Rik	12:5375833-5416631	2.26522	5e-05	0.000269097
XLOC_044659	Smarca1	X:47809367-47892974	2.26083	5e-05	0.000269097
XLOC_038455	Trim21	7:102557921-102565469	2.25968	5e-05	0.000269097
XLOC_017484	Arsi	18:60911710-60919606	2.25701	5e-05	0.000269097
XLOC_029921	Stag3	5:138280239-138312393	2.25212	0.00395	0.0128864
XLOC_004698	Gng7	10:80948623-81014945	2.25078	5e-05	0.000269097
XLOC_039715	Nkd1	8:88521259-88612767	2.24964	0.0001	0.000508143
XLOC_011360	Ogdhl	14:32303650-32348305	2.24823	5e-05	0.000269097
XLOC_031740	Foxp2	6:14901322-15442079	2.2479	5e-05	0.000269097
XLOC_014942	Slc7a4	16:17561884-17577800	2.24256	0.0022	0.00782388
XLOC_015326	Adamts5	16:85858169-85903423	2.2418	5e-05	0.000269097
XLOC_019135	Phyh	2:4918893-4938731	2.23477	5e-05	0.000269097
XLOC_021595	Gpr155	2:73341505-73386572	2.2307	5e-05	0.000269097
XLOC_027589	Nfib	4:82289940-82705750	2.22655	5e-05	0.000269097
XLOC_039739	Mt1	8:94179088-94180325	2.22547	5e-05	0.000269097
XLOC_011940	Lcp1	14:75131100-75230842	2.22507	5e-05	0.000269097
XLOC_026300	Nfia	4:97568132-98118875	2.22286	5e-05	0.000269097
XLOC_042985	-	JH584304.1:52214-61455	2.2202	5e-05	0.000269097
XLOC_021646	Pde1a	2:79834452-80145739	2.21922	5e-05	0.000269097
XLOC_040401	Kcnn1	8:70842048-70861756	2.21812	5e-05	0.000269097
XLOC_002397	Pid1	1:84036294-84364180	2.21615	5e-05	0.000269097
XLOC_011954	Enox1	14:77156745-77721763	2.21539	5e-05	0.000269097
XLOC_041278	Larp6	9:60712988-60738801	2.20909	5e-05	0.000269097
XLOC_034788	Ssc5d	7:4925741-4964406	2.20755	5e-05	0.000269097
XLOC_020972	Cdh4	2:179442430-179899373	2.20604	0.00785	0.0232747
XLOC_000364	Gm28177,Stat1,Stat4	1:51987147-52161865	2.20272	5e-05	0.000269097
XLOC_022269	Adam33	2:131050351-131063814	2.18964	5e-05	0.000269097
XLOC_008409	Mfsd7c	12:85746538-85814856	2.18673	0.0001	0.000508143
XLOC_031891	Tmem140	6:34863093-34910876	2.18539	0.00055	0.00232959
XLOC_018442	4933411K16Rik,Hoga1	19:42045518-42071122	2.18208	0.00015	0.000729136
XLOC_013987	Cyp2d22	15:82370222-82380287	2.17812	5e-05	0.000269097
XLOC_036012	Fzd4	7:89404354-89413134	2.17623	5e-05	0.000269097
XLOC_014382	Klhl24	16:20097537-20129223	2.17611	5e-05	0.000269097
XLOC_016983	C3	17:57203969-57228136	2.17197	0.00655	0.0198698
XLOC_023035	Fat4	3:38874569-39012421	2.17169	5e-05	0.000269097
XLOC_030686	Atp8a1	5:67607881-67909013	2.16927	5e-05	0.000269097
XLOC_025941	Reck	4:43875529-43944806	2.16437	5e-05	0.000269097
XLOC_038531	Trim30d	7:104470013-104507849	2.16271	0.0001	0.000508143
XLOC_004408	Marcks	10:37133374-37138920	2.15713	5e-05	0.000269097
XLOC_032829	Cxcl12	6:117168534-117181367	2.15076	5e-05	0.000269097
XLOC_011805	Cma2	14:55971427-55973995	2.1494	0.00375	0.0123353
XLOC_035585	Fam71e1	7:44496580-44501486	2.14922	0.00055	0.00232959
XLOC_018074	Ctsf	19:4855128-4860912	2.14514	5e-05	0.000269097
XLOC_033232	Gm20559,Gm43197	6:3332997-3346129	2.14264	0.0001	0.000508143
XLOC_004598	Mmp11	10:75923221-75932502	2.13862	5e-05	0.000269097
XLOC_028198	C1qa	4:136895916-136898803	2.13736	5e-05	0.000269097
XLOC_012286	Stab1	14:31130913-31168641	2.13683	0.0189	0.0484705
XLOC_034629	Rerg	6:137054824-137170497	2.13444	5e-05	0.000269097
XLOC_036150	Arap1	7:101348066-101412586	2.13085	5e-05	0.000269097
XLOC_034668	Abcc9	6:142587861-142702452	2.12951	5e-05	0.000269097
XLOC_020525	Ism1	2:139256875-139764407	2.12872	0.0001	0.000508143
XLOC_034667	Kcnj8	6:142564836-142571614	2.1275	5e-05	0.000269097
XLOC_022641	Fam65c	2:167979984-168080693	2.12324	5e-05	0.000269097
XLOC_014082	Nell2	15:95219450-95528706	2.12319	5e-05	0.000269097
XLOC_008406	Fos	12:85473889-85477273	2.12105	5e-05	0.000269097
XLOC_018967	Pik3ap1	19:41272033-41385092	2.11778	0.0001	0.000508143
XLOC_034715	Tmtc1	6:148232429-148444389	2.1128	0.0009	0.00360357
XLOC_013373	Ttc38	15:85832298-85858822	2.10887	5e-05	0.000269097
XLOC_008880	Lrrn3	12:41024089-41955588	2.10554	5e-05	0.000269097
XLOC_022620	Sulf2	2:165992635-166158173	2.10284	5e-05	0.000269097
XLOC_036492	Ypel3	7:126776937-126780522	2.09993	5e-05	0.000269097
XLOC_038571	Gm18852,Gm4070	7:105895138-106093337	2.09602	0.0027	0.00933848
XLOC_030079	Alox5ap	5:149264732-149288153	2.09578	0.0032	0.0107943
XLOC_025223	4933431E20Rik	3:107877228-107898686	2.0948	5e-05	0.000269097
XLOC_038223	Cpeb1	7:81347024-81455468	2.09111	5e-05	0.000269097
XLOC_030400	Spon2	5:33198183-33218455	2.09102	5e-05	0.000269097
XLOC_019366	Etl4	2:19909779-20810756	2.0856	5e-05	0.000269097
XLOC_003576	-	10:42276807-42279072	2.0851	0.0019	0.00690502
XLOC_013743	Sntb1	15:55636397-55906949	2.08498	0.0025	0.00873434
XLOC_039810	Gm3830	8:105164107-105170367	2.07829	0.00375	0.0123353
XLOC_040999	Cdon	9:35421127-35507652	2.07509	5e-05	0.000269097
XLOC_006200	Naglu	11:101070011-101077775	2.07148	5e-05	0.000269097
XLOC_017996	Setbp1	18:78750379-79110424	2.06928	5e-05	0.000269097
XLOC_038430	P2ry6	7:100937629-100979420	2.06852	5e-05	0.000269097
XLOC_014405	Ephb3	16:21204754-21223305	2.06754	5e-05	0.000269097
XLOC_031032	Gm43422,Tgfbr3	5:107106569-107289635	2.06602	5e-05	0.000269097
XLOC_013654	Tspyl5	15:33683875-33687883	2.06502	0.0001	0.000508143
XLOC_009192	Ifi27l2a	12:103442166-103443680	2.06414	5e-05	0.000269097
XLOC_037649	Fcgrt	7:45092992-45103845	2.0634	5e-05	0.000269097
XLOC_003716	Fam13c	10:70440638-70655965	2.06014	5e-05	0.000269097
XLOC_023411	Muc1	3:89228731-89233381	2.05817	0.00855	0.0249883
XLOC_004136	Ddit3	10:127289695-127311786	2.05693	5e-05	0.000269097
XLOC_003174	Ifi203,Mndal	1:173723429-173942730	2.0565	5e-05	0.000269097
XLOC_000267	Npas2	1:39193730-39363238	2.05608	5e-05	0.000269097
XLOC_002752	Prelp	1:133897050-133921414	2.05556	5e-05	0.000269097
XLOC_032952	Scnn1a	6:125317882-125344943	2.05461	0.0001	0.000508143
XLOC_005336	C1qtnf2	11:43474257-43491619	2.04849	5e-05	0.000269097
XLOC_002370	Dock10	1:80501072-80758583	2.04813	5e-05	0.000269097
XLOC_039403	Pdgfrl	8:40926211-40990785	2.04663	5e-05	0.000269097
XLOC_024781	Tlr2	3:83836271-83841767	2.0438	5e-05	0.000269097
XLOC_014688	Mir99ahg	16:77236316-77691456	2.04297	0.0002	0.000946893
XLOC_003039	Sft2d2	1:165174125-165194438	2.04203	5e-05	0.000269097
XLOC_012579	Slc7a8	14:54722215-54781936	2.03716	5e-05	0.000269097
XLOC_004252	Cnksr3	10:7118866-7212237	2.02939	5e-05	0.000269097
XLOC_026827	Mfap2	4:141010417-141015984	2.02768	5e-05	0.000269097
XLOC_018633	Snx32	19:5495275-5510690	2.0261	5e-05	0.000269097
XLOC_010296	BC067074	13:113293144-113379711	2.02118	0.00035	0.00155906
XLOC_009891	Phactr1	13:42680622-43138526	2.01934	0.0001	0.000508143
XLOC_013880	Oplah	15:76294433-76330677	2.01902	0.00015	0.000729136
XLOC_033902	Sh2d6	6:72513643-72521634	2.01595	0.0015	0.00561162
XLOC_020459	Ebf4	2:130295139-130370722	2.01379	5e-05	0.000269097
XLOC_041557	Plscr2	9:92275492-92297975	2.01373	5e-05	0.000269097
XLOC_023783	Gm12525,Sort1	3:108283897-108362256	2.01281	5e-05	0.000269097
XLOC_017428	Prr16	18:51117367-51419361	2.01269	5e-05	0.000269097
XLOC_040280	1700029J07Rik	8:45953605-45975343	2.00555	0.00105	0.00413221
XLOC_036230	Trim34a,Trim34b	7:104244456-104353362	2.00149	0.00115	0.00446938
XLOC_003389	Esr1	10:4611592-5005614	1.99977	5e-05	0.000269097
XLOC_003109	Fcgr3	1:171051173-171064935	1.99902	0.0001	0.000508143
XLOC_009803	Agtr1a	13:30336440-30382867	1.9959	0.0002	0.000946893
XLOC_006452	Rnf213	11:119389954-119491298	1.99512	5e-05	0.000269097
XLOC_003418	Epm2a	10:11343383-11459644	1.99379	5e-05	0.000269097
XLOC_044258	Adgrg2	X:160390685-160499870	1.99197	5e-05	0.000269097
XLOC_028610	Sema3c	5:17574280-17730268	1.99023	5e-05	0.000269097
XLOC_006367	Gprc5c	11:114851151-114872765	1.98994	0.0129	0.0353227
XLOC_003497	Moxd1	10:24223351-24302790	1.98905	5e-05	0.000269097
XLOC_020564	BC039771,Rin2	2:145675366-145887784	1.98868	5e-05	0.000269097
XLOC_011881	Zfp395	14:65358380-65398931	1.98374	5e-05	0.000269097
XLOC_034080	Podxl2	6:88842556-88875044	1.97685	5e-05	0.000269097
XLOC_019407	Psd4	2:24367579-24414954	1.97665	0.0056	0.0173248
XLOC_040819	Casp12	9:5345429-5373032	1.9757	5e-05	0.000269097
XLOC_019118	Cdnf	2:3512960-3526387	1.9719	0.00175	0.00642042
XLOC_016318	Fndc1	17:7736374-7827341	1.97118	5e-05	0.000269097
XLOC_042181	Gramd1b	9:40293051-40533620	1.97058	5e-05	0.000269097
XLOC_044032	Plp1	X:136820488-136839733	1.96708	0.00015	0.000729136
XLOC_002069	Gm5526,Slc40a1	1:45857178-45926523	1.9657	0.0001	0.000508143
XLOC_012824	Rgcc	14:79288755-79301645	1.96327	5e-05	0.000269097
XLOC_007426	Ypel2	11:86936424-86993773	1.96123	5e-05	0.000269097
XLOC_020629	Angpt4	2:151911153-151945337	1.95901	5e-05	0.000269097
XLOC_005490	Gpx3	11:54902452-54910384	1.95376	5e-05	0.000269097
XLOC_004590	Susd2	10:75634782-75644046	1.9497	5e-05	0.000269097
XLOC_027704	Cyp2j9	4:96568198-96591619	1.94763	0.00025	0.00115564
XLOC_043512	Gm1141,Prrg3	X:71911072-71972722	1.94451	0.0003	0.00136132
XLOC_041285	Itga11	9:62677821-62785808	1.94355	5e-05	0.000269097
XLOC_019513	Cercam	2:29868722-29882840	1.93947	5e-05	0.000269097
XLOC_038527	Gm27995,Trim12c	7:104244456-104353362	1.93821	5e-05	0.000269097
XLOC_045026	Arhgef9	X:95048934-95196856	1.93818	5e-05	0.000269097
XLOC_044712	C430049B03Rik	X:53054407-53057190	1.9375	0.0002	0.000946893
XLOC_017673	Tmem241	18:11980562-12121487	1.93716	5e-05	0.000269097
XLOC_041395	Ccpg1,Dyx1c1,Dyx1c1Ccpg1	9:72958784-73042779	1.93672	5e-05	0.000269097
XLOC_018920	Lipa	19:34492317-34527474	1.93483	5e-05	0.000269097
XLOC_017436	Sncaip	18:52767708-52916015	1.93307	5e-05	0.000269097
XLOC_013587	Egflam	15:7206119-7411381	1.93262	0.005	0.0157664
XLOC_037674	Rasip1	7:45627525-45645768	1.93056	5e-05	0.000269097
XLOC_013318	Csdc2	15:81936758-81950941	1.92705	5e-05	0.000269097
XLOC_009995	Tgfbi	13:56609366-56639430	1.92664	5e-05	0.000269097
XLOC_013935	1700088E04Rik	15:79108789-79141253	1.92658	0.01445	0.0387413
XLOC_029325	Fras1	5:96373954-96784730	1.92006	0.0002	0.000946893
XLOC_002594	Cdh19	1:110887216-110977758	1.91736	5e-05	0.000269097
XLOC_007224	Ctns	11:73183566-73199052	1.91623	5e-05	0.000269097
XLOC_007265	Srr	11:74898070-75164448	1.91377	0.0002	0.000946893
XLOC_007928	Lgals3bp	11:118392750-118402092	1.90723	5e-05	0.000269097
XLOC_008815	Rnf144a	12:26306754-26415256	1.90646	5e-05	0.000269097
XLOC_015690	Crebrf	17:26715649-26776635	1.90595	0.0001	0.000508143
XLOC_019102	Sfxn4	19:60837276-60861479	1.9038	0.0018	0.00658543
XLOC_003575	Sesn1	10:41810160-41908424	1.90293	5e-05	0.000269097
XLOC_013870	Nrbp2	15:76085538-76091612	1.89969	5e-05	0.000269097
XLOC_017026	Arhgap28	17:67842705-68005003	1.89959	5e-05	0.000269097
XLOC_013593	Slc1a3	15:8634123-8710764	1.89955	0.0004	0.00175494
XLOC_008513	Serpina3g	12:104236126-104242254	1.89896	5e-05	0.000269097
XLOC_019530	Cstad	2:30595039-30609513	1.89583	0.0141	0.0379426
XLOC_008765	Pqlc3	12:16988392-17000408	1.89552	5e-05	0.000269097
XLOC_028397	Per3	4:150914561-151861876	1.89244	0.00415	0.0134352
XLOC_000107	Pi15	1:17601798-17641081	1.89172	5e-05	0.000269097
XLOC_014159	C330013E15Rik	15:100613258-100615110	1.8911	0.0076	0.0226256
XLOC_022023	Fibin	2:110360916-110363183	1.88988	5e-05	0.000269097
XLOC_020561	Slc24a3	2:145167572-145642300	1.88751	0.0001	0.000508143
XLOC_015506	-	17:14546407-14600963	1.8875	0.0003	0.00136132
XLOC_021212	Dpp7	2:25352275-25356359	1.8862	5e-05	0.000269097
XLOC_026763	Asap3	4:136206364-136246736	1.88341	5e-05	0.000269097
XLOC_003868	Tbxa2r	10:81328606-81343266	1.8833	5e-05	0.000269097
XLOC_008298	Dact1	12:71309859-71321660	1.88327	5e-05	0.000269097
XLOC_015818	Tap1	17:34181987-34197225	1.88211	5e-05	0.000269097
XLOC_018615	Peli3	19:4929630-4943127	1.88029	0.00155	0.00577723
XLOC_007130	Efnb3	11:69554091-69560205	1.87448	0.00195	0.00705153
XLOC_032680	Mitf	6:97806859-98021349	1.87395	5e-05	0.000269097
XLOC_035237	Dyrk1b	7:28179337-28197776	1.87347	5e-05	0.000269097
XLOC_016223	Tmem178	17:80944631-81001816	1.87082	0.0022	0.00782388
XLOC_014194	Csad	15:102176997-102215618	1.87038	0.00015	0.000729136
XLOC_022753	Ppp1r3d	2:178411205-178414472	1.86783	5e-05	0.000269097
XLOC_016597	Notch3	17:32113428-32166880	1.8665	5e-05	0.000269097
XLOC_037767	Svip	7:51997170-52006018	1.86213	0.0014	0.00529495
XLOC_040084	Gas6	8:13463970-13494536	1.86053	5e-05	0.000269097
XLOC_008514	Serpina3h,Serpina3i	12:104247770-104269758	1.8603	5e-05	0.000269097
XLOC_026217	Adamtsl1	4:86053542-86428474	1.86021	5e-05	0.000269097
XLOC_017118	-	17:86155914-86167491	1.85955	0.0032	0.0107943
XLOC_022027	Ano3	2:110655107-110950923	1.85785	5e-05	0.000269097
XLOC_013926	Rac2	15:78559168-78572783	1.85316	0.0011	0.00430442
XLOC_041394	Pygo1	9:72925644-72952181	1.85289	5e-05	0.000269097
XLOC_008761	Lpin1	12:16535635-16589808	1.85255	5e-05	0.000269097
XLOC_013736	Enpp2	15:54838897-54952642	1.85004	5e-05	0.000269097
XLOC_003832	Apc2	10:80295964-80320537	1.84915	0.0121	0.0334819
XLOC_016724	H2-T23	17:35994452-36042747	1.84884	0.00365	0.0120639
XLOC_028419	Smim1	4:154011730-154026230	1.84757	0.01405	0.0378469
XLOC_041514	Nt5e	9:88327196-88372092	1.84729	5e-05	0.000269097
XLOC_028217	Gm27646,Mir7019,Pink1	4:138313140-138326307	1.84551	5e-05	0.000269097
XLOC_013762	Mtss1	15:58941243-59082067	1.84469	5e-05	0.000269097
XLOC_043166	Usp11	X:20703729-20720539	1.84438	5e-05	0.000269097
XLOC_018096	Ap5b1	19:5567673-5574517	1.84341	5e-05	0.000269097
XLOC_023318	Ctso	3:81932600-81956725	1.83686	5e-05	0.000269097
XLOC_005640	Tmem220	11:67025153-67035329	1.83684	0.0006	0.00251697
XLOC_007263	Sgsm2	11:74849260-74897798	1.8339	5e-05	0.000269097
XLOC_017683	Zfp521	18:13676530-13972808	1.83259	5e-05	0.000269097
XLOC_006495	Hexdc	11:121177590-121229322	1.83197	0.01645	0.0431932
XLOC_024810	Dclk2	3:86786068-86920934	1.83171	5e-05	0.000269097
XLOC_009295	Ahnak2	12:112772188-112802657	1.82703	5e-05	0.000269097
XLOC_035836	Rgma	7:73310379-73419901	1.82289	5e-05	0.000269097
XLOC_018498	Cnnm2	19:46761592-47025327	1.82153	0.00125	0.00480389
XLOC_034351	Apobec1	6:122577791-122602975	1.82106	5e-05	0.000269097
XLOC_034392	Eno2	6:124760052-124769673	1.81704	5e-05	0.000269097
XLOC_016366	Thbs2	17:14665499-14694698	1.81552	5e-05	0.000269097
XLOC_021053	Dhtkd1	2:5895509-5942792	1.81528	5e-05	0.000269097
XLOC_024244	Pag1	3:9687478-9833679	1.81487	5e-05	0.000269097
XLOC_029449	1700028K03Rik,A830010M20Rik,Gm42669	5:107497377-107688010	1.81173	0.00185	0.00674763
XLOC_036835	Zim1	7:6671268-6696450	1.81162	5e-05	0.000269097
XLOC_014801	Kcnj15	16:95257557-95302173	1.8111	0.00015	0.000729136
XLOC_044972	Gm27000	X:88759470-88760312	1.81076	5e-05	0.000269097
XLOC_017056	Xdh	17:73883907-73950182	1.80699	5e-05	0.000269097
XLOC_042790	Sema3f	9:107681499-107710475	1.80585	5e-05	0.000269097
XLOC_032106	Atp6v0e2	6:48537571-48541801	1.80495	5e-05	0.000269097
XLOC_005419	Adamts2	11:50599297-50807573	1.80489	5e-05	0.000269097
XLOC_010522	Hfe	13:23702033-23710854	1.79938	5e-05	0.000269097
XLOC_002952	Tor3a	1:156653616-156674376	1.7959	5e-05	0.000269097
XLOC_013363	Fbln1	15:85205888-85286535	1.79564	5e-05	0.000269097
XLOC_016456	Flywch2	17:23771840-23786224	1.79365	0.00315	0.0106503
XLOC_039885	Mtss1l	8:110721300-110741480	1.7934	5e-05	0.000269097
XLOC_020447	Sirpa	2:129592834-129632228	1.79098	5e-05	0.000269097
XLOC_005941	Rasl10b	11:83409136-83421039	1.7891	0.0005	0.00214204
XLOC_019435	Abca2	2:25428665-25448540	1.78684	5e-05	0.000269097
XLOC_008864	Tspan13	12:36014556-36042500	1.78221	0.00405	0.0131766
XLOC_023802	Vav3	3:109340355-109685698	1.778	0.0009	0.00360357
XLOC_030457	Msx1	5:37820484-37824583	1.77523	0.0002	0.000946893
XLOC_005072	Pik3ip1	11:3288873-3342971	1.77384	5e-05	0.000269097
XLOC_017259	Mocos	18:24653479-24701556	1.77369	5e-05	0.000269097
XLOC_007156	2810408A11Rik	11:69897351-69900987	1.76965	0.0013	0.00496981
XLOC_003510	Arhgap18	10:26753420-26918648	1.76893	0.0077	0.0228869
XLOC_021272	1700007K13Rik	2:28462000-28466332	1.76797	0.00175	0.00642042
XLOC_014324	Cebpd	16:15887272-16146851	1.7678	5e-05	0.000269097
XLOC_025698	Trp53inp1	4:11156430-11174379	1.76731	5e-05	0.000269097
XLOC_034390	Ptpn6	6:124720706-124738714	1.76449	0.0077	0.0228869
XLOC_015505	Smoc2	17:14279505-14404790	1.76356	5e-05	0.000269097
XLOC_014075	Prickle1	15:93498972-93595891	1.76281	5e-05	0.000269097
XLOC_025684	Gdf6	4:9844371-9862345	1.76276	0.0001	0.000508143
XLOC_041314	Dennd4a	9:64806130-64951607	1.76265	5e-05	0.000269097
XLOC_019680	Olfml2a	2:38928603-38963872	1.76253	5e-05	0.000269097
XLOC_031362	Auts2	5:131437199-132543344	1.76221	5e-05	0.000269097
XLOC_013280	Lgals1-ps2,Pick1	15:79229172-79256674	1.76066	5e-05	0.000269097
XLOC_013223	Grina	15:76246736-76249904	1.7581	5e-05	0.000269097
XLOC_043842	Lpar4	X:106920393-106933900	1.7566	5e-05	0.000269097
XLOC_031000	Klhl8	5:103861972-103911266	1.75572	5e-05	0.000269097
XLOC_019717	Acvr2a	2:48814108-49325405	1.74909	5e-05	0.000269097
XLOC_043504	Mtm1	X:71210766-71315691	1.74653	5e-05	0.000269097
XLOC_018332	Smarca2	19:26605049-26823907	1.74624	5e-05	0.000269097
XLOC_042944	Gm26797	9:122295027-122311014	1.74242	0.00025	0.00115564
XLOC_006282	Mrc2	11:105292642-105351139	1.74147	5e-05	0.000269097
XLOC_000406	Spats2l	1:57774161-57948394	1.74025	5e-05	0.000269097
XLOC_042052	Acp5	9:22126730-22135746	1.73908	0.00155	0.00577723
XLOC_028067	Ccdc28b	4:129600667-129624059	1.73893	0.0146	0.0390476
XLOC_013936	Sox10	15:79154912-79165235	1.73469	0.0008	0.00325894
XLOC_028389	Car6	4:150187014-150201332	1.73415	0.0073	0.0218217
XLOC_021470	Nmi	2:51948486-51973494	1.73342	5e-05	0.000269097
XLOC_021904	Mdk	2:91929804-91932297	1.73039	5e-05	0.000269097
XLOC_011791	Irf9,Rnf31	14:55591572-55610207	1.72943	5e-05	0.000269097
XLOC_013861	Naprt	15:75890963-75894481	1.72929	5e-05	0.000269097
XLOC_039392	AI429214	8:36993574-36995531	1.7287	0.0035	0.0116267
XLOC_021625	Ttc30b	2:75935848-75938585	1.72836	5e-05	0.000269097
XLOC_006878	Zfp354b	11:50921822-50931637	1.72528	0.0047	0.0149499
XLOC_032005	Ephb6	6:41605445-41620509	1.72481	0.0008	0.00325894
XLOC_012479	3632451O06Rik	14:49681014-49783402	1.72435	5e-05	0.000269097
XLOC_041351	Rora	9:68653785-69388246	1.7236	5e-05	0.000269097
XLOC_021528	Ifih1	2:62595657-62646374	1.72192	5e-05	0.000269097
XLOC_018597	Ankrd13d	19:4270179-4283137	1.72008	0.0008	0.00325894
XLOC_006033	Tmem100	11:90030347-90036602	1.71993	0.0015	0.00561162
XLOC_017584	Pstpip2	18:77793258-77882879	1.71944	0.00385	0.0126041
XLOC_010874	Adcy2	13:68620042-68999555	1.7194	5e-05	0.000269097
XLOC_042964	2010315B03Rik	9:124153613-124330744	1.71788	5e-05	0.000269097
XLOC_015625	Abca3	17:24264258-24414542	1.7138	5e-05	0.000269097
XLOC_040914	A230050P20Rik	9:20868624-20879727	1.71182	0.00025	0.00115564
XLOC_033118	Mgst1	6:138140315-138156755	1.70984	5e-05	0.000269097
XLOC_027465	Svep1	4:58042427-58206908	1.70492	5e-05	0.000269097
XLOC_019323	Cacnb2	2:14603087-14988811	1.7046	5e-05	0.000269097
XLOC_033082	Crebl2	6:134830153-134858931	1.7036	5e-05	0.000269097
XLOC_021925	Accs	2:93833023-93849966	1.70277	0.00055	0.00232959
XLOC_028406	Gm13077	4:152157006-152157490	1.70225	0.01755	0.0455702
XLOC_003547	Lama4	10:38965514-39110188	1.70139	5e-05	0.000269097
XLOC_016629	BC051226	17:33908181-33909317	1.69993	0.0192	0.0491438
XLOC_038379	Capn5,Omp	7:98121558-98179401	1.69321	5e-05	0.000269097
XLOC_032098	Zfp783,Zfp956	6:47942911-47965300	1.68967	5e-05	0.000269097
XLOC_023570	Ctsk	3:95499204-95509362	1.68675	5e-05	0.000269097
XLOC_026204	Ccdc171	4:83525544-83865191	1.68533	0.00055	0.00232959
XLOC_010998	Hexb	13:97137936-97198357	1.68492	5e-05	0.000269097
XLOC_042340	Neil1	9:57142789-57148359	1.68476	5e-05	0.000269097
XLOC_006449	Gaa	11:119267886-119285454	1.68402	5e-05	0.000269097
XLOC_006155	Thra	11:98740637-98775333	1.68161	5e-05	0.000269097
XLOC_002808	Ptprc	1:138062860-138175708	1.68113	0.00745	0.0222245
XLOC_023134	Postn	3:54361108-54391037	1.67854	5e-05	0.000269097
XLOC_041981	Zfp558	9:18453571-18478268	1.67558	5e-05	0.000269097
XLOC_014812	Bace2	16:97356548-97439169	1.6752	0.01315	0.0358723
XLOC_025888	Il11ra1	4:41699988-41774247	1.67269	5e-05	0.000269097
XLOC_042901	Tgfbr2	9:116087668-116175378	1.67168	5e-05	0.000269097
XLOC_015104	Dtx3l	16:35926510-36039109	1.66831	0.00505	0.0158858
XLOC_003731	Rab36	10:75037057-75054748	1.66579	0.0019	0.00690502
XLOC_028271	Kazn	4:142102389-142239426	1.66162	5e-05	0.000269097
XLOC_000768	Ackr3	1:90203979-90216751	1.66059	5e-05	0.000269097
XLOC_036529	Ctf1	7:127712701-127732166	1.66008	0.00015	0.000729136
XLOC_032980	Cracr2a,Gm43634	6:127561319-127670973	1.6598	0.0117	0.0325815
XLOC_031178	Ccdc64	5:115648174-115731621	1.6588	5e-05	0.000269097
XLOC_014362	Arvcf	16:18348181-18479073	1.65837	0.00385	0.0126041
XLOC_008504	Ifi27	12:103434210-103440240	1.65671	5e-05	0.000269097
XLOC_020355	Stard9	2:120629125-120850604	1.65614	5e-05	0.000269097
XLOC_043720	Ar	X:98148751-98323215	1.65594	5e-05	0.000269097
XLOC_017814	Gnpda1	18:38327557-38339003	1.65422	5e-05	0.000269097
XLOC_017189	Fzd8	18:9212166-9218125	1.65419	5e-05	0.000269097
XLOC_027577	Ptprd	4:75941216-78214177	1.65339	5e-05	0.000269097
XLOC_027425	AI427809	4:53261355-53270232	1.6529	0.0066	0.0199753
XLOC_024309	Gyg	3:20122083-20155317	1.65033	5e-05	0.000269097
XLOC_003908	Tcp11l2	10:84576173-84614359	1.64881	5e-05	0.000269097
XLOC_011322	Il17rd	14:27038964-27107290	1.64002	5e-05	0.000269097
XLOC_033934	Ctnna2	6:76881636-77979699	1.63856	5e-05	0.000269097
XLOC_030909	Cxcl10	5:92331826-92414628	1.63645	0.00165	0.00609621
XLOC_041167	Cadm1	9:47529792-47857637	1.63435	5e-05	0.000269097
XLOC_025589	Ptgfr	3:151796501-151839955	1.63291	0.00035	0.00155906
XLOC_038673	Dkk3	7:112116018-112172462	1.6321	5e-05	0.000269097
XLOC_009902	Mylip	13:45389741-45412019	1.63169	5e-05	0.000269097
XLOC_018138	Trpt1	19:6996130-7019834	1.63139	0.00105	0.00413221
XLOC_002917	Npl	1:153503014-153550045	1.62881	0.0016	0.00593826
XLOC_009086	Aldh6a1	12:84409070-84451014	1.6276	5e-05	0.000269097
XLOC_027513	Wdr31	4:62448652-62470896	1.6274	0.00955	0.0274518
XLOC_009039	Zfp36l1	12:80107759-80113013	1.62722	5e-05	0.000269097
XLOC_000062	Prex2	1:10993464-11303681	1.62663	0.0004	0.00175494
XLOC_006248	Adam11	11:102761438-102780262	1.62632	0.01275	0.0349631
XLOC_021911	Mapk8ip1	2:92382537-92401263	1.62551	5e-05	0.000269097
XLOC_014096	Amigo2	15:97244073-97385748	1.62402	0.00015	0.000729136
XLOC_023976	Dkk2	3:132085291-132180304	1.62168	5e-05	0.000269097
XLOC_019911	Gm28230,Hoxd3,Hoxd4,Mir10b	2:74703247-74762896	1.62139	0.0004	0.00175494
XLOC_016842	Slc25a27	17:43641641-43667171	1.62137	0.0007	0.00288566
XLOC_037356	Zfp14	7:30036189-30051380	1.62065	5e-05	0.000269097
XLOC_020598	Syndig1	2:149829210-150004497	1.61988	5e-05	0.000269097
XLOC_017878	Zfp608	18:54888044-55079414	1.61804	5e-05	0.000269097
XLOC_017753	Nrep	18:33437017-33472448	1.61753	5e-05	0.000269097
XLOC_004488	Man1a	10:53904787-54075796	1.61698	5e-05	0.000269097
XLOC_013042	Cpq	15:33083128-33616712	1.61372	5e-05	0.000269097
XLOC_003796	Shc2	10:79617921-79639520	1.61049	0.00485	0.0153748
XLOC_011265	Nudt13	14:20294689-20317578	1.60736	0.0001	0.000508143
XLOC_013633	Fbxl7	15:26540459-26895941	1.60719	5e-05	0.000269097
XLOC_005008	Ikzf4	10:128630842-128669024	1.60615	0.00725	0.0217069
XLOC_018348	Cd274	19:29367454-29388095	1.60512	0.0007	0.00288566
XLOC_036286	Ppfibp2	7:107595206-107758032	1.60356	5e-05	0.000269097
XLOC_005608	2410006H16Rik	11:62602876-62604807	1.60287	5e-05	0.000269097
XLOC_000640	Gm9747	1:82233055-82291617	1.60095	0.0007	0.00288566
XLOC_018540	Adrb1	19:56722371-56724862	1.60091	0.00045	0.00195209
XLOC_018919	Ch25h	19:34473785-34481546	1.60067	5e-05	0.000269097
XLOC_022690	Ppp4r1l-ps	2:173579319-173659640	1.60024	0.00015	0.000729136
XLOC_003481	Vnn1	10:23894687-23905343	1.59869	0.0001	0.000508143
XLOC_027522	Akna	4:63366813-63410755	1.59733	5e-05	0.000269097
XLOC_007376	Gm11425,Slfn10-ps,Slfn8	11:82999043-83070678	1.596	0.00555	0.0171986
XLOC_001364	Creg1	1:165763745-165775308	1.59594	5e-05	0.000269097
XLOC_044735	Arhgef6	X:57231484-57338787	1.59443	0.0009	0.00360357
XLOC_013489	Mettl7a1	15:100303966-100314759	1.59216	5e-05	0.000269097
XLOC_012442	Txndc16	14:45133672-45281230	1.59104	5e-05	0.000269097
XLOC_040185	Letm2	8:25578491-25597989	1.59028	0.0032	0.0107943
XLOC_019015	Fbxw4	19:45560614-45660506	1.58902	5e-05	0.000269097
XLOC_030448	Man2b2	5:36803835-36830653	1.58793	5e-05	0.000269097
XLOC_003879	Ankrd24	10:81627846-81647610	1.58709	0.0001	0.000508143
XLOC_014340	Tmem191c	16:17276299-17430826	1.58612	0.0172	0.0448658
XLOC_024807	Mab21l2	3:86224234-86782705	1.58407	0.0007	0.00288566
XLOC_019406	Il1rn	2:24336852-24351664	1.58406	0.00815	0.0239905
XLOC_039682	Man2b1	8:85083268-85098739	1.58037	5e-05	0.000269097
XLOC_020379	Sord	2:122234748-122265340	1.57981	5e-05	0.000269097
XLOC_014460	Fam43a	16:30599722-30602797	1.57921	5e-05	0.000269097
XLOC_041063	Vwa5a	9:38718267-38750854	1.57744	5e-05	0.000269097
XLOC_004423	BC021785,G630090E17Rik	10:39944861-39986646	1.57721	0.00465	0.0148196
XLOC_024865	Efna1	3:89271732-89281142	1.57601	0.00035	0.00155906
XLOC_030441	Sorcs2	5:36013071-36398198	1.57495	5e-05	0.000269097
XLOC_043980	Drp2	X:134404522-134456755	1.57479	5e-05	0.000269097
XLOC_025797	Epha7	4:28813130-28967499	1.57471	0.0002	0.000946893
XLOC_008226	1700047I17Rik2	12:55199532-55382533	1.57291	0.0136	0.0369002
XLOC_004293	Adgrg6	10:14402158-14545695	1.5723	5e-05	0.000269097
XLOC_005734	Rnf167	11:70644195-70651421	1.57219	0.0001	0.000508143
XLOC_014058	Arsa	15:89472475-89484847	1.57204	5e-05	0.000269097
XLOC_029136	Mir7025,Pdgfra	5:75152291-75198215	1.57141	5e-05	0.000269097
XLOC_008382	Acot1,Acot2,Acot3,Acot4,Acot6	12:83987621-84111552	1.57029	5e-05	0.000269097
XLOC_015845	Neu1	17:34931252-34935953	1.56845	5e-05	0.000269097
XLOC_005624	Pmp22	11:63128981-63159548	1.56527	5e-05	0.000269097
XLOC_008844	Hbp1	12:31654868-31950535	1.56513	5e-05	0.000269097
XLOC_021328	Dnm1	2:32308470-32381938	1.56437	5e-05	0.000269097
XLOC_018068	Pcx	19:4510471-4621752	1.56384	5e-05	0.000269097
XLOC_016340	Igf2r	17:12682405-12868143	1.56223	5e-05	0.000269097
XLOC_036836	Peg3	7:6703891-6730431	1.56166	5e-05	0.000269097
XLOC_040437	Calr3	8:72424175-72443870	1.56163	0.0059	0.0181672
XLOC_019910	Hoxd8	2:74703247-74762896	1.55909	5e-05	0.000269097
XLOC_000392	Plcl1	1:55405880-55764805	1.55783	5e-05	0.000269097
XLOC_038961	Fuom	7:140093394-140102441	1.55531	0.00015	0.000729136
XLOC_027654	Cdkn2a	4:89274470-89294653	1.55485	5e-05	0.000269097
XLOC_039849	Cdh3	8:106510489-106556908	1.55348	5e-05	0.000269097
XLOC_014663	Pros1	16:62854306-62929346	1.55266	5e-05	0.000269097
XLOC_012929	A330035P11Rik	14:122098383-122106974	1.55136	0.002	0.00720847
XLOC_008558	Dlk1	12:109452822-109463336	1.54848	5e-05	0.000269097
XLOC_042043	Rab3d	9:21907490-21918192	1.54827	5e-05	0.000269097
XLOC_024327	Naaladl2	3:23798101-25144261	1.54825	0.0066	0.0199753
XLOC_039230	Gm26853	8:19784578-19799577	1.54404	0.00385	0.0126041
XLOC_024006	Manba	3:135485610-135571404	1.5434	5e-05	0.000269097
XLOC_039023	Igf2	7:142650764-142670356	1.542	5e-05	0.000269097
XLOC_010452	Hist1h4n	13:21831766-21832196	1.54112	0.0181	0.0467298
XLOC_042294	Gm684	9:51270257-51284210	1.54036	0.00325	0.0109292
XLOC_034774	Eps8l1	7:4424769-4480487	1.53903	0.01235	0.0340443
XLOC_029177	Adgrl3	5:81019619-81825133	1.53894	5e-05	0.000269097
XLOC_008560	Gm27300,Meg3,Mir1906-1,Mir770	12:109541000-109571741	1.53873	5e-05	0.000269097
XLOC_034700	Tm7sf3	6:146602351-146676366	1.53651	5e-05	0.000269097
XLOC_027454	Epb41l4b	4:56991971-57143648	1.53405	5e-05	0.000269097
XLOC_015275	Epha3	16:63538574-63864166	1.53336	5e-05	0.000269097
XLOC_022112	Bmf	2:118528756-118554745	1.53262	0.00715	0.0214516
XLOC_038702	Plekha7	7:116123484-116308376	1.53253	0.0054	0.0167893
XLOC_012454	Bmp4	14:46379413-46390669	1.53173	5e-05	0.000269097
XLOC_014506	Heg1	16:33684465-33819934	1.53061	5e-05	0.000269097
XLOC_000608	Slc4a3	1:75546265-75562689	1.53007	5e-05	0.000269097
XLOC_038944	Ebf3	7:137193672-137314871	1.52959	5e-05	0.000269097
XLOC_031259	Tctn1	5:122206803-122264460	1.52442	5e-05	0.000269097
XLOC_021419	Nr6a1	2:38723369-38927688	1.52427	0.0007	0.00288566
XLOC_043364	Cxx1c	X:53577086-53609239	1.52345	0.00015	0.000729136
XLOC_028629	Fgl2	5:21186254-21424677	1.52336	5e-05	0.000269097
XLOC_027466	Lpar1	4:58435251-58553992	1.52301	5e-05	0.000269097
XLOC_017961	Poli	18:70508616-70530620	1.52205	5e-05	0.000269097
XLOC_019570	Fam102a	2:32535324-32569756	1.52128	0.0005	0.00214204
XLOC_004967	Dtx3	10:127190377-127211622	1.51986	5e-05	0.000269097
XLOC_042675	Clstn2	9:97444392-98033224	1.51765	5e-05	0.000269097
XLOC_000605	Inha	1:75507076-75510366	1.51317	0.0007	0.00288566
XLOC_038154	St8sia2	7:73939118-74013690	1.51241	5e-05	0.000269097
XLOC_004932	Irak3	10:120141647-120224917	1.51181	0.00025	0.00115564
XLOC_013923	C1qtnf6	15:78523345-78529630	1.51128	5e-05	0.000269097
XLOC_016321	Rnaset2a	17:8116949-8148097	1.5096	5e-05	0.000269097
XLOC_035285	Zfp383	7:29908222-29916813	1.50954	5e-05	0.000269097
XLOC_034693	Bhlhe41	6:145858242-145865645	1.50807	5e-05	0.000269097
XLOC_012336	Fam213a	14:40993735-41013788	1.50801	5e-05	0.000269097
XLOC_024746	Fnip2	3:79336660-79567796	1.50511	5e-05	0.000269097
XLOC_002328	Glb1l,Gm27943	1:75171716-75210813	1.50483	0.00095	0.00378527
XLOC_018207	Ms4a4d	19:11536785-11558514	1.50446	5e-05	0.000269097
XLOC_010139	Mef2c	13:83504033-83667080	1.50409	5e-05	0.000269097
XLOC_006543	Emid1	11:5106156-5152271	1.50403	0.00225	0.0079822
XLOC_044860	Pnck	X:73655993-73660117	1.5033	0.00415	0.0134352
XLOC_031684	Col1a2	6:4504813-4541544	1.50159	5e-05	0.000269097
XLOC_031224	Sdsl	5:120458185-120472810	1.50041	0.01295	0.0354448
XLOC_025665	Fam110b	4:5644089-6108223	1.50022	5e-05	0.000269097
XLOC_038777	Zkscan2	7:123475383-123500636	1.49983	0.0023	0.00813536
XLOC_003427	Fuca2	10:13499539-13519035	1.4981	5e-05	0.000269097
XLOC_042811	Klhdc8b	9:108447635-108465938	1.49369	0.0166	0.043526
XLOC_041400	Gm27186,Rab27a	9:73044832-73097629	1.49045	5e-05	0.000269097
XLOC_032142	C530044C16Rik	6:50776114-50815264	1.48948	0.0051	0.0160047
XLOC_001271	BC026585	1:157458576-157492638	1.48817	0.00835	0.0244857
XLOC_010180	Lhfpl2	13:94057795-94195491	1.48713	5e-05	0.000269097
XLOC_023607	Hist2h2aa1,Hist2h3c1	3:96242055-96248509	1.48648	0.00015	0.000729136
XLOC_040275	Tlr3	8:45395664-45410608	1.48541	5e-05	0.000269097
XLOC_033234	Samd9l	6:3372256-3399572	1.48489	0.00085	0.00344123
XLOC_014294	Snx29	16:11322904-11759097	1.48415	0.00115	0.00446938
XLOC_001219	Fam129a	1:151571185-151721939	1.48049	5e-05	0.000269097
XLOC_026326	Ror1	4:100095790-100444765	1.48016	5e-05	0.000269097
XLOC_021507	Wdsub1	2:59852224-59882595	1.47979	5e-05	0.000269097
XLOC_028373	-	4:149433859-149438175	1.47636	0.00145	0.00544633
XLOC_030912	Scarb2	5:92441313-92506833	1.47349	5e-05	0.000269097
XLOC_037375	Arhgap33	7:30522225-30535060	1.47278	0.0001	0.000508143
XLOC_026028	Slc44a1	4:53440412-53622478	1.47123	5e-05	0.000269097
XLOC_005492	Gm2a	11:55097922-55113029	1.47031	5e-05	0.000269097
XLOC_024849	Syt11	3:88744681-88775164	1.46475	5e-05	0.000269097
XLOC_017858	Cdo1	18:46713199-46728547	1.46374	5e-05	0.000269097
XLOC_040298	Tenm3	8:48225665-48869901	1.46313	5e-05	0.000269097
XLOC_011925	Nudt18	14:70577708-70582571	1.45849	5e-05	0.000269097
XLOC_044084	Tmem164	X:142681405-142843494	1.45661	5e-05	0.000269097
XLOC_012841	Pcdh20	14:88464742-88471396	1.45556	0.00315	0.0106503
XLOC_020881	Tshz2	2:169632690-170073405	1.45533	5e-05	0.000269097
XLOC_042616	Tbc1d2b	9:90163068-90270940	1.45435	5e-05	0.000269097
XLOC_027365	Fbxo10	4:45018582-45084604	1.45277	5e-05	0.000269097
XLOC_029470	Idua	5:108629769-108684557	1.45052	5e-05	0.000269097
XLOC_039691	Phkb	8:85717556-86061376	1.44955	5e-05	0.000269097
XLOC_004854	Tmtc2	10:105187662-105583874	1.4464	0.0012	0.00463484
XLOC_045550	Rab9	X:166457251-166479867	1.44475	5e-05	0.000269097
XLOC_018050	Unc93b1	19:3935033-3949341	1.44217	5e-05	0.000269097
XLOC_024866	Efna3	3:89313898-89322965	1.44201	0.00025	0.00115564
XLOC_025144	Olfml3	3:103721776-103738204	1.44016	5e-05	0.000269097
XLOC_039568	Insl3,Jak3	8:71676273-71690575	1.43953	5e-05	0.000269097
XLOC_005908	Tmem98	11:80810174-80822033	1.43942	5e-05	0.000269097
XLOC_033009	Clec2d	6:129180614-129186534	1.43907	5e-05	0.000269097
XLOC_021298	Ccbl1	2:30185123-30206184	1.43783	0.00015	0.000729136
XLOC_030439	Htra3	5:35652022-35679782	1.43714	5e-05	0.000269097
XLOC_027240	Pnrc1	4:33245422-33290163	1.43709	5e-05	0.000269097
XLOC_004725	Tle6	10:81590903-81601073	1.43648	0.00235	0.0082943
XLOC_013020	Fam134b	15:25843263-25973687	1.43641	5e-05	0.000269097
XLOC_007501	Pdk2	11:95026212-95041374	1.4354	0.0001	0.000508143
XLOC_040106	Angpt2	8:18595130-18803502	1.43528	0.00195	0.00705153
XLOC_026700	Snhg12,Snora44,Snora61,Snord99	4:132308677-132311024	1.43525	5e-05	0.000269097
XLOC_004949	-	10:122979377-122982337	1.43497	0.0013	0.00496981
XLOC_020129	Lrp4	2:91457462-91514107	1.43435	0.0001	0.000508143
XLOC_006197	-	11:100971438-100972307	1.4323	0.01955	0.0499421
XLOC_026350	Sgip1	4:102741296-103011965	1.43198	0.00105	0.00413221
XLOC_014158	Pou6f1	15:100575317-100600414	1.43135	5e-05	0.000269097
XLOC_009993	Fbxl21	13:56522381-56540166	1.43132	0.0089	0.0258327
XLOC_022371	Cd93	2:148436639-148443563	1.43047	0.0002	0.000946893
XLOC_018376	Fas	19:34290658-34327770	1.43029	5e-05	0.000269097
XLOC_008997	Dhrs7	12:72650355-72664828	1.43019	5e-05	0.000269097
XLOC_025329	Rwdd3	3:121155397-121171695	1.4301	0.0014	0.00529495
XLOC_014205	Calcoco1	15:102706778-102722178	1.42908	5e-05	0.000269097
XLOC_019801	Gca	2:62664284-63184287	1.42705	0.01185	0.0329222
XLOC_021214	BC029214	2:25455138-25461094	1.42609	5e-05	0.000269097
XLOC_029966	Sdk1	5:141241489-142215586	1.42594	0.00045	0.00195209
XLOC_029392	Ptpn13	5:103425162-103598359	1.42431	5e-05	0.000269097
XLOC_037656	Flt3l	7:45131188-45136432	1.42399	0.00805	0.0237388
XLOC_020433	Mertk	2:128698811-128802976	1.42215	5e-05	0.000269097
XLOC_030580	Ccdc149	5:52374650-52471543	1.42206	0.0008	0.00325894
XLOC_008729	Klhl29	12:5077211-5375710	1.42035	5e-05	0.000269097
XLOC_039385	Ppp1r3b	8:35375740-35388135	1.4202	5e-05	0.000269097
XLOC_004999	Myl6b	10:128494156-128498794	1.41868	0.0007	0.00288566
XLOC_018466	Sema4g	19:44989021-45003649	1.41828	0.00015	0.000729136
XLOC_019109	Csf2ra	19:61224240-61228418	1.41444	5e-05	0.000269097
XLOC_015074	Nrros	16:32142784-32165594	1.41384	0.0123	0.0339208
XLOC_013046	Matn2	15:34306468-34436544	1.41367	5e-05	0.000269097
XLOC_027139	Pdp1	4:11958183-11966452	1.41347	5e-05	0.000269097
XLOC_003177	Ifi205	1:174011997-174031810	1.41219	0.00175	0.00642042
XLOC_029969	Ap5z1	5:142462313-142479015	1.41012	5e-05	0.000269097
XLOC_018044	Cpt1a	19:3322700-3385732	1.41008	5e-05	0.000269097
XLOC_031252	Acad10	5:121621025-121660514	1.40914	0.00415	0.0134352
XLOC_001545	Lefty1	1:180935021-180938430	1.40818	0.01305	0.0356441
XLOC_028462	Agrn	4:156165289-156197488	1.40811	5e-05	0.000269097
XLOC_001127	Kif21b	1:136131388-136178233	1.40703	5e-05	0.000269097
XLOC_025031	Hist2h3c2	3:96238107-96239127	1.40365	0.00465	0.0148196
XLOC_038371	Aamdc	7:97550330-97579497	1.40142	5e-05	0.000269097
XLOC_009825	Serpinb9,Serpinb9d	13:33003249-33203129	1.39899	0.0017	0.00625449
XLOC_031236	Oas1c	5:120777795-120812514	1.39896	0.00345	0.0114839
XLOC_020375	B2m,Trim69	2:122120107-122186189	1.39871	5e-05	0.000269097
XLOC_025936	Gm23257,Tmem8b	4:43659621-43692850	1.39863	0.00955	0.0274518
XLOC_012785	Itm2b	14:73356047-73385336	1.39861	5e-05	0.000269097
XLOC_042263	-	9:48537638-48591807	1.39852	0.00145	0.00544633
XLOC_031413	Vps37d	5:135072899-135078266	1.39813	0.00025	0.00115564
XLOC_000830	D2hgdh,Gm18666,Gm7889	1:93824908-93985816	1.39658	5e-05	0.000269097
XLOC_024636	E130311K13Rik	3:63914683-63929472	1.39484	5e-05	0.000269097
XLOC_013315	Tef	15:81800790-81826863	1.39468	5e-05	0.000269097
XLOC_006496	Narf	11:121237229-121258131	1.39357	0.00035	0.00155906
XLOC_010791	Ctla2a	13:60934154-60936625	1.39198	5e-05	0.000269097
XLOC_015872	H2-Q1,H2-Q4	17:35320404-35385434	1.39082	5e-05	0.000269097
XLOC_018524	Pdcd4	19:53892230-54033268	1.39063	0.01075	0.0303683
XLOC_001405	Cfap126	1:171113917-171126967	1.39039	0.0036	0.0119166
XLOC_037293	Ltbp4	7:27305135-27337692	1.38943	5e-05	0.000269097
XLOC_007826	Fam20a	11:109669748-109722279	1.38757	5e-05	0.000269097
XLOC_012866	Klf12	14:99866003-100284921	1.38413	5e-05	0.000269097
XLOC_006163	Igfbp4	11:99040027-99054392	1.38352	5e-05	0.000269097
XLOC_017932	Atp8b1	18:64528978-64661000	1.38301	5e-05	0.000269097
XLOC_009567	Itgb8	12:119158021-119239040	1.38292	0.0001	0.000508143
XLOC_010917	Arsk	13:76060421-76098660	1.38278	5e-05	0.000269097
XLOC_013529	Tns2	15:102098467-102116401	1.38086	5e-05	0.000269097
XLOC_016238	Dync2li1	17:84626491-84655558	1.38053	5e-05	0.000269097
XLOC_026498	Tmem53	4:117213332-117268809	1.37795	0.0005	0.00214204
XLOC_012919	Dzip1	14:118875519-118925731	1.37788	5e-05	0.000269097
XLOC_000072	Sulf1	1:12692276-12861192	1.37556	5e-05	0.000269097
XLOC_002362	Serpine2	1:79794196-79861180	1.37553	5e-05	0.000269097
XLOC_041269	Hexa	9:59539666-59565105	1.37495	5e-05	0.000269097
XLOC_015775	Cyp4f17	17:32506147-32531043	1.37401	5e-05	0.000269097
XLOC_005873	Unc119	11:78343481-78349164	1.37261	5e-05	0.000269097
XLOC_001050	Rab7b	1:131688691-131715439	1.37097	5e-05	0.000269097
XLOC_011280	Kat6b	14:21481433-21672478	1.37074	5e-05	0.000269097
XLOC_039073	Mcoln1	8:3500456-3515232	1.37017	5e-05	0.000269097
XLOC_019341	Plxdc2	2:16355776-16761699	1.36747	5e-05	0.000269097
XLOC_038567	Tpp1	7:105744846-105752207	1.36604	5e-05	0.000269097
XLOC_034357	C3ar1	6:122847137-122856161	1.36584	5e-05	0.000269097
XLOC_037475	Lrp3	7:35186384-35215498	1.36573	5e-05	0.000269097
XLOC_023560	Sema6c	3:95160456-95174024	1.36512	0.0006	0.00251697
XLOC_033621	Jazf1	6:52768074-53068723	1.36441	0.00015	0.000729136
XLOC_000129	Tmem14a	1:21166468-21230167	1.36414	0.0005	0.00214204
XLOC_016958	Ptprs	17:56412430-56476483	1.36384	5e-05	0.000269097
XLOC_000031	Pcmtd1	1:7088919-7173628	1.36239	5e-05	0.000269097
XLOC_011045	Pik3r1	13:101680562-101768217	1.36232	5e-05	0.000269097
XLOC_007942	Sgsh	11:119307767-119355536	1.36198	5e-05	0.000269097
XLOC_002061	-	1:45360882-45374101	1.36193	5e-05	0.000269097
XLOC_028355	Fbxo44	4:148152618-148166424	1.361	5e-05	0.000269097
XLOC_042776	Hemk1	9:107327083-107338350	1.36027	0.00265	0.00919466
XLOC_020830	Ctsa	2:164830731-164857711	1.36006	5e-05	0.000269097
XLOC_040273	Cyp4v3,Klkb1	8:45269441-45333216	1.35847	5e-05	0.000269097
XLOC_005931	Slfn2	11:82999043-83070678	1.35844	0.00145	0.00544633
XLOC_019990	Ube2l6	2:84798807-84810335	1.35771	5e-05	0.000269097
XLOC_017306	Egr1,Kdm3b	18:34758905-34864984	1.35739	0.00365	0.0120639
XLOC_027273	Ddx58	4:40203772-40239828	1.35562	5e-05	0.000269097
XLOC_028445	Mib2	4:155654628-155669198	1.3553	5e-05	0.000269097
XLOC_004529	2010107G23Rik	10:62107654-62143920	1.35297	0.00635	0.0193662
XLOC_037402	Scn1b	7:31116523-31127034	1.35185	5e-05	0.000269097
XLOC_011876	Kif13b	14:64631038-64809663	1.3517	5e-05	0.000269097
XLOC_027775	Acot11	4:106733888-106816665	1.35147	0.0003	0.00136132
XLOC_006747	Stc2	11:31357219-31370991	1.35141	0.0001	0.000508143
XLOC_013680	Gm15941,Ncald	15:37366174-37792570	1.35075	0.0001	0.000508143
XLOC_002028	Mfsd9	1:40771384-40790687	1.34922	0.00015	0.000729136
XLOC_009680	Zfp184	13:21940373-21960779	1.3487	0.0066	0.0199753
XLOC_006526	Tcn2	11:3917191-3932159	1.34828	5e-05	0.000269097
XLOC_043917	Pcdh11x	X:120290258-120910622	1.34804	5e-05	0.000269097
XLOC_034133	Adamts9	6:92772698-93272979	1.34536	5e-05	0.000269097
XLOC_008719	Ncoa1	12:4247362-4477182	1.34473	5e-05	0.000269097
XLOC_044317	Mid1	X:169685187-170005889	1.344	5e-05	0.000269097
XLOC_011953	Ccdc122	14:77024199-77112257	1.34252	0.0013	0.00496981
XLOC_022816	Pkia	3:7366622-7445366	1.33987	0.00035	0.00155906
XLOC_024057	Gbp2	3:142620496-142638008	1.33951	5e-05	0.000269097
XLOC_031850	Cpa4	6:30568203-30592418	1.3377	0.0062	0.0189617
XLOC_026738	Paqr7	4:134496696-134510235	1.33656	5e-05	0.000269097
XLOC_032732	Itpr1	6:108213095-108551111	1.33611	0.00015	0.000729136
XLOC_021342	Slc2a8	2:32972838-32982083	1.33581	5e-05	0.000269097
XLOC_013575	AW549877	15:3981835-3995774	1.33496	5e-05	0.000269097
XLOC_035424	Cebpa	7:35118043-35121928	1.33473	5e-05	0.000269097
XLOC_012584	Efs	14:54916542-54929266	1.33375	5e-05	0.000269097
XLOC_033182	Sspn	6:145931640-145965223	1.33127	5e-05	0.000269097
XLOC_003923	Timp3	10:86055124-86498896	1.331	5e-05	0.000269097
XLOC_023234	Ptx3	3:66053557-66296837	1.33087	5e-05	0.000269097
XLOC_018679	Dnajc4,Vegfb	19:6982472-6992587	1.33064	5e-05	0.000269097
XLOC_002250	Gm37285,Kansl1l	1:66700830-66817562	1.33052	0.00505	0.0158858
XLOC_040595	Bbs2	8:94067953-94098811	1.32988	0.00155	0.00577723
XLOC_025052	Polr3gl	3:96576983-96594181	1.32986	5e-05	0.000269097
XLOC_041124	C1qtnf5,Mfrp	9:44066326-44121947	1.32936	0.00495	0.0156388
XLOC_015003	-	16:21331899-21333373	1.32833	0.0006	0.00251697
XLOC_010177	Arsb	13:93771678-93943016	1.32827	5e-05	0.000269097
XLOC_044614	Lamp2	X:38401356-38456454	1.32648	5e-05	0.000269097
XLOC_002400	Dner	1:84369838-84696221	1.32599	0.0002	0.000946893
XLOC_040397	Ifi30	8:70762773-70766663	1.32403	5e-05	0.000269097
XLOC_044069	Atg4a	X:140956906-141164448	1.32398	5e-05	0.000269097
XLOC_016252	Prkce	17:86167757-86657979	1.32241	5e-05	0.000269097
XLOC_042044	Tmem205	9:21921009-21948907	1.3221	0.01265	0.0347471
XLOC_041022	Siae	9:37613818-37648886	1.31982	5e-05	0.000269097
XLOC_028743	Atraid	5:31036035-31054623	1.31942	5e-05	0.000269097
XLOC_030220	Cd36	5:17781689-17888801	1.31577	0.00135	0.00513251
XLOC_023044	Abhd18,Gm2011	3:40818102-40938138	1.31495	0.0043	0.0138558
XLOC_016636	H2-K1	17:33996016-34000333	1.31347	5e-05	0.000269097
XLOC_029485	Gm26779	5:109674544-110058032	1.31239	0.00155	0.00577723
XLOC_013841	Ly6c1	15:75044017-75048830	1.3091	5e-05	0.000269097
XLOC_002007	Chst10	1:38863866-38898161	1.30843	0.00085	0.00344123
XLOC_012713	Scara3	14:65919363-65953998	1.30734	5e-05	0.000269097
XLOC_006846	Irgm1	11:48861967-49135387	1.30726	5e-05	0.000269097
XLOC_041544	Adamts7	9:90163068-90270940	1.30551	0.0052	0.0162678
XLOC_003429	Hivep2	10:13965684-14154446	1.3038	5e-05	0.000269097
XLOC_016498	Gnptg	17:25188396-25240128	1.30071	5e-05	0.000269097
XLOC_029992	D130017N08Rik	5:143758248-143768671	1.30032	0.01145	0.0319804
XLOC_001316	Dnm3os,Gm38304,Pigc	1:161942085-162479943	1.30013	5e-05	0.000269097
XLOC_016568	Trp53cor1	17:29055512-29079096	1.29881	0.0035	0.0116267
XLOC_004191	Itga7	10:128933759-128960988	1.29879	5e-05	0.000269097
XLOC_016085	Plcl2	17:50509152-50688493	1.29541	0.0002	0.000946893
XLOC_032630	Aldh1l1,RP24-457L7.3	6:90486392-90600203	1.29444	0.0133	0.0362062
XLOC_006001	Gm11492,Sept4	11:87566652-87590539	1.29412	0.001	0.00396041
XLOC_014917	Fgd4	16:16416916-16600549	1.29378	0.00035	0.00155906
XLOC_003225	Adck3	1:179959983-180199602	1.29299	0.01785	0.0462118
XLOC_034954	Bbc3	7:16309570-16318205	1.2914	5e-05	0.000269097
XLOC_002936	Mr1	1:155127276-155146814	1.29048	5e-05	0.000269097
XLOC_007510	Ngfr	11:95568817-95587735	1.29019	0.0001	0.000508143
XLOC_017251	Mapre2	18:23752332-23893861	1.29011	5e-05	0.000269097
XLOC_022808	Zfhx4	3:5176995-5416296	1.28978	5e-05	0.000269097
XLOC_005376	Trim7	11:48825345-48853493	1.28874	0.0147	0.0392589
XLOC_025229	Gstm2	3:107981701-107986453	1.28847	5e-05	0.000269097
XLOC_022931	Pld1	3:27938221-28133533	1.28807	5e-05	0.000269097
XLOC_041441	C920006O11Rik	9:78175902-78178882	1.28555	0.00375	0.0123353
XLOC_040521	Nfix	8:84699875-84800378	1.2852	5e-05	0.000269097
XLOC_041534	Bcl2a1b,Gm29094,Mthfs	9:89199208-89377713	1.28459	0.00125	0.00480389
XLOC_008651	Adssl1	12:112620027-112641366	1.2843	0.0009	0.00360357
XLOC_002620	Gli2	1:118833969-119054189	1.28298	5e-05	0.000269097
XLOC_032127	Gpnmb,Malsu1	6:49036457-49214957	1.28246	5e-05	0.000269097
XLOC_007568	Fbxl20,Gm11632	11:98082532-98150447	1.28237	5e-05	0.000269097
XLOC_019493	Ralgds	2:28513117-28553081	1.28194	5e-05	0.000269097
XLOC_005772	Shpk	11:73199459-73224519	1.28075	0.00065	0.00270421
XLOC_032107	Lrrc61	6:48554795-48572789	1.28013	0.0028	0.00963603
XLOC_023780	Amigo1	3:108186334-108192286	1.27972	0.0025	0.00873434
XLOC_015609	Hcfc1r1	17:23668613-23675307	1.2795	5e-05	0.000269097
XLOC_040644	B3gnt9	8:105225144-105255153	1.27896	5e-05	0.000269097
XLOC_039232	-	8:19945671-20022512	1.27833	0.00055	0.00232959
XLOC_041980	Naalad2	9:18321500-18402995	1.27772	0.0044	0.0141259
XLOC_016997	-	17:63046075-63050552	1.27761	0.0019	0.00690502
XLOC_007978	Dcxr	11:120724355-120727310	1.27298	5e-05	0.000269097
XLOC_024293	Bhlhe22	3:18052015-18057517	1.27099	0.0037	0.0122014
XLOC_032941	Acrbp,Ing4,RP24-503A2.6	6:125009144-125063267	1.26908	0.0002	0.000946893
XLOC_003349	Sertad4	1:192844460-192856879	1.26797	5e-05	0.000269097
XLOC_001341	Ccdc181	1:164275584-164287847	1.26786	0.0003	0.00136132
XLOC_015510	Ermard,Gm28869,Gm28873	17:14978863-15074993	1.2677	0.00105	0.00413221
XLOC_028739	Emilin1	5:30913401-30921277	1.26733	5e-05	0.000269097
XLOC_042972	Ppp2r3d	9:124441769-124442751	1.2663	0.00575	0.017747
XLOC_045282	Armcx6	X:134748322-134754971	1.26622	0.00235	0.0082943
XLOC_006222	Tmem106a	11:101582241-101591959	1.26538	0.00035	0.00155906
XLOC_045278	Gla	X:134588148-134601125	1.26441	5e-05	0.000269097
XLOC_035791	Ttc23	7:67647286-67762912	1.2614	5e-05	0.000269097
XLOC_018125	Cdc42bpg	19:6306231-6325657	1.26054	5e-05	0.000269097
XLOC_035788	Lysmd4	7:67222543-67373416	1.25974	0.01875	0.0481613
XLOC_017643	Mkx	18:6910458-7004780	1.25611	0.01705	0.0445455
XLOC_017171	Svil	18:4920325-5119299	1.25599	5e-05	0.000269097
XLOC_004818	Cep83os	10:94673492-94688613	1.25558	0.0006	0.00251697
XLOC_005118	Aebp1	11:5849494-5872161	1.254	5e-05	0.000269097
XLOC_016612	Cyp4f13	17:32924687-32947402	1.25365	0.00185	0.00674763
XLOC_014562	B4galt4	16:38742263-38769049	1.2534	5e-05	0.000269097
XLOC_039048	Mrgpre	7:143778362-143784500	1.25275	0.00015	0.000729136
XLOC_023023	Gm43820,Spry1	3:37638578-37647952	1.25269	5e-05	0.000269097
XLOC_037556	AW146154,Gm20449,Vmn2r57	7:41399377-41499890	1.2502	0.0015	0.00561162
XLOC_026890	Dhrs3	4:144892826-144928209	1.25017	5e-05	0.000269097
XLOC_005979	Tbx4	11:85886374-85916097	1.2499	0.0002	0.000946893
XLOC_039879	Zfp612	8:110079755-110102753	1.24951	0.0052	0.0162678
XLOC_044865	Renbp	X:73922120-73930850	1.24919	5e-05	0.000269097
XLOC_027049	B930041F14Rik	4:155694336-155696483	1.2491	5e-05	0.000269097
XLOC_017887	2003-03-01	18:56761715-56925548	1.24847	0.00015	0.000729136
XLOC_015820	Tap2	17:34197720-34216321	1.24671	0.00045	0.00195209
XLOC_045123	Zdhhc15	X:104536968-104671064	1.24482	5e-05	0.000269097
XLOC_028917	Slit2	5:47907237-48307735	1.24289	5e-05	0.000269097
XLOC_008123	Klf11	12:24651370-24662782	1.24251	0.0001	0.000508143
XLOC_031103	Hscb	5:110829069-110839791	1.24162	0.00035	0.00155906
XLOC_040382	Slc25a42	8:70184339-70212305	1.23989	5e-05	0.000269097
XLOC_041734	Cdhr4,Gm20661,Gm20662,Ip6k1,Uba7	9:107975504-108048782	1.23888	5e-05	0.000269097
XLOC_032753	Lmcd1	6:112273757-112330425	1.2383	5e-05	0.000269097
XLOC_023410	Thbs3	3:89202914-89227088	1.2349	0.0004	0.00175494
XLOC_015165	Boc	16:44485044-44558897	1.23361	5e-05	0.000269097
XLOC_004993	Coq10a	10:128362654-128370032	1.23242	5e-05	0.000269097
XLOC_003877	Tle2	10:81572611-81590845	1.23138	0.00105	0.00413221
XLOC_018102	Ltbp3	19:5740903-5771401	1.23062	5e-05	0.000269097
XLOC_036000	Nox4	7:87246095-87398710	1.2299	5e-05	0.000269097
XLOC_022288	Gpcpd1	2:132528945-132587729	1.22902	5e-05	0.000269097
XLOC_038575	Gvin1	7:106156555-106215326	1.22767	0.00035	0.00155906
XLOC_031743	Mdfic	6:15720660-15802169	1.22751	5e-05	0.000269097
XLOC_031550	Zfp316	5:143249648-143270022	1.22715	5e-05	0.000269097
XLOC_037590	Iglon5	7:43472903-43490075	1.22448	5e-05	0.000269097
XLOC_035016	Eml2,Mir330	7:19176420-19206482	1.22415	5e-05	0.000269097
XLOC_025577	Adgrl2	3:148815582-149004031	1.22243	5e-05	0.000269097
XLOC_012246	Zcchc24	14:25711641-25769039	1.2223	5e-05	0.000269097
XLOC_035021	Rtn2	7:19282623-19296160	1.22074	0.0014	0.00529495
XLOC_008174	Meox2	12:37108539-37179534	1.21868	0.0071	0.0213211
XLOC_001002	Slc35f5	1:125560594-125595820	1.21751	5e-05	0.000269097
XLOC_025204	Cd53	3:106759920-106790152	1.21696	0.0024	0.00843896
XLOC_023350	Lrba	3:86224234-86782705	1.21532	5e-05	0.000269097
XLOC_003227	Psen2	1:180227003-180274963	1.21316	5e-05	0.000269097
XLOC_010968	Thbs4	13:92751589-92795039	1.21296	0.0051	0.0160047
XLOC_010675	Nhlrc1	13:47012557-47014850	1.21145	0.011	0.0309545
XLOC_017898	Synpo	18:60593972-60660142	1.21136	5e-05	0.000269097
XLOC_004086	Cpm	10:117629499-117687352	1.21118	0.0193	0.0493804
XLOC_016914	Gm36931,Satb1	17:51736186-51834723	1.21089	0.00105	0.00413221
XLOC_008354	Galnt16	12:80509950-80603896	1.21076	5e-05	0.000269097
XLOC_039454	Vegfc	8:54077108-54186454	1.21067	5e-05	0.000269097
XLOC_042705	Pccb	9:100982031-101034898	1.21022	5e-05	0.000269097
XLOC_004232	Gm9770	10:130412246-130413594	1.21002	5e-05	0.000269097
XLOC_010685	Ptpdc1	13:48577869-48625573	1.20971	5e-05	0.000269097
XLOC_014268	Abat	16:8513428-8621822	1.20887	5e-05	0.000269097
XLOC_042325	Scaper	9:55549881-55938113	1.20755	5e-05	0.000269097
XLOC_012987	C1qtnf3	15:10952331-10980150	1.20524	5e-05	0.000269097
XLOC_038764	Gga2	7:121981760-122021222	1.20393	5e-05	0.000269097
XLOC_010149	Edil3	13:88821191-89323223	1.20171	5e-05	0.000269097
XLOC_020437	Gm14027,Zc3h6	2:128965503-129021756	1.20149	0.0009	0.00360357
XLOC_027790	Cpt2	4:107903980-108013532	1.20098	5e-05	0.000269097
XLOC_014831	Adcy9	16:4284885-4474184	1.19989	0.0001	0.000508143
XLOC_005304	Slit3	11:35120892-35713241	1.19977	5e-05	0.000269097
XLOC_042056	Zfp810	9:22276657-22307664	1.19886	5e-05	0.000269097
XLOC_035260	Ech1	7:28825216-28832247	1.19856	5e-05	0.000269097
XLOC_029253	Cxcl1	5:90891073-90893118	1.19855	5e-05	0.000269097
XLOC_035952	RP24-252B21.3,Stard5	7:83631958-83745843	1.19806	0.00035	0.00155906
XLOC_021527	Fap	2:62500924-62574075	1.19804	5e-05	0.000269097
XLOC_037298	Pld3	7:27531999-27553218	1.19712	5e-05	0.000269097
XLOC_022524	Gm14286	2:157543380-157555581	1.19489	0.00165	0.00609621
XLOC_013052	Vps13b	15:35371139-35938246	1.19485	5e-05	0.000269097
XLOC_033535	Tpk1	6:43344794-43666278	1.19482	0.0008	0.00325894
XLOC_022906	Tbl1xr1	3:22076651-22216594	1.19259	0.0003	0.00136132
XLOC_010547	Aldh5a1	13:24905592-24941417	1.19207	0.0006	0.00251697
XLOC_037252	Grik5	7:25009848-25083492	1.19148	0.00835	0.0244857
XLOC_007979	Cbr2	11:120729488-120732114	1.19121	0.0059	0.0181672
XLOC_018901	Prkg1	19:30564486-31765033	1.19101	5e-05	0.000269097
XLOC_000736	Ugt1a1,Ugt1a10,Ugt1a2,Ugt1a5,Ugt1a6a,Ugt1a6b,Ugt1a7c,Ugt1a8,Ugt1a9	1:88055387-88220002	1.19091	5e-05	0.000269097
XLOC_039631	Rnf150	8:82863102-83091277	1.1877	5e-05	0.000269097
XLOC_038948	Mapk1ip1	7:138835822-138883057	1.18619	0.01605	0.0422869
XLOC_016181	Clip4	17:71781946-71863830	1.18606	0.00635	0.0193662
XLOC_033877	Rmnd5a	6:71388633-71440637	1.1857	5e-05	0.000269097
XLOC_004187	Mmp19	10:128790903-128821631	1.18459	0.00015	0.000729136
XLOC_005685	Chd3os	11:69340460-69342641	1.1842	0.01125	0.0315361
XLOC_036007	Ctsc	7:88278084-88310888	1.18382	5e-05	0.000269097
XLOC_003326	Tatdn3	1:191045825-191062932	1.18296	0.00485	0.0153748
XLOC_031251	Acad12	5:121596773-121618938	1.18257	0.00645	0.0196073
XLOC_033390	Ube2h	6:30211288-30304539	1.18227	5e-05	0.000269097
XLOC_008161	Twist1	12:33957661-33973779	1.18134	5e-05	0.000269097
XLOC_022326	Kif16b	2:142617473-142901531	1.18107	5e-05	0.000269097
XLOC_040246	Msr1	8:39581699-39642678	1.17845	0.00985	0.0281352
XLOC_003661	Psap	10:60277626-60302597	1.17831	5e-05	0.000269097
XLOC_004333	Eya4	10:23102966-23350825	1.17818	5e-05	0.000269097
XLOC_015580	Zfp677	17:21383742-21399265	1.17796	0.0005	0.00214204
XLOC_009104	-	12:85597083-85599046	1.17701	0.00475	0.0150869
XLOC_030377	Ift172	5:31253276-31291119	1.17571	5e-05	0.000269097
XLOC_011963	Kbtbd7	14:79426510-79431039	1.17563	5e-05	0.000269097
XLOC_042209	Nlrx1	9:44252619-44268599	1.17537	5e-05	0.000269097
XLOC_018644	Gm27702,Neat1	19:5824651-5875274	1.1739	5e-05	0.000269097
XLOC_004124	Lrig3	10:125965196-126015359	1.17197	5e-05	0.000269097
XLOC_035013	Six5	7:19094288-19098549	1.16938	5e-05	0.000269097
XLOC_008981	Pygl	12:70190810-70234165	1.16861	0.0096	0.0275774
XLOC_018613	Bbs1	19:4886897-4906627	1.16714	0.00165	0.00609621
XLOC_025126	Mab21l3	3:101812812-101848959	1.1656	0.0069	0.0207968
XLOC_026101	Slc31a2	4:62262561-62299842	1.16378	5e-05	0.000269097
XLOC_009915	Rnf144b	13:47122719-47247991	1.16184	0.0006	0.00251697
XLOC_006218	Ifi35	11:101448395-101458724	1.16106	5e-05	0.000269097
XLOC_011864	Ctsb	14:63122461-63177793	1.16101	5e-05	0.000269097
XLOC_000127	Efhc1	1:20951581-20990841	1.15963	0.01745	0.0453915
XLOC_043988	Armcx1	X:134717936-134722015	1.15673	5e-05	0.000269097
XLOC_033469	Parp12	6:39086397-39206789	1.15672	5e-05	0.000269097
XLOC_039678	Fbxw9	8:85036910-85067124	1.15662	0.0087	0.0253645
XLOC_043485	Fmr1,Gm27838	X:68678484-68717963	1.15252	5e-05	0.000269097
XLOC_044417	Rpgr,Srpx	X:10037976-10216920	1.15177	5e-05	0.000269097
XLOC_040161	Ap3m2	8:22787352-22809537	1.15085	5e-05	0.000269097
XLOC_002378	Irs1	1:82233055-82291617	1.15067	5e-05	0.000269097
XLOC_018379	Ifit2	19:34550601-34588902	1.1505	5e-05	0.000269097
XLOC_006873	Zfp354c	11:50811082-50827764	1.14884	5e-05	0.000269097
XLOC_029042	Wdr19	5:65199695-65260415	1.14857	5e-05	0.000269097
XLOC_039099	Cers4	8:4492989-4538187	1.14836	0.00455	0.0145363
XLOC_010283	Il6st	13:112464069-112510086	1.14696	5e-05	0.000269097
XLOC_032425	Tmem150a	6:72355446-72366956	1.14624	0.00055	0.00232959
XLOC_023143	Dclk1	3:55242320-55539068	1.14555	5e-05	0.000269097
XLOC_045519	Nhs	X:161833295-162159808	1.14465	0.0001	0.000508143
XLOC_040765	Hsdl1	8:119561978-119575200	1.14396	5e-05	0.000269097
XLOC_040654	Zdhhc1	8:105472165-105497101	1.14325	5e-05	0.000269097
XLOC_015587	3110052M02Rik,Gm10226,Gm10509	17:21650609-21692539	1.14293	0.00435	0.0139963
XLOC_005805	Mnt	11:74830919-74845725	1.14254	5e-05	0.000269097
XLOC_005693	Sat2	11:69622023-69624255	1.14245	0.0023	0.00813536
XLOC_021018	Pcmtd2	2:181837853-181857461	1.14206	0.00085	0.00344123
XLOC_006245	Fzd2	11:102604351-102616546	1.14186	5e-05	0.000269097
XLOC_026122	6330416G13Rik	4:63558220-63586570	1.13893	0.00045	0.00195209
XLOC_012792	Lrch1	14:74754598-74947877	1.13869	5e-05	0.000269097
XLOC_007452	Scpep1	11:88905927-88955465	1.1384	5e-05	0.000269097
XLOC_037340	Spint2	7:29256322-29282029	1.13786	0.0085	0.0248644
XLOC_000471	Pard3b	1:61638823-62642284	1.13688	0.0062	0.0189617
XLOC_013234	Mir6954,Mroh1	15:76380260-76477269	1.13562	5e-05	0.000269097
XLOC_015854	Ddah2	17:35059034-35062095	1.13442	5e-05	0.000269097
XLOC_029700	P2rx4	5:122707543-122729738	1.13416	5e-05	0.000269097
XLOC_001763	Cpa6	1:10324719-10720185	1.13304	5e-05	0.000269097
XLOC_025254	Gpsm2	3:108653912-108722325	1.13288	5e-05	0.000269097
XLOC_010136	Mblac2	13:81711199-81753275	1.13247	0.0014	0.00529495
XLOC_037131	Bcl3	7:19808461-19822770	1.13158	0.0069	0.0207968
XLOC_031493	Gal3st4,Gm43720,Gpc2	5:138259481-138280008	1.1312	0.00045	0.00195209
XLOC_042584	Cep162	9:87189574-87255539	1.13083	0.0166	0.043526
XLOC_024876	Il6ra	3:89863547-89914053	1.13072	5e-05	0.000269097
XLOC_025934	Gm25262,Npr2	4:43631350-43653594	1.13067	5e-05	0.000269097
XLOC_017787	Cd14	18:36725073-36726736	1.13039	0.00635	0.0193662
XLOC_027009	Gpr153	4:152274111-152285337	1.12723	5e-05	0.000269097
XLOC_041723	Hyal1,Hyal3,Nat6	9:107575819-107587425	1.12716	5e-05	0.000269097
XLOC_043764	Nhsl2	X:101849366-102092243	1.12682	0.00135	0.00513251
XLOC_005540	Gm12258	11:58847157-58861956	1.12617	0.0006	0.00251697
XLOC_008886	Nova1	12:46694516-46818790	1.12611	0.00065	0.00270421
XLOC_018643	Malat1	19:5795581-5802672	1.12553	0.00055	0.00232959
XLOC_037267	Bckdha	7:25626653-25658981	1.12543	5e-05	0.000269097
XLOC_003513	Gm10145	10:27936363-27936828	1.12537	0.0152	0.0403149
XLOC_013637	Fam105a	15:27655070-27681546	1.12533	0.00285	0.00978241
XLOC_018518	Add3	19:53140439-53247611	1.12515	5e-05	0.000269097
XLOC_014707	Cxadr	16:78301481-78359785	1.12431	0.00015	0.000729136
XLOC_040812	Kbtbd3	9:4309739-4331919	1.12331	0.01175	0.0326791
XLOC_035240	Eid2b	7:28277729-28282101	1.12267	0.00035	0.00155906
XLOC_021075	Itih2	2:10094592-10131418	1.12196	0.0054	0.0167893
XLOC_040398	Pik3r2	8:70768175-70776713	1.11907	5e-05	0.000269097
XLOC_029247	Cxcl5	5:90759272-90761716	1.11805	5e-05	0.000269097
XLOC_016467	Amdhd2	17:24155832-24163766	1.11786	5e-05	0.000269097
XLOC_025549	Clca3a1,Clca3a2	3:144729676-144819494	1.11746	5e-05	0.000269097
XLOC_004687	Btbd2	10:80642616-80657115	1.11722	5e-05	0.000269097
XLOC_020702	Acss2	2:155490378-155594955	1.11667	0.00425	0.0137082
XLOC_029530	Hps4	5:112343082-112378414	1.11635	0.0004	0.00175494
XLOC_021482	Rprm	2:54084092-54085552	1.11604	0.002	0.00720847
XLOC_017629	Gm10557	18:4198215-4198969	1.11432	0.00015	0.000729136
XLOC_008427	Gstz1	12:87106865-87164721	1.11409	0.00065	0.00270421
XLOC_033873	Thnsl2	6:71128165-71144439	1.11399	0.001	0.00396041
XLOC_017191	Colec12	18:9707647-9877995	1.1105	5e-05	0.000269097
XLOC_019331	Arl5b	2:14990234-15082456	1.10901	0.00015	0.000729136
XLOC_004421	AA474331	10:39890017-39899238	1.10842	5e-05	0.000269097
XLOC_016064	Tfeb	17:47737029-47792419	1.10823	0.00195	0.00705153
XLOC_016933	Slc5a7	17:54273506-54299165	1.10728	5e-05	0.000269097
XLOC_009074	Zfyve1	12:83546559-83597218	1.10676	5e-05	0.000269097
XLOC_009250	Slc25a29	12:108825872-108835883	1.10456	0.01125	0.0315361
XLOC_039936	Klhl36	8:119862242-119877855	1.10339	0.0017	0.00625449
XLOC_020573	Kiz	2:146855831-146970106	1.10245	0.00015	0.000729136
XLOC_002160	Kctd18	1:57954889-58026074	1.10156	0.0093	0.0268569
XLOC_021511	Cd302	2:60251991-60284488	1.10082	5e-05	0.000269097
XLOC_016035	Gtpbp2	17:46161031-46169370	1.0969	5e-05	0.000269097
XLOC_012505	Tmem55b	14:50924967-50930856	1.09546	0.00025	0.00115564
XLOC_011816	2410022M11Rik	14:56811952-56815597	1.08939	0.0075	0.0223533
XLOC_005823	Inpp5k	11:75630770-75648878	1.08918	0.00205	0.00736236
XLOC_012583	Slc22a17	14:54906529-54913132	1.08588	5e-05	0.000269097
XLOC_014020	Ldoc1l	15:84553397-84557823	1.08484	5e-05	0.000269097
XLOC_008657	BC022687	12:112808947-112816245	1.08455	5e-05	0.000269097
XLOC_017703	Garem	18:21124740-21300146	1.08344	5e-05	0.000269097
XLOC_026896	Gm13212	4:145464203-145711968	1.08254	0.0117	0.0325815
XLOC_017633	Zfp438	18:5209959-5334818	1.08177	0.00285	0.00978241
XLOC_006451	Slc26a11	11:119355556-119381079	1.08069	0.0002	0.000946893
XLOC_002719	Ikbke	1:131254342-131279606	1.07844	0.00215	0.00766479
XLOC_022875	Bhlhe22	3:18052015-18057517	1.0782	0.00995	0.0284023
XLOC_021514	Pla2r1	2:60417542-60553923	1.07812	5e-05	0.000269097
XLOC_039453	Aga	8:53511670-53523421	1.07805	5e-05	0.000269097
XLOC_015321	App	16:84954439-85173950	1.0776	5e-05	0.000269097
XLOC_020141	Pex16	2:92365045-92382454	1.07718	0.00025	0.00115564
XLOC_020402	Galk2	2:125830303-126152004	1.07664	0.0175	0.0454854
XLOC_040820	Pdgfd	9:6168231-6379297	1.07611	5e-05	0.000269097
XLOC_004361	Lama2	10:26980035-27619758	1.07598	0.0052	0.0162678
XLOC_015950	H2-M3	17:37270219-37274501	1.07521	0.0021	0.00751926
XLOC_041015	Tmem218	9:37208321-37223811	1.07221	0.0037	0.0122014
XLOC_018545	Atrnl1	19:57609941-58133342	1.06884	5e-05	0.000269097
XLOC_015005	Ehhadh	16:21761286-21787844	1.06756	0.0019	0.00690502
XLOC_028161	Man1c1,Mir6403	4:134561689-134704290	1.06568	5e-05	0.000269097
XLOC_040393	Pgpep1	8:70646435-70659738	1.06519	5e-05	0.000269097
XLOC_008133	Adi1	12:28675230-28682175	1.06512	5e-05	0.000269097
XLOC_034132	Prickle2	6:92370704-92706267	1.06478	5e-05	0.000269097
XLOC_027304	Enho	4:41569774-41641416	1.06335	0.0122	0.0336946
XLOC_027442	Klf4	4:55527142-55532466	1.06267	5e-05	0.000269097
XLOC_022551	Chd6	2:160946977-161109075	1.06251	0.0007	0.00288566
XLOC_043557	Taz	X:74273216-74290380	1.0614	0.0001	0.000508143
XLOC_039419	Gm16352,Sorbs2	8:45507787-45827908	1.06122	0.00215	0.00766479
XLOC_015651	Clcn7	17:25133390-25162104	1.0612	5e-05	0.000269097
XLOC_010887	Irx1	13:71957920-71963764	1.06106	5e-05	0.000269097
XLOC_017809	Fchsd1	18:37955078-37969777	1.06032	0.00355	0.0117839
XLOC_030752	Sgcb	5:73632748-73647790	1.0596	5e-05	0.000269097
XLOC_015032	P3h2	16:25955889-26106318	1.05937	0.00235	0.0082943
XLOC_030287	Tmub1	5:24445457-24447854	1.05929	0.001	0.00396041
XLOC_012967	Lifr	15:7129558-7197489	1.05858	5e-05	0.000269097
XLOC_000444	Carf	1:60069784-60153953	1.05807	0.01645	0.0431932
XLOC_030419	Mxd4	5:34173882-34187720	1.05728	5e-05	0.000269097
XLOC_043303	Gm22413,Gria3	X:41400853-41678601	1.05655	5e-05	0.000269097
XLOC_029843	Wbscr27	5:134932362-134942766	1.05612	0.0107	0.0302467
XLOC_006678	Ehbp1	11:22005824-22342292	1.05575	5e-05	0.000269097
XLOC_000558	Igfbp2	1:72824502-72852474	1.05529	5e-05	0.000269097
XLOC_039226	Gm6483	8:19682267-19698275	1.05443	0.00265	0.00919466
XLOC_011820	Ift88	14:57424026-57518226	1.05321	5e-05	0.000269097
XLOC_001573	Tlr5	1:182954787-182976044	1.05305	0.006	0.0184102
XLOC_005650	Gas7	11:67455062-67771153	1.05275	5e-05	0.000269097
XLOC_025704	Gem	4:11704200-11714777	1.05234	0.00025	0.00115564
XLOC_007483	Cacna1g	11:94408390-94474389	1.05226	0.00395	0.0128864
XLOC_005578	Mief2	11:60727369-60732955	1.05159	0.0013	0.00496981
XLOC_039557	Use1	8:71366847-71369732	1.05132	5e-05	0.000269097
XLOC_041863	Acaa1a	9:119169454-119393924	1.05132	0.00525	0.0164086
XLOC_032200	Nt5c3	6:56879449-56923932	1.05118	0.0028	0.00963603
XLOC_013929	Card10	15:78775135-78804343	1.05113	0.00575	0.017747
XLOC_010132	Arrdc3	13:80883207-80896037	1.04987	0.00085	0.00344123
XLOC_014351	Scarf2	16:17797207-17815230	1.04976	5e-05	0.000269097
XLOC_038979	Ifitm3	7:141009585-141010770	1.04834	5e-05	0.000269097
XLOC_039019	Ctsd,Ifitm10	7:142325836-142388038	1.04804	5e-05	0.000269097
XLOC_017510	Wdr7	18:63708680-63989764	1.04774	5e-05	0.000269097
XLOC_019522	Gm28035,Gm28038,Lrrc8a,Nup188,Phyhd1	2:30236794-30344266	1.04577	5e-05	0.000269097
XLOC_000516	Map2	1:66175272-66442583	1.04535	0.0107	0.0302467
XLOC_008376	Dcaf4	12:83520389-83541993	1.04526	5e-05	0.000269097
XLOC_038526	Trim12a	7:104244456-104353362	1.04419	0.0112	0.0314094
XLOC_015871	H2-D1	17:35262729-35267499	1.04414	5e-05	0.000269097
XLOC_028130	Trnp1	4:133491099-133498550	1.04358	5e-05	0.000269097
XLOC_015398	Hlcs	16:94129021-94313585	1.04336	5e-05	0.000269097
XLOC_024863	Trim46	3:89234176-89249906	1.04295	0.0069	0.0207968
XLOC_004351	Enpp3	10:24773443-24836195	1.04196	0.008	0.0236179
XLOC_030304	Kmt2c	5:25271631-25498826	1.04125	5e-05	0.000269097
XLOC_008280	Atp5s	12:69724953-69744988	1.04079	0.00495	0.0156388
XLOC_026134	Tlr4	4:66827393-66930284	1.04043	0.00195	0.00705153
XLOC_034214	Sumf1	6:108107027-108185582	1.04014	5e-05	0.000269097
XLOC_027301	AI464131	4:41495603-41503076	1.03975	5e-05	0.000269097
XLOC_004445	Foxo3	10:42181840-42276755	1.03907	5e-05	0.000269097
XLOC_024812	Cd1d1	3:86995833-86999444	1.0389	0.0045	0.014387
XLOC_039674	Hook2	8:84990594-85003364	1.03693	0.00015	0.000729136
XLOC_005249	Efemp1	11:28853163-28926743	1.0369	5e-05	0.000269097
XLOC_013953	Cbx6,Npcd,Nptxr	15:79786351-79834688	1.03529	5e-05	0.000269097
XLOC_028182	Pnrc2	4:135870917-135873850	1.03523	0.0008	0.00325894
XLOC_015801	Tapbp,Zbtb22	17:33915898-33929290	1.03502	5e-05	0.000269097
XLOC_010716	Ror2	13:53109311-53286192	1.03212	5e-05	0.000269097
XLOC_031226	Plbd2	5:120476525-120503643	1.03162	5e-05	0.000269097
XLOC_022299	Tmx4	2:134594184-134644146	1.02983	5e-05	0.000269097
XLOC_010162	Ssbp2	13:91460282-91807705	1.02835	0.00035	0.00155906
XLOC_009893	Sirt5	13:43365491-43395203	1.02825	0.0173	0.0450729
XLOC_025234	Gstm4	3:108039525-108044991	1.02753	0.00075	0.00307725
XLOC_031472	Fbxo24,Pcolce	5:137605102-137629002	1.0267	5e-05	0.000269097
XLOC_004126	Ctdsp2,Mir26a-2,Mir546	10:126978716-126999975	1.02612	5e-05	0.000269097
XLOC_038862	Prss36	7:127932637-127946725	1.02603	0.01865	0.0479514
XLOC_028050	Azin2	4:128930232-128962715	1.02461	5e-05	0.000269097
XLOC_039731	Lpcat2	8:92855338-92919279	1.0246	0.01265	0.0347471
XLOC_027088	Plag1	4:3898795-3938423	1.02399	0.00155	0.00577723
XLOC_008046	Osr1	12:9574431-9581559	1.02269	5e-05	0.000269097
XLOC_007428	Gdpd1	11:87033866-87074062	1.02137	0.00025	0.00115564
XLOC_012961	Dab2	15:6299787-6440712	1.02099	5e-05	0.000269097
XLOC_041136	C030014I23Rik	9:44477923-44482180	1.0202	0.0014	0.00529495
XLOC_011495	Tmem260	14:48446127-48515135	1.02004	5e-05	0.000269097
XLOC_042669	Gm19325,Slc25a36	9:97047443-97111157	1.01956	5e-05	0.000269097
XLOC_028120	Fam76a	4:132899212-132922680	1.01897	5e-05	0.000269097
XLOC_042313	Dmxl2	9:54365157-54501760	1.01824	0.0012	0.00463484
XLOC_043505	Mtmr1	X:71364742-71419325	1.01759	5e-05	0.000269097
XLOC_029125	Rasl11b	5:74195285-74199481	1.01703	5e-05	0.000269097
XLOC_029643	Tbx5	5:119832164-119885220	1.01627	0.01025	0.0291317
XLOC_021261	Sardh	2:27188392-27248337	1.01502	0.0061	0.0186908
XLOC_035011	Dmpk	7:19083786-19093861	1.01273	5e-05	0.000269097
XLOC_009575	Asb13	13:3634031-3651779	1.01269	0.01055	0.029913
XLOC_036732	Mrgprf	7:145300770-145309557	1.01266	5e-05	0.000269097
XLOC_010307	Emb	13:117218700-117274098	1.01258	5e-05	0.000269097
XLOC_000760	Agap1	1:89454791-89897617	1.01202	5e-05	0.000269097
XLOC_017336	3222401L13Rik,Gm18150,Gm37013,Gm37388,Gm38182,Gm42416,Pcdha1,Pcdha11,Pcdha12,Pcdha2,Pcdha3,Pcdha4,Pcdha5,Pcdha6,Pcdha7,Pcdha8,Pcdha9,Pcdhac1,Pcdhac2,Pcdhga1,Pcdhga10,Pcdhga11,Pcdhga12,Pcdhga2,Pcdhga3,Pcdhga4,Pcdhga5,Pcdhga6,Pcdhga7,Pcdhga8,Pcdhga9,Pcdhgb1,Pcdhgb2,Pcdhgb4,Pcdhgb5,Pcdhgb6,Pcdhgb7,Pcdhgb8,Pcdhgc3,Pcdhgc5	18:36930183-37841873	1.01145	5e-05	0.000269097
XLOC_045063	Slc7a3	X:101079187-101086020	1.01069	0.0003	0.00136132
XLOC_011764	Mmp14	14:54431477-54446570	1.01046	5e-05	0.000269097
XLOC_000408	Aox1	1:58029831-58106729	1.01017	0.0007	0.00288566
XLOC_004673	Gamt	10:80257894-80261022	1.00928	0.00245	0.00858712
XLOC_036629	Paox	7:140117278-140137138	1.0083	0.00225	0.0079822
XLOC_040480	Gab1	8:80764431-80880512	1.00619	5e-05	0.000269097
XLOC_014844	Anks3	16:4941414-4964237	1.00563	5e-05	0.000269097
XLOC_007151	Nlgn2	11:69823121-69837951	1.00547	5e-05	0.000269097
XLOC_011867	Xkr6	14:63602523-63820809	1.00532	0.00595	0.0182825
XLOC_010284	Slc38a9	13:112660765-112738743	1.00478	0.00015	0.000729136
XLOC_007896	Rnf157	11:116323095-116413056	1.00413	0.00035	0.00155906
XLOC_009747	Hist1h1c	13:23738807-23740367	1.00351	5e-05	0.000269097
XLOC_004727	Sirt6	10:81621784-81627797	1.00326	0.0019	0.00690502
XLOC_025692	2610301B20Rik	4:10874497-10899425	1.0028	5e-05	0.000269097
XLOC_003170	AI607873,Ifi204,Mnda	1:173723429-173942730	1.00274	5e-05	0.000269097
XLOC_041610	Cep70	9:99241850-99304675	1.00263	0.0178	0.0461188
XLOC_017680	Osbpl1a	18:12755313-12941841	1.00203	5e-05	0.000269097
XLOC_035135	Zfp112	7:24112313-24127952	1.00201	0.01385	0.0374313
XLOC_017919	Adrb2	18:62119565-62179959	1.00157	0.01105	0.0310885
XLOC_016094	Kat2b	17:53566860-53672720	1.00053	0.0029	0.00992544
XLOC_006877	Zfp2	11:50898553-50916165	1.00049	0.00325	0.0109292
XLOC_016910	Rftn1	17:49992256-50191176	-1.00102	5e-05	0.000269097
XLOC_004808	Snrpf	10:93540631-93605245	-1.00144	5e-05	0.000269097
XLOC_014932	Sdf2l1	16:17130137-17132383	-1.00201	0.0001	0.000508143
XLOC_020887	Dok5	2:170731806-170879769	-1.00384	0.00035	0.00155906
XLOC_003847	Dot1l	10:80755205-80795461	-1.00405	5e-05	0.000269097
XLOC_030241	Dnajc2	5:21757266-21785251	-1.00539	5e-05	0.000269097
XLOC_042562	Elovl4	9:83778691-83806277	-1.00548	0.0195	0.0498435
XLOC_006050	Lrrc59	11:94629766-94660089	-1.0056	5e-05	0.000269097
XLOC_022191	Cep152	2:125563087-125625113	-1.00577	0.0006	0.00251697
XLOC_000265	Pdcl3	1:38985607-38997238	-1.00591	5e-05	0.000269097
XLOC_010336	Net1	13:3882562-3918220	-1.00674	5e-05	0.000269097
XLOC_018877	Pum3	19:27385457-27429852	-1.00724	5e-05	0.000269097
XLOC_031775	Lsm8	6:18842858-18855751	-1.01013	0.00015	0.000729136
XLOC_036544	Tgfb1i1	7:128246811-128255699	-1.01039	5e-05	0.000269097
XLOC_032644	Lsm3,RP23-190H11.11	6:91515927-91532379	-1.01065	5e-05	0.000269097
XLOC_003250	Gm26004,Lbr	1:181576558-181843046	-1.01109	5e-05	0.000269097
XLOC_007404	Znhit3	11:84876314-84916366	-1.01172	0.0148	0.0394697
XLOC_039437	Rwdd4a	8:47533661-47552955	-1.0122	0.00015	0.000729136
XLOC_000543	Atic	1:71557149-71579631	-1.01289	5e-05	0.000269097
XLOC_005236	Gm12070	11:26786632-26787634	-1.01346	0.00395	0.0128864
XLOC_042534	Mb21d1	9:78427506-78443237	-1.01359	0.0009	0.00360357
XLOC_016176	Wdr43	17:71616214-71659031	-1.01488	5e-05	0.000269097
XLOC_009907	Cap2	13:46501847-46650244	-1.01519	5e-05	0.000269097
XLOC_036151	Pde2a	7:101421690-101512829	-1.01575	0.003	0.0102143
XLOC_042666	Pxylp1	9:96823175-96892669	-1.01649	5e-05	0.000269097
XLOC_011301	Ppif	14:25694153-25700468	-1.01717	5e-05	0.000269097
XLOC_023451	Ilf2	3:90476125-90491033	-1.01762	0.00015	0.000729136
XLOC_011362	Ercc6	14:32513503-32580989	-1.01783	5e-05	0.000269097
XLOC_012822	Dgkh	14:78559348-78732754	-1.01799	5e-05	0.000269097
XLOC_027686	Jun	4:95049033-95167318	-1.01888	5e-05	0.000269097
XLOC_008897	Heatr5a	12:51743587-51971356	-1.01987	5e-05	0.000269097
XLOC_008915	Baz1a,Gm20403	12:54892297-55014348	-1.02058	0.00025	0.00115564
XLOC_037504	Pop4	7:38261995-38333530	-1.02164	5e-05	0.000269097
XLOC_013778	Fam49b	15:63929096-64060516	-1.02181	5e-05	0.000269097
XLOC_002096	Nabp1	1:51464975-51478425	-1.02213	5e-05	0.000269097
XLOC_021304	Ier5l	2:30471536-30474219	-1.02262	5e-05	0.000269097
XLOC_012175	4930452B06Rik	14:8431191-8666240	-1.02292	0.0094	0.0271039
XLOC_000778	Ramp1	1:91179821-91225196	-1.02325	0.01005	0.0286503
XLOC_003918	Pwp1	10:85871830-85889096	-1.02336	5e-05	0.000269097
XLOC_007112	Rangrf	11:68968130-68975185	-1.02433	0.00145	0.00544633
XLOC_002668	Actr3	1:125392904-125435727	-1.02454	5e-05	0.000269097
XLOC_026736	Gm23634,Stmn1	4:134468319-134473843	-1.02468	5e-05	0.000269097
XLOC_011081	Rab3c	13:110054186-110281195	-1.0252	0.0005	0.00214204
XLOC_014440	Lpp	16:24391611-24992748	-1.02609	5e-05	0.000269097
XLOC_039182	Tfdp1	8:13338734-13378450	-1.02776	5e-05	0.000269097
XLOC_007872	Hn1	11:115497352-115514387	-1.02783	5e-05	0.000269097
XLOC_008343	Eif2s1	12:78861818-78887537	-1.02912	5e-05	0.000269097
XLOC_029669	Naa25	5:121397935-121545905	-1.02972	0.00045	0.00195209
XLOC_032295	Serbp1	6:67179798-67376188	-1.02992	5e-05	0.000269097
XLOC_012670	Mir719,Nupl1	14:60211668-60251543	-1.03006	5e-05	0.000269097
XLOC_008695	Esyt2	12:116281221-116373096	-1.03106	5e-05	0.000269097
XLOC_004310	Tnfaip3	10:19000909-19015657	-1.03198	0.0008	0.00325894
XLOC_006271	Itgb3	11:104607999-104670592	-1.0321	5e-05	0.000269097
XLOC_023514	S100a11	3:93520487-93526287	-1.03211	5e-05	0.000269097
XLOC_025426	Gar1	3:129824911-129831396	-1.03221	0.0004	0.00175494
XLOC_041756	Impdh2	9:108560285-108567434	-1.0326	5e-05	0.000269097
XLOC_030373	Ppm1g	5:31202663-31220687	-1.03347	5e-05	0.000269097
XLOC_039782	Gm15210	8:100030557-100032102	-1.03458	5e-05	0.000269097
XLOC_013797	St3gal1	15:67102789-67176905	-1.0349	5e-05	0.000269097
XLOC_012571	Haus4	14:54541784-54554361	-1.03503	0.0001	0.000508143
XLOC_007131	Wrap53	11:69561757-69580255	-1.03543	0.0004	0.00175494
XLOC_032530	Smyd5	6:85431988-85446435	-1.03604	5e-05	0.000269097
XLOC_002772	Rnpep	1:135248560-135284084	-1.03609	5e-05	0.000269097
XLOC_003222	Ahctf1,Gm1305	1:179695296-179804676	-1.03732	5e-05	0.000269097
XLOC_020439	Polr1b	2:129100990-129126645	-1.03807	5e-05	0.000269097
XLOC_026962	Srm	4:148591502-148594993	-1.03866	5e-05	0.000269097
XLOC_031048	Tmed5	5:108065673-108132620	-1.03881	5e-05	0.000269097
XLOC_007970	Alyref,Pcyt2	11:120587168-120617936	-1.03921	0.01005	0.0286503
XLOC_007545	Kpnb1	11:97159676-97187881	-1.03972	5e-05	0.000269097
XLOC_029322	Gm7993	5:95974239-95975959	-1.03989	5e-05	0.000269097
XLOC_006826	Nipal4	11:46148154-46166508	-1.04001	0.0005	0.00214204
XLOC_027007	Acot7	4:152178133-152271855	-1.04012	5e-05	0.000269097
XLOC_005620	Fbxw10,Trim16	11:62820230-62877465	-1.04035	5e-05	0.000269097
XLOC_044224	Acot9	X:155262442-155297654	-1.04116	5e-05	0.000269097
XLOC_016889	Bysl	17:47505050-47611492	-1.04162	0.012	0.0332614
XLOC_042115	Hyls1	9:35558594-35690318	-1.04211	0.00785	0.0232747
XLOC_037667	Ruvbl2	7:45421873-45434497	-1.04333	5e-05	0.000269097
XLOC_034185	Shq1	6:100568255-100671157	-1.04398	0.0007	0.00288566
XLOC_013124	Mtbp	15:55534093-55626423	-1.04485	0.00305	0.0103711
XLOC_018388	Rpp30	19:36083715-36104992	-1.04589	5e-05	0.000269097
XLOC_009953	Syk	13:52583112-52648792	-1.04746	0.0004	0.00175494
XLOC_023595	Anp32e	3:95929245-95947390	-1.04784	5e-05	0.000269097
XLOC_007153	Kctd11,Tmem95	11:69876385-69881406	-1.04957	5e-05	0.000269097
XLOC_002149	Satb2	1:56793979-57050084	-1.05037	0.00325	0.0109292
XLOC_016593	U2af1	17:31647081-31658754	-1.05053	5e-05	0.000269097
XLOC_035762	Mtmr10	7:64284807-64374095	-1.05115	0.0003	0.00136132
XLOC_008078	Odc1	12:17544775-17551502	-1.05126	5e-05	0.000269097
XLOC_007516	Igf2bp1,Mir3063	11:95957162-96008055	-1.05126	0.0054	0.0167893
XLOC_045367	Acsl4	X:142317992-142390535	-1.0513	5e-05	0.000269097
XLOC_019045	Cfap43,Gm22240	19:47737560-47919429	-1.05185	0.00465	0.0148196
XLOC_002167	Orc2	1:58430993-58505109	-1.05195	0.0005	0.00214204
XLOC_003726	Zwint	10:72654844-72674964	-1.05272	5e-05	0.000269097
XLOC_000900	Phlpp1	1:106171539-106394250	-1.05461	5e-05	0.000269097
XLOC_005966	Myo19	11:84876314-84916366	-1.05497	5e-05	0.000269097
XLOC_041720	Rassf1	9:107551554-107572779	-1.05587	5e-05	0.000269097
XLOC_019586	Fam129b	2:32876113-32965345	-1.05594	5e-05	0.000269097
XLOC_030821	Uba6	5:86108414-86172891	-1.0562	5e-05	0.000269097
XLOC_008650	Inf2	12:112588752-112615557	-1.05703	5e-05	0.000269097
XLOC_008740	Pgk1-rs7	12:10898565-10900296	-1.05709	0.00935	0.0269656
XLOC_026411	Kti12	4:108834600-108862127	-1.05745	0.0009	0.00360357
XLOC_006885	Hnrnpab	11:51584756-51606847	-1.05756	5e-05	0.000269097
XLOC_024677	Rarres1	3:67478971-67515523	-1.05832	0.01795	0.0464249
XLOC_008963	Dnaaf2	12:69189086-69201673	-1.05869	0.0003	0.00136132
XLOC_028884	Gm7879	5:43913143-43913917	-1.06089	0.0122	0.0336946
XLOC_012819	Tnfsf11	14:78277444-78308043	-1.06109	0.0007	0.00288566
XLOC_017592	Pqlc1	18:80253291-80292725	-1.06122	5e-05	0.000269097
XLOC_037135	Pvr	7:19903577-19927607	-1.06279	5e-05	0.000269097
XLOC_018942	Myof	19:37899035-38043796	-1.0633	5e-05	0.000269097
XLOC_036777	Gm15494,Gm24605,Rdh13	7:4424769-4480487	-1.06364	5e-05	0.000269097
XLOC_012972	Nup155	15:8109300-8161025	-1.06491	5e-05	0.000269097
XLOC_036360	-	7:114117922-114119703	-1.06568	0.0149	0.0396718
XLOC_043250	Slc25a5	X:36795650-36798807	-1.06582	5e-05	0.000269097
XLOC_040861	Mre11a	9:14784653-14837125	-1.06771	0.0003	0.00136132
XLOC_008973	L2hgdh	12:69690435-69724874	-1.06784	5e-05	0.000269097
XLOC_006574	Snora5c,Tbrg4	11:6614999-6626067	-1.06957	5e-05	0.000269097
XLOC_008492	Rin3	12:102282904-102390855	-1.07072	5e-05	0.000269097
XLOC_008076	Nol10	12:17348440-17430094	-1.07084	5e-05	0.000269097
XLOC_013245	Zfp7	15:76879202-76892510	-1.07125	0.00015	0.000729136
XLOC_016713	Tubb5	17:35833920-35838385	-1.07203	5e-05	0.000269097
XLOC_015184	Pvrl3	16:46387705-46498525	-1.073	5e-05	0.000269097
XLOC_002305	Tns1	1:73910109-74124449	-1.07346	5e-05	0.000269097
XLOC_013910	Myh9	15:77760586-77842369	-1.07476	5e-05	0.000269097
XLOC_024116	Ttll7	3:146852366-146984009	-1.07487	0.0001	0.000508143
XLOC_027154	Otud6b	4:14809497-14826587	-1.07651	5e-05	0.000269097
XLOC_014885	Rsl1d1	16:11192969-11203331	-1.07755	5e-05	0.000269097
XLOC_009273	Cinp	12:110850278-110972394	-1.07821	0.0034	0.0113579
XLOC_013147	Myc	15:61985340-61990374	-1.07851	5e-05	0.000269097
XLOC_008986	Timm9	12:71111427-71309718	-1.08053	0.00225	0.0079822
XLOC_001067	Nuak2	1:132316125-132333488	-1.08073	5e-05	0.000269097
XLOC_023743	Gm42890,Ovgp1,Wdr77	3:105942685-105987423	-1.08287	0.00015	0.000729136
XLOC_038750	Cdr2	7:120957035-120982346	-1.08375	5e-05	0.000269097
XLOC_005822	Pitpna	11:75588077-75628804	-1.08397	5e-05	0.000269097
XLOC_007393	Dusp14	11:84048037-84069261	-1.08409	0.00025	0.00115564
XLOC_028796	Whsc1	5:33820442-33936413	-1.08422	0.0003	0.00136132
XLOC_041353	Anxa2	9:69453619-69491795	-1.08455	5e-05	0.000269097
XLOC_026311	Usp1	4:98923618-98935543	-1.08477	5e-05	0.000269097
XLOC_028780	Ywhah	5:33018815-33027967	-1.08514	5e-05	0.000269097
XLOC_032531	Cct7	6:85446809-85468475	-1.0872	5e-05	0.000269097
XLOC_023383	Cct3	3:88297115-88321767	-1.08735	5e-05	0.000269097
XLOC_020374	AL845457.1,Eif3j1	2:122028545-122118390	-1.08775	5e-05	0.000269097
XLOC_007324	Tmem97	11:78541816-78550777	-1.08817	5e-05	0.000269097
XLOC_003804	Fstl3	10:79777271-79790961	-1.0889	5e-05	0.000269097
XLOC_006130	Lasp1	11:97798999-97838764	-1.08892	5e-05	0.000269097
XLOC_021473	Arl5a	2:52397950-52676831	-1.08925	5e-05	0.000269097
XLOC_016159	Ddx11	17:66123519-66152706	-1.0905	0.0002	0.000946893
XLOC_012730	Dock5	14:67751927-67933855	-1.09079	5e-05	0.000269097
XLOC_038064	Mphosph10	7:64376526-64392282	-1.09128	5e-05	0.000269097
XLOC_000368	Gm5527	1:52584517-52585159	-1.09195	0.0147	0.0392589
XLOC_023368	Hdgf	3:87906320-87916132	-1.09269	5e-05	0.000269097
XLOC_023921	Zgrf1	3:127536713-127618607	-1.09441	0.0059	0.0181672
XLOC_044899	Rab39b	X:75572045-75578231	-1.09467	0.00225	0.0079822
XLOC_002773	Timm17a	1:135295212-135313778	-1.09527	5e-05	0.000269097
XLOC_017958	Rab27b	18:69979130-70141605	-1.09686	0.00195	0.00705153
XLOC_002980	Cacybp	1:160202366-160214816	-1.09719	5e-05	0.000269097
XLOC_012704	Msra	14:64122622-64459329	-1.09738	0.00105	0.00413221
XLOC_013546	Hoxc13	15:102921102-102928814	-1.09805	0.0142	0.0381882
XLOC_012611	Ripk3	14:55784995-55788857	-1.09814	5e-05	0.000269097
XLOC_029857	Por	5:135632617-135735326	-1.09816	5e-05	0.000269097
XLOC_005757	Mybbp1a	11:72441354-72489904	-1.09843	5e-05	0.000269097
XLOC_007459	Nog	11:89300637-89302332	-1.09862	0.01515	0.0401904
XLOC_041272	Pkm	9:59656367-59679375	-1.09906	5e-05	0.000269097
XLOC_035217	Sertad1	7:27486909-27490316	-1.09943	5e-05	0.000269097
XLOC_009826	Serpinb9b	13:33003249-33203129	-1.09988	0.014	0.037751
XLOC_028131	Nudc	4:133532541-133545996	-1.10119	5e-05	0.000269097
XLOC_034543	Gm22362,Ybx3	6:131364854-131388476	-1.10312	5e-05	0.000269097
XLOC_030222	Gnai1	5:18265134-18360469	-1.10429	5e-05	0.000269097
XLOC_003819	Cnn2	10:79987925-79996062	-1.1043	5e-05	0.000269097
XLOC_041310	Tipin	9:64281588-64305473	-1.10639	5e-05	0.000269097
XLOC_012055	Ipo5	14:120910598-120948042	-1.10676	5e-05	0.000269097
XLOC_017657	Usp14	18:9957968-10045119	-1.10708	5e-05	0.000269097
XLOC_017087	Srsf7	17:80200066-80207343	-1.10917	5e-05	0.000269097
XLOC_017896	Smim3	18:60474192-60525885	-1.1095	5e-05	0.000269097
XLOC_015803	Wdr46	17:33940659-33949701	-1.10977	5e-05	0.000269097
XLOC_006204	Tubg1	11:101119937-101126419	-1.11013	5e-05	0.000269097
XLOC_009602	Heatr1	13:12395387-12464944	-1.1114	5e-05	0.000269097
XLOC_018971	Rrp12	19:41859227-41896213	-1.11466	5e-05	0.000269097
XLOC_036333	Ipo7	7:109998375-110151202	-1.11498	5e-05	0.000269097
XLOC_020281	Aven	2:112492181-113217096	-1.11573	0.00155	0.00577723
XLOC_019767	Gpd2	2:57236226-57370721	-1.11699	5e-05	0.000269097
XLOC_040605	Kifc3	8:95081197-95142615	-1.11889	0.0001	0.000508143
XLOC_008813	Id2	12:25093800-25096092	-1.11891	5e-05	0.000269097
XLOC_026394	Lrp8	4:107802201-107876840	-1.11927	0.00395	0.0128864
XLOC_003514	Ptprk	10:28074579-28597424	-1.1195	5e-05	0.000269097
XLOC_013411	Lrrk2	15:91673010-91816120	-1.11988	0.00235	0.0082943
XLOC_018307	Tmem2	19:21778336-21858327	-1.12034	5e-05	0.000269097
XLOC_031688	Peg10	6:4747305-4760517	-1.12048	5e-05	0.000269097
XLOC_039396	Zdhhc2	8:40423814-40634797	-1.12062	0.014	0.037751
XLOC_020391	Sema6d	2:124089968-124667770	-1.12174	5e-05	0.000269097
XLOC_029528	Tpst2	5:112276690-112315361	-1.123	5e-05	0.000269097
XLOC_018830	Psat1	19:15904658-15947337	-1.12348	5e-05	0.000269097
XLOC_037338	Kcnk6	7:29221925-29232515	-1.12611	0.0082	0.0240944
XLOC_006959	Gemin5	11:58119896-58168539	-1.1309	5e-05	0.000269097
XLOC_002816	Lhx9	1:138825070-138848678	-1.13095	5e-05	0.000269097
XLOC_029786	Ran	5:129019898-129024323	-1.13189	5e-05	0.000269097
XLOC_000776	Lrrfip1	1:90998720-91129061	-1.1333	5e-05	0.000269097
XLOC_000088	Terf1	1:15805640-15844782	-1.13447	0.00165	0.00609621
XLOC_009979	Grk6	13:55445219-55461390	-1.13563	5e-05	0.000269097
XLOC_042186	Ubash3b	9:41011096-41161697	-1.13614	0.00045	0.00195209
XLOC_018344	Rcl1	19:29101374-29201812	-1.13652	5e-05	0.000269097
XLOC_010825	Ptch1	13:63508327-63573598	-1.13676	0.00075	0.00307725
XLOC_032419	Polr1a	6:71908841-71985204	-1.13791	5e-05	0.000269097
XLOC_031560	Aimp2	5:143817787-143909847	-1.13812	0.0004	0.00175494
XLOC_028080	Serinc2	4:130253488-130279205	-1.13846	5e-05	0.000269097
XLOC_009269	Hsp90aa1	12:110690604-110702728	-1.13996	5e-05	0.000269097
XLOC_034748	Myadm,Prkcg	7:3289079-3331099	-1.14047	5e-05	0.000269097
XLOC_026528	Slc2a1	4:119107929-119138801	-1.14099	5e-05	0.000269097
XLOC_040770	Cotl1	8:119809224-119840579	-1.14139	5e-05	0.000269097
XLOC_030133	Cldn12	5:5489536-5514958	-1.14399	5e-05	0.000269097
XLOC_001552	Cnih4	1:181144692-181168994	-1.14628	0.00015	0.000729136
XLOC_002899	1700025G04Rik	1:151852402-152090125	-1.14857	0.01095	0.0308336
XLOC_018181	Fads3	19:10041424-10060525	-1.15037	5e-05	0.000269097
XLOC_025595	Gm43185,Nexn	3:152236981-152266350	-1.15099	5e-05	0.000269097
XLOC_025427	Ccdc109b	3:129914861-129970206	-1.151	0.0001	0.000508143
XLOC_029714	Bcl7a	5:123332725-123374992	-1.15124	5e-05	0.000269097
XLOC_030796	Noa1	5:77294181-77310084	-1.15155	5e-05	0.000269097
XLOC_038687	Rras2	7:114046784-114117781	-1.15327	5e-05	0.000269097
XLOC_016485	Tbl3	17:24696233-24707660	-1.15359	5e-05	0.000269097
XLOC_002139	Hspd1	1:55077832-55091307	-1.15473	5e-05	0.000269097
XLOC_008266	Fancm	12:65075206-65132154	-1.15536	5e-05	0.000269097
XLOC_013194	Them6	15:74721203-74728034	-1.15755	0.00825	0.0242196
XLOC_025530	Pdlim5	3:142239587-142395696	-1.15768	5e-05	0.000269097
XLOC_019548	Exosc2	2:31670714-31804227	-1.15915	0.0116	0.0323443
XLOC_017948	Cep76	18:67617001-67641478	-1.15925	5e-05	0.000269097
XLOC_006821	Lsm11	11:45928268-45944935	-1.15932	5e-05	0.000269097
XLOC_019925	Agps	2:75832164-75931350	-1.15964	5e-05	0.000269097
XLOC_034082	Mcm2	6:88883470-88898780	-1.16079	5e-05	0.000269097
XLOC_041724	Ifrd2	9:107587641-107593385	-1.1615	0.00015	0.000729136
XLOC_030699	Kctd8	5:69109284-69341679	-1.16209	0.0048	0.015231
XLOC_007910	Srsf2	11:116837431-116875635	-1.16365	5e-05	0.000269097
XLOC_008324	Mir5101,Syne2	12:75818133-76110926	-1.16552	0.015	0.0398894
XLOC_012216	Dnajc9	14:20384637-20388911	-1.16558	5e-05	0.000269097
XLOC_010083	Nsun2	13:69497947-69635780	-1.16581	5e-05	0.000269097
XLOC_020442	Slc20a1	2:129197251-129235604	-1.16599	5e-05	0.000269097
XLOC_040724	Rfwd3	8:111270943-111300223	-1.16612	5e-05	0.000269097
XLOC_032781	Tatdn2	6:113696932-113713284	-1.16614	5e-05	0.000269097
XLOC_038323	Prss23	7:89507782-89527187	-1.1664	5e-05	0.000269097
XLOC_034278	Mbd4	6:115810728-115853371	-1.16706	0.0089	0.0258327
XLOC_024558	Exosc8	3:54692742-54735393	-1.16707	0.00115	0.00446938
XLOC_019124	Frmd4a	2:4017716-4614153	-1.16754	5e-05	0.000269097
XLOC_036263	Ilk	7:105732206-105744361	-1.16858	5e-05	0.000269097
XLOC_026489	Eif2b3	4:117019401-117087306	-1.16864	5e-05	0.000269097
XLOC_007682	Ptrf	11:100956685-100970887	-1.16917	5e-05	0.000269097
XLOC_008325	Mthfd1	12:76255231-76319820	-1.17017	5e-05	0.000269097
XLOC_018365	Papss2	19:32595617-32667252	-1.17098	5e-05	0.000269097
XLOC_016571	Ppil1	17:29250802-29264158	-1.17129	5e-05	0.000269097
XLOC_017691	Cdh2	18:16567787-16809310	-1.17182	5e-05	0.000269097
XLOC_013374	Gtse1	15:85859706-85876572	-1.1725	5e-05	0.000269097
XLOC_038428	Relt	7:100845846-100863446	-1.17272	0.0052	0.0162678
XLOC_038751	Gm9234	7:121015141-121015633	-1.17276	0.01625	0.0427537
XLOC_038720	Itpripl2	7:118485110-118491975	-1.17284	5e-05	0.000269097
XLOC_003604	Bves	10:45335749-45370071	-1.17443	0.01785	0.0462118
XLOC_029233	Slc4a4	5:88886736-89239653	-1.17573	5e-05	0.000269097
XLOC_044249	Eif1ax	X:159372177-159389928	-1.1775	0.0018	0.00658543
XLOC_007273	AL603834.1,Rpa1	11:75298165-75348324	-1.17771	5e-05	0.000269097
XLOC_015894	Ppp1r18	17:35860917-35875596	-1.17859	5e-05	0.000269097
XLOC_040651	Fhod1	8:105326353-105347957	-1.179	5e-05	0.000269097
XLOC_003090	Rgs4	1:169741476-169747642	-1.17967	5e-05	0.000269097
XLOC_037126	Tomm40	7:19701312-19750483	-1.18	5e-05	0.000269097
XLOC_017901	Tcof1	18:60813741-60848971	-1.18129	5e-05	0.000269097
XLOC_003398	Nup43	10:7629372-7681136	-1.18328	0.0079	0.0233912
XLOC_028078	Tinagl1	4:130164453-130175122	-1.18364	5e-05	0.000269097
XLOC_007435	Rad51c	11:87376644-87404954	-1.18413	0.00965	0.0276846
XLOC_018097	Rnaseh2c	19:5601849-5610231	-1.18513	0.0032	0.0107943
XLOC_010986	F2r	13:95601803-95618459	-1.18528	5e-05	0.000269097
XLOC_045035	Las1l	X:95935321-95956962	-1.18664	5e-05	0.000269097
XLOC_009916	Id4	13:48044230-48266002	-1.18726	5e-05	0.000269097
XLOC_001601	Bpnt1	1:185332148-185357972	-1.18888	5e-05	0.000269097
XLOC_031888	Cald1	6:34598499-34775473	-1.18925	5e-05	0.000269097
XLOC_026646	Phc2	4:128654701-128752881	-1.1894	5e-05	0.000269097
XLOC_017969	Me2	18:73764955-73815770	-1.1933	5e-05	0.000269097
XLOC_012808	Serp2	14:76532813-76556913	-1.19338	0.0149	0.0396718
XLOC_023252	Smc4	3:69004737-69034623	-1.19431	5e-05	0.000269097
XLOC_030407	Slbp	5:33634951-33678995	-1.19433	0.0001	0.000508143
XLOC_022837	Fabp5	3:10012547-10016607	-1.19477	5e-05	0.000269097
XLOC_035647	Ldha	7:46841474-46855627	-1.19632	5e-05	0.000269097
XLOC_014952	Ranbp1	16:18239783-18289249	-1.19662	5e-05	0.000269097
XLOC_016859	Polh	17:46170050-46243641	-1.1977	0.0047	0.0149499
XLOC_010747	Mir6945,Pdlim7	13:55495794-55513676	-1.19862	5e-05	0.000269097
XLOC_000363	Sdpr	1:51218385-51333779	-1.19863	5e-05	0.000269097
XLOC_040815	-	9:4978401-4979322	-1.19935	0.00965	0.0276846
XLOC_002458	Arl4c	1:88673124-88702221	-1.20265	5e-05	0.000269097
XLOC_003996	Dusp6	10:99263129-99267488	-1.20408	5e-05	0.000269097
XLOC_005831	Fam57a	11:76046225-76250619	-1.2045	0.00595	0.0182825
XLOC_045276	Timm8a1	X:134537255-134541865	-1.2062	5e-05	0.000269097
XLOC_003631	-	10:56497253-56498266	-1.20696	0.0003	0.00136132
XLOC_004505	2010-09-01	10:59164112-59221847	-1.20736	5e-05	0.000269097
XLOC_019541	Ncs1	2:31245746-31295989	-1.20814	5e-05	0.000269097
XLOC_026577	Heyl	4:123233555-123249875	-1.20836	0.0032	0.0107943
XLOC_031124	2900026A02Rik	5:113086322-113221274	-1.20861	5e-05	0.000269097
XLOC_040231	Eri1	8:35465264-35496047	-1.20929	5e-05	0.000269097
XLOC_037736	-	7:48124179-48132246	-1.20968	5e-05	0.000269097
XLOC_004253	Ulbp1	10:7440365-7473602	-1.21167	5e-05	0.000269097
XLOC_012294	Ankrd28	14:31698768-31830556	-1.21179	5e-05	0.000269097
XLOC_043832	Pgk1	X:106187099-106203699	-1.21276	5e-05	0.000269097
XLOC_026467	Gm12854	4:116066964-116075071	-1.21648	0.01145	0.0319804
XLOC_005989	Ska2	11:87109200-87126958	-1.21653	5e-05	0.000269097
XLOC_021282	Gm13394	2:28926948-29055066	-1.2179	0.00115	0.00446938
XLOC_034756	Prpf31	7:3629984-3644887	-1.21804	5e-05	0.000269097
XLOC_036083	Alg8	7:97371605-97392185	-1.2189	5e-05	0.000269097
XLOC_022531	Tgm2	2:158028496-158146436	-1.21916	0.0001	0.000508143
XLOC_041496	Tpbg	9:85820240-85847084	-1.22037	5e-05	0.000269097
XLOC_007113	Mir3062,Pfas	11:68985618-69008804	-1.22091	5e-05	0.000269097
XLOC_029797	Cct6a,Snora15	5:129765557-129846371	-1.22195	5e-05	0.000269097
XLOC_003263	Capn2	1:182467254-182520212	-1.22248	5e-05	0.000269097
XLOC_025214	Slc6a17	3:107467542-107605797	-1.22258	5e-05	0.000269097
XLOC_042090	Gm3756	9:31936138-31936889	-1.22265	5e-05	0.000269097
XLOC_030417	Haus3,Poln	5:34007178-34169527	-1.22346	5e-05	0.000269097
XLOC_040961	Ncapd3	9:26999676-27095311	-1.22409	0.0036	0.0119166
XLOC_036925	Zik1	7:10487228-10495394	-1.22539	5e-05	0.000269097
XLOC_035023	Ercc1	7:19344777-19359483	-1.22545	5e-05	0.000269097
XLOC_025943	Glipr2	4:43957400-43979136	-1.22624	5e-05	0.000269097
XLOC_026756	Gale	4:135963726-135968178	-1.22625	5e-05	0.000269097
XLOC_035236	Fbl	7:28169709-28179269	-1.22839	5e-05	0.000269097
XLOC_011246	Slc4a7	14:14703016-14800020	-1.22851	5e-05	0.000269097
XLOC_023459	S100a6,S100a7a	3:90612881-90658924	-1.22938	5e-05	0.000269097
XLOC_038157	Slco3a1	7:74275418-74554780	-1.23252	5e-05	0.000269097
XLOC_008203	G2e3	12:51348060-51376986	-1.23302	5e-05	0.000269097
XLOC_010260	Smim15	13:108042156-108049478	-1.23392	5e-05	0.000269097
XLOC_032893	Gm10420	6:122696000-122696882	-1.23443	0.0113	0.0316424
XLOC_004914	Nup107	10:117750620-117793859	-1.2371	5e-05	0.000269097
XLOC_005849	Coro6	11:77462410-77470484	-1.23789	0.01095	0.0308336
XLOC_007502	Itga3	11:95044473-95076801	-1.23811	0.0007	0.00288566
XLOC_035962	Gm2115	7:84528953-84583531	-1.23862	5e-05	0.000269097
XLOC_003114	Pcp4l1	1:171173261-171196268	-1.23947	0.0014	0.00529495
XLOC_015383	Gart	16:91611467-91646952	-1.24006	5e-05	0.000269097
XLOC_026359	Gm12715	4:103563401-103564529	-1.24013	5e-05	0.000269097
XLOC_039960	Mir1903,Nrp1	8:128359072-128505462	-1.24064	5e-05	0.000269097
XLOC_032233	Herc3	6:58831464-58920398	-1.24209	0.00015	0.000729136
XLOC_020833	Mmp9	2:164940779-164955850	-1.24386	0.00015	0.000729136
XLOC_038565	Rrp8	7:105732206-105744361	-1.24543	0.00505	0.0158858
XLOC_044063	Prps1	X:140456612-140476411	-1.24548	5e-05	0.000269097
XLOC_021437	Gm13461	2:40595245-42653624	-1.24811	5e-05	0.000269097
XLOC_014905	Myh11	16:14194321-14292435	-1.24884	5e-05	0.000269097
XLOC_029973	Fscn1	5:142960342-142973185	-1.24937	5e-05	0.000269097
XLOC_015310	Btg3	16:78359859-78377192	-1.25041	5e-05	0.000269097
XLOC_014775	Mrps6,Slc5a3	16:92058269-92112227	-1.2547	5e-05	0.000269097
XLOC_025316	Snx7	3:117781646-117868936	-1.25616	5e-05	0.000269097
XLOC_038836	Dctpp1	7:127256958-127260709	-1.25679	5e-05	0.000269097
XLOC_035273	Ppp1r14a	7:29289059-29298482	-1.25699	0.00115	0.00446938
XLOC_026516	Ebna1bp2	4:118554550-118631036	-1.25779	5e-05	0.000269097
XLOC_019535	Prrx2	2:30834971-30881251	-1.25841	5e-05	0.000269097
XLOC_009801	Mboat1	13:30136460-30246717	-1.2587	5e-05	0.000269097
XLOC_042225	Phldb1	9:44664600-44735198	-1.25918	5e-05	0.000269097
XLOC_014129	Tuba1b	15:98931424-98934565	-1.2593	5e-05	0.000269097
XLOC_041173	Zw10	9:49055580-49078773	-1.26003	5e-05	0.000269097
XLOC_006485	Slc16a3	11:120948479-120960868	-1.26009	5e-05	0.000269097
XLOC_016309	Dynlt1f	17:6648933-6655939	-1.2606	5e-05	0.000269097
XLOC_018958	Pdlim1	19:40221172-40271842	-1.26084	5e-05	0.000269097
XLOC_017051	-	17:73054793-73084688	-1.26207	0.0017	0.00625449
XLOC_024732	Golim4	3:75875083-76001136	-1.26233	5e-05	0.000269097
XLOC_038215	Iqgap1	7:80711582-80825974	-1.26253	5e-05	0.000269097
XLOC_027463	Txn1	4:57943372-57956411	-1.26318	5e-05	0.000269097
XLOC_039091	Lrrc8e	8:4226826-4237470	-1.26326	0.00135	0.00513251
XLOC_026255	Mtap	4:89137121-89181081	-1.26344	5e-05	0.000269097
XLOC_033546	Ezh2	6:47530023-47595341	-1.2635	5e-05	0.000269097
XLOC_010829	Zfp367	13:64133021-64153352	-1.26456	0.0001	0.000508143
XLOC_016525	Arhgdig,Pdia2	17:26195998-26211324	-1.2655	0.0026	0.00904273
XLOC_029327	Anxa3,Gm42603	5:96793338-96845966	-1.26672	5e-05	0.000269097
XLOC_001370	Ildr2	1:166245292-166316823	-1.27075	0.0012	0.00463484
XLOC_004049	Nap1l1	10:111472954-111498150	-1.27157	5e-05	0.000269097
XLOC_039619	Otud4	8:79639361-79677746	-1.27232	5e-05	0.000269097
XLOC_025594	Dnajb4	3:152178510-152210302	-1.27242	5e-05	0.000269097
XLOC_036607	Ptpre	7:135537680-135686294	-1.27416	5e-05	0.000269097
XLOC_006228	Arl4d	11:101665540-101667832	-1.27462	0.00365	0.0120639
XLOC_040732	Bcar1	8:111710468-111743849	-1.27466	5e-05	0.000269097
XLOC_044056	Rnf128	X:139563315-139673145	-1.2748	5e-05	0.000269097
XLOC_040922	Pde4a	9:21138540-21213441	-1.27579	0.004	0.013043
XLOC_010635	Eef1e1	13:38645697-38659028	-1.27658	5e-05	0.000269097
XLOC_039411	Gm6180	8:42246910-42247411	-1.27763	0.0001	0.000508143
XLOC_038049	Peg12	7:62458873-62464556	-1.27835	5e-05	0.000269097
XLOC_017515	Nedd4l	18:64887665-65217826	-1.28077	5e-05	0.000269097
XLOC_008703	Cdca7l	12:117804288-118199043	-1.28221	0.00385	0.0126041
XLOC_022223	Gm14005	2:128189986-128429854	-1.28262	0.0003	0.00136132
XLOC_005893	-	11:79716124-79718097	-1.2827	0.0139	0.0375354
XLOC_034312	Ankrd26	6:118501307-118562257	-1.28318	5e-05	0.000269097
XLOC_042132	Chek1	9:36708402-36727065	-1.28474	0.0007	0.00288566
XLOC_016578	Mdga1	17:29827955-29970087	-1.2854	0.0028	0.00963603
XLOC_013563	Hnrnpa1	15:103239987-103246589	-1.28642	5e-05	0.000269097
XLOC_017223	Taf4b	18:14783242-14900359	-1.28703	5e-05	0.000269097
XLOC_040540	Neto2	8:85636587-85701021	-1.28806	5e-05	0.000269097
XLOC_023822	Dph5	3:115881580-115934361	-1.28849	5e-05	0.000269097
XLOC_016528	Dusp1	17:26505589-26508519	-1.29092	5e-05	0.000269097
XLOC_040154	Ckap2,Nek3	8:22128282-22185900	-1.29116	5e-05	0.000269097
XLOC_011351	Eaf1	14:31495078-31509858	-1.29185	5e-05	0.000269097
XLOC_033587	Cycs	6:50562562-50566538	-1.29268	5e-05	0.000269097
XLOC_006384	Nup85	11:115564433-115583985	-1.2932	5e-05	0.000269097
XLOC_021538	Grb14	2:64912475-65024987	-1.29356	5e-05	0.000269097
XLOC_013754	Fbxo32	15:58175878-58324169	-1.29374	5e-05	0.000269097
XLOC_017204	Rbbp8	18:11633275-11743627	-1.29485	5e-05	0.000269097
XLOC_030163	-	5:9164794-9165075	-1.29635	0.00655	0.0198698
XLOC_030136	Steap2	5:5664828-5694578	-1.29642	5e-05	0.000269097
XLOC_006525	Slc35e4	11:3907020-3914664	-1.29657	5e-05	0.000269097
XLOC_041768	Col7a1,Mir711	9:108953449-108984875	-1.29677	0.01015	0.0288851
XLOC_043034	Shroom4	X:6399853-6637717	-1.29757	0.00035	0.00155906
XLOC_034117	Chchd4	6:91462171-91473546	-1.29773	5e-05	0.000269097
XLOC_033963	Hk2	6:82725024-82774454	-1.29785	5e-05	0.000269097
XLOC_041208	Idh3a	9:54586447-54604662	-1.29785	5e-05	0.000269097
XLOC_005260	Rtn4	11:29692879-30026033	-1.29811	5e-05	0.000269097
XLOC_028370	Pgd	4:149149990-149166771	-1.29955	5e-05	0.000269097
XLOC_001935	Bag2	1:33745483-33757795	-1.30042	5e-05	0.000269097
XLOC_002979	Tnn	1:160085028-160153610	-1.30063	5e-05	0.000269097
XLOC_004873	Nav3	10:109681260-110456204	-1.30267	0.00105	0.00413221
XLOC_017742	-	18:32440249-32448444	-1.30329	0.0003	0.00136132
XLOC_010350	Pfkp	13:6548038-6648777	-1.30574	0.0007	0.00288566
XLOC_002188	Wdr12	1:60069784-60153953	-1.30596	5e-05	0.000269097
XLOC_002637	Tmem37	1:120067376-120074074	-1.30715	0.00025	0.00115564
XLOC_032019	Zyx	6:42328712-42524386	-1.30741	5e-05	0.000269097
XLOC_027300	Kif24	4:41390544-41464887	-1.30844	0.00275	0.00948638
XLOC_002427	Mir3535,Ncl,Snora75	1:86344718-86359459	-1.30855	5e-05	0.000269097
XLOC_031136	Coro1c	5:113842435-113908758	-1.30889	5e-05	0.000269097
XLOC_016833	Cenpq	17:40923050-40963867	-1.3097	0.00845	0.0247347
XLOC_020370	Wdr76	2:121506722-121544860	-1.30998	0.00015	0.000729136
XLOC_010255	Dimt1	13:106947128-107022435	-1.31033	0.00335	0.0112166
XLOC_008369	Ttc9	12:81631244-81667278	-1.31097	5e-05	0.000269097
XLOC_009901	Gm9817	13:45078497-45081222	-1.31103	0.01245	0.0342767
XLOC_013568	Pde1b	15:103503297-103530052	-1.3117	0.0004	0.00175494
XLOC_022518	Samhd1	2:157097532-157135265	-1.31182	5e-05	0.000269097
XLOC_025441	Sgms2	3:131318676-131491411	-1.31195	0.00805	0.0237388
XLOC_010285	Plpp1	13:112773289-112927380	-1.31196	5e-05	0.000269097
XLOC_019551	Aif1l	2:31950138-31973443	-1.31364	0.0001	0.000508143
XLOC_039044	Tnfrsf22,Tnfrsf23	7:143607658-143686054	-1.31569	5e-05	0.000269097
XLOC_031488	Mcm7,Mir25,Mir93	5:138161070-138187451	-1.31643	5e-05	0.000269097
XLOC_040304	Neil3	8:53586866-53639065	-1.31718	0.00065	0.00270421
XLOC_007957	Actg1,Gm23419,Mir6935	11:120345689-120348542	-1.31908	5e-05	0.000269097
XLOC_032592	Mgll	6:88716421-88828360	-1.31974	5e-05	0.000269097
XLOC_027649	Mir31	4:88909717-88942039	-1.32152	0.0012	0.00463484
XLOC_010879	Ube2ql1	13:69702834-69739897	-1.3224	0.00105	0.00413221
XLOC_008072	Rock2	12:16894219-16988274	-1.32561	5e-05	0.000269097
XLOC_016806	Gm7335	17:37713551-37713924	-1.32623	0.008	0.0236179
XLOC_018093	Mus81	19:5482161-5488402	-1.32717	0.0097	0.0277855
XLOC_044954	Gk	X:85701936-85776819	-1.32726	5e-05	0.000269097
XLOC_040781	Sipa1l2	8:125418062-125569835	-1.32758	5e-05	0.000269097
XLOC_022198	Atp8b4	2:126320849-126500674	-1.32834	5e-05	0.000269097
XLOC_010207	Lncenc1	13:97434969-97497546	-1.32856	0.0064	0.019487
XLOC_031679	Gng11	6:4003903-4008445	-1.32887	5e-05	0.000269097
XLOC_002729	Cdk18	1:132112236-132142800	-1.32921	5e-05	0.000269097
XLOC_006463	2900052L18Rik,AL928567.1,Bahcc1	11:120226370-120292296	-1.33081	5e-05	0.000269097
XLOC_034449	Tead4	6:128224287-128300823	-1.33106	0.0038	0.0124685
XLOC_001113	Gm4204	1:135231994-135233413	-1.33299	5e-05	0.000269097
XLOC_022559	Gm11451	2:162898893-162899523	-1.3335	5e-05	0.000269097
XLOC_022285	Pcna	2:132249161-132253314	-1.3354	5e-05	0.000269097
XLOC_041661	Topbp1	9:103305179-103350428	-1.33653	5e-05	0.000269097
XLOC_001932	Prim2	1:33453809-33669795	-1.33671	5e-05	0.000269097
XLOC_016680	Vars	17:34996697-35016322	-1.3392	0.001	0.00396041
XLOC_041699	Rrp9	9:106470321-106485424	-1.33958	0.00035	0.00155906
XLOC_016830	9130008F23Rik	17:40873709-40880615	-1.3396	0.00015	0.000729136
XLOC_041549	Gm5620	9:91097148-91098496	-1.34069	0.00555	0.0171986
XLOC_008331	Plekhg3	12:76533499-76580339	-1.341	5e-05	0.000269097
XLOC_039768	Gins3	8:95633558-95645059	-1.34141	5e-05	0.000269097
XLOC_043632	Tmem47	X:81070693-81097872	-1.3418	5e-05	0.000269097
XLOC_018326	Gm10053	19:24875685-24876634	-1.342	0.0004	0.00175494
XLOC_008535	Vrk1	12:106010198-106088255	-1.34233	5e-05	0.000269097
XLOC_041695	Poc1a	9:106280871-106350521	-1.34391	5e-05	0.000269097
XLOC_003968	Fgd6	10:94036000-94145339	-1.34665	5e-05	0.000269097
XLOC_016421	Gm7809	17:21962551-22071168	-1.3472	0.0073	0.0218217
XLOC_004427	Rpf2	10:40223245-40247036	-1.34858	5e-05	0.000269097
XLOC_039685	Orc6	8:85299631-85308278	-1.35229	5e-05	0.000269097
XLOC_021204	Tubb4b	2:25218744-25224702	-1.35233	5e-05	0.000269097
XLOC_032946	Nop2	6:125131908-125144753	-1.35448	5e-05	0.000269097
XLOC_000436	Gm26293,Nop58	1:59684917-59719044	-1.35607	5e-05	0.000269097
XLOC_041437	Gclc	9:77754534-77794485	-1.35677	5e-05	0.000269097
XLOC_024098	Gm17501	3:145650299-145677743	-1.35807	5e-05	0.000269097
XLOC_036671	Cd151	7:141461093-141471479	-1.35903	5e-05	0.000269097
XLOC_020397	Dut	2:125247189-125258608	-1.36014	5e-05	0.000269097
XLOC_020622	Gm14150	2:151458955-151460309	-1.36055	0.00315	0.0106503
XLOC_003437	Cited2	10:17723227-17725673	-1.36177	5e-05	0.000269097
XLOC_032170	Creb5	6:53287269-53700376	-1.36454	0.00085	0.00344123
XLOC_019121	Fam107b	2:3613757-3782142	-1.36469	5e-05	0.000269097
XLOC_019625	Ptgs1	2:36230210-36258593	-1.36762	5e-05	0.000269097
XLOC_025452	Gstcd	3:132981751-133110988	-1.36916	5e-05	0.000269097
XLOC_036128	Pgm2l1	7:100227323-100278868	-1.36989	5e-05	0.000269097
XLOC_004774	Parpbp	10:88090928-88146941	-1.37259	0.0011	0.00430442
XLOC_003619	Dcbld1	10:52211882-52321378	-1.37284	5e-05	0.000269097
XLOC_043336	Rbmx2	X:48695003-48710723	-1.37335	0.0001	0.000508143
XLOC_041897	1700048O20Rik	9:121938128-121947014	-1.37342	0.0146	0.0390476
XLOC_036099	Lrrc32	7:98489282-98502181	-1.37721	5e-05	0.000269097
XLOC_028518	Abcb1b	5:8773576-8866315	-1.3781	0.0005	0.00214204
XLOC_014313	Nde1	16:14163274-14192928	-1.37899	5e-05	0.000269097
XLOC_022519	Rbl1	2:157145892-157204706	-1.3795	5e-05	0.000269097
XLOC_033465	Klrg2	6:38625289-38637253	-1.37971	0.00935	0.0269656
XLOC_026709	Rpa2	4:132768331-132778752	-1.38014	5e-05	0.000269097
XLOC_029069	Uchl1	5:66626494-66687234	-1.3803	5e-05	0.000269097
XLOC_025703	Fsbp,Rad54b	4:11558921-11615893	-1.38056	0.008	0.0236179
XLOC_033466	Hipk2	6:38687512-39084585	-1.3833	5e-05	0.000269097
XLOC_004538	Ddx21	10:62580247-62602298	-1.38349	5e-05	0.000269097
XLOC_044318	Gm21887	X:170009255-170019490	-1.38432	0.002	0.00720847
XLOC_016219	Gemin6	17:80224440-80228740	-1.38436	5e-05	0.000269097
XLOC_025374	Ndst3	3:123526165-123690853	-1.3875	0.0013	0.00496981
XLOC_018481	Nolc1	19:46075744-46085528	-1.38925	5e-05	0.000269097
XLOC_040980	Ets1	9:32636220-32757820	-1.3911	5e-05	0.000269097
XLOC_008529	Bdkrb2	12:105562795-105595237	-1.39118	0.00035	0.00155906
XLOC_017432	-	18:52558703-52577370	-1.39296	0.001	0.00396041
XLOC_030013	Cpsf4	5:145167212-145182041	-1.39574	5e-05	0.000269097
XLOC_007888	Trim47,Trim65	11:116105751-116131128	-1.39763	5e-05	0.000269097
XLOC_019962	Gm4735	2:80837140-80838442	-1.39794	5e-05	0.000269097
XLOC_030464	Wdr1	5:38526812-38563221	-1.40124	5e-05	0.000269097
XLOC_041770	Pfkfb4	9:108991777-109032228	-1.40287	5e-05	0.000269097
XLOC_024025	H2afz	3:137864486-137866922	-1.40339	5e-05	0.000269097
XLOC_039759	Adgrg1	8:94977108-95014208	-1.40609	0.00015	0.000729136
XLOC_015583	-	17:21473733-21478131	-1.40681	5e-05	0.000269097
XLOC_024873	Cks1b	3:89415471-89418383	-1.40819	5e-05	0.000269097
XLOC_012859	Dis3	14:99046412-99254493	-1.40872	5e-05	0.000269097
XLOC_017196	Snrpd1	18:10617795-10628230	-1.40898	5e-05	0.000269097
XLOC_024835	Pmf1	3:88394139-88410365	-1.40946	0.0001	0.000508143
XLOC_007400	Mrm1	11:84813060-84820359	-1.41121	0.0038	0.0124685
XLOC_026453	Cyp4a12b	4:115411623-115439034	-1.41315	0.00045	0.00195209
XLOC_004901	Rab3ip	10:116905613-116950444	-1.41483	5e-05	0.000269097
XLOC_017071	Fez2	17:78377878-78418131	-1.41576	5e-05	0.000269097
XLOC_031448	Cux1	5:136248134-136567490	-1.41624	5e-05	0.000269097
XLOC_013984	Cenpm	15:82233778-82244747	-1.4169	0.0024	0.00843896
XLOC_018980	Loxl4	19:42518758-42612846	-1.41831	5e-05	0.000269097
XLOC_037567	Gm5593	7:42105898-42107275	-1.41922	0.0097	0.0277855
XLOC_023733	Ppm1j	3:104752374-104786018	-1.41984	0.0069	0.0207968
XLOC_017947	Spire1	18:67488208-67610916	-1.42118	5e-05	0.000269097
XLOC_005607	Trpv2	11:62574485-62600515	-1.42242	0.00035	0.00155906
XLOC_042552	Htr1b	9:81628290-81645156	-1.42357	5e-05	0.000269097
XLOC_037398	Fxyd5,Fxyd7,Mir7050	7:31032721-31051467	-1.42426	5e-05	0.000269097
XLOC_026995	Errfi1	4:150825732-150868892	-1.42438	5e-05	0.000269097
XLOC_029866	Mir7035,Rasa4	5:136083915-136111860	-1.42625	5e-05	0.000269097
XLOC_005894	-	11:79718187-79721816	-1.42637	0.0026	0.00904273
XLOC_012446	Fermt2	14:45458791-45530118	-1.42734	5e-05	0.000269097
XLOC_001225	Arpc5	1:152766541-152775597	-1.42757	5e-05	0.000269097
XLOC_038212	Blm	7:80454732-80535119	-1.42807	0.00225	0.0079822
XLOC_002190	Raph1	1:60482291-60567104	-1.4286	0.00015	0.000729136
XLOC_025781	Mms22l	4:24496434-24602950	-1.42972	5e-05	0.000269097
XLOC_023376	Gpatch4	3:88043107-88055993	-1.43037	5e-05	0.000269097
XLOC_021112	Hacd1	2:13850281-14149634	-1.4321	0.00135	0.00513251
XLOC_022563	Jph2	2:163336241-163398846	-1.4326	5e-05	0.000269097
XLOC_039653	Podnl1	8:84125805-84132802	-1.43351	0.00015	0.000729136
XLOC_020494	Mcm8	2:132816140-132844197	-1.43678	5e-05	0.000269097
XLOC_033240	Tfpi2	6:3962591-3988919	-1.4395	5e-05	0.000269097
XLOC_020457	Gm23187,Gm23650,Gm24451,Nop56,Snord57	2:130274429-130284547	-1.43965	5e-05	0.000269097
XLOC_011327	Erc2	14:27622394-28478537	-1.44079	0.00065	0.00270421
XLOC_045161	Hmgn5	X:109004470-109013404	-1.44129	5e-05	0.000269097
XLOC_027547	Brinp1	4:68761463-68954397	-1.44149	5e-05	0.000269097
XLOC_001003	Gpr39	1:125676994-125913101	-1.44162	0.00715	0.0214516
XLOC_032585	Gata2	6:88193890-88207032	-1.44179	5e-05	0.000269097
XLOC_029276	Stbd1	5:92603040-92606579	-1.44478	5e-05	0.000269097
XLOC_013142	Trib1	15:59648349-59656550	-1.44647	5e-05	0.000269097
XLOC_028504	Tubb4b-ps1	5:6769009-7344756	-1.44651	0.0029	0.00992544
XLOC_008865	Bzw2	12:36091834-36197294	-1.44734	5e-05	0.000269097
XLOC_040828	Mmp10	9:7502351-7510238	-1.4477	0.0007	0.00288566
XLOC_039579	Tpm4	8:72134974-72160855	-1.44805	5e-05	0.000269097
XLOC_044092	Alg13	X:144317803-144374450	-1.44952	5e-05	0.000269097
XLOC_005900	Atad5	11:80089399-80135931	-1.4501	5e-05	0.000269097
XLOC_028106	Rcc1,Snhg3,Snora73a	4:132331918-132353686	-1.45199	5e-05	0.000269097
XLOC_031751	Tes	6:17058805-17171833	-1.45262	5e-05	0.000269097
XLOC_030309	Xrcc2	5:25689755-25705825	-1.45271	0.00015	0.000729136
XLOC_042058	Anln,Rp9	9:22331213-22468376	-1.45272	5e-05	0.000269097
XLOC_009041	Actn1	12:80167541-80260486	-1.45598	5e-05	0.000269097
XLOC_005600	Adora2b	11:62248736-62281375	-1.45894	5e-05	0.000269097
XLOC_005735	Eno3	11:70654740-70662513	-1.45969	5e-05	0.000269097
XLOC_004796	Tmpo	10:91147570-91181135	-1.46068	5e-05	0.000269097
XLOC_020851	Cse1l	2:166906039-166946389	-1.46257	5e-05	0.000269097
XLOC_037682	Grwd1	7:45825226-45830944	-1.46366	5e-05	0.000269097
XLOC_003465	Sgk1	10:21882183-21999903	-1.46921	5e-05	0.000269097
XLOC_040814	-	9:4977861-4978276	-1.47418	0.0083	0.02435
XLOC_006624	Eldr	11:16935153-16951282	-1.47493	0.0113	0.0316424
XLOC_015090	Umps	16:33954781-33967312	-1.47502	5e-05	0.000269097
XLOC_011938	Esd	14:74732279-74750765	-1.47525	5e-05	0.000269097
XLOC_003897	Txnrd1	10:82859205-82897724	-1.47649	5e-05	0.000269097
XLOC_043710	Msn	X:96096041-96168552	-1.47843	5e-05	0.000269097
XLOC_025365	Synpo2	3:123076518-123236149	-1.47952	0.00015	0.000729136
XLOC_005004	AC117232.1,Pa2g4	10:128557765-128566224	-1.48162	5e-05	0.000269097
XLOC_026989	Eno1	4:150236720-150249300	-1.48297	5e-05	0.000269097
XLOC_041205	Gldn	9:54268577-54341786	-1.48664	0.00015	0.000729136
XLOC_042925	Csrnp1	9:119894894-120068283	-1.48879	0.0073	0.0218217
XLOC_026761	Id3	4:136143496-136145755	-1.48969	5e-05	0.000269097
XLOC_003451	Map3k5	10:19934050-20142793	-1.49138	0.014	0.037751
XLOC_001047	Fam72a	1:131527764-131539872	-1.49294	0.0038	0.0124685
XLOC_021562	Spc25	2:69193788-69206194	-1.4938	5e-05	0.000269097
XLOC_030790	Ppat	5:76913248-76967509	-1.49412	0.0011	0.00430442
XLOC_018640	Ehbp1l1	19:5707353-5726597	-1.49538	5e-05	0.000269097
XLOC_009161	Efcab11	12:99717530-99884368	-1.49809	0.0019	0.00690502
XLOC_026388	Ndc1	4:107367783-107416346	-1.49966	5e-05	0.000269097
XLOC_011106	Fst	13:114452261-114459663	-1.49993	5e-05	0.000269097
XLOC_004587	Lrrc75b	10:75550124-75560330	-1.50647	0.0003	0.00136132
XLOC_003184	Chml,Opn3	1:175662420-175692911	-1.50662	5e-05	0.000269097
XLOC_036793	Ube2s	7:4792873-4812590	-1.50736	0.0017	0.00625449
XLOC_044380	Suv39h1	X:8042942-8074760	-1.50826	5e-05	0.000269097
XLOC_042687	Pik3cb	9:99036470-99140621	-1.5107	5e-05	0.000269097
XLOC_040335	Klhl2	8:64739790-64849980	-1.51314	5e-05	0.000269097
XLOC_041231	Cspg4	9:56864960-56899873	-1.51483	5e-05	0.000269097
XLOC_029423	Lrrc8c	5:105519387-105613018	-1.51701	5e-05	0.000269097
XLOC_008666	4930427A07Rik	12:113156416-113166048	-1.52105	0.00125	0.00480389
XLOC_018065	Clcf1	19:4214237-4223494	-1.52124	5e-05	0.000269097
XLOC_018228	Fam111a	19:12545739-12596566	-1.52313	5e-05	0.000269097
XLOC_019879	Cdca7	2:72476158-72486893	-1.5246	0.00015	0.000729136
XLOC_041780	Cdc25a	9:109875519-109894069	-1.5274	5e-05	0.000269097
XLOC_002687	Mcm6	1:128331589-128359664	-1.52863	5e-05	0.000269097
XLOC_023801	Slc25a24	3:109123107-109168457	-1.52872	5e-05	0.000269097
XLOC_015368	Mis18a	16:90719311-90727404	-1.52943	5e-05	0.000269097
XLOC_010720	Msx2	13:53466883-53473074	-1.5304	5e-05	0.000269097
XLOC_041129	H2afx	9:44334693-44336077	-1.53248	5e-05	0.000269097
XLOC_041733	Traip	9:107950135-107972270	-1.53437	0.00035	0.00155906
XLOC_038397	Mogat2	7:99202365-99238619	-1.53704	0.00055	0.00232959
XLOC_038347	Ddias	7:92857524-92874247	-1.53726	5e-05	0.000269097
XLOC_003971	Tmcc3	10:94311948-94612084	-1.53892	5e-05	0.000269097
XLOC_014315	Abcc1	16:14361096-14475737	-1.54081	5e-05	0.000269097
XLOC_019864	Hat1	2:71388957-71441622	-1.54156	5e-05	0.000269097
XLOC_018078	Slc29a2	19:5024005-5031971	-1.54165	0.0002	0.000946893
XLOC_001228	Nmnat2	1:152954758-153119261	-1.54334	5e-05	0.000269097
XLOC_015428	-	16:98059443-98082425	-1.5438	5e-05	0.000269097
XLOC_011839	Spata13	14:60633990-60764556	-1.54394	5e-05	0.000269097
XLOC_027936	Ppih	4:119300009-119320546	-1.54603	0.0001	0.000508143
XLOC_009873	Gcnt2	13:40859767-41013019	-1.54659	5e-05	0.000269097
XLOC_017277	Lims2	18:31931217-31958619	-1.54739	5e-05	0.000269097
XLOC_004156	Prim1	10:128015167-128030037	-1.54807	5e-05	0.000269097
XLOC_003026	BC055324	1:163929099-163994796	-1.54878	0.0027	0.00933848
XLOC_024692	Trim59	3:69035287-69044755	-1.54885	5e-05	0.000269097
XLOC_001535	Lin9	1:180641149-180690694	-1.54936	5e-05	0.000269097
XLOC_017960	4930503L19Rik	18:70452210-70501066	-1.55232	5e-05	0.000269097
XLOC_003378	Mthfd1l	10:3973117-4167081	-1.55323	5e-05	0.000269097
XLOC_013596	Skp2	15:9111722-9202483	-1.55379	5e-05	0.000269097
XLOC_034683	Bcat1	6:144993834-145076184	-1.55467	5e-05	0.000269097
XLOC_017243	Rnf125	18:20944624-20987327	-1.55471	0.00255	0.0088948
XLOC_010729	Nop16	13:54584184-54590090	-1.55604	5e-05	0.000269097
XLOC_012850	-	14:95284559-95285658	-1.56005	0.00505	0.0158858
XLOC_039642	Ddx39	8:83715176-83741326	-1.5603	5e-05	0.000269097
XLOC_029730	Gm37939,Hip1r	5:123973609-124032270	-1.56426	0.00455	0.0145363
XLOC_005439	Nhp2	11:51619734-51635896	-1.56554	5e-05	0.000269097
XLOC_042643	Chst2	9:95399291-95408554	-1.56557	5e-05	0.000269097
XLOC_009949	Gadd45g	13:51846677-51848468	-1.56654	5e-05	0.000269097
XLOC_022569	Ada	2:163658385-163750457	-1.5683	0.0003	0.00136132
XLOC_004786	Gas2l3	10:89408822-89443967	-1.5695	5e-05	0.000269097
XLOC_044771	Gm14680	X:62775584-62776685	-1.56965	5e-05	0.000269097
XLOC_040840	Trpc6	9:8544195-8680565	-1.57146	0.0004	0.00175494
XLOC_006034	Mmd	11:90187683-90278589	-1.57432	5e-05	0.000269097
XLOC_042393	-	9:63935916-63942042	-1.58092	0.0021	0.00751926
XLOC_030154	Dbf4	5:8396972-8422773	-1.58375	5e-05	0.000269097
XLOC_030272	AI506816	5:23695699-23783711	-1.58378	5e-05	0.000269097
XLOC_035317	Gm26935,RP24-63G4.14,Sbsn,Tmem147os	7:30729578-30756134	-1.58419	5e-05	0.000269097
XLOC_024369	Gnb4	3:32529464-32616585	-1.58559	0.00035	0.00155906
XLOC_002951	Soat1	1:156424524-156474331	-1.58751	5e-05	0.000269097
XLOC_014791	Chaf1b	16:93883900-93906269	-1.58785	5e-05	0.000269097
XLOC_013973	Rangap1	15:81704247-81729919	-1.5885	5e-05	0.000269097
XLOC_024631	Gpr149	3:62529076-62605967	-1.58994	5e-05	0.000269097
XLOC_020545	Dstn	2:143915319-143943324	-1.59163	5e-05	0.000269097
XLOC_013552	Hoxc11	15:102954426-102957708	-1.59429	0.0008	0.00325894
XLOC_033403	Gm13834	6:31067516-31088276	-1.59663	0.0035	0.0116267
[truncated: 517 more rows]

## Sheet: CIZ1 null mCQG
Supplementary Data Set 2
All transcription units significantly changed (-1>log2fc>1, q<0.05) in CIZ1-null PEFs by both contact inhibition and serum withdrawal
CIZ1-null murine core quiescence gene set
gene_id	gene	locus	CIZ1-null_SW_log2(foldchange)	CIZ1-null_SW_p_value	CIZ1-null_SW_q_value	CIZ1-null_CI_log2(foldchange)	CIZ1-null_CI_p_value	CIZ1-null_CI_q_value
XLOC_043175	Agtr2	X:21484543-21489164	5.99595	5e-05	0.000300546	7.42616	5e-05	0.000269097
XLOC_006764	Fgf18	11:33117025-33147828	5.60961	5e-05	0.000300546	5.67087	5e-05	0.000269097
XLOC_013051	Osr2	15:35296088-35303307	5.02025	5e-05	0.000300546	4.37853	5e-05	0.000269097
XLOC_026288	Tek	4:94715469-94874976	4.98012	5e-05	0.000300546	4.36736	5e-05	0.000269097
XLOC_041190	Arhgap20	9:51765336-51875886	4.97301	5e-05	0.000300546	4.97045	5e-05	0.000269097
XLOC_042084	Adamts15	9:30899154-30922580	4.73811	5e-05	0.000300546	7.24641	5e-05	0.000269097
XLOC_020967	Cdh26	2:178430530-178487402	4.69821	5e-05	0.000300546	2.60364	0.0003	0.00136132
XLOC_045521	Reps2	X:162411952-162643649	4.66236	5e-05	0.000300546	4.86357	5e-05	0.000269097
XLOC_014672	1700010K23Rik	16:66600638-67620908	4.63431	0.0006	0.00280339	4.27943	0.0009	0.00360357
XLOC_025309	Palmd	3:116917884-116984406	4.53106	0.0001	0.000565839	5.03452	5e-05	0.000269097
XLOC_009929	Ogn	13:49421213-49652916	4.52781	5e-05	0.000300546	5.02241	5e-05	0.000269097
XLOC_020187	Pamr1	2:102550011-102643041	4.48256	5e-05	0.000300546	4.7975	5e-05	0.000269097
XLOC_018934	Ppp1r3c	19:36731736-36736653	4.47676	5e-05	0.000300546	4.65431	5e-05	0.000269097
XLOC_020947	2210418O10Rik	2:176226568-176240328	4.3694	0.00025	0.0012969	3.66747	0.00545	0.0169167
XLOC_018865	Pgm5	19:24674007-24862374	4.36702	5e-05	0.000300546	4.59997	5e-05	0.000269097
XLOC_002888	Hmcn1	1:150562500-150993746	4.29514	5e-05	0.000300546	4.21806	5e-05	0.000269097
XLOC_007830	Abca9	11:110100109-110168567	4.28804	5e-05	0.000300546	3.60591	5e-05	0.000269097
XLOC_001267	Angptl1	1:156804165-156939626	4.27298	0.0073	0.0237664	5.72565	0.00595	0.0182825
XLOC_003989	Lum	10:97565500-97572704	4.24762	5e-05	0.000300546	5.96415	5e-05	0.000269097
XLOC_025297	Gpr88	3:116249653-116253503	4.24622	5e-05	0.000300546	4.64932	5e-05	0.000269097
XLOC_008692	Vipr2	12:116077725-116146261	4.14421	0.00075	0.00339969	4.82257	0.00025	0.00115564
XLOC_004862	Acss3	10:106933527-107123717	4.14146	5e-05	0.000300546	3.84712	5e-05	0.000269097
XLOC_024034	Adh1	3:138260990-138307022	4.12994	5e-05	0.000300546	4.2454	5e-05	0.000269097
XLOC_032712	Chl1	6:103510585-103750211	4.01709	5e-05	0.000300546	3.97766	5e-05	0.000269097
XLOC_010596	Serpinb1a	13:32842091-32851197	3.94767	5e-05	0.000300546	3.49475	5e-05	0.000269097
XLOC_031855	Mest	6:30723546-30896794	3.91872	5e-05	0.000300546	4.65948	5e-05	0.000269097
XLOC_019989	Ypel4	2:84734057-84741178	3.91816	0.00055	0.00259454	3.39761	0.0019	0.00690502
XLOC_006586	Igfbp3	11:7206085-7214207	3.89183	5e-05	0.000300546	6.81638	5e-05	0.000269097
XLOC_033699	Snca	6:60731574-60829855	3.88815	0.0001	0.000565839	3.34097	5e-05	0.000269097
XLOC_045553	Egfl6	X:166523006-166585744	3.88461	5e-05	0.000300546	4.91096	5e-05	0.000269097
XLOC_004894	Lgr5	10:115450310-115587780	3.79831	5e-05	0.000300546	3.66477	5e-05	0.000269097
XLOC_005929	Slfn5	11:82910549-82964855	3.78721	5e-05	0.000300546	6.29055	5e-05	0.000269097
XLOC_021636	Zfp385b	2:77410633-77819639	3.68646	5e-05	0.000300546	3.22109	5e-05	0.000269097
XLOC_033625	Tril	6:53815467-53868183	3.68123	5e-05	0.000300546	3.97146	5e-05	0.000269097
XLOC_036077	Tenm4	7:96171245-97064758	3.59504	5e-05	0.000300546	4.17129	5e-05	0.000269097
XLOC_030509	Ldb2	5:44472131-44800150	3.57315	5e-05	0.000300546	3.89565	5e-05	0.000269097
XLOC_000108	Crispld1	1:17676026-17805417	3.56854	5e-05	0.000300546	3.99109	5e-05	0.000269097
XLOC_014346	P2rx6	16:17561884-17577800	3.52487	5e-05	0.000300546	2.51854	0.00125	0.00480389
XLOC_004554	Lrrtm3	10:63430097-65003667	3.51202	0.0052	0.0178159	2.78388	0.01575	0.0415969
XLOC_013120	Nov	15:54745701-54754039	3.50934	5e-05	0.000300546	5.22601	5e-05	0.000269097
XLOC_007194	6330403K07Rik	11:71031940-71033513	3.46516	5e-05	0.000300546	2.97298	5e-05	0.000269097
XLOC_036655	Ifitm1	7:140967220-140969825	3.41093	0.00015	0.000814585	2.77223	0.00095	0.00378527
XLOC_014333	Ypel1	16:17069695-17111257	3.38103	0.0003	0.00152457	2.62909	0.00325	0.0109292
XLOC_028566	Sema3d	5:12383384-12588948	3.34303	5e-05	0.000300546	3.61678	5e-05	0.000269097
XLOC_027026	Megf6	4:154170729-154276173	3.34284	5e-05	0.000300546	3.07485	5e-05	0.000269097
XLOC_028876	C1qtnf7	5:43515537-43619464	3.33957	5e-05	0.000300546	5.12754	5e-05	0.000269097
XLOC_003863	Zfr2	10:81233154-81252123	3.31995	5e-05	0.000300546	4.00326	5e-05	0.000269097
XLOC_001683	Cd34	1:194930404-195092249	3.29166	5e-05	0.000300546	2.64789	5e-05	0.000269097
XLOC_032446	Lrrtm1	6:76881636-77979699	3.28742	0.0021	0.0081425	3.39237	0.00315	0.0106503
XLOC_042354	Islr	9:58156264-58159221	3.2248	5e-05	0.000300546	4.03152	5e-05	0.000269097
XLOC_018180	Rab3il1	19:10001668-10038675	3.22126	5e-05	0.000300546	3.95394	5e-05	0.000269097
XLOC_003426	Plagl1	10:13060503-13131694	3.19632	5e-05	0.000300546	2.83239	5e-05	0.000269097
XLOC_029772	Tmem132c	5:127241807-127565793	3.19496	5e-05	0.000300546	3.41571	5e-05	0.000269097
XLOC_039037	Cdkn1c	7:143458338-143461050	3.15718	5e-05	0.000300546	4.26638	5e-05	0.000269097
XLOC_013318	Csdc2	15:81936758-81950941	3.15702	5e-05	0.000300546	1.92705	5e-05	0.000269097
XLOC_036712	Slc22a18	7:143473735-143499473	3.15562	5e-05	0.000300546	3.25057	5e-05	0.000269097
XLOC_029546	Wscd2	5:113490332-113589725	3.14129	5e-05	0.000300546	2.84444	5e-05	0.000269097
XLOC_011375	Gdf10	14:33923586-33935280	3.13187	5e-05	0.000300546	4.40575	5e-05	0.000269097
XLOC_003987	Dcn	10:97479499-97518162	3.12915	5e-05	0.000300546	4.7338	5e-05	0.000269097
XLOC_030476	Hs3st1	5:39610677-39755475	3.12262	5e-05	0.000300546	3.40324	5e-05	0.000269097
XLOC_024888	Slc27a3	3:90385226-90390004	3.10745	5e-05	0.000300546	2.36362	5e-05	0.000269097
XLOC_009866	Bmp6	13:38344997-38500125	3.07854	5e-05	0.000300546	2.32175	5e-05	0.000269097
XLOC_031403	Eln	5:134702592-134822967	3.06001	5e-05	0.000300546	5.4127	5e-05	0.000269097
XLOC_036363	Insc	7:114743645-114850383	3.03776	5e-05	0.000300546	2.92854	5e-05	0.000269097
XLOC_004409	5930403N24Rik	10:37139200-37151315	3.03728	5e-05	0.000300546	3.13233	5e-05	0.000269097
XLOC_005592	Mfap4	11:61485430-61494406	3.03664	5e-05	0.000300546	4.45015	5e-05	0.000269097
XLOC_031785	Kcnd2	6:21214603-21729805	3.01118	5e-05	0.000300546	3.64213	5e-05	0.000269097
XLOC_015291	Robo2	16:73892305-74411825	2.99338	5e-05	0.000300546	3.94084	5e-05	0.000269097
XLOC_034384	C1s1	6:124492162-124566826	2.97811	5e-05	0.000300546	4.65239	5e-05	0.000269097
XLOC_035687	Gas2	7:51855584-51994975	2.97725	5e-05	0.000300546	3.08668	5e-05	0.000269097
XLOC_015062	Apod	16:31296191-31314827	2.97221	5e-05	0.000300546	5.01005	5e-05	0.000269097
XLOC_003935	Igf1	10:87826376-87937042	2.95953	5e-05	0.000300546	4.03787	5e-05	0.000269097
XLOC_002768	Ptprv	1:135108496-135132594	2.9592	5e-05	0.000300546	2.77552	5e-05	0.000269097
XLOC_045151	Zcchc5	X:106837081-106840737	2.94498	5e-05	0.000300546	3.90726	5e-05	0.000269097
XLOC_042310	Tnfaip8l3	9:54025536-54068411	2.93017	0.0008	0.00360163	3.01082	0.00145	0.00544633
XLOC_038648	Trim66	7:109449005-109508134	2.92634	5e-05	0.000300546	2.33635	5e-05	0.000269097
XLOC_040556	Zfp423	8:87661809-87959595	2.91423	5e-05	0.000300546	2.28456	0.00015	0.000729136
XLOC_036789	Cox6b2	7:4751791-4753094	2.9082	5e-05	0.000300546	2.56222	5e-05	0.000269097
XLOC_003576	-	10:42276807-42279072	2.90183	0.0001	0.000565839	2.0851	0.0019	0.00690502
XLOC_031792	Wnt16	6:22288133-22301175	2.89567	5e-05	0.000300546	3.40786	5e-05	0.000269097
XLOC_004593	Gstt1	10:75783812-75798584	2.88915	5e-05	0.000300546	2.4718	5e-05	0.000269097
XLOC_028269	Tmem51	4:142030787-142088099	2.84346	5e-05	0.000300546	2.65188	0.0001	0.000508143
XLOC_045155	Itm2a	X:107397098-107403376	2.84208	5e-05	0.000300546	3.95169	5e-05	0.000269097
XLOC_034668	Abcc9	6:142587861-142702452	2.83977	5e-05	0.000300546	2.12951	5e-05	0.000269097
XLOC_001350	Dpt	1:164796643-164936775	2.83498	5e-05	0.000300546	4.17481	5e-05	0.000269097
XLOC_003868	Tbxa2r	10:81328606-81343266	2.83481	5e-05	0.000300546	1.8833	5e-05	0.000269097
XLOC_007130	Efnb3	11:69554091-69560205	2.82502	5e-05	0.000300546	1.87448	0.00195	0.00705153
XLOC_010785	Gas1	13:60174404-60177624	2.8185	5e-05	0.000300546	3.33452	5e-05	0.000269097
XLOC_045378	BX530055.1,Capn6	X:143802230-143827414	2.81081	5e-05	0.000300546	4.34781	5e-05	0.000269097
XLOC_026217	Adamtsl1	4:86053542-86428474	2.80296	5e-05	0.000300546	1.86021	5e-05	0.000269097
XLOC_030436	Cpz	5:35502188-35525698	2.80183	5e-05	0.000300546	4.45108	5e-05	0.000269097
XLOC_010005	Ntrk2	13:58806595-59133970	2.79984	5e-05	0.000300546	3.24497	5e-05	0.000269097
XLOC_012943	Sepp1	15:3268546-3280508	2.78347	5e-05	0.000300546	3.95483	5e-05	0.000269097
XLOC_026764	Tcea3	4:136247728-136274898	2.76816	5e-05	0.000300546	2.99913	5e-05	0.000269097
XLOC_009927	Aspn	13:49421213-49652916	2.76785	5e-05	0.000300546	2.964	5e-05	0.000269097
XLOC_044288	Figf	X:164373295-164402650	2.76619	5e-05	0.000300546	3.1778	5e-05	0.000269097
XLOC_013432	Pced1b	15:97244073-97385748	2.75944	0.0032	0.0117233	2.7458	0.0035	0.0116267
XLOC_003716	Fam13c	10:70440638-70655965	2.74923	5e-05	0.000300546	2.06014	5e-05	0.000269097
XLOC_041568	Slc9a9	9:94669143-95230475	2.74885	5e-05	0.000300546	3.32297	5e-05	0.000269097
XLOC_022771	Nkain4	2:180934771-180966812	2.73393	5e-05	0.000300546	3.15131	5e-05	0.000269097
XLOC_026425	Bend5	4:110397660-111664324	2.73257	0.00155	0.00629429	2.89418	0.001	0.00396041
XLOC_038864	Pycard	7:127989707-127996598	2.68884	0.00485	0.0167382	2.56403	0.01555	0.0411516
XLOC_038194	Anpep	7:79821802-79861059	2.67167	5e-05	0.000300546	3.08611	5e-05	0.000269097
XLOC_000327	AC125167.1,Col3a1	1:45311423-45349706	2.6679	5e-05	0.000300546	2.99551	5e-05	0.000269097
XLOC_044659	Smarca1	X:47809367-47892974	2.65466	5e-05	0.000300546	2.26083	5e-05	0.000269097
XLOC_034053	Prokr1	6:87577272-87590743	2.65223	5e-05	0.000300546	2.84889	5e-05	0.000269097
XLOC_028125	Sytl1	4:133253089-133263113	2.65024	0.0014	0.00574696	2.97336	0.00095	0.00378527
XLOC_039715	Nkd1	8:88521259-88612767	2.6413	5e-05	0.000300546	2.24964	0.0001	0.000508143
XLOC_018352	Il33	19:29925113-29960718	2.62991	0.0001	0.000565839	3.68543	5e-05	0.000269097
XLOC_017891	Fbn2	18:58008601-58221885	2.62451	5e-05	0.000300546	3.18827	5e-05	0.000269097
XLOC_038568	Dchs1	7:105752988-105863650	2.6217	5e-05	0.000300546	2.99885	5e-05	0.000269097
XLOC_015326	Adamts5	16:85858169-85903423	2.62118	5e-05	0.000300546	2.2418	5e-05	0.000269097
XLOC_005249	Efemp1	11:28853163-28926743	2.621	5e-05	0.000300546	1.0369	5e-05	0.000269097
XLOC_033442	Fam180a	6:35312667-35326161	2.59666	0.00315	0.0115754	4.43806	0.0005	0.00214204
XLOC_022178	-	2:122375726-122377183	2.58602	0.00305	0.0112517	2.35378	0.0111	0.0312024
XLOC_041792	Kif9	9:110476803-110525179	2.58436	0.0001	0.000565839	2.86071	5e-05	0.000269097
XLOC_007828	Abca8b	11:109932189-109995988	2.57879	5e-05	0.000300546	3.50062	5e-05	0.000269097
XLOC_023035	Fat4	3:38874569-39012421	2.56584	5e-05	0.000300546	2.17169	5e-05	0.000269097
XLOC_041317	Igdcc4	9:65101366-65137949	2.55996	5e-05	0.000300546	2.50989	5e-05	0.000269097
XLOC_035630	Dbp	7:45705204-45718002	2.54833	0.01335	0.0396273	4.21711	0.0017	0.00625449
XLOC_027107	Tox	4:6686145-6991573	2.54716	5e-05	0.000300546	2.63521	5e-05	0.000269097
XLOC_013593	Slc1a3	15:8634123-8710764	2.54379	5e-05	0.000300546	1.89955	0.0004	0.00175494
XLOC_013123	Col14a1	15:55307604-55520803	2.53522	5e-05	0.000300546	4.78942	5e-05	0.000269097
XLOC_014006	A4galt	15:83226725-83257605	2.52305	5e-05	0.000300546	3.44996	5e-05	0.000269097
XLOC_041730	Mst1r	9:107906802-107920383	2.51914	5e-05	0.000300546	3.00801	5e-05	0.000269097
XLOC_033449	Ptn	6:36714928-36810711	2.50465	5e-05	0.000300546	2.96107	5e-05	0.000269097
XLOC_038154	St8sia2	7:73939118-74013690	2.50076	5e-05	0.000300546	1.51241	5e-05	0.000269097
XLOC_013880	Oplah	15:76294433-76330677	2.49985	5e-05	0.000300546	2.01902	0.00015	0.000729136
XLOC_011367	Vstm4	14:32856755-32939487	2.49257	5e-05	0.000300546	3.19269	5e-05	0.000269097
XLOC_012579	Slc7a8	14:54722215-54781936	2.49045	5e-05	0.000300546	2.03716	5e-05	0.000269097
XLOC_036149	Stard10	7:101317085-101347996	2.48473	5e-05	0.000300546	2.47225	5e-05	0.000269097
XLOC_027791	Podn	4:108014790-108144998	2.47944	5e-05	0.000300546	4.90732	5e-05	0.000269097
XLOC_044049	Nrk	X:138914235-139010638	2.47591	5e-05	0.000300546	3.30385	5e-05	0.000269097
XLOC_013038	Sema5a	15:32244812-32696341	2.4748	5e-05	0.000300546	2.83279	5e-05	0.000269097
XLOC_000624	Kcne4	1:78791622-79224511	2.47191	5e-05	0.000300546	3.418	5e-05	0.000269097
XLOC_004590	Susd2	10:75634782-75644046	2.46849	5e-05	0.000300546	1.9497	5e-05	0.000269097
XLOC_010614	Slc22a23	13:34178997-34345258	2.45389	5e-05	0.000300546	3.13491	5e-05	0.000269097
XLOC_004378	Rspo3	10:29453030-29535867	2.45029	5e-05	0.000300546	3.0021	5e-05	0.000269097
XLOC_039488	Spock3	8:62951008-63357103	2.43118	5e-05	0.000300546	3.26356	5e-05	0.000269097
XLOC_043166	Usp11	X:20703729-20720539	2.42759	5e-05	0.000300546	1.84438	5e-05	0.000269097
XLOC_015034	Cldn1	16:26356641-26371852	2.42347	5e-05	0.000300546	2.88263	5e-05	0.000269097
XLOC_022600	Pltp	2:164830731-164857711	2.41693	0.00785	0.025283	3.81452	0.00015	0.000729136
XLOC_032636	Hdac11	6:91156664-91174692	2.40996	5e-05	0.000300546	2.39732	5e-05	0.000269097
XLOC_008732	Gdf7	12:8291019-8302417	2.38488	5e-05	0.000300546	3.01399	5e-05	0.000269097
XLOC_010012	Dapk1	13:60601763-60763198	2.38083	5e-05	0.000300546	2.97755	5e-05	0.000269097
XLOC_030151	Adam22	5:8037293-8368245	2.37769	5e-05	0.000300546	2.83335	5e-05	0.000269097
XLOC_016568	Trp53cor1	17:29055512-29079096	2.37634	5e-05	0.000300546	1.29881	0.0035	0.0116267
XLOC_013987	Cyp2d22	15:82370222-82380287	2.37545	5e-05	0.000300546	2.17812	5e-05	0.000269097
XLOC_015809	Col11a2	17:34039413-34066685	2.37516	5e-05	0.000300546	2.69971	5e-05	0.000269097
XLOC_016597	Notch3	17:32113428-32166880	2.36881	5e-05	0.000300546	1.8665	5e-05	0.000269097
XLOC_023372	Crabp2	3:87948651-87953376	2.36606	5e-05	0.000300546	2.49916	5e-05	0.000269097
XLOC_035629	Car11	7:45699866-45704659	2.36605	0.00055	0.00259454	3.62883	0.0001	0.000508143
XLOC_014402	Chrd	16:20725157-20742384	2.35477	5e-05	0.000300546	2.26669	5e-05	0.000269097
XLOC_011954	Enox1	14:77156745-77721763	2.35471	5e-05	0.000300546	2.21539	5e-05	0.000269097
XLOC_031740	Foxp2	6:14901322-15442079	2.34753	5e-05	0.000300546	2.2479	5e-05	0.000269097
XLOC_034774	Eps8l1	7:4424769-4480487	2.33872	0.0004	0.0019655	1.53903	0.01235	0.0340443
XLOC_017436	Sncaip	18:52767708-52916015	2.33338	5e-05	0.000300546	1.93307	5e-05	0.000269097
XLOC_034788	Ssc5d	7:4925741-4964406	2.33304	5e-05	0.000300546	2.20755	5e-05	0.000269097
XLOC_035585	Fam71e1	7:44496580-44501486	2.32187	0.00015	0.000814585	2.14922	0.00055	0.00232959
XLOC_033740	Gadd45a	6:67035095-67080654	2.31949	5e-05	0.000300546	2.74252	5e-05	0.000269097
XLOC_002397	Pid1	1:84036294-84364180	2.31482	5e-05	0.000300546	2.21615	5e-05	0.000269097
XLOC_000048	Adhfe1	1:9547947-9631175	2.31234	0.0066	0.0218261	3.45283	0.00065	0.00270421
XLOC_007156	2810408A11Rik	11:69897351-69900987	2.30071	5e-05	0.000300546	1.76965	0.0013	0.00496981
XLOC_045207	-	X:120280912-120290078	2.29635	5e-05	0.000300546	2.57102	0.0002	0.000946893
XLOC_018331	Dmrt2	19:25672375-25679010	2.29184	5e-05	0.000300546	3.21165	5e-05	0.000269097
XLOC_021272	1700007K13Rik	2:28462000-28466332	2.28973	0.0001	0.000565839	1.76797	0.00175	0.00642042
XLOC_040999	Cdon	9:35421127-35507652	2.28828	5e-05	0.000300546	2.07509	5e-05	0.000269097
XLOC_012479	3632451O06Rik	14:49681014-49783402	2.27208	5e-05	0.000300546	1.72435	5e-05	0.000269097
XLOC_012824	Rgcc	14:79288755-79301645	2.24673	5e-05	0.000300546	1.96327	5e-05	0.000269097
XLOC_027577	Ptprd	4:75941216-78214177	2.24447	5e-05	0.000300546	1.65339	5e-05	0.000269097
XLOC_000768	Ackr3	1:90203979-90216751	2.23477	5e-05	0.000300546	1.66059	5e-05	0.000269097
XLOC_036150	Arap1	7:101348066-101412586	2.23146	5e-05	0.000300546	2.13085	5e-05	0.000269097
XLOC_013861	Naprt	15:75890963-75894481	2.22812	5e-05	0.000300546	1.72929	5e-05	0.000269097
XLOC_041502	Prss35	9:86743648-86758443	2.21683	5e-05	0.000300546	2.62398	5e-05	0.000269097
XLOC_030080	BC028471,Gm20488,Medag	5:149367635-149431723	2.20966	5e-05	0.000300546	2.54973	5e-05	0.000269097
XLOC_013929	Card10	15:78775135-78804343	2.20737	5e-05	0.000300546	1.05113	0.00575	0.017747
XLOC_023560	Sema6c	3:95160456-95174024	2.20454	5e-05	0.000300546	1.36512	0.0006	0.00251697
XLOC_017683	Zfp521	18:13676530-13972808	2.20138	5e-05	0.000300546	1.83259	5e-05	0.000269097
XLOC_032685	Gpr27	6:99692678-99695066	2.19156	0.0011	0.00470848	2.30859	0.00145	0.00544633
XLOC_000408	Aox1	1:58029831-58106729	2.18527	5e-05	0.000300546	1.01017	0.0007	0.00288566
XLOC_013633	Fbxl7	15:26540459-26895941	2.1814	5e-05	0.000300546	1.60719	5e-05	0.000269097
XLOC_017484	Arsi	18:60911710-60919606	2.18013	5e-05	0.000300546	2.25701	5e-05	0.000269097
XLOC_042372	Thsd4	9:59966930-60522046	2.17959	5e-05	0.000300546	3.61748	5e-05	0.000269097
XLOC_014635	Abi3bp	16:56477822-56690135	2.1726	5e-05	0.000300546	4.02189	5e-05	0.000269097
XLOC_025684	Gdf6	4:9844371-9862345	2.16971	5e-05	0.000300546	1.76276	0.0001	0.000508143
XLOC_018380	Ifit2,Ifit3	19:34550601-34588902	2.16543	0.01265	0.0379414	5.49696	5e-05	0.000269097
XLOC_035261	Lgals4	7:28832371-28841708	2.16428	0.00085	0.00378548	2.39009	0.00035	0.00155906
XLOC_028610	Sema3c	5:17574280-17730268	2.1632	5e-05	0.000300546	1.99023	5e-05	0.000269097
XLOC_035621	Plekha4	7:45526329-45554229	2.16301	5e-05	0.000300546	2.59116	5e-05	0.000269097
XLOC_017026	Arhgap28	17:67842705-68005003	2.15798	5e-05	0.000300546	1.89959	5e-05	0.000269097
XLOC_039022	H19,Mir675	7:142575528-142578143	2.15236	5e-05	0.000300546	2.97374	5e-05	0.000269097
XLOC_008298	Dact1	12:71309859-71321660	2.14107	5e-05	0.000300546	1.88327	5e-05	0.000269097
XLOC_030792	Hopx	5:77086987-77115121	2.14089	0.00485	0.0167382	2.67972	0.0025	0.00873434
XLOC_040280	1700029J07Rik	8:45953605-45975343	2.13017	0.0002	0.00106083	2.00555	0.00105	0.00413221
XLOC_027589	Nfib	4:82289940-82705750	2.12799	5e-05	0.000300546	2.22655	5e-05	0.000269097
XLOC_014688	Mir99ahg	16:77236316-77691456	2.12511	5e-05	0.000300546	2.04297	0.0002	0.000946893
XLOC_023816	Col11a1	3:113815205-114220718	2.11681	5e-05	0.000300546	2.36316	5e-05	0.000269097
XLOC_018302	Aldh1a1	19:20492567-20643530	2.11366	0.0001	0.000565839	3.19424	5e-05	0.000269097
XLOC_003481	Vnn1	10:23894687-23905343	2.09867	5e-05	0.000300546	1.59869	0.0001	0.000508143
XLOC_013870	Nrbp2	15:76085538-76091612	2.09776	5e-05	0.000300546	1.89969	5e-05	0.000269097
XLOC_008812	Cys1	12:24665625-24681813	2.09716	0.00025	0.0012969	3.47927	5e-05	0.000269097
XLOC_009653	Elmo1	13:20090550-20606528	2.08661	5e-05	0.000300546	3.79077	5e-05	0.000269097
XLOC_034667	Kcnj8	6:142564836-142571614	2.08198	5e-05	0.000300546	2.1275	5e-05	0.000269097
XLOC_008815	Rnf144a	12:26306754-26415256	2.0777	5e-05	0.000300546	1.90646	5e-05	0.000269097
XLOC_019474	Adamtsl2	2:27079378-27108981	2.07417	0.00545	0.0185236	3.11992	0.00015	0.000729136
XLOC_032926	C1ra	6:124492162-124566826	2.07101	5e-05	0.000300546	3.59081	5e-05	0.000269097
XLOC_031791	Cped1	6:21985725-22256404	2.06804	5e-05	0.000300546	2.3078	5e-05	0.000269097
XLOC_037767	Svip	7:51997170-52006018	2.06551	0.00025	0.0012969	1.86213	0.0014	0.00529495
XLOC_035237	Dyrk1b	7:28179337-28197776	2.06442	5e-05	0.000300546	1.87347	5e-05	0.000269097
XLOC_015323	Adamts1	16:85793826-85803113	2.06254	5e-05	0.000300546	2.3047	5e-05	0.000269097
XLOC_004961	2009-03-01	10:127055010-127060265	2.06033	5e-05	0.000300546	2.97703	5e-05	0.000269097
XLOC_045377	Chrdl1	X:143285673-143394262	2.05649	0.00175	0.00700106	3.71888	5e-05	0.000269097
XLOC_019366	Etl4	2:19909779-20810756	2.04522	5e-05	0.000300546	2.0856	5e-05	0.000269097
XLOC_040857	Sesn3	9:14275066-14333101	2.04476	5e-05	0.000300546	2.71684	5e-05	0.000269097
XLOC_026623	Col8a2	4:126286775-126314330	2.03702	5e-05	0.000300546	3.98964	5e-05	0.000269097
XLOC_041153	Fxyd6	9:45370173-45396159	2.03259	5e-05	0.000300546	2.47459	5e-05	0.000269097
XLOC_032925	C1rl	6:124492162-124566826	2.02496	0.0028	0.0104845	2.30686	0.0104	0.0295196
XLOC_008031	2810032G03Rik	12:5375833-5416631	2.02475	5e-05	0.000300546	2.26522	5e-05	0.000269097
XLOC_031014	Gbp4,Gbp8,Gbp9	5:105014149-105139586	2.01585	5e-05	0.000300546	3.60801	5e-05	0.000269097
XLOC_036492	Ypel3	7:126776937-126780522	2.01503	5e-05	0.000300546	2.09993	5e-05	0.000269097
XLOC_036780	Dnaaf3,Tnni3	7:4518304-4532453	2.01197	0.0001	0.000565839	2.45497	0.0001	0.000508143
XLOC_005752	Xaf1	11:72301604-72313733	2.00924	5e-05	0.000300546	3.50306	5e-05	0.000269097
XLOC_022641	Fam65c	2:167979984-168080693	2.00902	5e-05	0.000300546	2.12324	5e-05	0.000269097
XLOC_004488	Man1a	10:53904787-54075796	2.00651	5e-05	0.000300546	1.61698	5e-05	0.000269097
XLOC_009253	Begain	12:109032182-109069239	2.00629	5e-05	0.000300546	2.34605	5e-05	0.000269097
XLOC_026300	Nfia	4:97568132-98118875	2.0055	5e-05	0.000300546	2.22286	5e-05	0.000269097
XLOC_018321	Apba1	19:23758803-23949597	2.00434	5e-05	0.000300546	2.47186	5e-05	0.000269097
XLOC_025665	Fam110b	4:5644089-6108223	2.00143	5e-05	0.000300546	1.50022	5e-05	0.000269097
XLOC_003832	Apc2	10:80295964-80320537	1.99796	0.00645	0.0214104	1.84915	0.0121	0.0334819
XLOC_012866	Klf12	14:99866003-100284921	1.98463	5e-05	0.000300546	1.38413	5e-05	0.000269097
XLOC_020702	Acss2	2:155490378-155594955	1.98433	5e-05	0.000300546	1.11667	0.00425	0.0137082
XLOC_027704	Cyp2j9	4:96568198-96591619	1.98356	0.0002	0.00106083	1.94763	0.00025	0.00115564
XLOC_041063	Vwa5a	9:38718267-38750854	1.98183	5e-05	0.000300546	1.57744	5e-05	0.000269097
XLOC_041981	Zfp558	9:18453571-18478268	1.98151	5e-05	0.000300546	1.67558	5e-05	0.000269097
XLOC_007997	Rab40b	11:121356124-121388331	1.98072	0.00055	0.00259454	2.35582	5e-05	0.000269097
XLOC_019407	Psd4	2:24367579-24414954	1.9785	0.0102	0.0315451	1.97665	0.0056	0.0173248
XLOC_040401	Kcnn1	8:70842048-70861756	1.97825	5e-05	0.000300546	2.21812	5e-05	0.000269097
XLOC_042170	AW551984	9:39587395-39604403	1.97676	5e-05	0.000300546	2.4276	5e-05	0.000269097
XLOC_030400	Spon2	5:33198183-33218455	1.96999	5e-05	0.000300546	2.09102	5e-05	0.000269097
XLOC_019102	Sfxn4	19:60837276-60861479	1.96949	0.00065	0.00300199	1.9038	0.0018	0.00658543
XLOC_026763	Asap3	4:136206364-136246736	1.96155	5e-05	0.000300546	1.88341	5e-05	0.000269097
XLOC_008174	Meox2	12:37108539-37179534	1.95404	5e-05	0.000300546	1.21868	0.0071	0.0213211
XLOC_018074	Ctsf	19:4855128-4860912	1.94161	5e-05	0.000300546	2.14514	5e-05	0.000269097
XLOC_003389	Esr1	10:4611592-5005614	1.9414	5e-05	0.000300546	1.99977	5e-05	0.000269097
XLOC_008880	Lrrn3	12:41024089-41955588	1.94017	5e-05	0.000300546	2.10554	5e-05	0.000269097
XLOC_021646	Pde1a	2:79834452-80145739	1.93898	5e-05	0.000300546	2.21922	5e-05	0.000269097
XLOC_009993	Fbxl21	13:56522381-56540166	1.93865	0.00035	0.00174841	1.43132	0.0089	0.0258327
XLOC_027593	Frem1	4:82897919-83052339	1.93824	5e-05	0.000300546	2.50602	5e-05	0.000269097
XLOC_005640	Tmem220	11:67025153-67035329	1.93687	0.00015	0.000814585	1.83684	0.0006	0.00251697
XLOC_025589	Ptgfr	3:151796501-151839955	1.93676	5e-05	0.000300546	1.63291	0.00035	0.00155906
XLOC_032692	Gxylt2	6:100702089-100810915	1.93525	5e-05	0.000300546	3.15648	5e-05	0.000269097
XLOC_022027	Ano3	2:110655107-110950923	1.93391	5e-05	0.000300546	1.85785	5e-05	0.000269097
XLOC_022428	Trib3	2:152337421-152344032	1.92844	5e-05	0.000300546	2.30428	5e-05	0.000269097
XLOC_009891	Phactr1	13:42680622-43138526	1.92178	0.00025	0.0012969	2.01934	0.0001	0.000508143
XLOC_037649	Fcgrt	7:45092992-45103845	1.91967	5e-05	0.000300546	2.0634	5e-05	0.000269097
XLOC_020355	Stard9	2:120629125-120850604	1.91589	5e-05	0.000300546	1.65614	5e-05	0.000269097
XLOC_037621	Clec11a	7:44302686-44306977	1.91353	5e-05	0.000300546	2.73637	5e-05	0.000269097
XLOC_032091	-	6:47762122-47775312	1.90818	0.0021	0.0081425	2.30283	0.0007	0.00288566
XLOC_016842	Slc25a27	17:43641641-43667171	1.90251	5e-05	0.000300546	1.62137	0.0007	0.00288566
XLOC_017673	Tmem241	18:11980562-12121487	1.89986	0.0001	0.000565839	1.93716	5e-05	0.000269097
XLOC_024610	Igsf10	3:59002470-59351167	1.89863	5e-05	0.000300546	2.53641	5e-05	0.000269097
XLOC_042675	Clstn2	9:97444392-98033224	1.89672	5e-05	0.000300546	1.51765	5e-05	0.000269097
XLOC_001405	Cfap126	1:171113917-171126967	1.89331	5e-05	0.000300546	1.39039	0.0036	0.0119166
XLOC_035836	Rgma	7:73310379-73419901	1.89035	5e-05	0.000300546	1.82289	5e-05	0.000269097
XLOC_010452	Hist1h4n	13:21831766-21832196	1.88889	0.00205	0.00798612	1.54112	0.0181	0.0467298
XLOC_008761	Lpin1	12:16535635-16589808	1.88811	5e-05	0.000300546	1.85255	5e-05	0.000269097
XLOC_024057	Gbp2	3:142620496-142638008	1.88545	5e-05	0.000300546	1.33951	5e-05	0.000269097
XLOC_007265	Srr	11:74898070-75164448	1.8822	0.0009	0.00397467	1.91377	0.0002	0.000946893
XLOC_040819	Casp12	9:5345429-5373032	1.88186	5e-05	0.000300546	1.9757	5e-05	0.000269097
XLOC_032142	C530044C16Rik	6:50776114-50815264	1.87973	0.0007	0.00320492	1.48948	0.0051	0.0160047
XLOC_012071	Itgbl1	14:123659946-124677127	1.87701	5e-05	0.000300546	3.58105	5e-05	0.000269097
XLOC_029177	Adgrl3	5:81019619-81825133	1.86581	5e-05	0.000300546	1.53894	5e-05	0.000269097
XLOC_019493	Ralgds	2:28513117-28553081	1.86414	5e-05	0.000300546	1.28194	5e-05	0.000269097
XLOC_013703	Angpt1	15:42424680-42704616	1.85833	5e-05	0.000300546	2.411	5e-05	0.000269097
XLOC_035652	Tmem86a	7:47050360-47054776	1.85524	5e-05	0.000300546	2.33532	5e-05	0.000269097
XLOC_019074	Ablim1	19:57032732-57314919	1.85255	5e-05	0.000300546	2.31332	5e-05	0.000269097
XLOC_029444	Brdt	5:107331158-107387061	1.85128	0.00165	0.00666148	2.66792	5e-05	0.000269097
XLOC_005519	Igtp,Irgm2	11:58199555-58222782	1.84908	5e-05	0.000300546	3.12773	5e-05	0.000269097
XLOC_044972	Gm27000	X:88759470-88760312	1.84509	5e-05	0.000300546	1.81076	5e-05	0.000269097
XLOC_008560	Gm27300,Meg3,Mir1906-1,Mir770	12:109541000-109571741	1.84119	5e-05	0.000300546	1.53873	5e-05	0.000269097
XLOC_042785	Sema3b	9:107597673-107609232	1.82978	0.0003	0.00152457	3.16758	5e-05	0.000269097
XLOC_024760	Glrb	3:80843598-80975519	1.82561	5e-05	0.000300546	2.45157	5e-05	0.000269097
XLOC_025698	Trp53inp1	4:11156430-11174379	1.82404	5e-05	0.000300546	1.76731	5e-05	0.000269097
XLOC_022257	Cpxm1	2:130390774-130397588	1.8229	5e-05	0.000300546	3.4026	5e-05	0.000269097
XLOC_022690	Ppp4r1l-ps	2:173579319-173659640	1.82059	5e-05	0.000300546	1.60024	0.00015	0.000729136
XLOC_040298	Tenm3	8:48225665-48869901	1.8205	5e-05	0.000300546	1.46313	5e-05	0.000269097
XLOC_029572	Oasl2	5:114896935-114912247	1.81793	0.0001	0.000565839	4.27938	5e-05	0.000269097
XLOC_023783	Gm12525,Sort1	3:108283897-108362256	1.8168	5e-05	0.000300546	2.01281	5e-05	0.000269097
XLOC_025223	4933431E20Rik	3:107877228-107898686	1.8162	0.0002	0.00106083	2.0948	5e-05	0.000269097
XLOC_023203	Mme	3:63241536-63386183	1.81448	5e-05	0.000300546	2.6153	5e-05	0.000269097
XLOC_043512	Gm1141,Prrg3	X:71911072-71972722	1.81386	0.00055	0.00259454	1.94451	0.0003	0.00136132
XLOC_041394	Pygo1	9:72925644-72952181	1.80467	5e-05	0.000300546	1.85289	5e-05	0.000269097
XLOC_035021	Rtn2	7:19282623-19296160	1.80463	5e-05	0.000300546	1.22074	0.0014	0.00529495
XLOC_020598	Syndig1	2:149829210-150004497	1.80369	5e-05	0.000300546	1.61988	5e-05	0.000269097
XLOC_044712	C430049B03Rik	X:53054407-53057190	1.80155	0.0001	0.000565839	1.9375	0.0002	0.000946893
XLOC_006878	Zfp354b	11:50921822-50931637	1.80141	0.0022	0.00848792	1.72528	0.0047	0.0149499
XLOC_025941	Reck	4:43875529-43944806	1.79859	5e-05	0.000300546	2.16437	5e-05	0.000269097
XLOC_006440	C1qtnf1	11:118428112-118454995	1.79655	5e-05	0.000300546	2.37657	5e-05	0.000269097
XLOC_021904	Mdk	2:91929804-91932297	1.7962	5e-05	0.000300546	1.73039	5e-05	0.000269097
XLOC_025031	Hist2h3c2	3:96238107-96239127	1.79601	0.0001	0.000565839	1.40365	0.00465	0.0148196
XLOC_040595	Bbs2	8:94067953-94098811	1.79524	0.0001	0.000565839	1.32988	0.00155	0.00577723
XLOC_004408	Marcks	10:37133374-37138920	1.79334	5e-05	0.000300546	2.15713	5e-05	0.000269097
XLOC_035013	Six5	7:19094288-19098549	1.79256	5e-05	0.000300546	1.16938	5e-05	0.000269097
XLOC_038777	Zkscan2	7:123475383-123500636	1.78984	0.00115	0.00488454	1.49983	0.0023	0.00813536
XLOC_040185	Letm2	8:25578491-25597989	1.78933	0.00035	0.00174841	1.59028	0.0032	0.0107943
XLOC_019513	Cercam	2:29868722-29882840	1.78712	5e-05	0.000300546	1.93947	5e-05	0.000269097
XLOC_039392	AI429214	8:36993574-36995531	1.78234	0.00065	0.00300199	1.7287	0.0035	0.0116267
XLOC_042043	Rab3d	9:21907490-21918192	1.78098	5e-05	0.000300546	1.54827	5e-05	0.000269097
XLOC_018615	Peli3	19:4929630-4943127	1.78082	0.00215	0.00831199	1.88029	0.00155	0.00577723
XLOC_003908	Tcp11l2	10:84576173-84614359	1.77583	5e-05	0.000300546	1.64881	5e-05	0.000269097
XLOC_018410	Plce1	19:38481108-38785030	1.77333	5e-05	0.000300546	2.286	5e-05	0.000269097
XLOC_008765	Pqlc3	12:16988392-17000408	1.77291	5e-05	0.000300546	1.89552	5e-05	0.000269097
XLOC_022023	Fibin	2:110360916-110363183	1.77283	5e-05	0.000300546	1.88988	5e-05	0.000269097
XLOC_003575	Sesn1	10:41810160-41908424	1.77139	5e-05	0.000300546	1.90293	5e-05	0.000269097
XLOC_025126	Mab21l3	3:101812812-101848959	1.76919	5e-05	0.000300546	1.1656	0.0069	0.0207968
XLOC_036836	Peg3	7:6703891-6730431	1.76814	5e-05	0.000300546	1.56166	5e-05	0.000269097
XLOC_018597	Ankrd13d	19:4270179-4283137	1.76735	0.0003	0.00152457	1.72008	0.0008	0.00325894
XLOC_038944	Ebf3	7:137193672-137314871	1.76128	5e-05	0.000300546	1.52959	5e-05	0.000269097
XLOC_044258	Adgrg2	X:160390685-160499870	1.75814	5e-05	0.000300546	1.99197	5e-05	0.000269097
XLOC_000127	Efhc1	1:20951581-20990841	1.75597	0.00035	0.00174841	1.15963	0.01745	0.0453915
XLOC_018524	Pdcd4	19:53892230-54033268	1.75484	0.0026	0.00982189	1.39063	0.01075	0.0303683
XLOC_042944	Gm26797	9:122295027-122311014	1.75211	5e-05	0.000300546	1.74242	0.00025	0.00115564
XLOC_003349	Sertad4	1:192844460-192856879	1.74926	5e-05	0.000300546	1.26797	5e-05	0.000269097
XLOC_045106	Slc16a2	X:103697413-103821994	1.74589	5e-05	0.000300546	3.06955	5e-05	0.000269097
XLOC_039319	Sfrp1	8:23411501-23449632	1.74507	5e-05	0.000300546	3.20303	5e-05	0.000269097
XLOC_000640	Gm9747	1:82233055-82291617	1.74478	0.0003	0.00152457	1.60095	0.0007	0.00288566
XLOC_029752	Fam101a	5:125003220-125012547	1.74438	0.01495	0.0434688	2.33245	0.00545	0.0169167
XLOC_013373	Ttc38	15:85832298-85858822	1.74356	5e-05	0.000300546	2.10887	5e-05	0.000269097
XLOC_026827	Mfap2	4:141010417-141015984	1.74264	5e-05	0.000300546	2.02768	5e-05	0.000269097
XLOC_023318	Ctso	3:81932600-81956725	1.74157	5e-05	0.000300546	1.83686	5e-05	0.000269097
XLOC_003039	Sft2d2	1:165174125-165194438	1.73701	5e-05	0.000300546	2.04203	5e-05	0.000269097
XLOC_016238	Dync2li1	17:84626491-84655558	1.73555	5e-05	0.000300546	1.38053	5e-05	0.000269097
XLOC_002007	Chst10	1:38863866-38898161	1.73539	5e-05	0.000300546	1.30843	0.00085	0.00344123
XLOC_039810	Gm3830	8:105164107-105170367	1.73371	0.0091	0.0286118	2.07829	0.00375	0.0123353
XLOC_040691	Rps26-ps1	8:107436346-107559283	1.73319	5e-05	0.000300546	2.65103	5e-05	0.000269097
XLOC_033934	Ctnna2	6:76881636-77979699	1.73233	5e-05	0.000300546	1.63856	5e-05	0.000269097
XLOC_036732	Mrgprf	7:145300770-145309557	1.7316	5e-05	0.000300546	1.01266	5e-05	0.000269097
XLOC_017118	-	17:86155914-86167491	1.72646	0.0044	0.0154105	1.85955	0.0032	0.0107943
XLOC_007377	Slfn8	11:82999043-83070678	1.72598	0.012	0.0363049	3.18438	5e-05	0.000269097
XLOC_044679	Firre	X:50555743-50635321	1.72237	5e-05	0.000300546	2.4042	5e-05	0.000269097
XLOC_034080	Podxl2	6:88842556-88875044	1.71876	5e-05	0.000300546	1.97685	5e-05	0.000269097
XLOC_023607	Hist2h2aa1,Hist2h3c1	3:96242055-96248509	1.71735	5e-05	0.000300546	1.48648	0.00015	0.000729136
XLOC_028373	-	4:149433859-149438175	1.71494	0.0002	0.00106083	1.47636	0.00145	0.00544633
XLOC_014205	Calcoco1	15:102706778-102722178	1.71414	5e-05	0.000300546	1.42908	5e-05	0.000269097
XLOC_031236	Oas1c	5:120777795-120812514	1.71209	0.0003	0.00152457	1.39896	0.00345	0.0114839
XLOC_017428	Prr16	18:51117367-51419361	1.71031	5e-05	0.000300546	2.01269	5e-05	0.000269097
XLOC_022753	Ppp1r3d	2:178411205-178414472	1.70975	5e-05	0.000300546	1.86783	5e-05	0.000269097
XLOC_016016	Enpp5	17:44076557-44086567	1.70942	5e-05	0.000300546	2.84504	5e-05	0.000269097
XLOC_009825	Serpinb9,Serpinb9d	13:33003249-33203129	1.70876	0.0002	0.00106083	1.39899	0.0017	0.00625449
XLOC_043980	Drp2	X:134404522-134456755	1.70816	5e-05	0.000300546	1.57479	5e-05	0.000269097
XLOC_022269	Adam33	2:131050351-131063814	1.70623	5e-05	0.000300546	2.18964	5e-05	0.000269097
XLOC_019680	Olfml2a	2:38928603-38963872	1.70535	5e-05	0.000300546	1.76253	5e-05	0.000269097
XLOC_022894	Cp	3:19957053-20035315	1.70517	0.00415	0.014667	3.62141	5e-05	0.000269097
XLOC_042181	Gramd1b	9:40293051-40533620	1.7051	5e-05	0.000300546	1.97058	5e-05	0.000269097
XLOC_044860	Pnck	X:73655993-73660117	1.70374	0.001	0.00435663	1.5033	0.00415	0.0134352
XLOC_015506	-	17:14546407-14600963	1.70115	0.00105	0.0045445	1.8875	0.0003	0.00136132
XLOC_011322	Il17rd	14:27038964-27107290	1.7011	5e-05	0.000300546	1.64002	5e-05	0.000269097
XLOC_008938	Clec14a	12:58264719-58269258	1.69929	0.00045	0.002186	2.38254	5e-05	0.000269097
XLOC_034601	Mansc1	6:134608801-134632488	1.69913	0.00095	0.00416764	2.41611	5e-05	0.000269097
XLOC_017919	Adrb2	18:62119565-62179959	1.69673	5e-05	0.000300546	1.00157	0.01105	0.0310885
XLOC_025827	Cnr1	4:33923904-33948831	1.69606	0.0007	0.00320492	2.2919	5e-05	0.000269097
XLOC_042790	Sema3f	9:107681499-107710475	1.69577	5e-05	0.000300546	1.80585	5e-05	0.000269097
XLOC_024812	Cd1d1	3:86995833-86999444	1.69198	5e-05	0.000300546	1.0389	0.0045	0.014387
XLOC_015690	Crebrf	17:26715649-26776635	1.69067	0.0001	0.000565839	1.90595	0.0001	0.000508143
XLOC_003377	Plekhg1	10:3740363-3967303	1.68924	5e-05	0.000300546	2.34842	5e-05	0.000269097
XLOC_009250	Slc25a29	12:108825872-108835883	1.68767	5e-05	0.000300546	1.10456	0.01125	0.0315361
XLOC_042340	Neil1	9:57142789-57148359	1.68384	5e-05	0.000300546	1.68476	5e-05	0.000269097
XLOC_043764	Nhsl2	X:101849366-102092243	1.67962	5e-05	0.000300546	1.12682	0.00135	0.00513251
XLOC_031178	Ccdc64	5:115648174-115731621	1.67936	5e-05	0.000300546	1.6588	5e-05	0.000269097
XLOC_021678	Serping1	2:84765360-84775444	1.67822	5e-05	0.000300546	2.5471	5e-05	0.000269097
XLOC_016612	Cyp4f13	17:32924687-32947402	1.67624	5e-05	0.000300546	1.25365	0.00185	0.00674763
XLOC_014405	Ephb3	16:21204754-21223305	1.67406	5e-05	0.000300546	2.06754	5e-05	0.000269097
XLOC_041395	Ccpg1,Dyx1c1,Dyx1c1Ccpg1	9:72958784-73042779	1.67083	5e-05	0.000300546	1.93672	5e-05	0.000269097
XLOC_013654	Tspyl5	15:33683875-33687883	1.67063	0.0002	0.00106083	2.06502	0.0001	0.000508143
XLOC_039849	Cdh3	8:106510489-106556908	1.66973	5e-05	0.000300546	1.55348	5e-05	0.000269097
XLOC_021625	Ttc30b	2:75935848-75938585	1.6667	5e-05	0.000300546	1.72836	5e-05	0.000269097
XLOC_001271	BC026585	1:157458576-157492638	1.66233	0.00245	0.00930845	1.48817	0.00835	0.0244857
XLOC_028397	Per3	4:150914561-151861876	1.66186	0.00715	0.0233759	1.89244	0.00415	0.0134352
XLOC_029325	Fras1	5:96373954-96784730	1.66034	0.00095	0.00416764	1.92006	0.0002	0.000946893
XLOC_020561	Slc24a3	2:145167572-145642300	1.66007	0.00075	0.00339969	1.88751	0.0001	0.000508143
XLOC_001236	Gm28512,Rnasel	1:153749425-153764221	1.6588	5e-05	0.000300546	2.32042	5e-05	0.000269097
XLOC_000392	Plcl1	1:55405880-55764805	1.65795	5e-05	0.000300546	1.55783	5e-05	0.000269097
XLOC_012929	A330035P11Rik	14:122098383-122106974	1.65722	0.0003	0.00152457	1.55136	0.002	0.00720847
XLOC_019135	Phyh	2:4918893-4938731	1.65418	5e-05	0.000300546	2.23477	5e-05	0.000269097
XLOC_037252	Grik5	7:25009848-25083492	1.65215	0.00045	0.002186	1.19148	0.00835	0.0244857
XLOC_007426	Ypel2	11:86936424-86993773	1.65152	5e-05	0.000300546	1.96123	5e-05	0.000269097
XLOC_037674	Rasip1	7:45627525-45645768	1.64628	0.0002	0.00106083	1.93056	5e-05	0.000269097
XLOC_003731	Rab36	10:75037057-75054748	1.64559	0.001	0.00435663	1.66579	0.0019	0.00690502
XLOC_024327	Naaladl2	3:23798101-25144261	1.64178	0.00275	0.0103266	1.54825	0.0066	0.0199753
XLOC_038379	Capn5,Omp	7:98121558-98179401	1.64112	5e-05	0.000300546	1.69321	5e-05	0.000269097
XLOC_018138	Trpt1	19:6996130-7019834	1.64033	0.0002	0.00106083	1.63139	0.00105	0.00413221
XLOC_034390	Ptpn6	6:124720706-124738714	1.63866	0.01235	0.0372274	1.76449	0.0077	0.0228869
XLOC_008886	Nova1	12:46694516-46818790	1.62871	5e-05	0.000300546	1.12611	0.00065	0.00270421
XLOC_037356	Zfp14	7:30036189-30051380	1.62777	5e-05	0.000300546	1.62065	5e-05	0.000269097
XLOC_004698	Gng7	10:80948623-81014945	1.62597	5e-05	0.000300546	2.25078	5e-05	0.000269097
XLOC_000516	Map2	1:66175272-66442583	1.62516	0.00025	0.0012969	1.04535	0.0107	0.0302467
XLOC_004333	Eya4	10:23102966-23350825	1.62346	5e-05	0.000300546	1.17818	5e-05	0.000269097
XLOC_039765	Mmp15	8:95352264-95375036	1.62122	0.0001	0.000565839	2.28036	5e-05	0.000269097
XLOC_035285	Zfp383	7:29908222-29916813	1.62071	5e-05	0.000300546	1.50954	5e-05	0.000269097
XLOC_001050	Rab7b	1:131688691-131715439	1.62017	5e-05	0.000300546	1.37097	5e-05	0.000269097
XLOC_019801	Gca	2:62664284-63184287	1.61709	0.00145	0.00592827	1.42705	0.01185	0.0329222
XLOC_024849	Syt11	3:88744681-88775164	1.61109	5e-05	0.000300546	1.46475	5e-05	0.000269097
XLOC_027465	Svep1	4:58042427-58206908	1.60913	5e-05	0.000300546	1.70492	5e-05	0.000269097
XLOC_042052	Acp5	9:22126730-22135746	1.60687	0.00125	0.00524025	1.73908	0.00155	0.00577723
XLOC_014382	Klhl24	16:20097537-20129223	1.60374	5e-05	0.000300546	2.17611	5e-05	0.000269097
XLOC_009086	Aldh6a1	12:84409070-84451014	1.6037	5e-05	0.000300546	1.6276	5e-05	0.000269097
XLOC_009104	-	12:85597083-85599046	1.60318	0.0001	0.000565839	1.17701	0.00475	0.0150869
XLOC_018207	Ms4a4d	19:11536785-11558514	1.60238	5e-05	0.000300546	1.50446	5e-05	0.000269097
XLOC_006155	Thra	11:98740637-98775333	1.60199	5e-05	0.000300546	1.68161	5e-05	0.000269097
XLOC_028217	Gm27646,Mir7019,Pink1	4:138313140-138326307	1.60121	5e-05	0.000300546	1.84551	5e-05	0.000269097
XLOC_003640	Smpdl3a	10:57794334-57811830	1.5995	5e-05	0.000300546	2.43699	5e-05	0.000269097
XLOC_042901	Tgfbr2	9:116087668-116175378	1.59887	5e-05	0.000300546	1.67168	5e-05	0.000269097
XLOC_030457	Msx1	5:37820484-37824583	1.5977	5e-05	0.000300546	1.77523	0.0002	0.000946893
XLOC_020437	Gm14027,Zc3h6	2:128965503-129021756	1.59666	5e-05	0.000300546	1.20149	0.0009	0.00360357
XLOC_007263	Sgsm2	11:74849260-74897798	1.59626	5e-05	0.000300546	1.8339	5e-05	0.000269097
XLOC_044693	Gpc3	X:52272425-52619047	1.59595	5e-05	0.000300546	2.29702	5e-05	0.000269097
XLOC_007704	Meox1	11:101877509-101894374	1.59585	0.00035	0.00174841	2.76833	5e-05	0.000269097
XLOC_014194	Csad	15:102176997-102215618	1.59135	0.0017	0.0068362	1.87038	0.00015	0.000729136
XLOC_006543	Emid1	11:5106156-5152271	1.58987	0.00085	0.00378548	1.50403	0.00225	0.0079822
XLOC_005608	2410006H16Rik	11:62602876-62604807	1.58645	5e-05	0.000300546	1.60287	5e-05	0.000269097
XLOC_008981	Pygl	12:70190810-70234165	1.58425	0.00035	0.00174841	1.16861	0.0096	0.0275774
XLOC_027425	AI427809	4:53261355-53270232	1.58323	0.00905	0.0284952	1.6529	0.0066	0.0199753
XLOC_017961	Poli	18:70508616-70530620	1.58224	5e-05	0.000300546	1.52205	5e-05	0.000269097
XLOC_042263	-	9:48537638-48591807	1.57994	0.00025	0.0012969	1.39852	0.00145	0.00544633
XLOC_033381	Kcp	6:29471436-29509698	1.57907	0.00315	0.0115754	2.39371	0.00015	0.000729136
XLOC_007483	Cacna1g	11:94408390-94474389	1.57702	5e-05	0.000300546	1.05226	0.00395	0.0128864
XLOC_042964	2010315B03Rik	9:124153613-124330744	1.57449	5e-05	0.000300546	1.71788	5e-05	0.000269097
XLOC_039099	Cers4	8:4492989-4538187	1.57414	5e-05	0.000300546	1.14836	0.00455	0.0145363
XLOC_017466	Isoc1	18:58652933-58680567	1.56818	5e-05	0.000300546	2.44916	5e-05	0.000269097
XLOC_009295	Ahnak2	12:112772188-112802657	1.56701	5e-05	0.000300546	1.82703	5e-05	0.000269097
XLOC_041278	Larp6	9:60712988-60738801	1.56571	5e-05	0.000300546	2.20909	5e-05	0.000269097
XLOC_033902	Sh2d6	6:72513643-72521634	1.56467	0.0101	0.0313091	2.01595	0.0015	0.00561162
XLOC_017584	Pstpip2	18:77793258-77882879	1.56393	0.0046	0.0160049	1.71944	0.00385	0.0126041
XLOC_014268	Abat	16:8513428-8621822	1.5632	5e-05	0.000300546	1.20887	5e-05	0.000269097
XLOC_011881	Zfp395	14:65358380-65398931	1.56297	5e-05	0.000300546	1.98374	5e-05	0.000269097
XLOC_029136	Mir7025,Pdgfra	5:75152291-75198215	1.56176	5e-05	0.000300546	1.57141	5e-05	0.000269097
XLOC_031259	Tctn1	5:122206803-122264460	1.5611	5e-05	0.000300546	1.52442	5e-05	0.000269097
XLOC_006873	Zfp354c	11:50811082-50827764	1.55942	5e-05	0.000300546	1.14884	5e-05	0.000269097
XLOC_019717	Acvr2a	2:48814108-49325405	1.55934	5e-05	0.000300546	1.74909	5e-05	0.000269097
XLOC_008161	Twist1	12:33957661-33973779	1.5593	5e-05	0.000300546	1.18134	5e-05	0.000269097
XLOC_021482	Rprm	2:54084092-54085552	1.55482	5e-05	0.000300546	1.11604	0.002	0.00720847
XLOC_022808	Zfhx4	3:5176995-5416296	1.55292	5e-05	0.000300546	1.28978	5e-05	0.000269097
XLOC_018096	Ap5b1	19:5567673-5574517	1.5525	5e-05	0.000300546	1.84341	5e-05	0.000269097
XLOC_006197	-	11:100971438-100972307	1.55244	0.00645	0.0214104	1.4323	0.01955	0.0499421
XLOC_002620	Gli2	1:118833969-119054189	1.54911	5e-05	0.000300546	1.28298	5e-05	0.000269097
XLOC_000406	Spats2l	1:57774161-57948394	1.54617	5e-05	0.000300546	1.74025	5e-05	0.000269097
XLOC_000062	Prex2	1:10993464-11303681	1.54209	0.00045	0.002186	1.62663	0.0004	0.00175494
XLOC_039691	Phkb	8:85717556-86061376	1.53479	5e-05	0.000300546	1.44955	5e-05	0.000269097
XLOC_016318	Fndc1	17:7736374-7827341	1.53421	5e-05	0.000300546	1.97118	5e-05	0.000269097
XLOC_003877	Tle2	10:81572611-81590845	1.53045	5e-05	0.000300546	1.23138	0.00105	0.00413221
XLOC_044317	Mid1	X:169685187-170005889	1.52724	5e-05	0.000300546	1.344	5e-05	0.000269097
XLOC_004818	Cep83os	10:94673492-94688613	1.5269	5e-05	0.000300546	1.25558	0.0006	0.00251697
XLOC_021911	Mapk8ip1	2:92382537-92401263	1.52297	5e-05	0.000300546	1.62551	5e-05	0.000269097
XLOC_005941	Rasl10b	11:83409136-83421039	1.52051	0.00155	0.00629429	1.7891	0.0005	0.00214204
XLOC_044417	Rpgr,Srpx	X:10037976-10216920	1.51704	5e-05	0.000300546	1.15177	5e-05	0.000269097
XLOC_026700	Snhg12,Snora44,Snora61,Snord99	4:132308677-132311024	1.51679	5e-05	0.000300546	1.43525	5e-05	0.000269097
XLOC_027304	Enho	4:41569774-41641416	1.5153	0.00035	0.00174841	1.06335	0.0122	0.0336946
XLOC_041723	Hyal1,Hyal3,Nat6	9:107575819-107587425	1.50949	5e-05	0.000300546	1.12716	5e-05	0.000269097
XLOC_015609	Hcfc1r1	17:23668613-23675307	1.50522	5e-05	0.000300546	1.2795	5e-05	0.000269097
XLOC_018518	Add3	19:53140439-53247611	1.50512	5e-05	0.000300546	1.12515	5e-05	0.000269097
XLOC_038378	Myo7a	7:98049860-98119565	1.50493	5e-05	0.000300546	2.46945	5e-05	0.000269097
XLOC_030419	Mxd4	5:34173882-34187720	1.50356	5e-05	0.000300546	1.05728	5e-05	0.000269097
XLOC_014506	Heg1	16:33684465-33819934	1.50197	5e-05	0.000300546	1.53061	5e-05	0.000269097
XLOC_015818	Tap1	17:34181987-34197225	1.50149	5e-05	0.000300546	1.88211	5e-05	0.000269097
XLOC_021595	Gpr155	2:73341505-73386572	1.49927	0.00115	0.00488454	2.2307	5e-05	0.000269097
XLOC_038455	Trim21	7:102557921-102565469	1.49911	5e-05	0.000300546	2.25968	5e-05	0.000269097
XLOC_008864	Tspan13	12:36014556-36042500	1.49204	0.00945	0.0295715	1.78221	0.00405	0.0131766
XLOC_002370	Dock10	1:80501072-80758583	1.49141	5e-05	0.000300546	2.04813	5e-05	0.000269097
XLOC_018332	Smarca2	19:26605049-26823907	1.4909	5e-05	0.000300546	1.74624	5e-05	0.000269097
XLOC_018376	Fas	19:34290658-34327770	1.49086	5e-05	0.000300546	1.43029	5e-05	0.000269097
XLOC_022620	Sulf2	2:165992635-166158173	1.49071	5e-05	0.000300546	2.10284	5e-05	0.000269097
XLOC_003186	Pld5	1:175962305-176275312	1.49034	0.0003	0.00152457	2.29928	5e-05	0.000269097
XLOC_001127	Kif21b	1:136131388-136178233	1.489	5e-05	0.000300546	1.40703	5e-05	0.000269097
XLOC_038527	Gm27995,Trim12c	7:104244456-104353362	1.48735	5e-05	0.000300546	1.93821	5e-05	0.000269097
XLOC_012583	Slc22a17	14:54906529-54913132	1.48643	5e-05	0.000300546	1.08588	5e-05	0.000269097
XLOC_021925	Accs	2:93833023-93849966	1.48523	0.0023	0.00882223	1.70277	0.00055	0.00232959
XLOC_015275	Epha3	16:63538574-63864166	1.48442	5e-05	0.000300546	1.53336	5e-05	0.000269097
XLOC_000129	Tmem14a	1:21166468-21230167	1.48028	5e-05	0.000300546	1.36414	0.0005	0.00214204
XLOC_007501	Pdk2	11:95026212-95041374	1.47818	5e-05	0.000300546	1.4354	0.0001	0.000508143
XLOC_007978	Dcxr	11:120724355-120727310	1.47781	5e-05	0.000300546	1.27298	5e-05	0.000269097
XLOC_002752	Prelp	1:133897050-133921414	1.47764	5e-05	0.000300546	2.05556	5e-05	0.000269097
XLOC_005540	Gm12258	11:58847157-58861956	1.47653	5e-05	0.000300546	1.12617	0.0006	0.00251697
XLOC_040751	Maf	8:115682941-115707821	1.47344	5e-05	0.000300546	2.28407	5e-05	0.000269097
XLOC_040918	Icam1	9:21015832-21028815	1.47041	5e-05	0.000300546	2.41988	5e-05	0.000269097
XLOC_012584	Efs	14:54916542-54929266	1.46895	5e-05	0.000300546	1.33375	5e-05	0.000269097
XLOC_022931	Pld1	3:27938221-28133533	1.46887	5e-05	0.000300546	1.28807	5e-05	0.000269097
XLOC_025888	Il11ra1	4:41699988-41774247	1.46576	5e-05	0.000300546	1.67269	5e-05	0.000269097
XLOC_026498	Tmem53	4:117213332-117268809	1.46471	5e-05	0.000300546	1.37795	0.0005	0.00214204
XLOC_034133	Adamts9	6:92772698-93272979	1.46207	5e-05	0.000300546	1.34536	5e-05	0.000269097
XLOC_002061	-	1:45360882-45374101	1.4615	5e-05	0.000300546	1.36193	5e-05	0.000269097
XLOC_032985	Tspan11	6:127887475-127954071	1.46116	0.001	0.00435663	2.82268	5e-05	0.000269097
XLOC_039402	Slc7a2	8:40862394-40922308	1.46074	0.0001	0.000565839	3.94182	5e-05	0.000269097
XLOC_044084	Tmem164	X:142681405-142843494	1.4606	5e-05	0.000300546	1.45661	5e-05	0.000269097
XLOC_007826	Fam20a	11:109669748-109722279	1.45821	5e-05	0.000300546	1.38757	5e-05	0.000269097
XLOC_005072	Pik3ip1	11:3288873-3342971	1.45738	0.0002	0.00106083	1.77384	5e-05	0.000269097
XLOC_039936	Klhl36	8:119862242-119877855	1.45665	0.00015	0.000814585	1.10339	0.0017	0.00625449
XLOC_018633	Snx32	19:5495275-5510690	1.45624	5e-05	0.000300546	2.0261	5e-05	0.000269097
XLOC_005376	Trim7	11:48825345-48853493	1.45617	0.0066	0.0218261	1.28874	0.0147	0.0392589
XLOC_011280	Kat6b	14:21481433-21672478	1.4544	5e-05	0.000300546	1.37074	5e-05	0.000269097
XLOC_016674	C2,Cfb,Gm20547	17:34856373-34898265	1.45354	0.004	0.0142091	3.11929	5e-05	0.000269097
XLOC_021261	Sardh	2:27188392-27248337	1.45338	0.0002	0.00106083	1.01502	0.0061	0.0186908
XLOC_022282	Rassf2	2:131989414-132030258	1.44899	5e-05	0.000300546	2.67394	5e-05	0.000269097
XLOC_020459	Ebf4	2:130295139-130370722	1.44514	5e-05	0.000300546	2.01379	5e-05	0.000269097
XLOC_031252	Acad10	5:121621025-121660514	1.44415	0.00185	0.00734775	1.40914	0.00415	0.0134352
XLOC_000608	Slc4a3	1:75546265-75562689	1.44411	0.0002	0.00106083	1.53007	5e-05	0.000269097
XLOC_022545	Mafb	2:160363702-160367065	1.44354	5e-05	0.000300546	3.27408	5e-05	0.000269097
XLOC_029042	Wdr19	5:65199695-65260415	1.44316	5e-05	0.000300546	1.14857	5e-05	0.000269097
XLOC_034954	Bbc3	7:16309570-16318205	1.44018	5e-05	0.000300546	1.2914	5e-05	0.000269097
XLOC_010296	BC067074	13:113293144-113379711	1.43705	0.0079	0.0253822	2.02118	0.00035	0.00155906
XLOC_008123	Klf11	12:24651370-24662782	1.43179	5e-05	0.000300546	1.24251	0.0001	0.000508143
XLOC_008514	Serpina3h,Serpina3i	12:104247770-104269758	1.4316	0.0002	0.00106083	1.8603	5e-05	0.000269097
XLOC_004168	Stat2	10:128270523-128293085	1.43073	5e-05	0.000300546	3.01025	5e-05	0.000269097
XLOC_013762	Mtss1	15:58941243-59082067	1.42975	5e-05	0.000300546	1.84469	5e-05	0.000269097
XLOC_036529	Ctf1	7:127712701-127732166	1.42866	0.0004	0.0019655	1.66008	0.00015	0.000729136
XLOC_023331	Sfrp2	3:83766293-83789956	1.42793	0.00015	0.000814585	2.80633	5e-05	0.000269097
XLOC_029992	D130017N08Rik	5:143758248-143768671	1.42698	0.0069	0.0226707	1.30032	0.01145	0.0319804
XLOC_039232	-	8:19945671-20022512	1.42671	5e-05	0.000300546	1.27833	0.00055	0.00232959
XLOC_013985	Naga	15:82329531-82338874	1.42105	5e-05	0.000300546	2.28796	5e-05	0.000269097
XLOC_028739	Emilin1	5:30913401-30921277	1.41878	5e-05	0.000300546	1.26733	5e-05	0.000269097
XLOC_014362	Arvcf	16:18348181-18479073	1.4171	0.01305	0.0389291	1.65837	0.00385	0.0126041
XLOC_041285	Itga11	9:62677821-62785808	1.4111	5e-05	0.000300546	1.94355	5e-05	0.000269097
XLOC_013280	Lgals1-ps2,Pick1	15:79229172-79256674	1.41005	5e-05	0.000300546	1.76066	5e-05	0.000269097
XLOC_033873	Thnsl2	6:71128165-71144439	1.40883	5e-05	0.000300546	1.11399	0.001	0.00396041
XLOC_021328	Dnm1	2:32308470-32381938	1.40514	5e-05	0.000300546	1.56437	5e-05	0.000269097
XLOC_014082	Nell2	15:95219450-95528706	1.40114	5e-05	0.000300546	2.12319	5e-05	0.000269097
XLOC_039403	Pdgfrl	8:40926211-40990785	1.39506	5e-05	0.000300546	2.04663	5e-05	0.000269097
XLOC_002378	Irs1	1:82233055-82291617	1.39464	5e-05	0.000300546	1.15067	5e-05	0.000269097
XLOC_045026	Arhgef9	X:95048934-95196856	1.39456	5e-05	0.000300546	1.93818	5e-05	0.000269097
XLOC_008046	Osr1	12:9574431-9581559	1.39174	5e-05	0.000300546	1.02269	5e-05	0.000269097
XLOC_012919	Dzip1	14:118875519-118925731	1.38998	5e-05	0.000300546	1.37788	5e-05	0.000269097
XLOC_017171	Svil	18:4920325-5119299	1.38917	5e-05	0.000300546	1.25599	5e-05	0.000269097
XLOC_016456	Flywch2	17:23771840-23786224	1.38743	0.00725	0.0236443	1.79365	0.00315	0.0106503
XLOC_044501	Gm14523,Klhl13	X:23219270-23365173	1.38691	5e-05	0.000300546	2.38649	5e-05	0.000269097
XLOC_017887	2003-03-01	18:56761715-56925548	1.38218	5e-05	0.000300546	1.24847	0.00015	0.000729136
XLOC_024865	Efna1	3:89271732-89281142	1.37567	0.0005	0.00239024	1.57601	0.00035	0.00155906
XLOC_032941	Acrbp,Ing4,RP24-503A2.6	6:125009144-125063267	1.37495	5e-05	0.000300546	1.26908	0.0002	0.000946893
XLOC_009915	Rnf144b	13:47122719-47247991	1.37367	5e-05	0.000300546	1.16184	0.0006	0.00251697
XLOC_004854	Tmtc2	10:105187662-105583874	1.37302	0.00205	0.00798612	1.4464	0.0012	0.00463484
XLOC_035260	Ech1	7:28825216-28832247	1.37284	5e-05	0.000300546	1.19856	5e-05	0.000269097
XLOC_027466	Lpar1	4:58435251-58553992	1.36991	5e-05	0.000300546	1.52301	5e-05	0.000269097
XLOC_014020	Ldoc1l	15:84553397-84557823	1.36825	5e-05	0.000300546	1.08484	5e-05	0.000269097
XLOC_045282	Armcx6	X:134748322-134754971	1.3682	0.00015	0.000814585	1.26622	0.00235	0.0082943
XLOC_029449	1700028K03Rik,A830010M20Rik,Gm42669	5:107497377-107688010	1.36508	0.0153	0.0443013	1.81173	0.00185	0.00674763
XLOC_037656	Flt3l	7:45131188-45136432	1.36422	0.00465	0.0161492	1.42399	0.00805	0.0237388
XLOC_039385	Ppp1r3b	8:35375740-35388135	1.36378	5e-05	0.000300546	1.4202	5e-05	0.000269097
XLOC_004749	Appl2	10:83600032-83648738	1.36358	5e-05	0.000300546	2.62673	5e-05	0.000269097
XLOC_042985	-	JH584304.1:52214-61455	1.36309	5e-05	0.000300546	2.2202	5e-05	0.000269097
XLOC_038948	Mapk1ip1	7:138835822-138883057	1.36184	0.00615	0.0205228	1.18619	0.01605	0.0422869
XLOC_039454	Vegfc	8:54077108-54186454	1.36082	5e-05	0.000300546	1.21067	5e-05	0.000269097
XLOC_013841	Ly6c1	15:75044017-75048830	1.36018	5e-05	0.000300546	1.3091	5e-05	0.000269097
XLOC_039023	Igf2	7:142650764-142670356	1.35954	5e-05	0.000300546	1.542	5e-05	0.000269097
XLOC_004136	Ddit3	10:127289695-127311786	1.35783	0.00035	0.00174841	2.05693	5e-05	0.000269097
XLOC_020881	Tshz2	2:169632690-170073405	1.35759	5e-05	0.000300546	1.45533	5e-05	0.000269097
XLOC_026326	Ror1	4:100095790-100444765	1.35662	5e-05	0.000300546	1.48016	5e-05	0.000269097
XLOC_008376	Dcaf4	12:83520389-83541993	1.35487	5e-05	0.000300546	1.04526	5e-05	0.000269097
XLOC_018466	Sema4g	19:44989021-45003649	1.353	5e-05	0.000300546	1.41828	0.00015	0.000729136
XLOC_033082	Crebl2	6:134830153-134858931	1.35162	5e-05	0.000300546	1.7036	5e-05	0.000269097
XLOC_004673	Gamt	10:80257894-80261022	1.34795	5e-05	0.000300546	1.00928	0.00245	0.00858712
XLOC_002400	Dner	1:84369838-84696221	1.34643	0.0001	0.000565839	1.32599	0.0002	0.000946893
XLOC_004423	BC021785,G630090E17Rik	10:39944861-39986646	1.3459	0.0098	0.030551	1.57721	0.00465	0.0148196
XLOC_008427	Gstz1	12:87106865-87164721	1.34403	5e-05	0.000300546	1.11409	0.00065	0.00270421
XLOC_017809	Fchsd1	18:37955078-37969777	1.34299	0.00015	0.000814585	1.06032	0.00355	0.0117839
XLOC_033182	Sspn	6:145931640-145965223	1.34267	5e-05	0.000300546	1.33127	5e-05	0.000269097
XLOC_005734	Rnf167	11:70644195-70651421	1.34265	0.00095	0.00416764	1.57219	0.0001	0.000508143
XLOC_014438	Rtp4	16:23601640-23614222	1.34189	0.00465	0.0161492	4.04335	5e-05	0.000269097
XLOC_016340	Igf2r	17:12682405-12868143	1.33947	5e-05	0.000300546	1.56223	5e-05	0.000269097
XLOC_025329	Rwdd3	3:121155397-121171695	1.33604	0.0008	0.00360163	1.4301	0.0014	0.00529495
XLOC_004361	Lama2	10:26980035-27619758	1.33501	0.00125	0.00524025	1.07598	0.0052	0.0162678
XLOC_025229	Gstm2	3:107981701-107986453	1.33463	5e-05	0.000300546	1.28847	5e-05	0.000269097
XLOC_012454	Bmp4	14:46379413-46390669	1.33265	5e-05	0.000300546	1.53173	5e-05	0.000269097
XLOC_040654	Zdhhc1	8:105472165-105497101	1.32835	5e-05	0.000300546	1.14325	5e-05	0.000269097
XLOC_031251	Acad12	5:121596773-121618938	1.32743	0.00215	0.00831199	1.18257	0.00645	0.0196073
XLOC_015854	Ddah2	17:35059034-35062095	1.32708	5e-05	0.000300546	1.13442	5e-05	0.000269097
XLOC_038530	Trim30a	7:104409024-104465193	1.32679	0.00115	0.00488454	3.37842	5e-05	0.000269097
XLOC_002028	Mfsd9	1:40771384-40790687	1.325	5e-05	0.000300546	1.34922	0.00015	0.000729136
XLOC_004598	Mmp11	10:75923221-75932502	1.32311	5e-05	0.000300546	2.13862	5e-05	0.000269097
XLOC_010283	Il6st	13:112464069-112510086	1.32139	5e-05	0.000300546	1.14696	5e-05	0.000269097
XLOC_041544	Adamts7	9:90163068-90270940	1.30973	0.0055	0.0186503	1.30551	0.0052	0.0162678
XLOC_019109	Csf2ra	19:61224240-61228418	1.30413	0.0001	0.000565839	1.41444	5e-05	0.000269097
XLOC_017898	Synpo	18:60593972-60660142	1.30349	5e-05	0.000300546	1.21136	5e-05	0.000269097
XLOC_016997	-	17:63046075-63050552	1.30184	0.0012	0.00506437	1.27761	0.0019	0.00690502
XLOC_021470	Nmi	2:51948486-51973494	1.30027	0.00055	0.00259454	1.73342	5e-05	0.000269097
XLOC_040382	Slc25a42	8:70184339-70212305	1.29904	5e-05	0.000300546	1.23989	5e-05	0.000269097
XLOC_043917	Pcdh11x	X:120290258-120910622	1.29779	5e-05	0.000300546	1.34804	5e-05	0.000269097
XLOC_039678	Fbxw9	8:85036910-85067124	1.29615	0.00475	0.0164575	1.15662	0.0087	0.0253645
XLOC_011360	Ogdhl	14:32303650-32348305	1.29507	5e-05	0.000300546	2.24823	5e-05	0.000269097
XLOC_021018	Pcmtd2	2:181837853-181857461	1.29258	5e-05	0.000300546	1.14206	0.00085	0.00344123
XLOC_041022	Siae	9:37613818-37648886	1.29244	5e-05	0.000300546	1.31982	5e-05	0.000269097
XLOC_024863	Trim46	3:89234176-89249906	1.29131	0.00085	0.00378548	1.04295	0.0069	0.0207968
XLOC_000679	Sp100,n-R5s215	1:85600377-85710044	1.29095	0.007	0.0229536	2.31748	5e-05	0.000269097
XLOC_043364	Cxx1c	X:53577086-53609239	1.2904	0.0005	0.00239024	1.52345	0.00015	0.000729136
XLOC_008844	Hbp1	12:31654868-31950535	1.28987	5e-05	0.000300546	1.56513	5e-05	0.000269097
XLOC_040644	B3gnt9	8:105225144-105255153	1.28979	5e-05	0.000300546	1.27896	5e-05	0.000269097
XLOC_043504	Mtm1	X:71210766-71315691	1.28811	5e-05	0.000300546	1.74653	5e-05	0.000269097
XLOC_045550	Rab9	X:166457251-166479867	1.28703	5e-05	0.000300546	1.44475	5e-05	0.000269097
XLOC_042056	Zfp810	9:22276657-22307664	1.28644	5e-05	0.000300546	1.19886	5e-05	0.000269097
XLOC_024866	Efna3	3:89313898-89322965	1.28622	0.00045	0.002186	1.44201	0.00025	0.00115564
XLOC_018068	Pcx	19:4510471-4621752	1.28608	5e-05	0.000300546	1.56384	5e-05	0.000269097
XLOC_023234	Ptx3	3:66053557-66296837	1.28596	5e-05	0.000300546	1.33087	5e-05	0.000269097
XLOC_040812	Kbtbd3	9:4309739-4331919	1.28528	0.00195	0.00765749	1.12331	0.01175	0.0326791
XLOC_037293	Ltbp4	7:27305135-27337692	1.28424	0.0001	0.000565839	1.38943	5e-05	0.000269097
XLOC_015003	-	16:21331899-21333373	1.27927	0.00025	0.0012969	1.32833	0.0006	0.00251697
XLOC_027009	Gpr153	4:152274111-152285337	1.27686	5e-05	0.000300546	1.12723	5e-05	0.000269097
XLOC_017189	Fzd8	18:9212166-9218125	1.27418	5e-05	0.000300546	1.65419	5e-05	0.000269097
XLOC_028917	Slit2	5:47907237-48307735	1.27414	5e-05	0.000300546	1.24289	5e-05	0.000269097
XLOC_008382	Acot1,Acot2,Acot3,Acot4,Acot6	12:83987621-84111552	1.27079	5e-05	0.000300546	1.57029	5e-05	0.000269097
XLOC_027139	Pdp1	4:11958183-11966452	1.26907	5e-05	0.000300546	1.41347	5e-05	0.000269097
XLOC_001573	Tlr5	1:182954787-182976044	1.26892	0.00085	0.00378548	1.05305	0.006	0.0184102
XLOC_019911	Gm28230,Hoxd3,Hoxd4,Mir10b	2:74703247-74762896	1.26754	0.00295	0.0109439	1.62139	0.0004	0.00175494
XLOC_018901	Prkg1	19:30564486-31765033	1.2673	5e-05	0.000300546	1.19101	5e-05	0.000269097
XLOC_042776	Hemk1	9:107327083-107338350	1.26616	0.0021	0.0081425	1.36027	0.00265	0.00919466
XLOC_001316	Dnm3os,Gm38304,Pigc	1:161942085-162479943	1.26594	0.0001	0.000565839	1.30013	5e-05	0.000269097
XLOC_042044	Tmem205	9:21921009-21948907	1.26581	0.01505	0.0436923	1.3221	0.01265	0.0347471
XLOC_025234	Gstm4	3:108039525-108044991	1.26216	5e-05	0.000300546	1.02753	0.00075	0.00307725
XLOC_005492	Gm2a	11:55097922-55113029	1.26198	5e-05	0.000300546	1.47031	5e-05	0.000269097
XLOC_037375	Arhgap33	7:30522225-30535060	1.25992	0.0002	0.00106083	1.47278	0.0001	0.000508143
XLOC_031493	Gal3st4,Gm43720,Gpc2	5:138259481-138280008	1.25803	0.0001	0.000565839	1.1312	0.00045	0.00195209
XLOC_006245	Fzd2	11:102604351-102616546	1.25649	5e-05	0.000300546	1.14186	5e-05	0.000269097
XLOC_020573	Kiz	2:146855831-146970106	1.25364	5e-05	0.000300546	1.10245	0.00015	0.000729136
XLOC_018050	Unc93b1	19:3935033-3949341	1.25191	5e-05	0.000300546	1.44217	5e-05	0.000269097
XLOC_014562	B4galt4	16:38742263-38769049	1.25005	5e-05	0.000300546	1.2534	5e-05	0.000269097
XLOC_041136	C030014I23Rik	9:44477923-44482180	1.24926	5e-05	0.000300546	1.0202	0.0014	0.00529495
XLOC_020433	Mertk	2:128698811-128802976	1.24766	5e-05	0.000300546	1.42215	5e-05	0.000269097
XLOC_016958	Ptprs	17:56412430-56476483	1.24739	5e-05	0.000300546	1.36384	5e-05	0.000269097
XLOC_013042	Cpq	15:33083128-33616712	1.2455	5e-05	0.000300546	1.61372	5e-05	0.000269097
XLOC_030448	Man2b2	5:36803835-36830653	1.24478	5e-05	0.000300546	1.58793	5e-05	0.000269097
XLOC_013704	Rspo2	15:43020719-43171195	1.24377	5e-05	0.000300546	2.57467	5e-05	0.000269097
XLOC_026738	Paqr7	4:134496696-134510235	1.2429	5e-05	0.000300546	1.33656	5e-05	0.000269097
XLOC_021214	BC029214	2:25455138-25461094	1.23856	5e-05	0.000300546	1.42609	5e-05	0.000269097
XLOC_025797	Epha7	4:28813130-28967499	1.23706	0.00095	0.00416764	1.57471	0.0002	0.000946893
XLOC_004999	Myl6b	10:128494156-128498794	1.23653	0.0008	0.00360163	1.41868	0.0007	0.00288566
XLOC_002719	Ikbke	1:131254342-131279606	1.23645	0.00035	0.00174841	1.07844	0.00215	0.00766479
XLOC_013913	Foxred2	15:77940521-77956722	1.23614	0.0002	0.00106083	2.31167	5e-05	0.000269097
XLOC_038673	Dkk3	7:112116018-112172462	1.23453	5e-05	0.000300546	1.6321	5e-05	0.000269097
XLOC_010685	Ptpdc1	13:48577869-48625573	1.23252	5e-05	0.000300546	1.20971	5e-05	0.000269097
XLOC_006282	Mrc2	11:105292642-105351139	1.23152	5e-05	0.000300546	1.74147	5e-05	0.000269097
XLOC_032200	Nt5c3	6:56879449-56923932	1.23139	0.00035	0.00174841	1.05118	0.0028	0.00963603
XLOC_038702	Plekha7	7:116123484-116308376	1.23032	0.01735	0.0490341	1.53253	0.0054	0.0167893
XLOC_013315	Tef	15:81800790-81826863	1.22885	5e-05	0.000300546	1.39468	5e-05	0.000269097
XLOC_004124	Lrig3	10:125965196-126015359	1.22688	5e-05	0.000300546	1.17197	5e-05	0.000269097
XLOC_018382	Ifit1	19:34592887-34662421	1.22262	0.0013	0.00541551	4.42329	5e-05	0.000269097
XLOC_027442	Klf4	4:55527142-55532466	1.22229	5e-05	0.000300546	1.06267	5e-05	0.000269097
XLOC_000736	Ugt1a1,Ugt1a10,Ugt1a2,Ugt1a5,Ugt1a6a,Ugt1a6b,Ugt1a7c,Ugt1a8,Ugt1a9	1:88055387-88220002	1.22208	5e-05	0.000300546	1.19091	5e-05	0.000269097
XLOC_043988	Armcx1	X:134717936-134722015	1.22005	5e-05	0.000300546	1.15673	5e-05	0.000269097
XLOC_000830	D2hgdh,Gm18666,Gm7889	1:93824908-93985816	1.21981	0.00075	0.00339969	1.39658	5e-05	0.000269097
XLOC_038526	Trim12a	7:104244456-104353362	1.21174	0.00345	0.0124972	1.04419	0.0112	0.0314094
XLOC_033322	Cttnbp2	6:18366477-18514843	1.21128	0.00815	0.0260713	2.91361	5e-05	0.000269097
XLOC_029966	Sdk1	5:141241489-142215586	1.21036	0.00225	0.00865304	1.42594	0.00045	0.00195209
XLOC_040521	Nfix	8:84699875-84800378	1.20688	5e-05	0.000300546	1.2852	5e-05	0.000269097
XLOC_004421	AA474331	10:39890017-39899238	1.20671	5e-05	0.000300546	1.10842	5e-05	0.000269097
XLOC_032107	Lrrc61	6:48554795-48572789	1.206	0.002	0.00782593	1.28013	0.0028	0.00963603
XLOC_005624	Pmp22	11:63128981-63159548	1.20452	5e-05	0.000300546	1.56527	5e-05	0.000269097
XLOC_001763	Cpa6	1:10324719-10720185	1.20443	5e-05	0.000300546	1.13304	5e-05	0.000269097
XLOC_025052	Polr3gl	3:96576983-96594181	1.20385	0.00015	0.000814585	1.32986	5e-05	0.000269097
XLOC_013489	Mettl7a1	15:100303966-100314759	1.20351	5e-05	0.000300546	1.59216	5e-05	0.000269097
XLOC_024244	Pag1	3:9687478-9833679	1.20134	5e-05	0.000300546	1.81487	5e-05	0.000269097
XLOC_015032	P3h2	16:25955889-26106318	1.20053	0.00015	0.000814585	1.05937	0.00235	0.0082943
XLOC_039730	Mmp2	8:92826463-92853417	1.19972	5e-05	0.000300546	2.82546	5e-05	0.000269097
XLOC_032005	Ephb6	6:41605445-41620509	1.19823	0.00915	0.0287484	1.72481	0.0008	0.00325894
XLOC_042209	Nlrx1	9:44252619-44268599	1.19818	5e-05	0.000300546	1.17537	5e-05	0.000269097
XLOC_012246	Zcchc24	14:25711641-25769039	1.19792	5e-05	0.000300546	1.2223	5e-05	0.000269097
XLOC_019341	Plxdc2	2:16355776-16761699	1.19345	5e-05	0.000300546	1.36747	5e-05	0.000269097
XLOC_011963	Kbtbd7	14:79426510-79431039	1.1929	5e-05	0.000300546	1.17563	5e-05	0.000269097
XLOC_010284	Slc38a9	13:112660765-112738743	1.19097	5e-05	0.000300546	1.00478	0.00015	0.000729136
XLOC_029125	Rasl11b	5:74195285-74199481	1.18675	5e-05	0.000300546	1.01703	5e-05	0.000269097
XLOC_036835	Zim1	7:6671268-6696450	1.1789	0.0002	0.00106083	1.81162	5e-05	0.000269097
XLOC_014158	Pou6f1	15:100575317-100600414	1.1787	5e-05	0.000300546	1.43135	5e-05	0.000269097
XLOC_015775	Cyp4f17	17:32506147-32531043	1.17771	5e-05	0.000300546	1.37401	5e-05	0.000269097
XLOC_027522	Akna	4:63366813-63410755	1.17724	5e-05	0.000300546	1.59733	5e-05	0.000269097
XLOC_011953	Ccdc122	14:77024199-77112257	1.17588	0.0021	0.0081425	1.34252	0.0013	0.00496981
XLOC_007568	Fbxl20,Gm11632	11:98082532-98150447	1.17486	5e-05	0.000300546	1.28237	5e-05	0.000269097
XLOC_025144	Olfml3	3:103721776-103738204	1.17384	5e-05	0.000300546	1.44016	5e-05	0.000269097
XLOC_043720	Ar	X:98148751-98323215	1.17245	5e-05	0.000300546	1.65594	5e-05	0.000269097
XLOC_031362	Auts2	5:131437199-132543344	1.17175	5e-05	0.000300546	1.76221	5e-05	0.000269097
XLOC_031000	Klhl8	5:103861972-103911266	1.17093	0.0001	0.000565839	1.75572	5e-05	0.000269097
XLOC_003547	Lama4	10:38965514-39110188	1.17087	5e-05	0.000300546	1.70139	5e-05	0.000269097
XLOC_028271	Kazn	4:142102389-142239426	1.16749	5e-05	0.000300546	1.66162	5e-05	0.000269097
XLOC_005873	Unc119	11:78343481-78349164	1.15926	5e-05	0.000300546	1.37261	5e-05	0.000269097
XLOC_041557	Plscr2	9:92275492-92297975	1.15882	0.0005	0.00239024	2.01373	5e-05	0.000269097
XLOC_018044	Cpt1a	19:3322700-3385732	1.15811	5e-05	0.000300546	1.41008	5e-05	0.000269097
XLOC_007979	Cbr2	11:120729488-120732114	1.15736	0.00305	0.0112517	1.19121	0.0059	0.0181672
XLOC_035240	Eid2b	7:28277729-28282101	1.15489	0.0002	0.00106083	1.12267	0.00035	0.00155906
XLOC_033232	Gm20559,Gm43197	6:3332997-3346129	1.15464	0.0145	0.042431	2.14264	0.0001	0.000508143
XLOC_018125	Cdc42bpg	19:6306231-6325657	1.15455	5e-05	0.000300546	1.26054	5e-05	0.000269097
XLOC_017753	Nrep	18:33437017-33472448	1.15355	5e-05	0.000300546	1.61753	5e-05	0.000269097
XLOC_024810	Dclk2	3:86786068-86920934	1.15246	0.00035	0.00174841	1.83171	5e-05	0.000269097
XLOC_005336	C1qtnf2	11:43474257-43491619	1.15232	0.00025	0.0012969	2.04849	5e-05	0.000269097
XLOC_019570	Fam102a	2:32535324-32569756	1.15219	0.0031	0.0114171	1.52128	0.0005	0.00214204
XLOC_044735	Arhgef6	X:57231484-57338787	1.15173	0.0073	0.0237664	1.59443	0.0009	0.00360357
XLOC_027423	Abca1	4:53030781-53159895	1.14894	5e-05	0.000300546	2.30835	5e-05	0.000269097
XLOC_019139	Ccdc3	2:5137748-5233039	1.14865	0.00775	0.025028	2.32544	5e-05	0.000269097
XLOC_036012	Fzd4	7:89404354-89413134	1.14362	5e-05	0.000300546	2.17623	5e-05	0.000269097
XLOC_016977	Slc25a23	17:57041774-57065918	1.14324	0.01185	0.0359333	2.39734	5e-05	0.000269097
XLOC_029843	Wbscr27	5:134932362-134942766	1.14274	0.00275	0.0103266	1.05612	0.0107	0.0302467
XLOC_009893	Sirt5	13:43365491-43395203	1.13603	0.00465	0.0161492	1.02825	0.0173	0.0450729
XLOC_029470	Idua	5:108629769-108684557	1.13297	0.00115	0.00488454	1.45052	5e-05	0.000269097
XLOC_040480	Gab1	8:80764431-80880512	1.13155	5e-05	0.000300546	1.00619	5e-05	0.000269097
XLOC_011925	Nudt18	14:70577708-70582571	1.1293	5e-05	0.000300546	1.45849	5e-05	0.000269097
XLOC_019435	Abca2	2:25428665-25448540	1.12917	0.00325	0.0118834	1.78684	5e-05	0.000269097
XLOC_030580	Ccdc149	5:52374650-52471543	1.12906	0.00245	0.00930845	1.42206	0.0008	0.00325894
XLOC_003879	Ankrd24	10:81627846-81647610	1.12696	0.00755	0.0244658	1.58709	0.0001	0.000508143
XLOC_004293	Adgrg6	10:14402158-14545695	1.12689	0.0004	0.0019655	1.5723	5e-05	0.000269097
XLOC_026204	Ccdc171	4:83525544-83865191	1.12584	0.01265	0.0379414	1.68533	0.00055	0.00232959
XLOC_013046	Matn2	15:34306468-34436544	1.12446	5e-05	0.000300546	1.41367	5e-05	0.000269097
XLOC_015838	Tnxb	17:34660407-34804561	1.12167	0.0099	0.0307974	2.90695	5e-05	0.000269097
XLOC_016321	Rnaset2a	17:8116949-8148097	1.11857	0.00025	0.0012969	1.5096	5e-05	0.000269097
XLOC_010887	Irx1	13:71957920-71963764	1.11819	5e-05	0.000300546	1.06106	5e-05	0.000269097
XLOC_027301	AI464131	4:41495603-41503076	1.11772	5e-05	0.000300546	1.03975	5e-05	0.000269097
XLOC_027240	Pnrc1	4:33245422-33290163	1.11659	5e-05	0.000300546	1.43709	5e-05	0.000269097
XLOC_027775	Acot11	4:106733888-106816665	1.11607	0.00195	0.00765749	1.35147	0.0003	0.00136132
XLOC_037267	Bckdha	7:25626653-25658981	1.11488	5e-05	0.000300546	1.12543	5e-05	0.000269097
XLOC_031684	Col1a2	6:4504813-4541544	1.1139	0.00085	0.00378548	1.50159	5e-05	0.000269097
XLOC_037590	Iglon5	7:43472903-43490075	1.1124	5e-05	0.000300546	1.22448	5e-05	0.000269097
XLOC_027365	Fbxo10	4:45018582-45084604	1.11191	5e-05	0.000300546	1.45277	5e-05	0.000269097
XLOC_021298	Ccbl1	2:30185123-30206184	1.11183	0.00125	0.00524025	1.43783	0.00015	0.000729136
XLOC_004967	Dtx3	10:127190377-127211622	1.11024	0.00015	0.000814585	1.51986	5e-05	0.000269097
XLOC_001341	Ccdc181	1:164275584-164287847	1.10472	0.0005	0.00239024	1.26786	0.0003	0.00136132
XLOC_010162	Ssbp2	13:91460282-91807705	1.10161	0.0002	0.00106083	1.02835	0.00035	0.00155906
XLOC_033621	Jazf1	6:52768074-53068723	1.0994	0.0007	0.00320492	1.36441	0.00015	0.000729136
XLOC_017878	Zfp608	18:54888044-55079414	1.09893	5e-05	0.000300546	1.61804	5e-05	0.000269097
XLOC_038371	Aamdc	7:97550330-97579497	1.09821	0.001	0.00435663	1.40142	5e-05	0.000269097
XLOC_000031	Pcmtd1	1:7088919-7173628	1.09745	5e-05	0.000300546	1.36239	5e-05	0.000269097
XLOC_039885	Mtss1l	8:110721300-110741480	1.09679	5e-05	0.000300546	1.7934	5e-05	0.000269097
XLOC_028355	Fbxo44	4:148152618-148166424	1.09646	0.00055	0.00259454	1.361	5e-05	0.000269097
XLOC_002250	Gm37285,Kansl1l	1:66700830-66817562	1.09608	0.01705	0.0483205	1.33052	0.00505	0.0158858
XLOC_042705	Pccb	9:100982031-101034898	1.09292	5e-05	0.000300546	1.21022	5e-05	0.000269097
XLOC_017465	Slc27a6	18:58555715-58613468	1.09182	0.00115	0.00488454	3.37068	5e-05	0.000269097
XLOC_008513	Serpina3g	12:104236126-104242254	1.09153	5e-05	0.000300546	1.89896	5e-05	0.000269097
XLOC_039879	Zfp612	8:110079755-110102753	1.08977	0.00695	0.022818	1.24951	0.0052	0.0162678
XLOC_006526	Tcn2	11:3917191-3932159	1.08817	5e-05	0.000300546	1.34828	5e-05	0.000269097
XLOC_024636	E130311K13Rik	3:63914683-63929472	1.0868	0.0003	0.00152457	1.39484	5e-05	0.000269097
XLOC_040084	Gas6	8:13463970-13494536	1.08495	5e-05	0.000300546	1.86053	5e-05	0.000269097
XLOC_035011	Dmpk	7:19083786-19093861	1.08386	5e-05	0.000300546	1.01273	5e-05	0.000269097
XLOC_031413	Vps37d	5:135072899-135078266	1.08218	0.00185	0.00734775	1.39813	0.00025	0.00115564
XLOC_018644	Gm27702,Neat1	19:5824651-5875274	1.08106	5e-05	0.000300546	1.1739	5e-05	0.000269097
XLOC_041314	Dennd4a	9:64806130-64951607	1.07883	5e-05	0.000300546	1.76265	5e-05	0.000269097
XLOC_004445	Foxo3	10:42181840-42276755	1.07882	5e-05	0.000300546	1.03907	5e-05	0.000269097
XLOC_029969	Ap5z1	5:142462313-142479015	1.07572	0.0008	0.00360163	1.41012	5e-05	0.000269097
XLOC_005772	Shpk	11:73199459-73224519	1.0753	0.0019	0.00749901	1.28075	0.00065	0.00270421
XLOC_024807	Mab21l2	3:86224234-86782705	1.07387	0.01695	0.048099	1.58407	0.0007	0.00288566
XLOC_023023	Gm43820,Spry1	3:37638578-37647952	1.06745	5e-05	0.000300546	1.25269	5e-05	0.000269097
XLOC_015510	Ermard,Gm28869,Gm28873	17:14978863-15074993	1.06567	0.0023	0.00882223	1.2677	0.00105	0.00413221
XLOC_007151	Nlgn2	11:69823121-69837951	1.0646	5e-05	0.000300546	1.00547	5e-05	0.000269097
XLOC_038223	Cpeb1	7:81347024-81455468	1.06401	0.01425	0.0419036	2.09111	5e-05	0.000269097
XLOC_016035	Gtpbp2	17:46161031-46169370	1.06051	5e-05	0.000300546	1.0969	5e-05	0.000269097
XLOC_008504	Ifi27	12:103434210-103440240	1.05721	5e-05	0.000300546	1.65671	5e-05	0.000269097
XLOC_002160	Kctd18	1:57954889-58026074	1.05596	0.01145	0.0348724	1.10156	0.0093	0.0268569
XLOC_033278	Col28a1	6:7997142-8193720	1.05428	0.0043	0.0151204	2.45902	5e-05	0.000269097
XLOC_004687	Btbd2	10:80642616-80657115	1.05208	5e-05	0.000300546	1.11722	5e-05	0.000269097
XLOC_033118	Mgst1	6:138140315-138156755	1.04848	5e-05	0.000300546	1.70984	5e-05	0.000269097
XLOC_018920	Lipa	19:34492317-34527474	1.04721	5e-05	0.000300546	1.93483	5e-05	0.000269097
XLOC_029392	Ptpn13	5:103425162-103598359	1.04638	5e-05	0.000300546	1.42431	5e-05	0.000269097
XLOC_017633	Zfp438	18:5209959-5334818	1.04526	0.0013	0.00541551	1.08177	0.00285	0.00978241
XLOC_039557	Use1	8:71366847-71369732	1.04515	5e-05	0.000300546	1.05132	5e-05	0.000269097
XLOC_033390	Ube2h	6:30211288-30304539	1.04469	5e-05	0.000300546	1.18227	5e-05	0.000269097
XLOC_023350	Lrba	3:86224234-86782705	1.04228	5e-05	0.000300546	1.21532	5e-05	0.000269097
XLOC_042325	Scaper	9:55549881-55938113	1.04115	5e-05	0.000300546	1.20755	5e-05	0.000269097
XLOC_025934	Gm25262,Npr2	4:43631350-43653594	1.04068	5e-05	0.000300546	1.13067	5e-05	0.000269097
XLOC_019910	Hoxd8	2:74703247-74762896	1.0396	5e-05	0.000300546	1.55909	5e-05	0.000269097
XLOC_042972	Ppp2r3d	9:124441769-124442751	1.03835	0.0108	0.0331987	1.2663	0.00575	0.017747
XLOC_014075	Prickle1	15:93498972-93595891	1.03765	5e-05	0.000300546	1.76281	5e-05	0.000269097
XLOC_020629	Angpt4	2:151911153-151945337	1.03563	0.0044	0.0154105	1.95901	5e-05	0.000269097
XLOC_012785	Itm2b	14:73356047-73385336	1.03461	5e-05	0.000300546	1.39861	5e-05	0.000269097
XLOC_023134	Postn	3:54361108-54391037	1.03387	0.0001	0.000565839	1.67854	5e-05	0.000269097
XLOC_041734	Cdhr4,Gm20661,Gm20662,Ip6k1,Uba7	9:107975504-108048782	1.03109	5e-05	0.000300546	1.23888	5e-05	0.000269097
XLOC_021507	Wdsub1	2:59852224-59882595	1.03093	0.00225	0.00865304	1.47979	5e-05	0.000269097
XLOC_036000	Nox4	7:87246095-87398710	1.0307	5e-05	0.000300546	1.2299	5e-05	0.000269097
XLOC_025254	Gpsm2	3:108653912-108722325	1.02795	0.0001	0.000565839	1.13288	5e-05	0.000269097
XLOC_011816	2410022M11Rik	14:56811952-56815597	1.02737	0.0055	0.0186503	1.08939	0.0075	0.0223533
XLOC_031550	Zfp316	5:143249648-143270022	1.02669	5e-05	0.000300546	1.22715	5e-05	0.000269097
XLOC_021075	Itih2	2:10094592-10131418	1.02633	0.0037	0.013279	1.12196	0.0054	0.0167893
XLOC_040393	Pgpep1	8:70646435-70659738	1.02263	5e-05	0.000300546	1.06519	5e-05	0.000269097
XLOC_023410	Thbs3	3:89202914-89227088	1.02105	0.0062	0.0206635	1.2349	0.0004	0.00175494
XLOC_000558	Igfbp2	1:72824502-72852474	1.02072	5e-05	0.000300546	1.05529	5e-05	0.000269097
XLOC_030439	Htra3	5:35652022-35679782	1.02042	0.0001	0.000565839	1.43714	5e-05	0.000269097
XLOC_000605	Inha	1:75507076-75510366	1.01931	0.00815	0.0260713	1.51317	0.0007	0.00288566
XLOC_004351	Enpp3	10:24773443-24836195	1.01763	0.0064	0.0212604	1.04196	0.008	0.0236179
XLOC_041441	C920006O11Rik	9:78175902-78178882	1.0173	0.00985	0.030678	1.28555	0.00375	0.0123353
XLOC_040398	Pik3r2	8:70768175-70776713	1.0168	5e-05	0.000300546	1.11907	5e-05	0.000269097
XLOC_019015	Fbxw4	19:45560614-45660506	1.01621	0.00105	0.0045445	1.58902	5e-05	0.000269097
XLOC_018545	Atrnl1	19:57609941-58133342	1.01468	5e-05	0.000300546	1.06884	5e-05	0.000269097
XLOC_009074	Zfyve1	12:83546559-83597218	1.01287	5e-05	0.000300546	1.10676	5e-05	0.000269097
XLOC_041863	Acaa1a	9:119169454-119393924	1.01052	0.00545	0.0185236	1.05132	0.00525	0.0164086
XLOC_003429	Hivep2	10:13965684-14154446	1.00893	5e-05	0.000300546	1.3038	5e-05	0.000269097
XLOC_005650	Gas7	11:67455062-67771153	1.00815	5e-05	0.000300546	1.05275	5e-05	0.000269097
XLOC_014058	Arsa	15:89472475-89484847	1.00805	5e-05	0.000300546	1.57204	5e-05	0.000269097
XLOC_027654	Cdkn2a	4:89274470-89294653	1.00578	5e-05	0.000300546	1.55485	5e-05	0.000269097
XLOC_035135	Zfp112	7:24112313-24127952	1.00211	0.0064	0.0212604	1.00201	0.01385	0.0374313
XLOC_008280	Atp5s	12:69724953-69744988	1.00044	0.0037	0.013279	1.04079	0.00495	0.0156388
XLOC_018877	Pum3	19:27385457-27429852	-1.004	5e-05	0.000300546	-1.00724	5e-05	0.000269097
XLOC_006959	Gemin5	11:58119896-58168539	-1.00482	5e-05	0.000300546	-1.1309	5e-05	0.000269097
XLOC_017722	Celf4	18:25477624-25753983	-1.00644	0.0001	0.000565839	-1.62203	5e-05	0.000269097
XLOC_020887	Dok5	2:170731806-170879769	-1.00768	0.00055	0.00259454	-1.00384	0.00035	0.00155906
XLOC_016485	Tbl3	17:24696233-24707660	-1.00795	5e-05	0.000300546	-1.15359	5e-05	0.000269097
XLOC_013754	Fbxo32	15:58175878-58324169	-1.00797	5e-05	0.000300546	-1.29374	5e-05	0.000269097
XLOC_009949	Gadd45g	13:51846677-51848468	-1.00804	5e-05	0.000300546	-1.56654	5e-05	0.000269097
XLOC_027154	Otud6b	4:14809497-14826587	-1.01035	5e-05	0.000300546	-1.07651	5e-05	0.000269097
XLOC_034543	Gm22362,Ybx3	6:131364854-131388476	-1.01052	5e-05	0.000300546	-1.10312	5e-05	0.000269097
XLOC_039182	Tfdp1	8:13338734-13378450	-1.01321	5e-05	0.000300546	-1.02776	5e-05	0.000269097
XLOC_002331	Ptprn	1:75247026-75264502	-1.01345	5e-05	0.000300546	-2.30249	5e-05	0.000269097
XLOC_031560	Aimp2	5:143817787-143909847	-1.01371	0.0021	0.0081425	-1.13812	0.0004	0.00175494
XLOC_030133	Cldn12	5:5489536-5514958	-1.01423	5e-05	0.000300546	-1.14399	5e-05	0.000269097
XLOC_026255	Mtap	4:89137121-89181081	-1.01661	5e-05	0.000300546	-1.26344	5e-05	0.000269097
XLOC_033547	-	6:47780480-47780686	-1.01674	0.00965	0.0301332	-2.71587	0.0006	0.00251697
XLOC_016571	Ppil1	17:29250802-29264158	-1.01842	5e-05	0.000300546	-1.17129	5e-05	0.000269097
XLOC_043336	Rbmx2	X:48695003-48710723	-1.01849	0.00085	0.00378548	-1.37335	0.0001	0.000508143
XLOC_012972	Nup155	15:8109300-8161025	-1.01956	5e-05	0.000300546	-1.06491	5e-05	0.000269097
XLOC_001225	Arpc5	1:152766541-152775597	-1.02058	5e-05	0.000300546	-1.42757	5e-05	0.000269097
XLOC_030796	Noa1	5:77294181-77310084	-1.0222	5e-05	0.000300546	-1.15155	5e-05	0.000269097
XLOC_040631	-	8:103300744-103347676	-1.02544	0.00865	0.0274515	-1.61626	0.0003	0.00136132
XLOC_026962	Srm	4:148591502-148594993	-1.02628	5e-05	0.000300546	-1.03866	5e-05	0.000269097
XLOC_017087	Srsf7	17:80200066-80207343	-1.02691	0.00015	0.000814585	-1.10917	5e-05	0.000269097
XLOC_011301	Ppif	14:25694153-25700468	-1.02839	5e-05	0.000300546	-1.01717	5e-05	0.000269097
XLOC_039759	Adgrg1	8:94977108-95014208	-1.02889	0.00075	0.00339969	-1.40609	0.00015	0.000729136
XLOC_001003	Gpr39	1:125676994-125913101	-1.03105	0.01485	0.0432828	-1.44162	0.00715	0.0214516
XLOC_041947	Cep126	9:8076632-8134462	-1.03155	0.00075	0.00339969	-1.60995	5e-05	0.000269097
XLOC_027936	Ppih	4:119300009-119320546	-1.03468	0.0027	0.010159	-1.54603	0.0001	0.000508143
XLOC_019121	Fam107b	2:3613757-3782142	-1.03518	5e-05	0.000300546	-1.36469	5e-05	0.000269097
XLOC_012319	Ldb3	14:34526698-34588681	-1.03829	0.00015	0.000814585	-1.80625	5e-05	0.000269097
XLOC_023456	Gm42674,S100a3,S100a4	3:90560555-90606045	-1.03831	5e-05	0.000300546	-3.05696	5e-05	0.000269097
XLOC_007324	Tmem97	11:78541816-78550777	-1.03874	5e-05	0.000300546	-1.08817	5e-05	0.000269097
XLOC_015383	Gart	16:91611467-91646952	-1.04113	5e-05	0.000300546	-1.24006	5e-05	0.000269097
XLOC_040231	Eri1	8:35465264-35496047	-1.0416	0.0009	0.00397467	-1.20929	5e-05	0.000269097
XLOC_030272	AI506816	5:23695699-23783711	-1.04514	5e-05	0.000300546	-1.58378	5e-05	0.000269097
XLOC_012670	Mir719,Nupl1	14:60211668-60251543	-1.04665	5e-05	0.000300546	-1.03006	5e-05	0.000269097
XLOC_031679	Gng11	6:4003903-4008445	-1.04784	5e-05	0.000300546	-1.32887	5e-05	0.000269097
XLOC_002899	1700025G04Rik	1:151852402-152090125	-1.04972	0.0165	0.0471154	-1.14857	0.01095	0.0308336
XLOC_005894	-	11:79718187-79721816	-1.05156	0.0067	0.0221015	-1.42637	0.0026	0.00904273
XLOC_037328	Actn4	7:28881421-28962340	-1.05335	5e-05	0.000300546	-1.63293	5e-05	0.000269097
XLOC_040861	Mre11a	9:14784653-14837125	-1.05373	5e-05	0.000300546	-1.06771	0.0003	0.00136132
XLOC_007599	Krt20	11:99428402-99438150	-1.05377	0.00115	0.00488454	-2.38705	5e-05	0.000269097
XLOC_008986	Timm9	12:71111427-71309718	-1.0563	0.0024	0.00915532	-1.08053	0.00225	0.0079822
XLOC_032585	Gata2	6:88193890-88207032	-1.05802	0.0004	0.0019655	-1.44179	5e-05	0.000269097
XLOC_026489	Eif2b3	4:117019401-117087306	-1.05934	5e-05	0.000300546	-1.16864	5e-05	0.000269097
XLOC_002980	Cacybp	1:160202366-160214816	-1.06169	5e-05	0.000300546	-1.09719	5e-05	0.000269097
XLOC_000776	Lrrfip1	1:90998720-91129061	-1.06202	5e-05	0.000300546	-1.1333	5e-05	0.000269097
XLOC_009916	Id4	13:48044230-48266002	-1.06322	5e-05	0.000300546	-1.18726	5e-05	0.000269097
XLOC_045035	Las1l	X:95935321-95956962	-1.06371	5e-05	0.000300546	-1.18664	5e-05	0.000269097
XLOC_029786	Ran	5:129019898-129024323	-1.06667	5e-05	0.000300546	-1.13189	5e-05	0.000269097
XLOC_037126	Tomm40	7:19701312-19750483	-1.06869	0.00045	0.002186	-1.18	5e-05	0.000269097
XLOC_013797	St3gal1	15:67102789-67176905	-1.06919	5e-05	0.000300546	-1.0349	5e-05	0.000269097
XLOC_035539	Klk8	7:43690417-43803826	-1.07065	0.00465	0.0161492	-2.28393	0.0009	0.00360357
XLOC_037504	Pop4	7:38261995-38333530	-1.07431	5e-05	0.000300546	-1.02164	5e-05	0.000269097
XLOC_027547	Brinp1	4:68761463-68954397	-1.07845	5e-05	0.000300546	-1.44149	5e-05	0.000269097
XLOC_030373	Ppm1g	5:31202663-31220687	-1.07892	5e-05	0.000300546	-1.03347	5e-05	0.000269097
XLOC_030241	Dnajc2	5:21757266-21785251	-1.07894	5e-05	0.000300546	-1.00539	5e-05	0.000269097
XLOC_012571	Haus4	14:54541784-54554361	-1.07954	5e-05	0.000300546	-1.03503	0.0001	0.000508143
XLOC_038347	Ddias	7:92857524-92874247	-1.07998	5e-05	0.000300546	-1.53726	5e-05	0.000269097
XLOC_018959	Sorbs1	19:40291911-40513837	-1.08065	5e-05	0.000300546	-1.80453	5e-05	0.000269097
XLOC_028504	Tubb4b-ps1	5:6769009-7344756	-1.08253	0.00585	0.0196556	-1.44651	0.0029	0.00992544
XLOC_025426	Gar1	3:129824911-129831396	-1.08291	5e-05	0.000300546	-1.03221	0.0004	0.00175494
XLOC_016859	Polh	17:46170050-46243641	-1.08315	0.0027	0.010159	-1.1977	0.0047	0.0149499
XLOC_012611	Ripk3	14:55784995-55788857	-1.08527	5e-05	0.000300546	-1.09814	5e-05	0.000269097
XLOC_026646	Phc2	4:128654701-128752881	-1.08569	5e-05	0.000300546	-1.1894	5e-05	0.000269097
XLOC_029857	Por	5:135632617-135735326	-1.08727	5e-05	0.000300546	-1.09816	5e-05	0.000269097
XLOC_004301	Abracl	10:18011262-18023252	-1.08819	5e-05	0.000300546	-1.65771	5e-05	0.000269097
XLOC_008865	Bzw2	12:36091834-36197294	-1.08902	5e-05	0.000300546	-1.44734	5e-05	0.000269097
XLOC_004427	Rpf2	10:40223245-40247036	-1.09207	5e-05	0.000300546	-1.34858	5e-05	0.000269097
XLOC_023743	Gm42890,Ovgp1,Wdr77	3:105942685-105987423	-1.09402	0.0014	0.00574696	-1.08287	0.00015	0.000729136
XLOC_001066	Klhdc8a	1:132293597-132307357	-1.0962	5e-05	0.000300546	-2.12466	5e-05	0.000269097
XLOC_004253	Ulbp1	10:7440365-7473602	-1.0963	5e-05	0.000300546	-1.21167	5e-05	0.000269097
XLOC_007404	Znhit3	11:84876314-84916366	-1.09721	0.00965	0.0301332	-1.01172	0.0148	0.0394697
XLOC_008266	Fancm	12:65075206-65132154	-1.09726	5e-05	0.000300546	-1.15536	5e-05	0.000269097
XLOC_041173	Zw10	9:49055580-49078773	-1.09732	5e-05	0.000300546	-1.26003	5e-05	0.000269097
XLOC_012850	-	14:95284559-95285658	-1.0978	0.00895	0.0282409	-1.56005	0.00505	0.0158858
XLOC_038767	Palb2	7:122107261-122132985	-1.09846	0.0131	0.039043	-1.67341	0.0001	0.000508143
XLOC_008369	Ttc9	12:81631244-81667278	-1.09916	5e-05	0.000300546	-1.31097	5e-05	0.000269097
XLOC_009269	Hsp90aa1	12:110690604-110702728	-1.09951	0.00015	0.000814585	-1.13996	5e-05	0.000269097
XLOC_026516	Ebna1bp2	4:118554550-118631036	-1.1022	5e-05	0.000300546	-1.25779	5e-05	0.000269097
XLOC_007910	Srsf2	11:116837431-116875635	-1.10322	5e-05	0.000300546	-1.16365	5e-05	0.000269097
XLOC_010083	Nsun2	13:69497947-69635780	-1.10506	5e-05	0.000300546	-1.16581	5e-05	0.000269097
XLOC_014885	Rsl1d1	16:11192969-11203331	-1.1087	5e-05	0.000300546	-1.07755	5e-05	0.000269097
XLOC_041126	Mcam	9:44123767-44142727	-1.11116	5e-05	0.000300546	-2.10303	5e-05	0.000269097
XLOC_025594	Dnajb4	3:152178510-152210302	-1.11479	5e-05	0.000300546	-1.27242	5e-05	0.000269097
XLOC_034278	Mbd4	6:115810728-115853371	-1.11651	0.00585	0.0196556	-1.16706	0.0089	0.0258327
XLOC_003184	Chml,Opn3	1:175662420-175692911	-1.11674	5e-05	0.000300546	-1.50662	5e-05	0.000269097
XLOC_008076	Nol10	12:17348440-17430094	-1.11736	5e-05	0.000300546	-1.07084	5e-05	0.000269097
XLOC_029797	Cct6a,Snora15	5:129765557-129846371	-1.11751	0.0001	0.000565839	-1.22195	5e-05	0.000269097
XLOC_009097	Pgf	12:85166638-85177296	-1.11812	0.0072	0.0235103	-2.21739	0.0004	0.00175494
XLOC_023252	Smc4	3:69004737-69034623	-1.1185	5e-05	0.000300546	-1.19431	5e-05	0.000269097
XLOC_000543	Atic	1:71557149-71579631	-1.1186	5e-05	0.000300546	-1.01289	5e-05	0.000269097
XLOC_039396	Zdhhc2	8:40423814-40634797	-1.11864	0.01765	0.0497861	-1.12062	0.014	0.037751
XLOC_016176	Wdr43	17:71616214-71659031	-1.12108	5e-05	0.000300546	-1.01488	5e-05	0.000269097
XLOC_001047	Fam72a	1:131527764-131539872	-1.12189	0.0114	0.0347441	-1.49294	0.0038	0.0124685
XLOC_007970	Alyref,Pcyt2	11:120587168-120617936	-1.12566	0.01285	0.0384192	-1.03921	0.01005	0.0286503
XLOC_016200	Crim1	17:78200184-78376592	-1.12646	5e-05	0.000300546	-1.82862	5e-05	0.000269097
XLOC_045367	Acsl4	X:142317992-142390535	-1.12663	5e-05	0.000300546	-1.0513	5e-05	0.000269097
XLOC_003026	BC055324	1:163929099-163994796	-1.12739	0.01115	0.0340922	-1.54878	0.0027	0.00933848
XLOC_036333	Ipo7	7:109998375-110151202	-1.12884	5e-05	0.000300546	-1.11498	5e-05	0.000269097
XLOC_015428	-	16:98059443-98082425	-1.12966	5e-05	0.000300546	-1.5438	5e-05	0.000269097
XLOC_008963	Dnaaf2	12:69189086-69201673	-1.13326	0.0001	0.000565839	-1.05869	0.0003	0.00136132
XLOC_006885	Hnrnpab	11:51584756-51606847	-1.13357	5e-05	0.000300546	-1.05756	5e-05	0.000269097
XLOC_005849	Coro6	11:77462410-77470484	-1.13431	0.00815	0.0260713	-1.23789	0.01095	0.0308336
XLOC_029714	Bcl7a	5:123332725-123374992	-1.1357	5e-05	0.000300546	-1.15124	5e-05	0.000269097
XLOC_036151	Pde2a	7:101421690-101512829	-1.13731	0.0009	0.00397467	-1.01575	0.003	0.0102143
XLOC_027686	Jun	4:95049033-95167318	-1.13823	5e-05	0.000300546	-1.01888	5e-05	0.000269097
XLOC_017204	Rbbp8	18:11633275-11743627	-1.13856	5e-05	0.000300546	-1.29485	5e-05	0.000269097
XLOC_042394	Smad6	9:63953075-64022164	-1.13859	5e-05	0.000300546	-1.9448	5e-05	0.000269097
XLOC_017969	Me2	18:73764955-73815770	-1.13966	5e-05	0.000300546	-1.1933	5e-05	0.000269097
XLOC_000088	Terf1	1:15805640-15844782	-1.13985	0.00015	0.000814585	-1.13447	0.00165	0.00609621
XLOC_031775	Lsm8	6:18842858-18855751	-1.14047	5e-05	0.000300546	-1.01013	0.00015	0.000729136
XLOC_017531	Tubb6	18:67390716-67402748	-1.14089	5e-05	0.000300546	-1.84358	5e-05	0.000269097
XLOC_029669	Naa25	5:121397935-121545905	-1.14107	5e-05	0.000300546	-1.02972	0.00045	0.00195209
XLOC_008973	L2hgdh	12:69690435-69724874	-1.14198	5e-05	0.000300546	-1.06784	5e-05	0.000269097
XLOC_024784	Mnd1	3:84087932-84155786	-1.14198	0.00535	0.0182682	-1.76663	0.0008	0.00325894
XLOC_014315	Abcc1	16:14361096-14475737	-1.14287	5e-05	0.000300546	-1.54081	5e-05	0.000269097
XLOC_036083	Alg8	7:97371605-97392185	-1.14294	5e-05	0.000300546	-1.2189	5e-05	0.000269097
XLOC_005599	Specc1	11:61956762-62223013	-1.1436	5e-05	0.000300546	-1.78008	5e-05	0.000269097
XLOC_001601	Bpnt1	1:185332148-185357972	-1.14421	0.0001	0.000565839	-1.18888	5e-05	0.000269097
XLOC_012055	Ipo5	14:120910598-120948042	-1.14506	5e-05	0.000300546	-1.10676	5e-05	0.000269097
XLOC_018228	Fam111a	19:12545739-12596566	-1.14524	5e-05	0.000300546	-1.52313	5e-05	0.000269097
XLOC_033546	Ezh2	6:47530023-47595341	-1.14564	0.0004	0.0019655	-1.2635	5e-05	0.000269097
XLOC_002911	Lamc2	1:153122627-153186447	-1.14635	0.011	0.0337116	-1.71401	5e-05	0.000269097
XLOC_030407	Slbp	5:33634951-33678995	-1.147	5e-05	0.000300546	-1.19433	0.0001	0.000508143
XLOC_035518	Siglecg	7:43398111-43418358	-1.14733	0.0001	0.000565839	-3.23559	5e-05	0.000269097
XLOC_042666	Pxylp1	9:96823175-96892669	-1.14748	5e-05	0.000300546	-1.01649	5e-05	0.000269097
XLOC_010207	Lncenc1	13:97434969-97497546	-1.14879	0.00755	0.0244658	-1.32856	0.0064	0.019487
XLOC_013194	Them6	15:74721203-74728034	-1.14916	0.00215	0.00831199	-1.15755	0.00825	0.0242196
XLOC_007651	Krt19	11:100140809-100148665	-1.15341	5e-05	0.000300546	-2.72621	5e-05	0.000269097
XLOC_006529	Sec14l2	11:4097038-4123415	-1.15402	0.01315	0.0391567	-2.65377	0.0002	0.000946893
XLOC_043507	Hmgb3	X:71555917-71560676	-1.15962	5e-05	0.000300546	-1.74988	5e-05	0.000269097
XLOC_022559	Gm11451	2:162898893-162899523	-1.16088	5e-05	0.000300546	-1.3335	5e-05	0.000269097
XLOC_003437	Cited2	10:17723227-17725673	-1.16097	5e-05	0.000300546	-1.36177	5e-05	0.000269097
XLOC_027463	Txn1	4:57943372-57956411	-1.16126	5e-05	0.000300546	-1.26318	5e-05	0.000269097
XLOC_009801	Mboat1	13:30136460-30246717	-1.16206	0.0006	0.00280339	-1.2587	5e-05	0.000269097
XLOC_026528	Slc2a1	4:119107929-119138801	-1.16244	5e-05	0.000300546	-1.14099	5e-05	0.000269097
XLOC_011220	Flnb	14:7817833-7951726	-1.16263	5e-05	0.000300546	-2.16428	5e-05	0.000269097
XLOC_034449	Tead4	6:128224287-128300823	-1.16414	5e-05	0.000300546	-1.33106	0.0038	0.0124685
XLOC_030013	Cpsf4	5:145167212-145182041	-1.16687	5e-05	0.000300546	-1.39574	5e-05	0.000269097
XLOC_007113	Mir3062,Pfas	11:68985618-69008804	-1.1685	5e-05	0.000300546	-1.22091	5e-05	0.000269097
XLOC_041661	Topbp1	9:103305179-103350428	-1.16864	5e-05	0.000300546	-1.33653	5e-05	0.000269097
XLOC_041780	Cdc25a	9:109875519-109894069	-1.17405	5e-05	0.000300546	-1.5274	5e-05	0.000269097
XLOC_041208	Idh3a	9:54586447-54604662	-1.17562	5e-05	0.000300546	-1.29785	5e-05	0.000269097
XLOC_020442	Slc20a1	2:129197251-129235604	-1.17573	5e-05	0.000300546	-1.16599	5e-05	0.000269097
XLOC_016159	Ddx11	17:66123519-66152706	-1.17733	5e-05	0.000300546	-1.0905	0.0002	0.000946893
XLOC_038720	Itpripl2	7:118485110-118491975	-1.17798	5e-05	0.000300546	-1.17284	5e-05	0.000269097
XLOC_038428	Relt	7:100845846-100863446	-1.17915	5e-05	0.000300546	-1.17272	0.0052	0.0162678
XLOC_040815	-	9:4978401-4979322	-1.17979	0.0061	0.0203816	-1.19935	0.00965	0.0276846
XLOC_020439	Polr1b	2:129100990-129126645	-1.18102	5e-05	0.000300546	-1.03807	5e-05	0.000269097
XLOC_039437	Rwdd4a	8:47533661-47552955	-1.18224	5e-05	0.000300546	-1.0122	0.00015	0.000729136
XLOC_006384	Nup85	11:115564433-115583985	-1.18352	5e-05	0.000300546	-1.2932	5e-05	0.000269097
XLOC_012822	Dgkh	14:78559348-78732754	-1.18548	5e-05	0.000300546	-1.01799	5e-05	0.000269097
XLOC_017947	Spire1	18:67488208-67610916	-1.18582	5e-05	0.000300546	-1.42118	5e-05	0.000269097
XLOC_001552	Cnih4	1:181144692-181168994	-1.187	5e-05	0.000300546	-1.14628	0.00015	0.000729136
XLOC_016593	U2af1	17:31647081-31658754	-1.19122	5e-05	0.000300546	-1.05053	5e-05	0.000269097
XLOC_026709	Rpa2	4:132768331-132778752	-1.19468	5e-05	0.000300546	-1.38014	5e-05	0.000269097
XLOC_016627	Kifc1	17:33875665-33890661	-1.19505	5e-05	0.000300546	-1.89426	5e-05	0.000269097
XLOC_005893	-	11:79716124-79718097	-1.19852	0.01105	0.0338413	-1.2827	0.0139	0.0375354
XLOC_011246	Slc4a7	14:14703016-14800020	-1.2096	5e-05	0.000300546	-1.22851	5e-05	0.000269097
XLOC_005757	Mybbp1a	11:72441354-72489904	-1.21025	5e-05	0.000300546	-1.09843	5e-05	0.000269097
XLOC_002167	Orc2	1:58430993-58505109	-1.21529	0.0001	0.000565839	-1.05195	0.0005	0.00214204
XLOC_038064	Mphosph10	7:64376526-64392282	-1.21538	5e-05	0.000300546	-1.09128	5e-05	0.000269097
XLOC_040107	Xkr5	8:18932728-18950975	-1.21592	0.0029	0.0108069	-1.67971	0.00115	0.00446938
XLOC_017457	Megf10	18:57132931-57297632	-1.21678	5e-05	0.000300546	-1.90677	5e-05	0.000269097
XLOC_021437	Gm13461	2:40595245-42653624	-1.22055	5e-05	0.000300546	-1.24811	5e-05	0.000269097
XLOC_022191	Cep152	2:125563087-125625113	-1.22082	5e-05	0.000300546	-1.00577	0.0006	0.00251697
XLOC_013147	Myc	15:61985340-61990374	-1.22127	5e-05	0.000300546	-1.07851	5e-05	0.000269097
XLOC_013596	Skp2	15:9111722-9202483	-1.22157	0.00015	0.000814585	-1.55379	5e-05	0.000269097
XLOC_003971	Tmcc3	10:94311948-94612084	-1.22334	5e-05	0.000300546	-1.53892	5e-05	0.000269097
XLOC_030881	Rassf6	5:90603075-90640657	-1.22423	5e-05	0.000300546	-2.32231	5e-05	0.000269097
XLOC_026394	Lrp8	4:107802201-107876840	-1.22507	0.0013	0.00541551	-1.11927	0.00395	0.0128864
XLOC_002773	Timm17a	1:135295212-135313778	-1.22589	5e-05	0.000300546	-1.09527	5e-05	0.000269097
XLOC_042058	Anln,Rp9	9:22331213-22468376	-1.22701	5e-05	0.000300546	-1.45272	5e-05	0.000269097
XLOC_008203	G2e3	12:51348060-51376986	-1.22777	5e-05	0.000300546	-1.23302	5e-05	0.000269097
XLOC_010720	Msx2	13:53466883-53473074	-1.23188	0.0007	0.00320492	-1.5304	5e-05	0.000269097
XLOC_027167	Ripk2	4:16122699-16163668	-1.23547	5e-05	0.000300546	-1.69833	5e-05	0.000269097
XLOC_023822	Dph5	3:115881580-115934361	-1.23564	5e-05	0.000300546	-1.28849	5e-05	0.000269097
XLOC_020397	Dut	2:125247189-125258608	-1.24188	5e-05	0.000300546	-1.36014	5e-05	0.000269097
XLOC_008915	Baz1a,Gm20403	12:54892297-55014348	-1.24481	5e-05	0.000300546	-1.02058	0.00025	0.00115564
XLOC_016910	Rftn1	17:49992256-50191176	-1.24481	5e-05	0.000300546	-1.00102	5e-05	0.000269097
XLOC_043409	Fhl1	X:56731786-56793346	-1.24587	5e-05	0.000300546	-2.48177	5e-05	0.000269097
XLOC_030417	Haus3,Poln	5:34007178-34169527	-1.24617	5e-05	0.000300546	-1.22346	5e-05	0.000269097
XLOC_002537	D1Ertd622e	1:97606317-97662074	-1.24687	0.0016	0.0064814	-1.65205	0.0003	0.00136132
XLOC_032647	Slc6a6	6:91684052-91759066	-1.24723	5e-05	0.000300546	-1.78613	5e-05	0.000269097
XLOC_043250	Slc25a5	X:36795650-36798807	-1.2479	5e-05	0.000300546	-1.06582	5e-05	0.000269097
XLOC_036168	Rrm1	7:102441694-102469771	-1.25086	5e-05	0.000300546	-1.77343	5e-05	0.000269097
XLOC_041437	Gclc	9:77754534-77794485	-1.2509	5e-05	0.000300546	-1.35677	5e-05	0.000269097
XLOC_036348	Mical2	7:112225855-112355194	-1.25226	5e-05	0.000300546	-1.97197	5e-05	0.000269097
XLOC_002149	Satb2	1:56793979-57050084	-1.25632	5e-05	0.000300546	-1.05037	0.00325	0.0109292
XLOC_042396	Zwilch	9:64117146-64173104	-1.25665	0.00035	0.00174841	-1.68968	5e-05	0.000269097
XLOC_040724	Rfwd3	8:111270943-111300223	-1.25828	5e-05	0.000300546	-1.16612	5e-05	0.000269097
XLOC_017515	Nedd4l	18:64887665-65217826	-1.25998	5e-05	0.000300546	-1.28077	5e-05	0.000269097
XLOC_009602	Heatr1	13:12395387-12464944	-1.26328	5e-05	0.000300546	-1.1114	5e-05	0.000269097
XLOC_019045	Cfap43,Gm22240	19:47737560-47919429	-1.26651	0.0009	0.00397467	-1.05185	0.00465	0.0148196
XLOC_032419	Polr1a	6:71908841-71985204	-1.2666	5e-05	0.000300546	-1.13791	5e-05	0.000269097
XLOC_039768	Gins3	8:95633558-95645059	-1.26737	5e-05	0.000300546	-1.34141	5e-05	0.000269097
XLOC_002096	Nabp1	1:51464975-51478425	-1.26903	5e-05	0.000300546	-1.02213	5e-05	0.000269097
XLOC_024558	Exosc8	3:54692742-54735393	-1.26971	0.00195	0.00765749	-1.16707	0.00115	0.00446938
XLOC_044063	Prps1	X:140456612-140476411	-1.27106	5e-05	0.000300546	-1.24548	5e-05	0.000269097
XLOC_028106	Rcc1,Snhg3,Snora73a	4:132331918-132353686	-1.27379	5e-05	0.000300546	-1.45199	5e-05	0.000269097
XLOC_029231	Dck	5:88764995-88783281	-1.27436	5e-05	0.000300546	-1.7572	5e-05	0.000269097
XLOC_003398	Nup43	10:7629372-7681136	-1.27441	0.00305	0.0112517	-1.18328	0.0079	0.0233912
XLOC_011938	Esd	14:74732279-74750765	-1.27614	5e-05	0.000300546	-1.47525	5e-05	0.000269097
XLOC_044380	Suv39h1	X:8042942-8074760	-1.2763	5e-05	0.000300546	-1.50826	5e-05	0.000269097
XLOC_016830	9130008F23Rik	17:40873709-40880615	-1.27715	5e-05	0.000300546	-1.3396	0.00015	0.000729136
XLOC_035236	Fbl	7:28169709-28179269	-1.27823	5e-05	0.000300546	-1.22839	5e-05	0.000269097
XLOC_032781	Tatdn2	6:113696932-113713284	-1.27828	5e-05	0.000300546	-1.16614	5e-05	0.000269097
XLOC_007435	Rad51c	11:87376644-87404954	-1.28226	0.00115	0.00488454	-1.18413	0.00965	0.0276846
XLOC_033988	Actg2	6:83512904-83536265	-1.2855	5e-05	0.000300546	-2.82032	5e-05	0.000269097
XLOC_041695	Poc1a	9:106280871-106350521	-1.28556	5e-05	0.000300546	-1.34391	5e-05	0.000269097
XLOC_026311	Usp1	4:98923618-98935543	-1.28602	5e-05	0.000300546	-1.08477	5e-05	0.000269097
XLOC_039044	Tnfrsf22,Tnfrsf23	7:143607658-143686054	-1.28627	5e-05	0.000300546	-1.31569	5e-05	0.000269097
XLOC_013568	Pde1b	15:103503297-103530052	-1.28754	0.0001	0.000565839	-1.3117	0.0004	0.00175494
XLOC_004516	Unc5b	10:60762603-60831581	-1.28759	5e-05	0.000300546	-1.69214	5e-05	0.000269097
XLOC_028884	Gm7879	5:43913143-43913917	-1.28957	0.0032	0.0117233	-1.06089	0.0122	0.0336946
XLOC_039619	Otud4	8:79639361-79677746	-1.29094	5e-05	0.000300546	-1.27232	5e-05	0.000269097
XLOC_018344	Rcl1	19:29101374-29201812	-1.29253	5e-05	0.000300546	-1.13652	5e-05	0.000269097
XLOC_003465	Sgk1	10:21882183-21999903	-1.29302	5e-05	0.000300546	-1.46921	5e-05	0.000269097
XLOC_040304	Neil3	8:53586866-53639065	-1.29372	0.0013	0.00541551	-1.31718	0.00065	0.00270421
XLOC_010635	Eef1e1	13:38645697-38659028	-1.29655	5e-05	0.000300546	-1.27658	5e-05	0.000269097
XLOC_004901	Rab3ip	10:116905613-116950444	-1.29679	5e-05	0.000300546	-1.41483	5e-05	0.000269097
XLOC_027649	Mir31	4:88909717-88942039	-1.29735	0.0004	0.0019655	-1.32152	0.0012	0.00463484
XLOC_026835	Epha2	4:141301239-141329384	-1.29814	5e-05	0.000300546	-2.30351	5e-05	0.000269097
XLOC_033587	Cycs	6:50562562-50566538	-1.30094	5e-05	0.000300546	-1.29268	5e-05	0.000269097
XLOC_027300	Kif24	4:41390544-41464887	-1.30353	0.00065	0.00300199	-1.30844	0.00275	0.00948638
XLOC_034408	Ncapd2,Scarna10	6:125168006-125191701	-1.30685	5e-05	0.000300546	-1.86393	5e-05	0.000269097
XLOC_040335	Klhl2	8:64739790-64849980	-1.30982	5e-05	0.000300546	-1.51314	5e-05	0.000269097
XLOC_034611	Gm44274,Gm44275,Pbp2	6:135289358-135341684	-1.31015	0.0001	0.000565839	-1.95763	5e-05	0.000269097
XLOC_030736	Tec	5:72755715-72868483	-1.3106	5e-05	0.000300546	-1.61609	0.0102	0.0290148
XLOC_006525	Slc35e4	11:3907020-3914664	-1.31091	5e-05	0.000300546	-1.29657	5e-05	0.000269097
XLOC_013124	Mtbp	15:55534093-55626423	-1.31283	0.001	0.00435663	-1.04485	0.00305	0.0103711
XLOC_022223	Gm14005	2:128189986-128429854	-1.31617	0.00035	0.00174841	-1.28262	0.0003	0.00136132
XLOC_018065	Clcf1	19:4214237-4223494	-1.3162	5e-05	0.000300546	-1.52124	5e-05	0.000269097
XLOC_030137	Steap1	5:5736316-5749335	-1.31663	5e-05	0.000300546	-1.93262	5e-05	0.000269097
XLOC_020148	Chst1	2:92599667-92615351	-1.3184	5e-05	0.000300546	-2.88417	5e-05	0.000269097
XLOC_021181	Mastl	2:23068167-23199260	-1.31963	0.01495	0.0434688	-2.02725	0.01005	0.0286503
XLOC_020370	Wdr76	2:121506722-121544860	-1.32369	0.0003	0.00152457	-1.30998	0.00015	0.000729136
XLOC_017901	Tcof1	18:60813741-60848971	-1.32445	5e-05	0.000300546	-1.18129	5e-05	0.000269097
XLOC_003675	Ppa1	10:61648551-61674168	-1.3271	5e-05	0.000300546	-1.85081	5e-05	0.000269097
XLOC_012622	Gzme	14:56117618-56120671	-1.32739	0.0003	0.00152457	-1.92315	5e-05	0.000269097
XLOC_007112	Rangrf	11:68968130-68975185	-1.32953	0.0001	0.000565839	-1.02433	0.00145	0.00544633
XLOC_036793	Ube2s	7:4792873-4812590	-1.33084	0.0072	0.0235103	-1.50736	0.0017	0.00625449
XLOC_040689	Nqo1	8:107387924-107403268	-1.33202	5e-05	0.000300546	-3.13064	5e-05	0.000269097
XLOC_003847	Dot1l	10:80755205-80795461	-1.33244	5e-05	0.000300546	-1.00405	5e-05	0.000269097
XLOC_041310	Tipin	9:64281588-64305473	-1.33268	5e-05	0.000300546	-1.10639	5e-05	0.000269097
XLOC_043682	-	X:92898507-92898778	-1.33425	0.00225	0.00865304	-2.23632	0.0004	0.00175494
XLOC_005169	Fbxo48	11:16951374-16958487	-1.33428	0.00155	0.00629429	-1.67805	5e-05	0.000269097
XLOC_017455	Lmnb1	18:56707581-56753424	-1.33462	5e-05	0.000300546	-1.80149	5e-05	0.000269097
XLOC_017196	Snrpd1	18:10617795-10628230	-1.33483	5e-05	0.000300546	-1.40898	5e-05	0.000269097
XLOC_014952	Ranbp1	16:18239783-18289249	-1.34018	5e-05	0.000300546	-1.19662	5e-05	0.000269097
XLOC_008535	Vrk1	12:106010198-106088255	-1.34234	5e-05	0.000300546	-1.34233	5e-05	0.000269097
XLOC_021513	Ly75	2:60292102-60383303	-1.3441	5e-05	0.000300546	-2.0423	5e-05	0.000269097
XLOC_042039	Spc24	9:21755441-21760369	-1.34441	5e-05	0.000300546	-1.88559	5e-05	0.000269097
XLOC_011351	Eaf1	14:31495078-31509858	-1.34521	5e-05	0.000300546	-1.29185	5e-05	0.000269097
XLOC_032775	Fancd2	6:113493638-113600715	-1.3454	0.01245	0.0374776	-1.87318	0.001	0.00396041
XLOC_025214	Slc6a17	3:107467542-107605797	-1.34675	5e-05	0.000300546	-1.22258	5e-05	0.000269097
XLOC_010255	Dimt1	13:106947128-107022435	-1.34701	0.0025	0.00948479	-1.31033	0.00335	0.0112166
XLOC_024873	Cks1b	3:89415471-89418383	-1.35056	5e-05	0.000300546	-1.40819	5e-05	0.000269097
XLOC_016196	Ltbp1	17:75005567-75392512	-1.35323	5e-05	0.000300546	-1.82292	5e-05	0.000269097
XLOC_018326	Gm10053	19:24875685-24876634	-1.35495	0.00015	0.000814585	-1.342	0.0004	0.00175494
XLOC_021367	Phf19	2:34893756-34916014	-1.35599	0.0002	0.00106083	-1.83316	5e-05	0.000269097
XLOC_036607	Ptpre	7:135537680-135686294	-1.35611	5e-05	0.000300546	-1.27416	5e-05	0.000269097
XLOC_017146	Gm10184	17:89908510-89910449	-1.3591	0.0013	0.00541551	-1.78928	0.00065	0.00270421
XLOC_012294	Ankrd28	14:31698768-31830556	-1.3628	5e-05	0.000300546	-1.21179	5e-05	0.000269097
XLOC_002979	Tnn	1:160085028-160153610	-1.36397	5e-05	0.000300546	-1.30063	5e-05	0.000269097
XLOC_018860	Tjp2	19:24094496-24225081	-1.36485	5e-05	0.000300546	-2.01728	5e-05	0.000269097
XLOC_015368	Mis18a	16:90719311-90727404	-1.36488	5e-05	0.000300546	-1.52943	5e-05	0.000269097
XLOC_024835	Pmf1	3:88394139-88410365	-1.36568	5e-05	0.000300546	-1.40946	0.0001	0.000508143
XLOC_010245	Cenpk	13:104205120-104249744	-1.36661	0.00775	0.025028	-1.87541	0.00685	0.0206746
XLOC_029598	Cit	5:115845268-116008947	-1.368	0.00075	0.00339969	-1.65981	5e-05	0.000269097
XLOC_001932	Prim2	1:33453809-33669795	-1.37238	5e-05	0.000300546	-1.33671	5e-05	0.000269097
XLOC_042687	Pik3cb	9:99036470-99140621	-1.37275	5e-05	0.000300546	-1.5107	5e-05	0.000269097
XLOC_021562	Spc25	2:69193788-69206194	-1.37554	5e-05	0.000300546	-1.4938	5e-05	0.000269097
XLOC_040940	Cnn1	9:22099218-22109630	-1.37693	5e-05	0.000300546	-3.29422	5e-05	0.000269097
XLOC_034728	Fam60a	6:148921034-148947129	-1.37751	0.00025	0.0012969	-1.8283	5e-05	0.000269097
XLOC_020625	Sdcbp2	2:151572482-151590005	-1.37804	0.01335	0.0396273	-1.6311	0.00985	0.0281352
XLOC_006821	Lsm11	11:45928268-45944935	-1.37831	5e-05	0.000300546	-1.15932	5e-05	0.000269097
XLOC_035647	Ldha	7:46841474-46855627	-1.37838	5e-05	0.000300546	-1.19632	5e-05	0.000269097
XLOC_042534	Mb21d1	9:78427506-78443237	-1.38118	5e-05	0.000300546	-1.01359	0.0009	0.00360357
XLOC_030309	Xrcc2	5:25689755-25705825	-1.3813	5e-05	0.000300546	-1.45271	0.00015	0.000729136
XLOC_045161	Hmgn5	X:109004470-109013404	-1.38183	5e-05	0.000300546	-1.44129	5e-05	0.000269097
XLOC_042925	Csrnp1	9:119894894-120068283	-1.38276	0.00215	0.00831199	-1.48879	0.0073	0.0218217
XLOC_019548	Exosc2	2:31670714-31804227	-1.38393	0.0113	0.034495	-1.15915	0.0116	0.0323443
XLOC_016528	Dusp1	17:26505589-26508519	-1.38611	5e-05	0.000300546	-1.29092	5e-05	0.000269097
XLOC_020860	Snai1	2:167538194-167542814	-1.38748	5e-05	0.000300546	-1.92343	5e-05	0.000269097
XLOC_010729	Nop16	13:54584184-54590090	-1.38759	5e-05	0.000300546	-1.55604	5e-05	0.000269097
XLOC_020833	Mmp9	2:164940779-164955850	-1.3914	0.00615	0.0205228	-1.24386	0.00015	0.000729136
XLOC_000505	Ccnyl1	1:64679870-64725644	-1.39326	5e-05	0.000300546	-1.68102	5e-05	0.000269097
XLOC_023334	Fhdc1	3:84442197-84481240	-1.39792	0.0007	0.00320492	-2.2929	0.00015	0.000729136
XLOC_016525	Arhgdig,Pdia2	17:26195998-26211324	-1.39877	0.0002	0.00106083	-1.2655	0.0026	0.00904273
XLOC_019767	Gpd2	2:57236226-57370721	-1.40333	5e-05	0.000300546	-1.11699	5e-05	0.000269097
XLOC_017960	4930503L19Rik	18:70452210-70501066	-1.4036	5e-05	0.000300546	-1.55232	5e-05	0.000269097
XLOC_039685	Orc6	8:85299631-85308278	-1.40513	5e-05	0.000300546	-1.35229	5e-05	0.000269097
XLOC_005004	AC117232.1,Pa2g4	10:128557765-128566224	-1.4089	5e-05	0.000300546	-1.48162	5e-05	0.000269097
XLOC_002458	Arl4c	1:88673124-88702221	-1.40925	5e-05	0.000300546	-1.20265	5e-05	0.000269097
XLOC_014490	Tnk2	16:32643873-32683493	-1.40927	5e-05	0.000300546	-1.96868	5e-05	0.000269097
XLOC_042552	Htr1b	9:81628290-81645156	-1.40965	5e-05	0.000300546	-1.42357	5e-05	0.000269097
XLOC_032233	Herc3	6:58831464-58920398	-1.4143	0.00015	0.000814585	-1.24209	0.00015	0.000729136
XLOC_023376	Gpatch4	3:88043107-88055993	-1.41508	5e-05	0.000300546	-1.43037	5e-05	0.000269097
XLOC_041724	Ifrd2	9:107587641-107593385	-1.41561	5e-05	0.000300546	-1.1615	0.00015	0.000729136
XLOC_003507	-	10:26107748-26108731	-1.41612	0.0007	0.00320492	-1.79223	0.00045	0.00195209
XLOC_022126	Oip5	2:119609511-119651325	-1.41638	0.00545	0.0185236	-1.8708	0.012	0.0332614
XLOC_002427	Mir3535,Ncl,Snora75	1:86344718-86359459	-1.41761	5e-05	0.000300546	-1.30855	5e-05	0.000269097
XLOC_001586	Dusp10	1:184013301-184075636	-1.41802	5e-05	0.000300546	-2.38419	5e-05	0.000269097
XLOC_002139	Hspd1	1:55077832-55091307	-1.4194	5e-05	0.000300546	-1.15473	5e-05	0.000269097
XLOC_010985	F2rl1	13:95511727-95525403	-1.42181	5e-05	0.000300546	-1.73083	5e-05	0.000269097
XLOC_020330	Rad51	2:119112650-119157034	-1.42271	0.0003	0.00152457	-2.14256	5e-05	0.000269097
XLOC_016198	Rasgrp3	17:75435904-75529043	-1.4249	5e-05	0.000300546	-2.56745	5e-05	0.000269097
XLOC_015090	Umps	16:33954781-33967312	-1.4277	5e-05	0.000300546	-1.47502	5e-05	0.000269097
XLOC_044254	Sh3kbp1	X:159627271-159978069	-1.4293	5e-05	0.000300546	-2.28049	5e-05	0.000269097
XLOC_020494	Mcm8	2:132816140-132844197	-1.42951	5e-05	0.000300546	-1.43678	5e-05	0.000269097
XLOC_037682	Grwd1	7:45825226-45830944	-1.43193	5e-05	0.000300546	-1.46366	5e-05	0.000269097
XLOC_002882	Ptgs2os2	1:150158783-150165374	-1.43201	5e-05	0.000300546	-2.34048	5e-05	0.000269097
XLOC_019518	Pkn3	2:30077683-30093648	-1.43225	0.0101	0.0313091	-1.94757	0.00175	0.00642042
XLOC_004538	Ddx21	10:62580247-62602298	-1.43256	5e-05	0.000300546	-1.38349	5e-05	0.000269097
XLOC_018971	Rrp12	19:41859227-41896213	-1.43268	5e-05	0.000300546	-1.11466	5e-05	0.000269097
XLOC_035762	Mtmr10	7:64284807-64374095	-1.43572	5e-05	0.000300546	-1.05115	0.0003	0.00136132
XLOC_035881	Fanci	7:79391928-79466362	-1.43829	0.0033	0.0120462	-2.01536	0.0028	0.00963603
XLOC_032946	Nop2	6:125131908-125144753	-1.44127	5e-05	0.000300546	-1.35448	5e-05	0.000269097
XLOC_004380	Cenpw	10:29988444-30200560	-1.44248	0.0076	0.0246097	-2.0399	0.00535	0.0166615
XLOC_044771	Gm14680	X:62775584-62776685	-1.44259	5e-05	0.000300546	-1.56965	5e-05	0.000269097
XLOC_016702	Tcf19	17:35512733-35516870	-1.4426	5e-05	0.000300546	-1.809	5e-05	0.000269097
XLOC_016508	Chtf18	17:25717170-25731456	-1.447	0.0011	0.00470848	-2.04138	0.0001	0.000508143
XLOC_015611	Pkmyt1	17:23726335-23740361	-1.45046	5e-05	0.000300546	-1.6593	5e-05	0.000269097
XLOC_013527	Krt18	15:102028215-102032026	-1.45102	0.0012	0.00506437	-2.24883	0.00025	0.00115564
XLOC_015367	-	16:90341598-90349872	-1.45147	5e-05	0.000300546	-2.16025	5e-05	0.000269097
XLOC_022519	Rbl1	2:157145892-157204706	-1.45204	5e-05	0.000300546	-1.3795	5e-05	0.000269097
XLOC_023595	Anp32e	3:95929245-95947390	-1.4524	5e-05	0.000300546	-1.04784	5e-05	0.000269097
XLOC_025703	Fsbp,Rad54b	4:11558921-11615893	-1.454	5e-05	0.000300546	-1.38056	0.008	0.0236179
XLOC_003619	Dcbld1	10:52211882-52321378	-1.45656	5e-05	0.000300546	-1.37284	5e-05	0.000269097
XLOC_007273	AL603834.1,Rpa1	11:75298165-75348324	-1.45667	5e-05	0.000300546	-1.17771	5e-05	0.000269097
XLOC_020851	Cse1l	2:166906039-166946389	-1.45989	5e-05	0.000300546	-1.46257	5e-05	0.000269097
XLOC_024330	Gm10259	3:25211015-25212605	-1.46026	0.0062	0.0206635	-2.38871	0.0037	0.0122014
XLOC_020761	Fam83d	2:158768092-158786637	-1.4608	5e-05	0.000300546	-2.02694	5e-05	0.000269097
XLOC_034883	Lig1	7:13258966-13311433	-1.46395	5e-05	0.000300546	-1.64353	5e-05	0.000269097
XLOC_002190	Raph1	1:60482291-60567104	-1.47005	0.0004	0.0019655	-1.4286	0.00015	0.000729136
XLOC_000436	Gm26293,Nop58	1:59684917-59719044	-1.47027	5e-05	0.000300546	-1.35607	5e-05	0.000269097
XLOC_040781	Sipa1l2	8:125418062-125569835	-1.47158	5e-05	0.000300546	-1.32758	5e-05	0.000269097
XLOC_002188	Wdr12	1:60069784-60153953	-1.47184	5e-05	0.000300546	-1.30596	5e-05	0.000269097
XLOC_010829	Zfp367	13:64133021-64153352	-1.47251	5e-05	0.000300546	-1.26456	0.0001	0.000508143
XLOC_013738	Dscc1	15:55076098-55090491	-1.47345	0.00105	0.0045445	-1.81526	0.00545	0.0169167
XLOC_032992	4933413G19Rik,Foxm1,Nrip2,RP23-114E15.17	6:128362966-128424931	-1.47351	5e-05	0.000300546	-1.76206	5e-05	0.000269097
XLOC_020457	Gm23187,Gm23650,Gm24451,Nop56,Snord57	2:130274429-130284547	-1.47427	5e-05	0.000300546	-1.43965	5e-05	0.000269097
XLOC_000282	Il18rap	1:40515361-40551706	-1.47916	0.00015	0.000814585	-1.91811	5e-05	0.000269097
XLOC_033585	Osbpl3	6:50293325-50456201	-1.4817	5e-05	0.000300546	-1.79171	5e-05	0.000269097
XLOC_005900	Atad5	11:80089399-80135931	-1.48183	5e-05	0.000300546	-1.4501	5e-05	0.000269097
XLOC_029423	Lrrc8c	5:105519387-105613018	-1.48201	5e-05	0.000300546	-1.51701	5e-05	0.000269097
XLOC_008325	Mthfd1	12:76255231-76319820	-1.48573	5e-05	0.000300546	-1.17017	5e-05	0.000269097
XLOC_023043	Plk4	3:40800001-40817054	-1.48657	5e-05	0.000300546	-2.01631	5e-05	0.000269097
XLOC_044294	Fancb	X:164980591-164997272	-1.48738	5e-05	0.000300546	-2.24608	5e-05	0.000269097
XLOC_037306	Zfp850	7:27984853-28014141	-1.48886	0.00055	0.00259454	-1.7704	5e-05	0.000269097
XLOC_012730	Dock5	14:67751927-67933855	-1.48977	5e-05	0.000300546	-1.09079	5e-05	0.000269097
XLOC_033089	Gprc5a	6:135065584-135084709	-1.49064	5e-05	0.000300546	-1.78156	5e-05	0.000269097
XLOC_040540	Neto2	8:85636587-85701021	-1.49863	5e-05	0.000300546	-1.28806	5e-05	0.000269097
XLOC_033466	Hipk2	6:38687512-39084585	-1.4996	5e-05	0.000300546	-1.3833	5e-05	0.000269097
XLOC_023838	Sass6	3:116562972-116631144	-1.5034	0.0003	0.00152457	-1.67981	5e-05	0.000269097
XLOC_041129	H2afx	9:44334693-44336077	-1.50652	5e-05	0.000300546	-1.53248	5e-05	0.000269097
XLOC_021564	Lrp2	2:69424339-69586065	-1.50675	5e-05	0.000300546	-2.86467	5e-05	0.000269097
XLOC_018481	Nolc1	19:46075744-46085528	-1.50708	5e-05	0.000300546	-1.38925	5e-05	0.000269097
XLOC_018930	Htr7	19:35958685-36058071	-1.50975	0.0002	0.00106083	-2.9292	5e-05	0.000269097
XLOC_017164	Bambi	18:3507173-3516404	-1.51217	5e-05	0.000300546	-1.79146	5e-05	0.000269097
XLOC_003897	Txnrd1	10:82859205-82897724	-1.51712	5e-05	0.000300546	-1.47649	5e-05	0.000269097
XLOC_008703	Cdca7l	12:117804288-118199043	-1.51853	0.0022	0.00848792	-1.28221	0.00385	0.0126041
XLOC_020343	Nusap1	2:119609511-119651325	-1.52276	5e-05	0.000300546	-1.92876	5e-05	0.000269097
XLOC_044092	Alg13	X:144317803-144374450	-1.53029	5e-05	0.000300546	-1.44952	5e-05	0.000269097
XLOC_024369	Gnb4	3:32529464-32616585	-1.53563	0.00015	0.000814585	-1.58559	0.00035	0.00155906
XLOC_022285	Pcna	2:132249161-132253314	-1.53586	5e-05	0.000300546	-1.3354	5e-05	0.000269097
XLOC_027611	Haus6	4:86578854-86612055	-1.53652	5e-05	0.000300546	-1.63077	5e-05	0.000269097
XLOC_017243	Rnf125	18:20944624-20987327	-1.53689	0.0012	0.00506437	-1.55471	0.00255	0.0088948
XLOC_012175	4930452B06Rik	14:8431191-8666240	-1.54692	0.0002	0.00106083	-1.02292	0.0094	0.0271039
XLOC_003968	Fgd6	10:94036000-94145339	-1.54705	5e-05	0.000300546	-1.34665	5e-05	0.000269097
XLOC_030885	Gm42532	5:91051266-91093653	-1.54789	0.01075	0.0330835	-1.974	0.0028	0.00963603
XLOC_002729	Cdk18	1:132112236-132142800	-1.55142	5e-05	0.000300546	-1.32921	5e-05	0.000269097
XLOC_005439	Nhp2	11:51619734-51635896	-1.55473	5e-05	0.000300546	-1.56554	5e-05	0.000269097
XLOC_032170	Creb5	6:53287269-53700376	-1.55779	0.0003	0.00152457	-1.36454	0.00085	0.00344123
XLOC_003180	Grem2	1:174833783-174921957	-1.5641	5e-05	0.000300546	-1.93469	5e-05	0.000269097
XLOC_006034	Mmd	11:90187683-90278589	-1.56657	5e-05	0.000300546	-1.57432	5e-05	0.000269097
XLOC_042562	Elovl4	9:83778691-83806277	-1.56923	0.00025	0.0012969	-1.00548	0.0195	0.0498435
XLOC_017948	Cep76	18:67617001-67641478	-1.57355	5e-05	0.000300546	-1.15925	5e-05	0.000269097
XLOC_039431	Cenpu	8:46552054-46617212	-1.57403	0.005	0.0171975	-1.66844	0.00245	0.00858712
XLOC_040840	Trpc6	9:8544195-8680565	-1.57417	5e-05	0.000300546	-1.57146	0.0004	0.00175494
XLOC_017223	Taf4b	18:14783242-14900359	-1.57484	5e-05	0.000300546	-1.28703	5e-05	0.000269097
XLOC_028796	Whsc1	5:33820442-33936413	-1.57538	5e-05	0.000300546	-1.08422	0.0003	0.00136132
XLOC_005684	Kcnab3	11:69326213-69333042	-1.57708	0.0007	0.00320492	-1.63704	0.0005	0.00214204
XLOC_025781	Mms22l	4:24496434-24602950	-1.58051	5e-05	0.000300546	-1.42972	5e-05	0.000269097
XLOC_019625	Ptgs1	2:36230210-36258593	-1.58248	5e-05	0.000300546	-1.36762	5e-05	0.000269097
XLOC_002687	Mcm6	1:128331589-128359664	-1.58429	5e-05	0.000300546	-1.52863	5e-05	0.000269097
XLOC_005586	Map2k3	11:60932032-60952811	-1.59196	5e-05	0.000300546	-1.65785	5e-05	0.000269097
XLOC_027650	Gm12602	4:89099876-89128387	-1.59592	0.0021	0.0081425	-2.13468	0.0008	0.00325894
XLOC_010336	Net1	13:3882562-3918220	-1.59609	5e-05	0.000300546	-1.00674	5e-05	0.000269097
XLOC_017570	Smad7	18:75367377-75395935	-1.59763	5e-05	0.000300546	-1.97634	5e-05	0.000269097
XLOC_042643	Chst2	9:95399291-95408554	-1.59805	5e-05	0.000300546	-1.56557	5e-05	0.000269097
XLOC_041328	Rbpms2	9:65629647-65660528	-1.59822	5e-05	0.000300546	-1.81418	5e-05	0.000269097
XLOC_004357	Tmem200a	10:25990985-26079447	-1.60082	5e-05	0.000300546	-2.02951	5e-05	0.000269097
XLOC_045489	Sms	X:157443854-157492287	-1.60932	5e-05	0.000300546	-2.04916	5e-05	0.000269097
XLOC_013048	Pop1	15:34495299-34531023	-1.61835	5e-05	0.000300546	-1.68098	5e-05	0.000269097
XLOC_012859	Dis3	14:99046412-99254493	-1.6206	5e-05	0.000300546	-1.40872	5e-05	0.000269097
XLOC_032137	Mpp6	6:50110177-50263862	-1.62301	5e-05	0.000300546	-1.68745	5e-05	0.000269097
XLOC_042449	Ccnb2	9:70407687-70421571	-1.62514	5e-05	0.000300546	-2.18884	5e-05	0.000269097
XLOC_024025	H2afz	3:137864486-137866922	-1.62665	5e-05	0.000300546	-1.40339	5e-05	0.000269097
XLOC_006608	Fignl1	11:11787430-11808962	-1.62727	5e-05	0.000300546	-1.77118	5e-05	0.000269097
XLOC_011482	Cdkn3	14:46760412-46771885	-1.62894	5e-05	0.000300546	-1.90613	5e-05	0.000269097
XLOC_044954	Gk	X:85701936-85776819	-1.63058	5e-05	0.000300546	-1.32726	5e-05	0.000269097
XLOC_010902	Ahrr	13:74211117-74292331	-1.635	0.00125	0.00524025	-2.07447	5e-05	0.000269097
XLOC_021538	Grb14	2:64912475-65024987	-1.63519	5e-05	0.000300546	-1.29356	5e-05	0.000269097
XLOC_039560	Ankle1	8:71405995-71410418	-1.63622	0.00045	0.002186	-1.66664	0.00095	0.00378527
XLOC_018568	Nanos1	19:60755986-60759913	-1.63828	5e-05	0.000300546	-2.32668	5e-05	0.000269097
XLOC_026776	Wnt4	4:137277468-137299726	-1.63939	5e-05	0.000300546	-1.78615	5e-05	0.000269097
XLOC_024710	Gm6634	3:70772378-70807362	-1.64244	5e-05	0.000300546	-1.93057	5e-05	0.000269097
XLOC_041699	Rrp9	9:106470321-106485424	-1.64598	5e-05	0.000300546	-1.33958	0.00035	0.00155906
XLOC_038212	Blm	7:80454732-80535119	-1.64723	5e-05	0.000300546	-1.42807	0.00225	0.0079822
XLOC_039912	Cenpn	8:116888291-116960445	-1.64849	0.00085	0.00378548	-1.97553	0.0009	0.00360357
XLOC_043583	Dkc1	X:75095853-75132791	-1.64905	5e-05	0.000300546	-1.76567	0.00065	0.00270421
XLOC_038836	Dctpp1	7:127256958-127260709	-1.64911	5e-05	0.000300546	-1.25679	5e-05	0.000269097
XLOC_028791	Fgfr3	5:33720042-33737068	-1.65155	0.0018	0.00717287	-2.73182	5e-05	0.000269097
XLOC_034117	Chchd4	6:91462171-91473546	-1.66111	5e-05	0.000300546	-1.29773	5e-05	0.000269097
XLOC_008813	Id2	12:25093800-25096092	-1.66522	5e-05	0.000300546	-1.11891	5e-05	0.000269097
XLOC_041657	Slco2a1	9:102988711-103096002	-1.66716	5e-05	0.000300546	-3.13274	5e-05	0.000269097
XLOC_003335	Dtl	1:191537355-191575544	-1.66896	5e-05	0.000300546	-1.68349	5e-05	0.000269097
XLOC_017896	Smim3	18:60474192-60525885	-1.66968	5e-05	0.000300546	-1.1095	5e-05	0.000269097
XLOC_027336	Arhgef39	4:43496141-43499695	-1.67103	0.0001	0.000565839	-1.98377	0.0004	0.00175494
XLOC_002951	Soat1	1:156424524-156474331	-1.67184	5e-05	0.000300546	-1.58751	5e-05	0.000269097
XLOC_002717	Dyrk3	1:131127454-131138340	-1.67499	0.0015	0.00611756	-1.72292	5e-05	0.000269097
XLOC_020314	Bub1b	2:118554890-118641591	-1.67666	5e-05	0.000300546	-2.09768	5e-05	0.000269097
XLOC_007700	Brca1	11:101488763-101551955	-1.67797	5e-05	0.000300546	-1.92427	5e-05	0.000269097
XLOC_012070	-	14:123043331-123055922	-1.67849	0.0002	0.00106083	-2.77177	0.00015	0.000729136
XLOC_022207	Ncaph	2:127103808-127134243	-1.6815	5e-05	0.000300546	-2.00231	5e-05	0.000269097
XLOC_012032	Mir17,Mir17hg,Mir18,Mir19a,Mir19b-1,Mir20a,Mir92-1	14:115040993-115046727	-1.69339	0.00565	0.0190904	-1.80222	0.0052	0.0162678
XLOC_016219	Gemin6	17:80224440-80228740	-1.69449	5e-05	0.000300546	-1.38436	5e-05	0.000269097
XLOC_014911	Mcm4	16:15623896-15637400	-1.69482	5e-05	0.000300546	-1.62052	5e-05	0.000269097
XLOC_015693	Kifc5b	17:26916948-26932596	-1.69733	5e-05	0.000300546	-1.64487	5e-05	0.000269097
XLOC_004429	Amd1	10:40287457-40302188	-1.69808	5e-05	0.000300546	-1.78355	5e-05	0.000269097
XLOC_020322	Knstrn	2:118814002-118853957	-1.69833	5e-05	0.000300546	-1.81667	5e-05	0.000269097
XLOC_011106	Fst	13:114452261-114459663	-1.70081	5e-05	0.000300546	-1.49993	5e-05	0.000269097
XLOC_007918	Tk1	11:117809667-117839908	-1.7035	5e-05	0.000300546	-2.17099	0.0002	0.000946893
XLOC_029496	Pole	5:110286305-110339710	-1.70476	5e-05	0.000300546	-2.03157	5e-05	0.000269097
XLOC_006485	Slc16a3	11:120948479-120960868	-1.70695	5e-05	0.000300546	-1.26009	5e-05	0.000269097
XLOC_000826	Bok	1:93660445-93695764	-1.7149	5e-05	0.000300546	-2.70531	5e-05	0.000269097
XLOC_001165	Aspm	1:139454771-139494091	-1.71808	5e-05	0.000300546	-1.67823	0.0007	0.00288566
XLOC_026388	Ndc1	4:107367783-107416346	-1.72027	5e-05	0.000300546	-1.49966	5e-05	0.000269097
XLOC_013282	Maff	15:79347540-79359072	-1.72472	5e-05	0.000300546	-1.66805	5e-05	0.000269097
XLOC_010775	-	13:58458702-58458948	-1.72828	0.0011	0.00470848	-2.41985	0.0009	0.00360357
XLOC_028731	-	5:30678672-30681536	-1.72967	0.00115	0.00488454	-3.28905	0.00125	0.00480389
XLOC_023377	Iqgap3	3:88081970-88121048	-1.73141	5e-05	0.000300546	-2.01745	5e-05	0.000269097
XLOC_041205	Gldn	9:54268577-54341786	-1.7334	5e-05	0.000300546	-1.48664	0.00015	0.000729136
XLOC_009873	Gcnt2	13:40859767-41013019	-1.73473	0.0001	0.000565839	-1.54659	5e-05	0.000269097
XLOC_032483	Loxl3	6:83034152-83067318	-1.74497	5e-05	0.000300546	-2.18302	5e-05	0.000269097
XLOC_013973	Rangap1	15:81704247-81729919	-1.74592	5e-05	0.000300546	-1.5885	5e-05	0.000269097
XLOC_039642	Ddx39	8:83715176-83741326	-1.74631	5e-05	0.000300546	-1.5603	5e-05	0.000269097
XLOC_038082	Aldh1a3	7:66390889-66427517	-1.75399	5e-05	0.000300546	-3.98472	5e-05	0.000269097
XLOC_036720	Shank2	7:143978304-144425972	-1.75444	5e-05	0.000300546	-3.36822	5e-05	0.000269097
XLOC_013688	Klf10	15:38294363-38300707	-1.75742	5e-05	0.000300546	-1.86653	5e-05	0.000269097
XLOC_002279	Bard1	1:71027497-71103146	-1.75938	5e-05	0.000300546	-1.84652	5e-05	0.000269097
XLOC_034082	Mcm2	6:88883470-88898780	-1.75983	5e-05	0.000300546	-1.16079	5e-05	0.000269097
XLOC_037135	Pvr	7:19903577-19927607	-1.76178	5e-05	0.000300546	-1.06279	5e-05	0.000269097
XLOC_017958	Rab27b	18:69979130-70141605	-1.76936	5e-05	0.000300546	-1.09686	0.00195	0.00705153
XLOC_040331	Tll1	8:64014020-64209480	-1.76953	5e-05	0.000300546	-2.57574	5e-05	0.000269097
XLOC_018723	Fen1	19:10198367-10207824	-1.77223	5e-05	0.000300546	-1.88249	5e-05	0.000269097
XLOC_042271	Ankk1	9:49415221-49427371	-1.77344	0.00025	0.0012969	-3.87609	0.00095	0.00378527
XLOC_018114	Cdca5	19:6084982-6092630	-1.77961	5e-05	0.000300546	-2.10006	5e-05	0.000269097
XLOC_013074	Baalc	15:38726868-39006185	-1.78225	0.0001	0.000565839	-3.47888	0.00155	0.00577723
XLOC_029730	Gm37939,Hip1r	5:123973609-124032270	-1.78433	5e-05	0.000300546	-1.56426	0.00455	0.0145363
XLOC_043168	Timp1	X:20797813-20921004	-1.78442	5e-05	0.000300546	-2.05866	5e-05	0.000269097
XLOC_033970	Dok1	6:83030930-83033991	-1.78875	5e-05	0.000300546	-1.84297	5e-05	0.000269097
XLOC_003708	Rtkn2	10:67979569-68059740	-1.78916	0.0011	0.00470848	-2.27723	5e-05	0.000269097
XLOC_022078	Arhgap11a	2:113830017-113848716	-1.79708	5e-05	0.000300546	-2.29545	5e-05	0.000269097
XLOC_022242	Ckap2l	2:129246375-129297212	-1.79824	5e-05	0.000300546	-2.21531	5e-05	0.000269097
XLOC_023649	Zfp697	3:98375246-98763127	-1.80077	5e-05	0.000300546	-1.93838	5e-05	0.000269097
XLOC_014791	Chaf1b	16:93883900-93906269	-1.80741	5e-05	0.000300546	-1.58785	5e-05	0.000269097
XLOC_025451	Npnt	3:132881744-132950361	-1.81318	5e-05	0.000300546	-4.47248	5e-05	0.000269097
XLOC_033258	Slc25a13	6:6041217-6217173	-1.81489	5e-05	0.000300546	-1.90009	5e-05	0.000269097
XLOC_004774	Parpbp	10:88090928-88146941	-1.81862	5e-05	0.000300546	-1.37259	0.0011	0.00430442
XLOC_007801	Kpna2	11:106988628-106999541	-1.82033	5e-05	0.000300546	-1.84486	5e-05	0.000269097
XLOC_017765	Cdc25c	18:34732980-34751560	-1.82782	5e-05	0.000300546	-2.72146	5e-05	0.000269097
XLOC_045004	Pola1	X:93304766-93749951	-1.82816	5e-05	0.000300546	-1.59792	5e-05	0.000269097
XLOC_034232	Rad18	6:112614774-112696686	-1.82852	5e-05	0.000300546	-2.0524	5e-05	0.000269097
XLOC_023302	4930579G24Rik	3:79603787-79632820	-1.83553	0.0005	0.00239024	-1.73665	0.00175	0.00642042
XLOC_012463	Wdhd1	14:47240943-47276878	-1.83565	5e-05	0.000300546	-2.0358	5e-05	0.000269097
XLOC_041733	Traip	9:107950135-107972270	-1.83669	5e-05	0.000300546	-1.53437	0.00035	0.00155906
XLOC_013458	Tuba1c	15:99029890-99038105	-1.83704	5e-05	0.000300546	-2.09981	5e-05	0.000269097
XLOC_012712	Esco2	14:65819037-65833994	-1.83923	5e-05	0.000300546	-1.91799	5e-05	0.000269097
XLOC_042573	Ube2cbp	9:86307305-86464950	-1.83925	0.0001	0.000565839	-2.27819	0.0003	0.00136132
XLOC_035667	Nav2	7:48898806-49610090	-1.83967	5e-05	0.000300546	-2.51749	5e-05	0.000269097
XLOC_026445	Stil	4:115000122-115043205	-1.84021	5e-05	0.000300546	-2.26419	5e-05	0.000269097
XLOC_005747	Fam64a	11:72042031-72047375	-1.8407	5e-05	0.000300546	-2.29186	5e-05	0.000269097
XLOC_041769	Ucn2	9:108986009-108987164	-1.84261	0.00515	0.0176675	-1.94764	0.0056	0.0173248
XLOC_001535	Lin9	1:180641149-180690694	-1.84835	5e-05	0.000300546	-1.54936	5e-05	0.000269097
XLOC_009625	Inhba	13:16011850-16031609	-1.84963	5e-05	0.000300546	-3.2115	5e-05	0.000269097
XLOC_023239	Mlf1	3:67365460-67400003	-1.85393	5e-05	0.000300546	-2.21386	5e-05	0.000269097
XLOC_010691	Fgd3	13:49261543-49320311	-1.85715	5e-05	0.000300546	-3.31245	5e-05	0.000269097
XLOC_022445	Foxs1	2:152931897-152933208	-1.86192	5e-05	0.000300546	-3.0535	5e-05	0.000269097
XLOC_000407	Sgol2a	1:57954889-58026074	-1.87104	5e-05	0.000300546	-2.2042	5e-05	0.000269097
XLOC_003314	Cenpf	1:189640553-189688086	-1.87156	5e-05	0.000300546	-2.0787	5e-05	0.000269097
XLOC_016122	Uhrf1	17:56303320-56323486	-1.87352	5e-05	0.000300546	-2.47651	5e-05	0.000269097
XLOC_023611	-	3:96322912-96323252	-1.87395	0.0034	0.0123533	-2.31779	0.00285	0.00978241
XLOC_022531	Tgm2	2:158028496-158146436	-1.87568	5e-05	0.000300546	-1.21916	0.0001	0.000508143
XLOC_035041	-	7:19933825-19934174	-1.87864	0.00095	0.00416764	-1.89546	0.00195	0.00705153
XLOC_025291	S1pr1	3:115710432-115715072	-1.88483	5e-05	0.000300546	-1.82792	5e-05	0.000269097
XLOC_013752	Atad2	15:58094046-58135082	-1.88823	5e-05	0.000300546	-1.73096	5e-05	0.000269097
XLOC_001307	Cenpl	1:161070712-161086724	-1.88833	5e-05	0.000300546	-1.80139	5e-05	0.000269097
XLOC_032934	Cdca3	6:124829546-124833701	-1.88922	5e-05	0.000300546	-2.07348	5e-05	0.000269097
XLOC_005870	Spag5	11:78301528-78322457	-1.89272	5e-05	0.000300546	-2.09709	5e-05	0.000269097
XLOC_007416	Brip1	11:86058137-86201193	-1.89668	5e-05	0.000300546	-2.21893	5e-05	0.000269097
XLOC_020611	Gins1	2:150905399-150931280	-1.89884	5e-05	0.000300546	-2.08692	5e-05	0.000269097
XLOC_013353	Parvb	15:84232042-84315688	-1.91258	5e-05	0.000300546	-1.86448	5e-05	0.000269097
XLOC_010544	Gmnn	13:24751844-24761923	-1.91435	5e-05	0.000300546	-2.02978	5e-05	0.000269097
XLOC_039479	Mfap3l	8:60609863-60676729	-1.91606	5e-05	0.000300546	-1.84009	5e-05	0.000269097
XLOC_008964	Pole2	12:69201778-69228190	-1.91626	5e-05	0.000300546	-2.01582	5e-05	0.000269097
XLOC_001448	Tagln2	1:172500046-172507397	-1.91734	5e-05	0.000300546	-2.35205	5e-05	0.000269097
XLOC_042186	Ubash3b	9:41011096-41161697	-1.91881	5e-05	0.000300546	-1.13614	0.00045	0.00195209
XLOC_041910	Kif15	9:122951055-123023490	-1.92345	5e-05	0.000300546	-2.37709	5e-05	0.000269097
XLOC_039469	Hmgb2	8:57511781-57515999	-1.92347	5e-05	0.000300546	-1.80739	5e-05	0.000269097
XLOC_023374	Nes	3:87971045-87980451	-1.93237	5e-05	0.000300546	-2.54873	5e-05	0.000269097
XLOC_014961	Cdc45	16:18780446-18835261	-1.93455	0.00105	0.0045445	-2.01809	0.0007	0.00288566
XLOC_027514	-	4:62479586-62479883	-1.93641	0.0026	0.00982189	-1.88389	0.0045	0.014387
XLOC_017043	Ndc80	17:71496099-71526857	-1.93778	5e-05	0.000300546	-2.42002	5e-05	0.000269097
XLOC_019864	Hat1	2:71388957-71441622	-1.93916	5e-05	0.000300546	-1.54156	5e-05	0.000269097
XLOC_022198	Atp8b4	2:126320849-126500674	-1.93932	5e-05	0.000300546	-1.32834	5e-05	0.000269097
XLOC_016117	Chaf1a	17:56040358-56075028	-1.94	5e-05	0.000300546	-1.91589	5e-05	0.000269097
XLOC_018078	Slc29a2	19:5024005-5031971	-1.94411	5e-05	0.000300546	-1.54165	0.0002	0.000946893
XLOC_020657	Mylk2	2:152911351-152923068	-1.94414	5e-05	0.000300546	-2.94165	5e-05	0.000269097
XLOC_008845	Prkar2b	12:31958475-32061303	-1.9446	5e-05	0.000300546	-2.82293	5e-05	0.000269097
XLOC_026018	Smc2	4:52439242-52488260	-1.94811	5e-05	0.000300546	-2.27721	5e-05	0.000269097
XLOC_041327	Pif1	9:65587159-65595967	-1.94981	5e-05	0.000300546	-2.55011	5e-05	0.000269097
XLOC_028851	Lyar	5:38220469-38234306	-1.95583	5e-05	0.000300546	-1.7989	5e-05	0.000269097
XLOC_013767	Fam84b	15:60818993-60853778	-1.95945	5e-05	0.000300546	-1.84293	5e-05	0.000269097
XLOC_026951	Nppb	4:147985787-147987205	-1.96076	5e-05	0.000300546	-2.72705	5e-05	0.000269097
XLOC_005670	Aurkb	11:69045646-69051664	-1.96787	5e-05	0.000300546	-2.44882	5e-05	0.000269097
XLOC_003114	Pcp4l1	1:171173261-171196268	-1.96903	5e-05	0.000300546	-1.23947	0.0014	0.00529495
XLOC_027871	Nasp	4:116601051-116627941	-1.97059	5e-05	0.000300546	-1.71886	5e-05	0.000269097
XLOC_014216	Itga5	15:103344288-103366763	-1.97128	5e-05	0.000300546	-2.32312	5e-05	0.000269097
XLOC_037040	-	7:16320278-16320880	-1.97237	0.01305	0.0389291	-1.94637	0.0173	0.0450729
XLOC_017301	Kif20a	18:34624623-34651752	-1.9757	5e-05	0.000300546	-2.37919	5e-05	0.000269097
XLOC_041231	Cspg4	9:56864960-56899873	-1.97721	5e-05	0.000300546	-1.51483	5e-05	0.000269097
XLOC_030154	Dbf4	5:8396972-8422773	-1.97788	5e-05	0.000300546	-1.58375	5e-05	0.000269097
XLOC_013892	Recql4	15:76701475-76710559	-1.97819	0.00015	0.000814585	-2.11869	0.01445	0.0387413
XLOC_008952	Mis18bp1	12:65132733-65172610	-1.9784	5e-05	0.000300546	-1.92926	5e-05	0.000269097
XLOC_004873	Nav3	10:109681260-110456204	-1.97867	5e-05	0.000300546	-1.30267	0.00105	0.00413221
XLOC_007586	Gm23451,Top2a	11:98992942-99024224	-1.98008	5e-05	0.000300546	-2.3537	5e-05	0.000269097
XLOC_025220	Csf1	3:107741046-107760469	-1.98244	5e-05	0.000300546	-2.05461	5e-05	0.000269097
XLOC_018586	-	19:4061396-4066371	-1.98562	5e-05	0.000300546	-1.77765	5e-05	0.000269097
XLOC_033240	Tfpi2	6:3962591-3988919	-1.98921	5e-05	0.000300546	-1.4395	5e-05	0.000269097
XLOC_011037	Cenph	13:100759593-100775899	-1.98984	5e-05	0.000300546	-2.0807	5e-05	0.000269097
XLOC_030790	Ppat	5:76913248-76967509	-1.98992	0.0006	0.00280339	-1.49412	0.0011	0.00430442
XLOC_018720	Incenp	19:9870280-9899533	-1.9904	5e-05	0.000300546	-2.07365	5e-05	0.000269097
XLOC_003996	Dusp6	10:99263129-99267488	-1.99181	5e-05	0.000300546	-1.20408	5e-05	0.000269097
XLOC_009193	Ifi27l2b	12:103450897-103457223	-1.99273	5e-05	0.000300546	-3.06013	5e-05	0.000269097
XLOC_010879	Ube2ql1	13:69702834-69739897	-1.99313	5e-05	0.000300546	-1.3224	0.00105	0.00413221
XLOC_033963	Hk2	6:82725024-82774454	-1.99414	5e-05	0.000300546	-1.29785	5e-05	0.000269097
XLOC_005719	Slc16a11	11:70212751-70216417	-1.99468	0.0003	0.00152457	-1.69435	0.0026	0.00904273
XLOC_041332	2810417H13Rik	9:65828929-65908794	-1.99832	5e-05	0.000300546	-2.81665	5e-05	0.000269097
XLOC_005297	Kcnmb1	11:33629338-34098554	-2.00199	5e-05	0.000300546	-3.11594	5e-05	0.000269097
XLOC_037500	Ccne1	7:38097983-38107534	-2.00271	5e-05	0.000300546	-1.60711	5e-05	0.000269097
XLOC_020240	Kif18a	2:109092296-109341916	-2.00506	5e-05	0.000300546	-2.16517	5e-05	0.000269097
XLOC_039170	Gm38671,Mcf2l	8:12757013-13020905	-2.0058	0.00185	0.00734775	-2.85783	5e-05	0.000269097
XLOC_005600	Adora2b	11:62248736-62281375	-2.00779	5e-05	0.000300546	-1.45894	5e-05	0.000269097
XLOC_028368	Apitd1	4:149127120-149137629	-2.0098	5e-05	0.000300546	-1.83553	5e-05	0.000269097
XLOC_045276	Timm8a1	X:134537255-134541865	-2.01169	5e-05	0.000300546	-1.2062	5e-05	0.000269097
XLOC_004786	Gas2l3	10:89408822-89443967	-2.01247	5e-05	0.000300546	-1.5695	5e-05	0.000269097
XLOC_039645	Asf1b	8:83955506-83970197	-2.01629	5e-05	0.000300546	-2.54021	5e-05	0.000269097
XLOC_032480	M1ap	6:82946901-83030309	-2.02035	0.00105	0.0045445	-3.00912	0.0012	0.00463484
XLOC_004156	Prim1	10:128015167-128030037	-2.0223	5e-05	0.000300546	-1.54807	5e-05	0.000269097
XLOC_041381	Mns1	9:72438002-72492212	-2.02281	0.00295	0.0109439	-2.49033	0.00075	0.00307725
XLOC_006481	Hmga1-rs1	11:120762793-120764419	-2.02364	5e-05	0.000300546	-2.65014	5e-05	0.000269097
XLOC_011991	Bora	14:99046412-99254493	-2.02475	5e-05	0.000300546	-1.81926	0.00015	0.000729136
XLOC_012729	Cdca2,Gm20667	14:67673176-67715841	-2.02678	5e-05	0.000300546	-2.50196	5e-05	0.000269097
XLOC_041575	Pcolce2	9:95618910-95698096	-2.02958	5e-05	0.000300546	-4.13532	5e-05	0.000269097
XLOC_014614	C330027C09Rik	16:48994184-49019709	-2.03938	5e-05	0.000300546	-2.12957	5e-05	0.000269097
XLOC_007552	E130012A19Rik	11:97627388-97629702	-2.04084	5e-05	0.000300546	-1.86934	5e-05	0.000269097
XLOC_011275	Plau	14:20836609-20843388	-2.04311	5e-05	0.000300546	-1.96241	5e-05	0.000269097
XLOC_032474	Eva1a	6:82041042-82093099	-2.0441	5e-05	0.000300546	-2.01923	5e-05	0.000269097
XLOC_008697	Ncapg2	12:116405401-116463531	-2.04792	5e-05	0.000300546	-1.84203	5e-05	0.000269097
XLOC_012465	Dlgap5	14:47387778-47418407	-2.04805	5e-05	0.000300546	-2.32497	5e-05	0.000269097
XLOC_017978	Lipg	18:74939321-74961263	-2.04834	5e-05	0.000300546	-2.38398	5e-05	0.000269097
XLOC_043979	Cenpi	X:134308083-134362639	-2.04947	5e-05	0.000300546	-2.14139	5e-05	0.000269097
XLOC_038827	Kif22	7:127027728-127042471	-2.05034	5e-05	0.000300546	-2.14086	5e-05	0.000269097
XLOC_032283	Mad2l1	6:66535389-66547220	-2.0583	5e-05	0.000300546	-2.32939	5e-05	0.000269097
XLOC_018969	Arhgap19	19:41766580-41802084	-2.06138	5e-05	0.000300546	-2.02766	5e-05	0.000269097
XLOC_033403	Gm13834	6:31067516-31088276	-2.06322	0.00045	0.002186	-1.59663	0.0035	0.0116267
XLOC_016450	Tnfrsf12a	17:23675446-23677449	-2.06477	5e-05	0.000300546	-1.87612	5e-05	0.000269097
XLOC_007509	Nxph3	11:95509844-95514570	-2.06598	0.00135	0.00558507	-2.9447	0.0009	0.00360357
XLOC_019879	Cdca7	2:72476158-72486893	-2.07177	5e-05	0.000300546	-1.5246	0.00015	0.000729136
XLOC_019871	Itga6	2:71745615-71858770	-2.07234	5e-05	0.000300546	-2.37397	5e-05	0.000269097
XLOC_009945	Cks2	13:51645231-51650660	-2.07383	5e-05	0.000300546	-2.23666	5e-05	0.000269097
XLOC_021539	Cobll1	2:65088177-65239675	-2.07911	5e-05	0.000300546	-1.9506	5e-05	0.000269097
XLOC_028730	Cenpa	5:30666776-30678100	-2.08576	5e-05	0.000300546	-2.36958	5e-05	0.000269097
XLOC_041112	-	9:41814052-41837695	-2.10072	5e-05	0.000300546	-3.43003	5e-05	0.000269097
XLOC_010168	Dhfr	13:92211871-92389053	-2.10189	5e-05	0.000300546	-2.27477	5e-05	0.000269097
XLOC_024787	Fhdc1	3:84442197-84481240	-2.10242	5e-05	0.000300546	-2.49335	5e-05	0.000269097
XLOC_038941	Mki67	7:135689749-135716582	-2.11278	5e-05	0.000300546	-2.3586	5e-05	0.000269097
XLOC_012651	Ska3	14:57806560-57826163	-2.11558	5e-05	0.000300546	-2.50669	5e-05	0.000269097
XLOC_037359	-	7:30109080-30109725	-2.11947	0.0024	0.00915532	-4.2993	0.00265	0.00919466
XLOC_014546	Polq	16:37011781-37095771	-2.12054	5e-05	0.000300546	-2.56333	5e-05	0.000269097
XLOC_012835	Diaph3	14:86655362-87141235	-2.1227	5e-05	0.000300546	-2.36591	5e-05	0.000269097
XLOC_018413	Hells	19:38930914-38971355	-2.12507	5e-05	0.000300546	-1.85926	5e-05	0.000269097
XLOC_003087	Nuf2	1:169497933-169531464	-2.1259	5e-05	0.000300546	-2.4761	5e-05	0.000269097
XLOC_040330	-	8:64009651-64012023	-2.1276	0.0011	0.00470848	-2.79798	0.00425	0.0137082
XLOC_042315	Acsbg1	9:54604876-54661870	-2.13398	0.0018	0.00717287	-4.02833	5e-05	0.000269097
XLOC_010930	Polr3g	13:81673842-81711181	-2.13995	5e-05	0.000300546	-1.81764	0.0002	0.000946893
XLOC_018398	Kif11	19:37376358-37421859	-2.14116	5e-05	0.000300546	-2.38066	5e-05	0.000269097
XLOC_015707	Hmga1	17:27556619-27565749	-2.142	5e-05	0.000300546	-3.04056	5e-05	0.000269097
XLOC_010657	Gfod1	13:43195262-43304172	-2.14574	5e-05	0.000300546	-1.65091	5e-05	0.000269097
XLOC_003454	Mtfr2	10:20347791-20361854	-2.15334	5e-05	0.000300546	-2.43874	5e-05	0.000269097
XLOC_014143	Racgap1	15:99620495-99651656	-2.15473	5e-05	0.000300546	-2.35925	5e-05	0.000269097
XLOC_003590	Cd24a	10:43578747-43584264	-2.15586	5e-05	0.000300546	-3.19204	5e-05	0.000269097
XLOC_028908	Ncapg	5:45669918-45858764	-2.15678	5e-05	0.000300546	-2.46753	5e-05	0.000269097
XLOC_025948	Melk	4:44300875-44364675	-2.15713	5e-05	0.000300546	-2.27419	5e-05	0.000269097
XLOC_022181	Gatm	2:122594466-122611303	-2.16135	0.00075	0.00339969	-1.88936	0.00285	0.00978241
XLOC_003499	Ctgf	10:24549440-24598683	-2.1629	5e-05	0.000300546	-1.97966	5e-05	0.000269097
XLOC_011903	Stc1	14:69029144-69041401	-2.16646	5e-05	0.000300546	-1.62419	5e-05	0.000269097
XLOC_004246	Fbxo5	10:5799159-5805600	-2.16667	5e-05	0.000300546	-2.23896	5e-05	0.000269097
XLOC_042378	Kif23	9:61917279-61946799	-2.16767	5e-05	0.000300546	-2.6499	5e-05	0.000269097
[truncated: 145 more rows]

## Sheet: CIZ1 null GSEA UP
Supplementary Data Set 2
[truncated: 5,919 more rows]

[truncated: 1 more sheets: CIZ1 null GSEA DN]
