# Supplementary material for: Epigenetic instability caused by absence of CIZ1 drives transformation during quiescence cycles
Source: BMC Biol. 2023 Aug 15;21:175. doi: 10.1186/s12915-023-01671-6 (PMC10426085; doi:10.1186/s12915-023-01671-6)
Supplement: Supplementary file 4 — Additional file 4: SDataset 3. Excel file showing change with significance indicators for all transcription units between a cycling and quiescent state. Sheet 1 and 2, transcription units that are common to both WT and CIZ1-null cells following the effect of serum withdrawal or contact inhibition, respectively. Sheets 3-10, transcription units that change upon entry to quiescence for one genotype but not the other, creating lists for both the serum withdrawal and contact inhibition methods individually with genes split into four categories, those that fail to go up or down (only changed in WT) or those that are inappropriately changed (only changed in CIZ1-null. Sheet 11, core gene set that fail to go up in CIZ1-null PEFs. Sheet 12, core gene set that fail to go down to in CIZ1-null PEFs. Sheet 13, core gene set that are inappropriately upregulated in CIZ1-null PEFs. Sheet 14, core gene set that are inappropriately downregulated in CIZ1-null PEFs. [file 12915_2023_1671_MOESM4_ESM.xlsx]

## Sheet: WT_CIZ1 null_SW
Supplementary Data Set 3
All transcription units significantly changed (-1>log2fc>1, q<0.05) in both WT and CIZ1-null PEFs upon the transition to quiescence by serum withdrawal
gene_id	gene	locus	WT_SW_log2(foldchange)	WT_SW_p_value	WT_SW_q_value	CIZ1-null_SW_log2(foldchange)	CIZ1-null_SW_p_value	CIZ1-null_SW_q_value
XLOC_043175	Agtr2	X:21484543-21489164	4.86698	5e-05	0.000306704	5.99595	5e-05	0.000300546
XLOC_006764	Fgf18	11:33117025-33147828	4.64929	5e-05	0.000306704	5.60961	5e-05	0.000300546
XLOC_020187	Pamr1	2:102550011-102643041	4.47593	5e-05	0.000306704	4.48256	5e-05	0.000300546
XLOC_013051	Osr2	15:35296088-35303307	4.46885	5e-05	0.000306704	5.02025	5e-05	0.000300546
XLOC_045553	Egfl6	X:166523006-166585744	4.41377	5e-05	0.000306704	3.88461	5e-05	0.000300546
XLOC_007130	Efnb3	11:69554091-69560205	4.4113	5e-05	0.000306704	2.82502	5e-05	0.000300546
XLOC_001267	Angptl1	1:156804165-156939626	4.29921	0.00415	0.0147184	4.27298	0.0073	0.0237664
XLOC_042084	Adamts15	9:30899154-30922580	4.25733	5e-05	0.000306704	4.73811	5e-05	0.000300546
XLOC_010005	Ntrk2	13:58806595-59133970	4.18021	5e-05	0.000306704	2.79984	5e-05	0.000300546
XLOC_003989	Lum	10:97565500-97572704	4.08817	5e-05	0.000306704	4.24762	5e-05	0.000300546
XLOC_041190	Arhgap20	9:51765336-51875886	4.0102	5e-05	0.000306704	4.97301	5e-05	0.000300546
XLOC_022813	Gm6162	3:6107315-6247377	3.99173	5e-05	0.000306704	3.81105	5e-05	0.000300546
XLOC_016624	4931413I07Rik,Angptl4	17:33773749-33785724	3.88838	5e-05	0.000306704	1.51054	5e-05	0.000300546
XLOC_027026	Megf6	4:154170729-154276173	3.86596	5e-05	0.000306704	3.34284	5e-05	0.000300546
XLOC_008648	Kif26a	12:112146202-112181747	3.85065	5e-05	0.000306704	3.66196	0.0001	0.000565839
XLOC_002888	Hmcn1	1:150562500-150993746	3.79278	5e-05	0.000306704	4.29514	5e-05	0.000300546
XLOC_003987	Dcn	10:97479499-97518162	3.73544	5e-05	0.000306704	3.12915	5e-05	0.000300546
XLOC_042354	Islr	9:58156264-58159221	3.67852	5e-05	0.000306704	3.2248	5e-05	0.000300546
XLOC_011375	Gdf10	14:33923586-33935280	3.64724	5e-05	0.000306704	3.13187	5e-05	0.000300546
XLOC_026425	Bend5	4:110397660-111664324	3.6236	5e-05	0.000306704	2.73257	0.00155	0.00629429
XLOC_018865	Pgm5	19:24674007-24862374	3.60859	5e-05	0.000306704	4.36702	5e-05	0.000300546
XLOC_007830	Abca9	11:110100109-110168567	3.60052	5e-05	0.000306704	4.28804	5e-05	0.000300546
XLOC_026288	Tek	4:94715469-94874976	3.60003	5e-05	0.000306704	4.98012	5e-05	0.000300546
XLOC_015291	Robo2	16:73892305-74411825	3.58972	5e-05	0.000306704	2.99338	5e-05	0.000300546
XLOC_034053	Prokr1	6:87577272-87590743	3.57827	5e-05	0.000306704	2.65223	5e-05	0.000300546
XLOC_013120	Nov	15:54745701-54754039	3.57633	5e-05	0.000306704	3.50934	5e-05	0.000300546
XLOC_035261	Lgals4	7:28832371-28841708	3.57602	0.0001	0.000582134	2.16428	0.00085	0.00378548
XLOC_025297	Gpr88	3:116249653-116253503	3.54769	5e-05	0.000306704	4.24622	5e-05	0.000300546
XLOC_030436	Cpz	5:35502188-35525698	3.52007	5e-05	0.000306704	2.80183	5e-05	0.000300546
XLOC_045521	Reps2	X:162411952-162643649	3.50164	5e-05	0.000306704	4.66236	5e-05	0.000300546
XLOC_032712	Chl1	6:103510585-103750211	3.45669	5e-05	0.000306704	4.01709	5e-05	0.000300546
XLOC_021636	Zfp385b	2:77410633-77819639	3.43207	5e-05	0.000306704	3.68646	5e-05	0.000300546
XLOC_004862	Acss3	10:106933527-107123717	3.38462	5e-05	0.000306704	4.14146	5e-05	0.000300546
XLOC_034384	C1s1	6:124492162-124566826	3.34332	5e-05	0.000306704	2.97811	5e-05	0.000300546
XLOC_033625	Tril	6:53815467-53868183	3.33303	5e-05	0.000306704	3.68123	5e-05	0.000300546
XLOC_009929	Ogn	13:49421213-49652916	3.33087	5e-05	0.000306704	4.52781	5e-05	0.000300546
XLOC_034667	Kcnj8	6:142564836-142571614	3.30234	5e-05	0.000306704	2.08198	5e-05	0.000300546
XLOC_011367	Vstm4	14:32856755-32939487	3.2627	5e-05	0.000306704	2.49257	5e-05	0.000300546
XLOC_019989	Ypel4	2:84734057-84741178	3.23751	0.0028	0.0105794	3.91816	0.00055	0.00259454
XLOC_045155	Itm2a	X:107397098-107403376	3.2368	5e-05	0.000306704	2.84208	5e-05	0.000300546
XLOC_015062	Apod	16:31296191-31314827	3.22889	5e-05	0.000306704	2.97221	5e-05	0.000300546
XLOC_006586	Igfbp3	11:7206085-7214207	3.22749	5e-05	0.000306704	3.89183	5e-05	0.000300546
XLOC_023857	Dpyd	3:118562128-119432924	3.21348	5e-05	0.000306704	2.69463	5e-05	0.000300546
XLOC_001479	Spta1	1:174172727-174248450	3.20212	5e-05	0.000306704	3.40233	5e-05	0.000300546
XLOC_012943	Sepp1	15:3268546-3280508	3.19398	5e-05	0.000306704	2.78347	5e-05	0.000300546
XLOC_024034	Adh1	3:138260990-138307022	3.16499	5e-05	0.000306704	4.12994	5e-05	0.000300546
XLOC_041502	Prss35	9:86743648-86758443	3.14998	5e-05	0.000306704	2.21683	5e-05	0.000300546
XLOC_018934	Ppp1r3c	19:36731736-36736653	3.14532	5e-05	0.000306704	4.47676	5e-05	0.000300546
XLOC_039037	Cdkn1c	7:143458338-143461050	3.14022	5e-05	0.000306704	3.15718	5e-05	0.000300546
XLOC_027704	Cyp2j9	4:96568198-96591619	3.13732	5e-05	0.000306704	1.98356	0.0002	0.00106083
XLOC_032685	Gpr27	6:99692678-99695066	3.12645	5e-05	0.000306704	2.19156	0.0011	0.00470848
XLOC_023203	Mme	3:63241536-63386183	3.11595	5e-05	0.000306704	1.81448	5e-05	0.000300546
XLOC_018352	Il33	19:29925113-29960718	3.11015	5e-05	0.000306704	2.62991	0.0001	0.000565839
XLOC_004894	Lgr5	10:115450310-115587780	3.08486	5e-05	0.000306704	3.79831	5e-05	0.000300546
XLOC_028876	C1qtnf7	5:43515537-43619464	3.06434	5e-05	0.000306704	3.33957	5e-05	0.000300546
XLOC_028566	Sema3d	5:12383384-12588948	3.04916	5e-05	0.000306704	3.34303	5e-05	0.000300546
XLOC_034668	Abcc9	6:142587861-142702452	3.04134	5e-05	0.000306704	2.83977	5e-05	0.000300546
XLOC_014333	Ypel1	16:17069695-17111257	3.03142	0.00165	0.0067323	3.38103	0.0003	0.00152457
XLOC_030476	Hs3st1	5:39610677-39755475	3.01925	5e-05	0.000306704	3.12262	5e-05	0.000300546
XLOC_005592	Mfap4	11:61485430-61494406	3.01185	5e-05	0.000306704	3.03664	5e-05	0.000300546
XLOC_003426	Plagl1	10:13060503-13131694	3.00151	5e-05	0.000306704	3.19632	5e-05	0.000300546
XLOC_017436	Sncaip	18:52767708-52916015	2.99197	5e-05	0.000306704	2.33338	5e-05	0.000300546
XLOC_041559	Plscr4	9:92457372-92492456	2.93666	5e-05	0.000306704	2.10846	0.0009	0.00397467
XLOC_007194	6330403K07Rik	11:71031940-71033513	2.92085	5e-05	0.000306704	3.46516	5e-05	0.000300546
XLOC_014672	1700010K23Rik	16:66600638-67620908	2.9137	0.00075	0.00339675	4.63431	0.0006	0.00280339
XLOC_013987	Cyp2d22	15:82370222-82380287	2.91163	5e-05	0.000306704	2.37545	5e-05	0.000300546
XLOC_004593	Gstt1	10:75783812-75798584	2.87972	5e-05	0.000306704	2.88915	5e-05	0.000300546
XLOC_023551	Selenbp1	3:94933055-94944758	2.83466	0.0007	0.00320017	2.72689	5e-05	0.000300546
XLOC_004554	Lrrtm3	10:63430097-65003667	2.80041	0.00015	0.000839049	3.51202	0.0052	0.0178159
XLOC_012579	Slc7a8	14:54722215-54781936	2.75733	5e-05	0.000306704	2.49045	5e-05	0.000300546
XLOC_028610	Sema3c	5:17574280-17730268	2.72528	5e-05	0.000306704	2.1632	5e-05	0.000300546
XLOC_029546	Wscd2	5:113490332-113589725	2.71627	5e-05	0.000306704	3.14129	5e-05	0.000300546
XLOC_026623	Col8a2	4:126286775-126314330	2.70759	5e-05	0.000306704	2.03702	5e-05	0.000300546
XLOC_014346	P2rx6	16:17561884-17577800	2.69581	5e-05	0.000306704	3.52487	5e-05	0.000300546
XLOC_003935	Igf1	10:87826376-87937042	2.68508	5e-05	0.000306704	2.95953	5e-05	0.000300546
XLOC_029444	Brdt	5:107331158-107387061	2.67134	5e-05	0.000306704	1.85128	0.00165	0.00666148
XLOC_000768	Ackr3	1:90203979-90216751	2.66917	5e-05	0.000306704	2.23477	5e-05	0.000300546
XLOC_019474	Adamtsl2	2:27079378-27108981	2.66553	0.0007	0.00320017	2.07417	0.00545	0.0185236
XLOC_013318	Csdc2	15:81936758-81950941	2.66283	5e-05	0.000306704	3.15702	5e-05	0.000300546
XLOC_031855	Mest	6:30723546-30896794	2.65631	5e-05	0.000306704	3.91872	5e-05	0.000300546
XLOC_038864	Pycard	7:127989707-127996598	2.65571	0.0146	0.0419565	2.68884	0.00485	0.0167382
XLOC_001350	Dpt	1:164796643-164936775	2.64949	5e-05	0.000306704	2.83498	5e-05	0.000300546
XLOC_009866	Bmp6	13:38344997-38500125	2.64562	5e-05	0.000306704	3.07854	5e-05	0.000300546
XLOC_003163	Ackr1,Cadm3	1:173331885-173466040	2.63203	5e-05	0.000306704	1.87596	0.0087	0.0275837
XLOC_013123	Col14a1	15:55307604-55520803	2.61927	5e-05	0.000306704	2.53522	5e-05	0.000300546
XLOC_045151	Zcchc5	X:106837081-106840737	2.61185	5e-05	0.000306704	2.94498	5e-05	0.000300546
XLOC_008812	Cys1	12:24665625-24681813	2.60904	5e-05	0.000306704	2.09716	0.00025	0.0012969
XLOC_019726	Gm13483	2:50296809-50433967	2.60272	0.0113	0.0340882	1.98721	0.00875	0.0277223
XLOC_036835	Zim1	7:6671268-6696450	2.59292	5e-05	0.000306704	1.1789	0.0002	0.00106083
XLOC_036712	Slc22a18	7:143473735-143499473	2.58297	5e-05	0.000306704	3.15562	5e-05	0.000300546
XLOC_033317	Wnt2	6:17985355-18032655	2.58077	5e-05	0.000306704	1.9935	5e-05	0.000300546
XLOC_030151	Adam22	5:8037293-8368245	2.5629	5e-05	0.000306704	2.37769	5e-05	0.000300546
XLOC_038194	Anpep	7:79821802-79861059	2.53695	5e-05	0.000306704	2.67167	5e-05	0.000300546
XLOC_010596	Serpinb1a	13:32842091-32851197	2.51688	5e-05	0.000306704	3.94767	5e-05	0.000300546
XLOC_011096	Il31ra	13:112521217-112580709	2.50603	5e-05	0.000306704	2.02064	5e-05	0.000300546
XLOC_019166	Itih5	2:10139310-10256529	2.49757	5e-05	0.000306704	2.21729	5e-05	0.000300546
XLOC_036789	Cox6b2	7:4751791-4753094	2.49456	5e-05	0.000306704	2.9082	5e-05	0.000300546
XLOC_010785	Gas1	13:60174404-60177624	2.49162	5e-05	0.000306704	2.8185	5e-05	0.000300546
XLOC_040556	Zfp423	8:87661809-87959595	2.47376	5e-05	0.000306704	2.91423	5e-05	0.000300546
XLOC_022600	Pltp	2:164830731-164857711	2.47318	0.0003	0.00153873	2.41693	0.00785	0.025283
XLOC_045377	Chrdl1	X:143285673-143394262	2.46911	5e-05	0.000306704	2.05649	0.00175	0.00700106
XLOC_043166	Usp11	X:20703729-20720539	2.46633	5e-05	0.000306704	2.42759	5e-05	0.000300546
XLOC_021678	Serping1	2:84765360-84775444	2.4534	5e-05	0.000306704	1.67822	5e-05	0.000300546
XLOC_021904	Mdk	2:91929804-91932297	2.45155	5e-05	0.000306704	1.7962	5e-05	0.000300546
XLOC_039319	Sfrp1	8:23411501-23449632	2.44682	5e-05	0.000306704	1.74507	5e-05	0.000300546
XLOC_005640	Tmem220	11:67025153-67035329	2.44287	5e-05	0.000306704	1.93687	0.00015	0.000814585
XLOC_012254	Tmem254c	14:26063918-26067355	2.44096	0.00125	0.00527118	2.56763	0.00215	0.00831199
XLOC_001405	Cfap126	1:171113917-171126967	2.43864	5e-05	0.000306704	1.89331	5e-05	0.000300546
XLOC_003611	Sim1	10:50894695-50989321	2.43329	5e-05	0.000306704	2.08993	0.0004	0.0019655
XLOC_026326	Ror1	4:100095790-100444765	2.4315	5e-05	0.000306704	1.35662	5e-05	0.000300546
XLOC_018302	Aldh1a1	19:20492567-20643530	2.42089	5e-05	0.000306704	2.11366	0.0001	0.000565839
XLOC_027107	Tox	4:6686145-6991573	2.41696	5e-05	0.000306704	2.54716	5e-05	0.000300546
XLOC_031403	Eln	5:134702592-134822967	2.4121	5e-05	0.000306704	3.06001	5e-05	0.000300546
XLOC_003868	Tbxa2r	10:81328606-81343266	2.40397	5e-05	0.000306704	2.83481	5e-05	0.000300546
XLOC_019680	Olfml2a	2:38928603-38963872	2.40321	5e-05	0.000306704	1.70535	5e-05	0.000300546
XLOC_002699	Gm15675	1:130388536-130437914	2.39712	5e-05	0.000306704	1.82507	5e-05	0.000300546
XLOC_032446	Lrrtm1	6:76881636-77979699	2.38755	0.0014	0.00582419	3.28742	0.0021	0.0081425
XLOC_007828	Abca8b	11:109932189-109995988	2.38003	5e-05	0.000306704	2.57879	5e-05	0.000300546
XLOC_041652	Gm28621	9:102771484-102790721	2.35449	5e-05	0.000306704	1.78852	0.0001	0.000565839
XLOC_004740	Glt8d2	10:82629827-82690721	2.35167	5e-05	0.000306704	2.37486	0.00025	0.0012969
XLOC_003709	Tmem26	10:68723703-68782824	2.35048	5e-05	0.000306704	1.70982	5e-05	0.000300546
XLOC_023035	Fat4	3:38874569-39012421	2.34926	5e-05	0.000306704	2.56584	5e-05	0.000300546
XLOC_039715	Nkd1	8:88521259-88612767	2.33287	5e-05	0.000306704	2.6413	5e-05	0.000300546
XLOC_029752	Fam101a	5:125003220-125012547	2.32316	0.00065	0.00300802	1.74438	0.01495	0.0434688
XLOC_001683	Cd34	1:194930404-195092249	2.31793	5e-05	0.000306704	3.29166	5e-05	0.000300546
XLOC_027577	Ptprd	4:75941216-78214177	2.3064	5e-05	0.000306704	2.24447	5e-05	0.000300546
XLOC_022257	Cpxm1	2:130390774-130397588	2.29155	5e-05	0.000306704	1.8229	5e-05	0.000300546
XLOC_033449	Ptn	6:36714928-36810711	2.2826	5e-05	0.000306704	2.50465	5e-05	0.000300546
XLOC_041153	Fxyd6	9:45370173-45396159	2.26966	5e-05	0.000306704	2.03259	5e-05	0.000300546
XLOC_025231	Gstm1	3:108012254-108017973	2.26894	5e-05	0.000306704	1.98547	5e-05	0.000300546
XLOC_044659	Smarca1	X:47809367-47892974	2.26767	5e-05	0.000306704	2.65466	5e-05	0.000300546
XLOC_044049	Nrk	X:138914235-139010638	2.26731	5e-05	0.000306704	2.47591	5e-05	0.000300546
XLOC_000327	AC125167.1,Col3a1	1:45311423-45349706	2.26189	5e-05	0.000306704	2.6679	5e-05	0.000300546
XLOC_000127	Efhc1	1:20951581-20990841	2.25763	5e-05	0.000306704	1.75597	0.00035	0.00174841
XLOC_031014	Gbp4,Gbp8,Gbp9	5:105014149-105139586	2.25582	5e-05	0.000306704	2.01585	5e-05	0.000300546
XLOC_020967	Cdh26	2:178430530-178487402	2.25076	0.00015	0.000839049	4.69821	5e-05	0.000300546
XLOC_009927	Aspn	13:49421213-49652916	2.2489	5e-05	0.000306704	2.76785	5e-05	0.000300546
XLOC_030509	Ldb2	5:44472131-44800150	2.24655	5e-05	0.000306704	3.57315	5e-05	0.000300546
XLOC_012479	3632451O06Rik	14:49681014-49783402	2.2456	5e-05	0.000306704	2.27208	5e-05	0.000300546
XLOC_036529	Ctf1	7:127712701-127732166	2.24391	5e-05	0.000306704	1.42866	0.0004	0.0019655
XLOC_010614	Slc22a23	13:34178997-34345258	2.24307	5e-05	0.000306704	2.45389	5e-05	0.000300546
XLOC_038568	Dchs1	7:105752988-105863650	2.23018	5e-05	0.000306704	2.6217	5e-05	0.000300546
XLOC_017428	Prr16	18:51117367-51419361	2.22438	5e-05	0.000306704	1.71031	5e-05	0.000300546
XLOC_023990	Cxxc4	3:133830667-134262161	2.22113	5e-05	0.000306704	2.20756	5e-05	0.000300546
XLOC_023637	Fmo5	3:97628803-97655282	2.21727	0.0004	0.00197917	2.0906	0.0019	0.00749901
XLOC_005929	Slfn5	11:82910549-82964855	2.21273	5e-05	0.000306704	3.78721	5e-05	0.000300546
XLOC_009663	Zkscan4	13:21478527-21485507	2.2097	0.0016	0.00655585	1.40589	0.00725	0.0236443
XLOC_016977	Slc25a23	17:57041774-57065918	2.20489	5e-05	0.000306704	1.14324	0.01185	0.0359333
XLOC_036655	Ifitm1	7:140967220-140969825	2.198	0.00025	0.00131301	3.41093	0.00015	0.000814585
XLOC_032926	C1ra	6:124492162-124566826	2.19455	5e-05	0.000306704	2.07101	5e-05	0.000300546
XLOC_019102	Sfxn4	19:60837276-60861479	2.18329	0.00015	0.000839049	1.96949	0.00065	0.00300199
XLOC_008174	Meox2	12:37108539-37179534	2.17663	5e-05	0.000306704	1.95404	5e-05	0.000300546
XLOC_026764	Tcea3	4:136247728-136274898	2.17486	5e-05	0.000306704	2.76816	5e-05	0.000300546
XLOC_041317	Igdcc4	9:65101366-65137949	2.17059	5e-05	0.000306704	2.55996	5e-05	0.000300546
XLOC_040999	Cdon	9:35421127-35507652	2.17028	5e-05	0.000306704	2.28828	5e-05	0.000300546
XLOC_004409	5930403N24Rik	10:37139200-37151315	2.16966	5e-05	0.000306704	3.03728	5e-05	0.000300546
XLOC_032181	Mturn	6:54680929-54703851	2.1687	5e-05	0.000306704	1.90072	0.01565	0.0451171
XLOC_013038	Sema5a	15:32244812-32696341	2.13521	5e-05	0.000306704	2.4748	5e-05	0.000300546
XLOC_044860	Pnck	X:73655993-73660117	2.12489	5e-05	0.000306704	1.70374	0.001	0.00435663
XLOC_035629	Car11	7:45699866-45704659	2.12018	5e-05	0.000306704	2.36605	0.00055	0.00259454
XLOC_003832	Apc2	10:80295964-80320537	2.11671	5e-05	0.000306704	1.99796	0.00645	0.0214104
XLOC_006609	Ddc	11:11814100-11898144	2.11608	5e-05	0.000306704	1.88821	0.0004	0.0019655
XLOC_039488	Spock3	8:62951008-63357103	2.10918	5e-05	0.000306704	2.43118	5e-05	0.000300546
XLOC_003863	Zfr2	10:81233154-81252123	2.10706	5e-05	0.000306704	3.31995	5e-05	0.000300546
XLOC_000624	Kcne4	1:78791622-79224511	2.105	5e-05	0.000306704	2.47191	5e-05	0.000300546
XLOC_045378	BX530055.1,Capn6	X:143802230-143827414	2.09696	5e-05	0.000306704	2.81081	5e-05	0.000300546
XLOC_000408	Aox1	1:58029831-58106729	2.09486	5e-05	0.000306704	2.18527	5e-05	0.000300546
XLOC_027593	Frem1	4:82897919-83052339	2.094	0.00035	0.00176063	1.93824	5e-05	0.000300546
XLOC_043512	Gm1141,Prrg3	X:71911072-71972722	2.08984	0.0001	0.000582134	1.81386	0.00055	0.00259454
XLOC_008938	Clec14a	12:58264719-58269258	2.08212	5e-05	0.000306704	1.69929	0.00045	0.002186
XLOC_036836	Peg3	7:6703891-6730431	2.07818	5e-05	0.000306704	1.76814	5e-05	0.000300546
XLOC_030400	Spon2	5:33198183-33218455	2.0741	5e-05	0.000306704	1.96999	5e-05	0.000300546
XLOC_020459	Ebf4	2:130295139-130370722	2.06521	5e-05	0.000306704	1.44514	5e-05	0.000300546
XLOC_004488	Man1a	10:53904787-54075796	2.05969	5e-05	0.000306704	2.00651	5e-05	0.000300546
XLOC_007156	2810408A11Rik	11:69897351-69900987	2.04486	5e-05	0.000306704	2.30071	5e-05	0.000300546
XLOC_004590	Susd2	10:75634782-75644046	2.04283	5e-05	0.000306704	2.46849	5e-05	0.000300546
XLOC_030439	Htra3	5:35652022-35679782	2.04134	5e-05	0.000306704	1.02042	0.0001	0.000565839
XLOC_039022	H19,Mir675	7:142575528-142578143	2.03835	5e-05	0.000306704	2.15236	5e-05	0.000300546
XLOC_044288	Figf	X:164373295-164402650	2.03424	5e-05	0.000306704	2.76619	5e-05	0.000300546
XLOC_001271	BC026585	1:157458576-157492638	2.03184	5e-05	0.000306704	1.66233	0.00245	0.00930845
XLOC_040298	Tenm3	8:48225665-48869901	2.02998	5e-05	0.000306704	1.8205	5e-05	0.000300546
XLOC_013870	Nrbp2	15:76085538-76091612	2.02914	5e-05	0.000306704	2.09776	5e-05	0.000300546
XLOC_026217	Adamtsl1	4:86053542-86428474	2.02704	5e-05	0.000306704	2.80296	5e-05	0.000300546
XLOC_040280	1700029J07Rik	8:45953605-45975343	2.02587	0.0001	0.000582134	2.13017	0.0002	0.00106083
XLOC_040177	Adam5	8:24727092-24824369	2.01392	5e-05	0.000306704	1.35589	0.00385	0.0137279
XLOC_010296	BC067074	13:113293144-113379711	2.01305	5e-05	0.000306704	1.43705	0.0079	0.0253822
XLOC_018180	Rab3il1	19:10001668-10038675	2.01161	5e-05	0.000306704	3.22126	5e-05	0.000300546
XLOC_033934	Ctnna2	6:76881636-77979699	2.00979	5e-05	0.000306704	1.73233	5e-05	0.000300546
XLOC_038154	St8sia2	7:73939118-74013690	2.0031	5e-05	0.000306704	2.50076	5e-05	0.000300546
XLOC_030083	Tex26	5:149439659-149470979	1.99761	0.00665	0.0218456	3.09582	0.0019	0.00749901
XLOC_003877	Tle2	10:81572611-81590845	1.99443	5e-05	0.000306704	1.53045	5e-05	0.000300546
XLOC_042170	AW551984	9:39587395-39604403	1.98783	5e-05	0.000306704	1.97676	5e-05	0.000300546
XLOC_010012	Dapk1	13:60601763-60763198	1.97793	5e-05	0.000306704	2.38083	5e-05	0.000300546
XLOC_014635	Abi3bp	16:56477822-56690135	1.97737	5e-05	0.000306704	2.1726	5e-05	0.000300546
XLOC_022771	Nkain4	2:180934771-180966812	1.97603	0.00105	0.00456523	2.73393	5e-05	0.000300546
XLOC_000108	Crispld1	1:17676026-17805417	1.97507	0.0005	0.00240053	3.56854	5e-05	0.000300546
XLOC_033461	-	6:38431135-38432720	1.97483	0.00155	0.00637984	1.63118	0.0097	0.030275
XLOC_016568	Trp53cor1	17:29055512-29079096	1.97437	5e-05	0.000306704	2.37634	5e-05	0.000300546
XLOC_027791	Podn	4:108014790-108144998	1.97332	5e-05	0.000306704	2.47944	5e-05	0.000300546
XLOC_015034	Cldn1	16:26356641-26371852	1.96773	5e-05	0.000306704	2.42347	5e-05	0.000300546
XLOC_018074	Ctsf	19:4855128-4860912	1.96441	5e-05	0.000306704	1.94161	5e-05	0.000300546
XLOC_011954	Enox1	14:77156745-77721763	1.9574	5e-05	0.000306704	2.35471	5e-05	0.000300546
XLOC_036149	Stard10	7:101317085-101347996	1.95483	5e-05	0.000306704	2.48473	5e-05	0.000300546
XLOC_041730	Mst1r	9:107906802-107920383	1.95409	0.0001	0.000582134	2.51914	5e-05	0.000300546
XLOC_028013	Sh3d21	4:126150440-126163491	1.94966	5e-05	0.000306704	1.40778	0.0038	0.0135826
XLOC_023331	Sfrp2	3:83766293-83789956	1.94911	5e-05	0.000306704	1.42793	0.00015	0.000814585
XLOC_019139	Ccdc3	2:5137748-5233039	1.94805	5e-05	0.000306704	1.14865	0.00775	0.025028
XLOC_044693	Gpc3	X:52272425-52619047	1.94791	5e-05	0.000306704	1.59595	5e-05	0.000300546
XLOC_015809	Col11a2	17:34039413-34066685	1.94276	0.0003	0.00153873	2.37516	5e-05	0.000300546
XLOC_039403	Pdgfrl	8:40926211-40990785	1.94245	5e-05	0.000306704	1.39506	5e-05	0.000300546
XLOC_014006	A4galt	15:83226725-83257605	1.93752	5e-05	0.000306704	2.52305	5e-05	0.000300546
XLOC_005941	Rasl10b	11:83409136-83421039	1.93627	0.00015	0.000839049	1.52051	0.00155	0.00629429
XLOC_024888	Slc27a3	3:90385226-90390004	1.93584	5e-05	0.000306704	3.10745	5e-05	0.000300546
XLOC_035021	Rtn2	7:19282623-19296160	1.93394	5e-05	0.000306704	1.80463	5e-05	0.000300546
XLOC_033322	Cttnbp2	6:18366477-18514843	1.93338	5e-05	0.000306704	1.21128	0.00815	0.0260713
XLOC_009891	Phactr1	13:42680622-43138526	1.93257	5e-05	0.000306704	1.92178	0.00025	0.0012969
XLOC_014402	Chrd	16:20725157-20742384	1.93252	5e-05	0.000306704	2.35477	5e-05	0.000300546
XLOC_004719	Celf5	10:81459226-81482709	1.93041	5e-05	0.000306704	1.61397	0.00085	0.00378548
XLOC_024057	Gbp2	3:142620496-142638008	1.93023	5e-05	0.000306704	1.88545	5e-05	0.000300546
XLOC_009653	Elmo1	13:20090550-20606528	1.92978	5e-05	0.000306704	2.08661	5e-05	0.000300546
XLOC_018612	Actn3	19:4861222-4877909	1.92501	5e-05	0.000306704	1.57445	0.00105	0.0045445
XLOC_023560	Sema6c	3:95160456-95174024	1.9222	5e-05	0.000306704	2.20454	5e-05	0.000300546
XLOC_034788	Ssc5d	7:4925741-4964406	1.91348	5e-05	0.000306704	2.33304	5e-05	0.000300546
XLOC_032925	C1rl	6:124492162-124566826	1.90769	0.0018	0.00725931	2.02496	0.0028	0.0104845
XLOC_031785	Kcnd2	6:21214603-21729805	1.90729	5e-05	0.000306704	3.01118	5e-05	0.000300546
XLOC_017683	Zfp521	18:13676530-13972808	1.90726	5e-05	0.000306704	2.20138	5e-05	0.000300546
XLOC_006543	Emid1	11:5106156-5152271	1.89194	5e-05	0.000306704	1.58987	0.00085	0.00378548
XLOC_013593	Slc1a3	15:8634123-8710764	1.8891	5e-05	0.000306704	2.54379	5e-05	0.000300546
XLOC_015838	Tnxb	17:34660407-34804561	1.88202	0.00025	0.00131301	1.12167	0.0099	0.0307974
XLOC_029136	Mir7025,Pdgfra	5:75152291-75198215	1.8714	5e-05	0.000306704	1.56176	5e-05	0.000300546
XLOC_008298	Dact1	12:71309859-71321660	1.86866	5e-05	0.000306704	2.14107	5e-05	0.000300546
XLOC_028269	Tmem51	4:142030787-142088099	1.86451	5e-05	0.000306704	2.84346	5e-05	0.000300546
XLOC_041394	Pygo1	9:72925644-72952181	1.86158	5e-05	0.000306704	1.80467	5e-05	0.000300546
XLOC_022545	Mafb	2:160363702-160367065	1.85804	5e-05	0.000306704	1.44354	5e-05	0.000300546
XLOC_026300	Nfia	4:97568132-98118875	1.85109	5e-05	0.000306704	2.0055	5e-05	0.000300546
XLOC_018518	Add3	19:53140439-53247611	1.84889	5e-05	0.000306704	1.50512	5e-05	0.000300546
XLOC_012929	A330035P11Rik	14:122098383-122106974	1.84365	5e-05	0.000306704	1.65722	0.0003	0.00152457
XLOC_020881	Tshz2	2:169632690-170073405	1.83985	5e-05	0.000306704	1.35759	5e-05	0.000300546
XLOC_037674	Rasip1	7:45627525-45645768	1.83535	0.00025	0.00131301	1.64628	0.0002	0.00106083
XLOC_018044	Cpt1a	19:3322700-3385732	1.83132	5e-05	0.000306704	1.15811	5e-05	0.000300546
XLOC_042675	Clstn2	9:97444392-98033224	1.83093	5e-05	0.000306704	1.89672	5e-05	0.000300546
XLOC_004378	Rspo3	10:29453030-29535867	1.83006	5e-05	0.000306704	2.45029	5e-05	0.000300546
XLOC_040183	-	8:25302548-25306223	1.82475	0.00025	0.00131301	2.32173	0.00015	0.000814585
XLOC_025225	Gstm7	3:107926333-107931843	1.82392	0.00105	0.00456523	2.23432	0.0004	0.0019655
XLOC_030792	Hopx	5:77086987-77115121	1.82328	5e-05	0.000306704	2.14089	0.00485	0.0167382
XLOC_027589	Nfib	4:82289940-82705750	1.81871	5e-05	0.000306704	2.12799	5e-05	0.000300546
XLOC_040185	Letm2	8:25578491-25597989	1.81642	5e-05	0.000306704	1.78933	0.00035	0.00174841
XLOC_005249	Efemp1	11:28853163-28926743	1.81412	5e-05	0.000306704	2.621	5e-05	0.000300546
XLOC_009253	Begain	12:109032182-109069239	1.81387	5e-05	0.000306704	2.00629	5e-05	0.000300546
XLOC_036363	Insc	7:114743645-114850383	1.81083	5e-05	0.000306704	3.03776	5e-05	0.000300546
XLOC_032091	-	6:47762122-47775312	1.80766	0.00015	0.000839049	1.90818	0.0021	0.0081425
XLOC_015326	Adamts5	16:85858169-85903423	1.80086	5e-05	0.000306704	2.62118	5e-05	0.000300546
XLOC_025589	Ptgfr	3:151796501-151839955	1.79493	5e-05	0.000306704	1.93676	5e-05	0.000300546
XLOC_034133	Adamts9	6:92772698-93272979	1.79357	5e-05	0.000306704	1.46207	5e-05	0.000300546
XLOC_011492	Peli2	14:48120839-48260889	1.79047	5e-05	0.000306704	1.02849	5e-05	0.000300546
XLOC_016674	C2,Cfb,Gm20547	17:34856373-34898265	1.79037	5e-05	0.000306704	1.45354	0.004	0.0142091
XLOC_039023	Igf2	7:142650764-142670356	1.78865	5e-05	0.000306704	1.35954	5e-05	0.000300546
XLOC_035687	Gas2	7:51855584-51994975	1.78449	5e-05	0.000306704	2.97725	5e-05	0.000300546
XLOC_025941	Reck	4:43875529-43944806	1.78195	5e-05	0.000306704	1.79859	5e-05	0.000300546
XLOC_017484	Arsi	18:60911710-60919606	1.78173	5e-05	0.000306704	2.18013	5e-05	0.000300546
XLOC_014688	Mir99ahg	16:77236316-77691456	1.77205	0.00015	0.000839049	2.12511	5e-05	0.000300546
XLOC_003377	Plekhg1	10:3740363-3967303	1.76642	5e-05	0.000306704	1.68924	5e-05	0.000300546
XLOC_013861	Naprt	15:75890963-75894481	1.76547	5e-05	0.000306704	2.22812	5e-05	0.000300546
XLOC_020561	Slc24a3	2:145167572-145642300	1.76226	5e-05	0.000306704	1.66007	0.00075	0.00339969
XLOC_032636	Hdac11	6:91156664-91174692	1.76119	5e-05	0.000306704	2.40996	5e-05	0.000300546
XLOC_038379	Capn5,Omp	7:98121558-98179401	1.75769	5e-05	0.000306704	1.64112	5e-05	0.000300546
XLOC_002397	Pid1	1:84036294-84364180	1.75663	5e-05	0.000306704	2.31482	5e-05	0.000300546
XLOC_044679	Firre	X:50555743-50635321	1.75607	5e-05	0.000306704	1.72237	5e-05	0.000300546
XLOC_038648	Trim66	7:109449005-109508134	1.75507	5e-05	0.000306704	2.92634	5e-05	0.000300546
XLOC_029572	Oasl2	5:114896935-114912247	1.75451	5e-05	0.000306704	1.81793	0.0001	0.000565839
XLOC_040488	Il15	8:82331636-82403222	1.75352	0.006	0.0200645	2.68505	0.0039	0.01388
XLOC_031792	Wnt16	6:22288133-22301175	1.75065	5e-05	0.000306704	2.89567	5e-05	0.000300546
XLOC_003640	Smpdl3a	10:57794334-57811830	1.74817	5e-05	0.000306704	1.5995	5e-05	0.000300546
XLOC_018207	Ms4a4d	19:11536785-11558514	1.74809	5e-05	0.000306704	1.60238	5e-05	0.000300546
XLOC_017118	-	17:86155914-86167491	1.74475	0.0019	0.00760616	1.72646	0.0044	0.0154105
XLOC_021214	BC029214	2:25455138-25461094	1.74366	5e-05	0.000306704	1.23856	5e-05	0.000300546
XLOC_009780	Prl3a1	13:27259435-27278450	1.74257	0.0001	0.000582134	2.913	5e-05	0.000300546
XLOC_031791	Cped1	6:21985725-22256404	1.73537	5e-05	0.000306704	2.06804	5e-05	0.000300546
XLOC_013633	Fbxl7	15:26540459-26895941	1.72972	5e-05	0.000306704	2.1814	5e-05	0.000300546
XLOC_020437	Gm14027,Zc3h6	2:128965503-129021756	1.72872	5e-05	0.000306704	1.59666	5e-05	0.000300546
XLOC_004408	Marcks	10:37133374-37138920	1.72103	5e-05	0.000306704	1.79334	5e-05	0.000300546
XLOC_006155	Thra	11:98740637-98775333	1.72032	5e-05	0.000306704	1.60199	5e-05	0.000300546
XLOC_000640	Gm9747	1:82233055-82291617	1.71288	0.0001	0.000582134	1.74478	0.0003	0.00152457
XLOC_026827	Mfap2	4:141010417-141015984	1.71266	5e-05	0.000306704	1.74264	5e-05	0.000300546
XLOC_044315	BC022960,Gm15246	X:169320621-169370140	1.7104	0.00105	0.00456523	2.14926	0.0012	0.00506437
XLOC_035260	Ech1	7:28825216-28832247	1.70595	5e-05	0.000306704	1.37284	5e-05	0.000300546
XLOC_042944	Gm26797	9:122295027-122311014	1.69949	0.0001	0.000582134	1.75211	5e-05	0.000300546
XLOC_021646	Pde1a	2:79834452-80145739	1.69721	5e-05	0.000306704	1.93898	5e-05	0.000300546
XLOC_029177	Adgrl3	5:81019619-81825133	1.69474	5e-05	0.000306704	1.86581	5e-05	0.000300546
XLOC_017753	Nrep	18:33437017-33472448	1.69332	5e-05	0.000306704	1.15355	5e-05	0.000300546
XLOC_034080	Podxl2	6:88842556-88875044	1.68563	5e-05	0.000306704	1.71876	5e-05	0.000300546
XLOC_022690	Ppp4r1l-ps	2:173579319-173659640	1.68523	5e-05	0.000306704	1.82059	5e-05	0.000300546
XLOC_037621	Clec11a	7:44302686-44306977	1.6835	5e-05	0.000306704	1.91353	5e-05	0.000300546
XLOC_000294	Pou3f3	1:42694924-42744791	1.68155	5e-05	0.000306704	1.42225	5e-05	0.000300546
XLOC_041568	Slc9a9	9:94669143-95230475	1.6792	5e-05	0.000306704	2.74885	5e-05	0.000300546
XLOC_017891	Fbn2	18:58008601-58221885	1.67693	5e-05	0.000306704	2.62451	5e-05	0.000300546
XLOC_043764	Nhsl2	X:101849366-102092243	1.67312	5e-05	0.000306704	1.67962	5e-05	0.000300546
XLOC_029325	Fras1	5:96373954-96784730	1.67274	0.00025	0.00131301	1.66034	0.00095	0.00416764
XLOC_036017	Me3	7:89632096-89854359	1.67241	0.0004	0.00197917	1.56808	0.0013	0.00541551
XLOC_033381	Kcp	6:29471436-29509698	1.66951	0.0003	0.00153873	1.57907	0.00315	0.0115754
XLOC_016597	Notch3	17:32113428-32166880	1.66825	5e-05	0.000306704	2.36881	5e-05	0.000300546
XLOC_018321	Apba1	19:23758803-23949597	1.66076	5e-05	0.000306704	2.00434	5e-05	0.000300546
XLOC_003481	Vnn1	10:23894687-23905343	1.6543	5e-05	0.000306704	2.09867	5e-05	0.000300546
XLOC_006213	Aoc3	11:101330604-101347939	1.65327	5e-05	0.000306704	1.63808	5e-05	0.000300546
XLOC_011881	Zfp395	14:65358380-65398931	1.6532	5e-05	0.000306704	1.56297	5e-05	0.000300546
XLOC_014362	Arvcf	16:18348181-18479073	1.65242	0.00065	0.00300802	1.4171	0.01305	0.0389291
XLOC_018982	Pyroxd2	19:42725857-42752775	1.65227	5e-05	0.000306704	2.73819	5e-05	0.000300546
XLOC_042964	2010315B03Rik	9:124153613-124330744	1.65073	5e-05	0.000306704	1.57449	5e-05	0.000300546
XLOC_004961	2009-03-01	10:127055010-127060265	1.65049	5e-05	0.000306704	2.06033	5e-05	0.000300546
XLOC_013432	Pced1b	15:97244073-97385748	1.64766	0.00015	0.000839049	2.75944	0.0032	0.0117233
XLOC_035621	Plekha4	7:45526329-45554229	1.64548	5e-05	0.000306704	2.16301	5e-05	0.000300546
XLOC_019570	Fam102a	2:32535324-32569756	1.64536	5e-05	0.000306704	1.15219	0.0031	0.0114171
XLOC_037649	Fcgrt	7:45092992-45103845	1.64424	5e-05	0.000306704	1.91967	5e-05	0.000300546
XLOC_003576	-	10:42276807-42279072	1.64169	0.00015	0.000839049	2.90183	0.0001	0.000565839
XLOC_006878	Zfp354b	11:50921822-50931637	1.64152	0.00125	0.00527118	1.80141	0.0022	0.00848792
XLOC_004854	Tmtc2	10:105187662-105583874	1.64098	5e-05	0.000306704	1.37302	0.00205	0.00798612
XLOC_023234	Ptx3	3:66053557-66296837	1.64094	5e-05	0.000306704	1.28596	5e-05	0.000300546
XLOC_044712	C430049B03Rik	X:53054407-53057190	1.63815	5e-05	0.000306704	1.80155	0.0001	0.000565839
XLOC_042310	Tnfaip8l3	9:54025536-54068411	1.63628	0.00015	0.000839049	2.93017	0.0008	0.00360163
XLOC_006547	-	11:5516577-5517681	1.63531	0.01115	0.0337105	1.91971	0.0177	0.0498952
XLOC_002378	Irs1	1:82233055-82291617	1.62957	5e-05	0.000306704	1.39464	5e-05	0.000300546
XLOC_042785	Sema3b	9:107597673-107609232	1.62765	0.0001	0.000582134	1.82978	0.0003	0.00152457
XLOC_033559	Zfp467	6:48427696-48445825	1.62619	5e-05	0.000306704	1.5483	5e-05	0.000300546
XLOC_028217	Gm27646,Mir7019,Pink1	4:138313140-138326307	1.62579	5e-05	0.000306704	1.60121	5e-05	0.000300546
XLOC_008560	Gm27300,Meg3,Mir1906-1,Mir770	12:109541000-109571741	1.61978	5e-05	0.000306704	1.84119	5e-05	0.000300546
XLOC_003716	Fam13c	10:70440638-70655965	1.61904	5e-05	0.000306704	2.74923	5e-05	0.000300546
XLOC_010016	Gm19961,Gm24193	13:61741946-61864580	1.61721	5e-05	0.000306704	1.1593	0.00105	0.0045445
XLOC_045418	Tro	X:150645097-150657583	1.61504	5e-05	0.000306704	1.53485	5e-05	0.000300546
XLOC_045106	Slc16a2	X:103697413-103821994	1.61437	5e-05	0.000306704	1.74589	5e-05	0.000300546
XLOC_027620	Hacd4	4:88094628-88478092	1.61415	5e-05	0.000306704	2.01732	5e-05	0.000300546
XLOC_023318	Ctso	3:81932600-81956725	1.61326	5e-05	0.000306704	1.74157	5e-05	0.000300546
XLOC_018376	Fas	19:34290658-34327770	1.61013	5e-05	0.000306704	1.49086	5e-05	0.000300546
XLOC_035285	Zfp383	7:29908222-29916813	1.6067	5e-05	0.000306704	1.62071	5e-05	0.000300546
XLOC_031362	Auts2	5:131437199-132543344	1.60612	5e-05	0.000306704	1.17175	5e-05	0.000300546
XLOC_000406	Spats2l	1:57774161-57948394	1.6054	5e-05	0.000306704	1.54617	5e-05	0.000300546
XLOC_044258	Adgrg2	X:160390685-160499870	1.60508	5e-05	0.000306704	1.75814	5e-05	0.000300546
XLOC_034601	Mansc1	6:134608801-134632488	1.60078	0.0005	0.00240053	1.69913	0.00095	0.00416764
XLOC_037252	Grik5	7:25009848-25083492	1.5978	5e-05	0.000306704	1.65215	0.00045	0.002186
XLOC_015806	-	17:33981427-33985447	1.5968	5e-05	0.000306704	1.28651	0.0002	0.00106083
XLOC_008123	Klf11	12:24651370-24662782	1.59269	5e-05	0.000306704	1.43179	5e-05	0.000300546
XLOC_038526	Trim12a	7:104244456-104353362	1.5921	5e-05	0.000306704	1.21174	0.00345	0.0124972
XLOC_018597	Ankrd13d	19:4270179-4283137	1.59155	5e-05	0.000306704	1.76735	0.0003	0.00152457
XLOC_005752	Xaf1	11:72301604-72313733	1.5897	5e-05	0.000306704	2.00924	5e-05	0.000300546
XLOC_043980	Drp2	X:134404522-134456755	1.58941	5e-05	0.000306704	1.70816	5e-05	0.000300546
XLOC_029283	Gm43682	5:93176969-93179059	1.58808	5e-05	0.000306704	1.45209	5e-05	0.000300546
XLOC_008215	Npas3	12:53248676-54079392	1.58771	0.0172	0.0481055	1.71276	0.0098	0.030551
XLOC_035652	Tmem86a	7:47050360-47054776	1.58344	5e-05	0.000306704	1.85524	5e-05	0.000300546
XLOC_005492	Gm2a	11:55097922-55113029	1.58223	5e-05	0.000306704	1.26198	5e-05	0.000300546
XLOC_008815	Rnf144a	12:26306754-26415256	1.58214	5e-05	0.000306704	2.0777	5e-05	0.000300546
XLOC_027423	Abca1	4:53030781-53159895	1.57747	5e-05	0.000306704	1.14894	5e-05	0.000300546
XLOC_018332	Smarca2	19:26605049-26823907	1.57269	5e-05	0.000306704	1.4909	5e-05	0.000300546
XLOC_017961	Poli	18:70508616-70530620	1.57157	5e-05	0.000306704	1.58224	5e-05	0.000300546
XLOC_006873	Zfp354c	11:50811082-50827764	1.57124	5e-05	0.000306704	1.55942	5e-05	0.000300546
XLOC_007501	Pdk2	11:95026212-95041374	1.57066	5e-05	0.000306704	1.47818	5e-05	0.000300546
XLOC_026763	Asap3	4:136206364-136246736	1.56915	5e-05	0.000306704	1.96155	5e-05	0.000300546
XLOC_022808	Zfhx4	3:5176995-5416296	1.56798	5e-05	0.000306704	1.55292	5e-05	0.000300546
XLOC_021015	Tcea2	2:181680309-181688174	1.56735	5e-05	0.000306704	1.1914	0.0028	0.0104845
XLOC_012454	Bmp4	14:46379413-46390669	1.56123	5e-05	0.000306704	1.33265	5e-05	0.000300546
XLOC_033182	Sspn	6:145931640-145965223	1.55666	5e-05	0.000306704	1.34267	5e-05	0.000300546
XLOC_026673	1700003M07Rik	4:129960373-129965136	1.55624	0.0024	0.00926913	2.31373	0.0005	0.00239024
XLOC_044417	Rpgr,Srpx	X:10037976-10216920	1.55605	5e-05	0.000306704	1.51704	5e-05	0.000300546
XLOC_035585	Fam71e1	7:44496580-44501486	1.55409	0.01305	0.0384288	2.32187	0.00015	0.000814585
XLOC_022652	Atp9a	2:168634437-168742409	1.55188	5e-05	0.000306704	1.00059	5e-05	0.000300546
XLOC_045207	-	X:120280912-120290078	1.5499	0.00015	0.000839049	2.29635	5e-05	0.000300546
XLOC_008886	Nova1	12:46694516-46818790	1.54934	5e-05	0.000306704	1.62871	5e-05	0.000300546
XLOC_008046	Osr1	12:9574431-9581559	1.54911	5e-05	0.000306704	1.39174	5e-05	0.000300546
XLOC_022641	Fam65c	2:167979984-168080693	1.54845	5e-05	0.000306704	2.00902	5e-05	0.000300546
XLOC_042043	Rab3d	9:21907490-21918192	1.54836	5e-05	0.000306704	1.78098	5e-05	0.000300546
XLOC_040401	Kcnn1	8:70842048-70861756	1.54772	5e-05	0.000306704	1.97825	5e-05	0.000300546
XLOC_012824	Rgcc	14:79288755-79301645	1.54687	5e-05	0.000306704	2.24673	5e-05	0.000300546
XLOC_030119	Fzd1	5:4753838-4758035	1.54662	5e-05	0.000306704	1.07149	5e-05	0.000300546
XLOC_019488	Ppp1r26	2:28446608-28455508	1.54164	0.0003	0.00153873	1.95156	0.0002	0.00106083
XLOC_024610	Igsf10	3:59002470-59351167	1.53884	5e-05	0.000306704	1.89863	5e-05	0.000300546
XLOC_019911	Gm28230,Hoxd3,Hoxd4,Mir10b	2:74703247-74762896	1.53781	0.00305	0.0113691	1.26754	0.00295	0.0109439
XLOC_033873	Thnsl2	6:71128165-71144439	1.5343	5e-05	0.000306704	1.40883	5e-05	0.000300546
XLOC_041441	C920006O11Rik	9:78175902-78178882	1.53361	0.0001	0.000582134	1.0173	0.00985	0.030678
XLOC_019366	Etl4	2:19909779-20810756	1.53347	5e-05	0.000306704	2.04522	5e-05	0.000300546
XLOC_022332	Bfsp1	2:143826527-143863173	1.53326	0.00065	0.00300802	2.07348	0.00085	0.00378548
XLOC_003908	Tcp11l2	10:84576173-84614359	1.52633	5e-05	0.000306704	1.77583	5e-05	0.000300546
XLOC_035013	Six5	7:19094288-19098549	1.52435	5e-05	0.000306704	1.79256	5e-05	0.000300546
XLOC_018633	Snx32	19:5495275-5510690	1.51761	5e-05	0.000306704	1.45624	5e-05	0.000300546
XLOC_021911	Mapk8ip1	2:92382537-92401263	1.5113	5e-05	0.000306704	1.52297	5e-05	0.000300546
XLOC_021625	Ttc30b	2:75935848-75938585	1.50881	5e-05	0.000306704	1.6667	5e-05	0.000300546
XLOC_031178	Ccdc64	5:115648174-115731621	1.5065	5e-05	0.000306704	1.67936	5e-05	0.000300546
XLOC_017026	Arhgap28	17:67842705-68005003	1.50556	5e-05	0.000306704	2.15798	5e-05	0.000300546
XLOC_024849	Syt11	3:88744681-88775164	1.5032	5e-05	0.000306704	1.61109	5e-05	0.000300546
XLOC_006440	C1qtnf1	11:118428112-118454995	1.50136	5e-05	0.000306704	1.79655	5e-05	0.000300546
XLOC_031251	Acad12	5:121596773-121618938	1.50009	0.0003	0.00153873	1.32743	0.00215	0.00831199
XLOC_000516	Map2	1:66175272-66442583	1.49691	5e-05	0.000306704	1.62516	0.00025	0.0012969
XLOC_002061	-	1:45360882-45374101	1.49672	5e-05	0.000306704	1.4615	5e-05	0.000300546
XLOC_003731	Rab36	10:75037057-75054748	1.49653	5e-05	0.000306704	1.64559	0.001	0.00435663
XLOC_000392	Plcl1	1:55405880-55764805	1.49481	5e-05	0.000306704	1.65795	5e-05	0.000300546
XLOC_004568	-	10:68355914-68358512	1.49155	0.00495	0.0171047	1.4356	0.0102	0.0315451
XLOC_032255	Grid2	6:63248493-64668285	1.4894	5e-05	0.000306704	1.40713	5e-05	0.000300546
XLOC_036150	Arap1	7:101348066-101412586	1.48889	5e-05	0.000306704	2.23146	5e-05	0.000300546
XLOC_025684	Gdf6	4:9844371-9862345	1.48882	5e-05	0.000306704	2.16971	5e-05	0.000300546
XLOC_018331	Dmrt2	19:25672375-25679010	1.48393	5e-05	0.000306704	2.29184	5e-05	0.000300546
XLOC_043713	Heph	X:96306177-96574485	1.47393	5e-05	0.000306704	1.37425	5e-05	0.000300546
XLOC_018138	Trpt1	19:6996130-7019834	1.4737	0.0035	0.0127595	1.64033	0.0002	0.00106083
XLOC_032935	Gpr162	6:124857947-124863983	1.47043	5e-05	0.000306704	1.51567	0.0001	0.000565839
XLOC_043978	Tmem35	X:134295224-134305969	1.47006	5e-05	0.000306704	1.25612	0.0001	0.000565839
XLOC_021925	Accs	2:93833023-93849966	1.46701	0.00015	0.000839049	1.48523	0.0023	0.00882223
XLOC_022956	Gm38080	3:30821462-30830656	1.46486	5e-05	0.000306704	1.1144	5e-05	0.000300546
XLOC_017171	Svil	18:4920325-5119299	1.46129	5e-05	0.000306704	1.38917	5e-05	0.000300546
XLOC_009086	Aldh6a1	12:84409070-84451014	1.45996	5e-05	0.000306704	1.6037	5e-05	0.000300546
XLOC_016238	Dync2li1	17:84626491-84655558	1.4599	5e-05	0.000306704	1.73555	5e-05	0.000300546
XLOC_041395	Ccpg1,Dyx1c1,Dyx1c1Ccpg1	9:72958784-73042779	1.45966	5e-05	0.000306704	1.67083	5e-05	0.000300546
XLOC_045287	Zmat1	X:134971371-135009209	1.45845	5e-05	0.000306704	1.52932	5e-05	0.000300546
XLOC_002768	Ptprv	1:135108496-135132594	1.45804	0.00855	0.0270412	2.9592	5e-05	0.000300546
XLOC_034423	Kcna6	6:126708328-126741601	1.45725	0.001	0.00437303	2.54868	5e-05	0.000300546
XLOC_004747	-	10:83468955-83487319	1.45171	5e-05	0.000306704	2.31664	5e-05	0.000300546
XLOC_038702	Plekha7	7:116123484-116308376	1.44477	0.0006	0.00281401	1.23032	0.01735	0.0490341
XLOC_045215	Nap1l3	X:122394564-122397401	1.44421	0.0009	0.00398576	1.86007	5e-05	0.000300546
XLOC_016842	Slc25a27	17:43641641-43667171	1.44386	0.0002	0.00107962	1.90251	5e-05	0.000300546
XLOC_007377	Slfn8	11:82999043-83070678	1.43996	0.0037	0.0133809	1.72598	0.012	0.0363049
XLOC_044972	Gm27000	X:88759470-88760312	1.43772	5e-05	0.000306704	1.84509	5e-05	0.000300546
XLOC_031252	Acad10	5:121621025-121660514	1.43627	0.0001	0.000582134	1.44415	0.00185	0.00734775
XLOC_025126	Mab21l3	3:101812812-101848959	1.43536	0.00035	0.00176063	1.76919	5e-05	0.000300546
XLOC_016016	Enpp5	17:44076557-44086567	1.43531	5e-05	0.000306704	1.70942	5e-05	0.000300546
XLOC_023065	Pcdh10	3:45378397-45440956	1.43505	0.00015	0.000839049	1.68244	0.00855	0.0271864
XLOC_041063	Vwa5a	9:38718267-38750854	1.43371	5e-05	0.000306704	1.98183	5e-05	0.000300546
XLOC_041981	Zfp558	9:18453571-18478268	1.43196	0.00345	0.0126178	1.98151	5e-05	0.000300546
XLOC_011828	Fgf9	14:58070546-58112337	1.43137	0.0026	0.00992588	1.7665	0.003	0.0111013
XLOC_009824	Serpinb6b	13:32965208-32979067	1.42986	0.0007	0.00320017	1.99049	5e-05	0.000300546
XLOC_003186	Pld5	1:175962305-176275312	1.42805	0.001	0.00437303	1.49034	0.0003	0.00152457
XLOC_042911	Acaa1b	9:119102477-119157093	1.42436	0.0045	0.0157581	1.82188	0.01075	0.0330835
XLOC_002620	Gli2	1:118833969-119054189	1.4204	5e-05	0.000306704	1.54911	5e-05	0.000300546
XLOC_009825	Serpinb9,Serpinb9d	13:33003249-33203129	1.4154	0.0001	0.000582134	1.70876	0.0002	0.00106083
XLOC_015690	Crebrf	17:26715649-26776635	1.40665	0.0006	0.00281401	1.69067	0.0001	0.000565839
XLOC_023816	Col11a1	3:113815205-114220718	1.4056	5e-05	0.000306704	2.11681	5e-05	0.000300546
XLOC_013929	Card10	15:78775135-78804343	1.40484	5e-05	0.000306704	2.20737	5e-05	0.000300546
XLOC_011322	Il17rd	14:27038964-27107290	1.40478	5e-05	0.000306704	1.7011	5e-05	0.000300546
XLOC_021595	Gpr155	2:73341505-73386572	1.40219	0.0018	0.00725931	1.49927	0.00115	0.00488454
XLOC_025879	-	4:41314974-41320439	1.39865	0.0006	0.00281401	1.24442	0.0017	0.0068362
XLOC_019074	Ablim1	19:57032732-57314919	1.3984	5e-05	0.000306704	1.85255	5e-05	0.000300546
XLOC_007483	Cacna1g	11:94408390-94474389	1.39835	5e-05	0.000306704	1.57702	5e-05	0.000300546
XLOC_037656	Flt3l	7:45131188-45136432	1.39761	0.00075	0.00339675	1.36422	0.00465	0.0161492
XLOC_003349	Sertad4	1:192844460-192856879	1.3965	5e-05	0.000306704	1.74926	5e-05	0.000300546
XLOC_038997	Cend1	7:141426445-141429491	1.39542	5e-05	0.000306704	1.08147	0.0026	0.00982189
XLOC_041022	Siae	9:37613818-37648886	1.39508	5e-05	0.000306704	1.29244	5e-05	0.000300546
XLOC_032692	Gxylt2	6:100702089-100810915	1.39101	5e-05	0.000306704	1.93525	5e-05	0.000300546
XLOC_042901	Tgfbr2	9:116087668-116175378	1.39007	5e-05	0.000306704	1.59887	5e-05	0.000300546
XLOC_016612	Cyp4f13	17:32924687-32947402	1.38991	5e-05	0.000306704	1.67624	5e-05	0.000300546
XLOC_000679	Sp100,n-R5s215	1:85600377-85710044	1.38946	0.00295	0.0110479	1.29095	0.007	0.0229536
XLOC_025797	Epha7	4:28813130-28967499	1.38704	5e-05	0.000306704	1.23706	0.00095	0.00416764
XLOC_044012	Arxes1	X:136033366-136034946	1.38647	5e-05	0.000306704	1.64656	0.00015	0.000814585
XLOC_004818	Cep83os	10:94673492-94688613	1.38623	5e-05	0.000306704	1.5269	5e-05	0.000300546
XLOC_028405	Espn	4:152120330-152152371	1.3824	0.0005	0.00240053	1.67145	5e-05	0.000300546
XLOC_013703	Angpt1	15:42424680-42704616	1.38008	5e-05	0.000306704	1.85833	5e-05	0.000300546
XLOC_045282	Armcx6	X:134748322-134754971	1.3796	5e-05	0.000306704	1.3682	0.00015	0.000814585
XLOC_027442	Klf4	4:55527142-55532466	1.37786	5e-05	0.000306704	1.22229	5e-05	0.000300546
XLOC_021272	1700007K13Rik	2:28462000-28466332	1.37544	0.00055	0.00261015	2.28973	0.0001	0.000565839
XLOC_014194	Csad	15:102176997-102215618	1.37346	0.0003	0.00153873	1.59135	0.0017	0.0068362
XLOC_036012	Fzd4	7:89404354-89413134	1.37291	5e-05	0.000306704	1.14362	5e-05	0.000300546
XLOC_009104	-	12:85597083-85599046	1.37075	5e-05	0.000306704	1.60318	0.0001	0.000565839
XLOC_008880	Lrrn3	12:41024089-41955588	1.36873	5e-05	0.000306704	1.94017	5e-05	0.000300546
XLOC_033082	Crebl2	6:134830153-134858931	1.36593	5e-05	0.000306704	1.35162	5e-05	0.000300546
XLOC_014205	Calcoco1	15:102706778-102722178	1.36331	5e-05	0.000306704	1.71414	5e-05	0.000300546
XLOC_008981	Pygl	12:70190810-70234165	1.36099	0.0032	0.0118341	1.58425	0.00035	0.00174841
XLOC_020355	Stard9	2:120629125-120850604	1.3586	0.0002	0.00107962	1.91589	5e-05	0.000300546
XLOC_019513	Cercam	2:29868722-29882840	1.35643	5e-05	0.000306704	1.78712	5e-05	0.000300546
XLOC_021136	A930004D18Rik	2:18025075-18039633	1.35416	0.0015	0.00619656	1.03048	0.01635	0.0467577
XLOC_042372	Thsd4	9:59966930-60522046	1.35355	0.0095	0.0295099	2.17959	5e-05	0.000300546
XLOC_018524	Pdcd4	19:53892230-54033268	1.34948	5e-05	0.000306704	1.75484	0.0026	0.00982189
XLOC_016966	Vmac	17:56713930-56717699	1.34694	5e-05	0.000306704	1.31901	5e-05	0.000300546
XLOC_002752	Prelp	1:133897050-133921414	1.34501	5e-05	0.000306704	1.47764	5e-05	0.000300546
XLOC_005624	Pmp22	11:63128981-63159548	1.34456	5e-05	0.000306704	1.20452	5e-05	0.000300546
XLOC_003547	Lama4	10:38965514-39110188	1.34267	5e-05	0.000306704	1.17087	5e-05	0.000300546
XLOC_044286	Pir	X:164269366-164373101	1.33988	5e-05	0.000306704	1.45353	5e-05	0.000300546
XLOC_031740	Foxp2	6:14901322-15442079	1.33919	0.00535	0.0182685	2.34753	5e-05	0.000300546
XLOC_017497	Sh3tc2	18:61952946-62015715	1.33903	0.0003	0.00153873	2.76472	5e-05	0.000300546
XLOC_025665	Fam110b	4:5644089-6108223	1.3363	5e-05	0.000306704	2.00143	5e-05	0.000300546
XLOC_018901	Prkg1	19:30564486-31765033	1.33521	5e-05	0.000306704	1.2673	5e-05	0.000300546
XLOC_014405	Ephb3	16:21204754-21223305	1.33503	5e-05	0.000306704	1.67406	5e-05	0.000300546
XLOC_017248	Asxl3	18:22344189-22530227	1.33392	5e-05	0.000306704	1.73284	5e-05	0.000300546
XLOC_007263	Sgsm2	11:74849260-74897798	1.33109	5e-05	0.000306704	1.59626	5e-05	0.000300546
XLOC_007997	Rab40b	11:121356124-121388331	1.33105	0.00035	0.00176063	1.98072	0.00055	0.00259454
XLOC_028373	-	4:149433859-149438175	1.33052	5e-05	0.000306704	1.71494	0.0002	0.00106083
XLOC_042052	Acp5	9:22126730-22135746	1.32577	0.002	0.00792938	1.60687	0.00125	0.00524025
XLOC_027775	Acot11	4:106733888-106816665	1.32527	5e-05	0.000306704	1.11607	0.00195	0.00765749
XLOC_010685	Ptpdc1	13:48577869-48625573	1.32435	5e-05	0.000306704	1.23252	5e-05	0.000300546
XLOC_004284	Phactr2	10:13138768-13474396	1.32347	5e-05	0.000306704	1.46981	0.0001	0.000565839
XLOC_038530	Trim30a	7:104409024-104465193	1.32273	5e-05	0.000306704	1.32679	0.00115	0.00488454
XLOC_014382	Klhl24	16:20097537-20129223	1.32224	5e-05	0.000306704	1.60374	5e-05	0.000300546
XLOC_014158	Pou6f1	15:100575317-100600414	1.32149	5e-05	0.000306704	1.1787	5e-05	0.000300546
XLOC_008031	2810032G03Rik	12:5375833-5416631	1.32085	0.00055	0.00261015	2.02475	5e-05	0.000300546
XLOC_028631	Lrrc17	5:21483846-21645634	1.31404	5e-05	0.000306704	2.33106	5e-05	0.000300546
XLOC_005772	Shpk	11:73199459-73224519	1.31387	5e-05	0.000306704	1.0753	0.0019	0.00749901
XLOC_013046	Matn2	15:34306468-34436544	1.31323	5e-05	0.000306704	1.12446	5e-05	0.000300546
XLOC_038257	Cemip	7:83932758-84086502	1.31292	5e-05	0.000306704	1.04322	5e-05	0.000300546
XLOC_005608	2410006H16Rik	11:62602876-62604807	1.31264	5e-05	0.000306704	1.58645	5e-05	0.000300546
XLOC_008376	Dcaf4	12:83520389-83541993	1.31259	5e-05	0.000306704	1.35487	5e-05	0.000300546
XLOC_028397	Per3	4:150914561-151861876	1.31253	0.01545	0.0440082	1.66186	0.00715	0.0233759
XLOC_008765	Pqlc3	12:16988392-17000408	1.31215	5e-05	0.000306704	1.77291	5e-05	0.000300546
XLOC_025827	Cnr1	4:33923904-33948831	1.31029	0.0003	0.00153873	1.69606	0.0007	0.00320492
XLOC_004333	Eya4	10:23102966-23350825	1.30769	5e-05	0.000306704	1.62346	5e-05	0.000300546
XLOC_002007	Chst10	1:38863866-38898161	1.30643	5e-05	0.000306704	1.73539	5e-05	0.000300546
XLOC_004746	-	10:83464774-83468408	1.3063	0.00195	0.00776514	2.66366	5e-05	0.000300546
XLOC_037356	Zfp14	7:30036189-30051380	1.3063	0.0008	0.00358614	1.62777	5e-05	0.000300546
XLOC_032005	Ephb6	6:41605445-41620509	1.30462	0.0024	0.00926913	1.19823	0.00915	0.0287484
XLOC_003039	Sft2d2	1:165174125-165194438	1.30163	5e-05	0.000306704	1.73701	5e-05	0.000300546
XLOC_025698	Trp53inp1	4:11156430-11174379	1.29822	5e-05	0.000306704	1.82404	5e-05	0.000300546
XLOC_014020	Ldoc1l	15:84553397-84557823	1.2982	5e-05	0.000306704	1.36825	5e-05	0.000300546
XLOC_039730	Mmp2	8:92826463-92853417	1.29438	5e-05	0.000306704	1.19972	5e-05	0.000300546
XLOC_022449	Tspyl3	2:153222369-153225441	1.29347	5e-05	0.000306704	1.14572	5e-05	0.000300546
XLOC_027465	Svep1	4:58042427-58206908	1.29328	5e-05	0.000306704	1.60913	5e-05	0.000300546
XLOC_039454	Vegfc	8:54077108-54186454	1.29047	5e-05	0.000306704	1.36082	5e-05	0.000300546
XLOC_008732	Gdf7	12:8291019-8302417	1.29039	0.00395	0.0141196	2.38488	5e-05	0.000300546
XLOC_016632	B3galt4	17:33949908-33951783	1.28926	0.0008	0.00358614	1.1289	0.00235	0.00898793
XLOC_020573	Kiz	2:146855831-146970106	1.28755	5e-05	0.000306704	1.25364	5e-05	0.000300546
XLOC_012866	Klf12	14:99866003-100284921	1.28607	5e-05	0.000306704	1.98463	5e-05	0.000300546
XLOC_032985	Tspan11	6:127887475-127954071	1.28584	0.0004	0.00197917	1.46116	0.001	0.00435663
XLOC_001050	Rab7b	1:131688691-131715439	1.28567	5e-05	0.000306704	1.62017	5e-05	0.000300546
XLOC_021459	Rnd3	2:51130437-51149111	1.28525	5e-05	0.000306704	1.1818	5e-05	0.000300546
XLOC_030580	Ccdc149	5:52374650-52471543	1.28493	0.0002	0.00107962	1.12906	0.00245	0.00930845
XLOC_001236	Gm28512,Rnasel	1:153749425-153764221	1.2848	0.00095	0.00418265	1.6588	5e-05	0.000300546
XLOC_040857	Sesn3	9:14275066-14333101	1.28026	5e-05	0.000306704	2.04476	5e-05	0.000300546
XLOC_041723	Hyal1,Hyal3,Nat6	9:107575819-107587425	1.27796	5e-05	0.000306704	1.50949	5e-05	0.000300546
XLOC_045552	Tceanc	X:166499811-166518572	1.27788	0.0035	0.0127595	1.11591	0.012	0.0363049
XLOC_035836	Rgma	7:73310379-73419901	1.27786	5e-05	0.000306704	1.89035	5e-05	0.000300546
XLOC_000736	Ugt1a1,Ugt1a10,Ugt1a2,Ugt1a5,Ugt1a6a,Ugt1a6b,Ugt1a7c,Ugt1a8,Ugt1a9	1:88055387-88220002	1.27547	5e-05	0.000306704	1.22208	5e-05	0.000300546
XLOC_023783	Gm12525,Sort1	3:108283897-108362256	1.27244	5e-05	0.000306704	1.8168	5e-05	0.000300546
XLOC_011803	Nynrin	14:55854035-55874735	1.27095	5e-05	0.000306704	1.28264	5e-05	0.000300546
XLOC_005734	Rnf167	11:70644195-70651421	1.2704	0.00065	0.00300802	1.34265	0.00095	0.00416764
XLOC_040751	Maf	8:115682941-115707821	1.27008	5e-05	0.000306704	1.47344	5e-05	0.000300546
XLOC_013985	Naga	15:82329531-82338874	1.269	5e-05	0.000306704	1.42105	5e-05	0.000300546
XLOC_035630	Dbp	7:45705204-45718002	1.26784	0.00275	0.0104311	2.54833	0.01335	0.0396273
XLOC_039238	-	8:20587074-20596690	1.26762	0.00445	0.0156193	1.07526	0.00505	0.0173514
XLOC_038944	Ebf3	7:137193672-137314871	1.26293	5e-05	0.000306704	1.76128	5e-05	0.000300546
XLOC_014075	Prickle1	15:93498972-93595891	1.26278	5e-05	0.000306704	1.03765	5e-05	0.000300546
XLOC_001316	Dnm3os,Gm38304,Pigc	1:161942085-162479943	1.26167	5e-05	0.000306704	1.26594	0.0001	0.000565839
XLOC_041906	Zkscan7	9:122885079-122903184	1.25918	0.0004	0.00197917	1.35169	5e-05	0.000300546
XLOC_028432	Tnfrsf14	4:154918181-154928563	1.25643	0.002	0.00792938	1.20746	0.003	0.0111013
XLOC_040084	Gas6	8:13463970-13494536	1.25237	5e-05	0.000306704	1.08495	5e-05	0.000300546
XLOC_003575	Sesn1	10:41810160-41908424	1.25159	5e-05	0.000306704	1.77139	5e-05	0.000300546
XLOC_005552	Wnt9a	11:59306927-59333552	1.25022	5e-05	0.000306704	2.14746	5e-05	0.000300546
XLOC_007106	Ntn1	11:68209363-68400823	1.24736	5e-05	0.000306704	1.02502	5e-05	0.000300546
XLOC_040918	Icam1	9:21015832-21028815	1.24435	5e-05	0.000306704	1.47041	5e-05	0.000300546
XLOC_008717	Efr3b	12:3962553-4038915	1.24418	5e-05	0.000306704	1.34217	5e-05	0.000300546
XLOC_013880	Oplah	15:76294433-76330677	1.24379	0.01535	0.0437692	2.49985	5e-05	0.000300546
XLOC_038455	Trim21	7:102557921-102565469	1.23978	5e-05	0.000306704	1.49911	5e-05	0.000300546
XLOC_004749	Appl2	10:83600032-83648738	1.23931	5e-05	0.000306704	1.36358	5e-05	0.000300546
XLOC_041136	C030014I23Rik	9:44477923-44482180	1.23927	5e-05	0.000306704	1.24926	5e-05	0.000300546
XLOC_018410	Plce1	19:38481108-38785030	1.23884	0.00115	0.00492593	1.77333	5e-05	0.000300546
XLOC_022753	Ppp1r3d	2:178411205-178414472	1.23863	5e-05	0.000306704	1.70975	5e-05	0.000300546
XLOC_009993	Fbxl21	13:56522381-56540166	1.23718	0.01765	0.049202	1.93865	0.00035	0.00174841
XLOC_012584	Efs	14:54916542-54929266	1.23702	5e-05	0.000306704	1.46895	5e-05	0.000300546
XLOC_010284	Slc38a9	13:112660765-112738743	1.23655	5e-05	0.000306704	1.19097	5e-05	0.000300546
XLOC_007265	Srr	11:74898070-75164448	1.23457	0.0105	0.0320808	1.8822	0.0009	0.00397467
XLOC_032014	Gstk1	6:42245934-42250448	1.22677	5e-05	0.000306704	1.55881	5e-05	0.000300546
XLOC_031493	Gal3st4,Gm43720,Gpc2	5:138259481-138280008	1.22587	0.0025	0.00959534	1.25803	0.0001	0.000565839
XLOC_026700	Snhg12,Snora44,Snora61,Snord99	4:132308677-132311024	1.22449	5e-05	0.000306704	1.51679	5e-05	0.000300546
XLOC_032188	Fam188b	6:55203382-55320473	1.22424	0.0012	0.00509035	1.23012	0.0132	0.0392879
XLOC_039402	Slc7a2	8:40862394-40922308	1.22121	5e-05	0.000306704	1.46074	0.0001	0.000565839
XLOC_000129	Tmem14a	1:21166468-21230167	1.21888	5e-05	0.000306704	1.48028	5e-05	0.000300546
XLOC_032941	Acrbp,Ing4,RP24-503A2.6	6:125009144-125063267	1.21783	5e-05	0.000306704	1.37495	5e-05	0.000300546
XLOC_029843	Wbscr27	5:134932362-134942766	1.21741	0.0003	0.00153873	1.14274	0.00275	0.0103266
XLOC_006197	-	11:100971438-100972307	1.21398	0.0036	0.0130679	1.55244	0.00645	0.0214104
XLOC_036478	Sbk1	7:126272183-126295032	1.21305	5e-05	0.000306704	1.1911	0.00105	0.0045445
XLOC_036492	Ypel3	7:126776937-126780522	1.21194	5e-05	0.000306704	2.01503	5e-05	0.000300546
XLOC_039817	Nol3	8:105276417-105296344	1.20953	0.00025	0.00131301	1.16205	0.014	0.0412878
XLOC_024327	Naaladl2	3:23798101-25144261	1.20751	0.004	0.0142646	1.64178	0.00275	0.0103266
XLOC_019135	Phyh	2:4918893-4938731	1.20476	5e-05	0.000306704	1.65418	5e-05	0.000300546
XLOC_024254	Zfand1	3:10339889-10351317	1.20395	5e-05	0.000306704	1.57094	5e-05	0.000300546
XLOC_008114	Gm4419	12:21417866-21421128	1.20113	0.0114	0.0343517	1.42002	0.0011	0.00470848
XLOC_025229	Gstm2	3:107981701-107986453	1.20111	5e-05	0.000306704	1.33463	5e-05	0.000300546
XLOC_008427	Gstz1	12:87106865-87164721	1.20031	5e-05	0.000306704	1.34403	5e-05	0.000300546
XLOC_002028	Mfsd9	1:40771384-40790687	1.20029	0.0001	0.000582134	1.325	5e-05	0.000300546
XLOC_010096	Tert	13:73626913-73652367	1.20001	0.0002	0.00107962	1.09067	0.0001	0.000565839
XLOC_041557	Plscr2	9:92275492-92297975	1.19938	0.0004	0.00197917	1.15882	0.0005	0.00239024
XLOC_012583	Slc22a17	14:54906529-54913132	1.19773	5e-05	0.000306704	1.48643	5e-05	0.000300546
XLOC_015609	Hcfc1r1	17:23668613-23675307	1.19356	5e-05	0.000306704	1.50522	5e-05	0.000300546
XLOC_008161	Twist1	12:33957661-33973779	1.19334	5e-05	0.000306704	1.5593	5e-05	0.000300546
XLOC_031164	Cabp1	5:115168688-115194381	1.19281	0.0079	0.025238	1.40715	0.00415	0.014667
XLOC_043974	Tnmd	X:133850979-133865577	1.192	5e-05	0.000306704	1.53616	5e-05	0.000300546
XLOC_016318	Fndc1	17:7736374-7827341	1.19008	0.00055	0.00261015	1.53421	5e-05	0.000300546
XLOC_008864	Tspan13	12:36014556-36042500	1.18463	0.00315	0.0116778	1.49204	0.00945	0.0295715
XLOC_012919	Dzip1	14:118875519-118925731	1.18281	5e-05	0.000306704	1.38998	5e-05	0.000300546
XLOC_004124	Lrig3	10:125965196-126015359	1.18179	5e-05	0.000306704	1.22688	5e-05	0.000300546
XLOC_025254	Gpsm2	3:108653912-108722325	1.17735	5e-05	0.000306704	1.02795	0.0001	0.000565839
XLOC_004421	AA474331	10:39890017-39899238	1.17425	5e-05	0.000306704	1.20671	5e-05	0.000300546
XLOC_033249	Sgce	6:4674349-4747207	1.17392	5e-05	0.000306704	1.10714	5e-05	0.000300546
XLOC_002400	Dner	1:84369838-84696221	1.17151	0.00225	0.00877713	1.34643	0.0001	0.000565839
XLOC_033118	Mgst1	6:138140315-138156755	1.17102	5e-05	0.000306704	1.04848	5e-05	0.000300546
XLOC_005072	Pik3ip1	11:3288873-3342971	1.16967	5e-05	0.000306704	1.45738	0.0002	0.00106083
XLOC_040521	Nfix	8:84699875-84800378	1.16888	5e-05	0.000306704	1.20688	5e-05	0.000300546
XLOC_017861	Sema6a	18:47235597-47368909	1.16874	5e-05	0.000306704	1.22888	5e-05	0.000300546
XLOC_039765	Mmp15	8:95352264-95375036	1.16852	0.00015	0.000839049	1.62122	0.0001	0.000565839
XLOC_043720	Ar	X:98148751-98323215	1.16746	5e-05	0.000306704	1.17245	5e-05	0.000300546
XLOC_018380	Ifit2,Ifit3	19:34550601-34588902	1.16723	0.0143	0.0412777	2.16543	0.01265	0.0379414
XLOC_029042	Wdr19	5:65199695-65260415	1.16645	5e-05	0.000306704	1.44316	5e-05	0.000300546
XLOC_017809	Fchsd1	18:37955078-37969777	1.16642	5e-05	0.000306704	1.34299	0.00015	0.000814585
XLOC_042209	Nlrx1	9:44252619-44268599	1.16459	5e-05	0.000306704	1.19818	5e-05	0.000300546
XLOC_013489	Mettl7a1	15:100303966-100314759	1.16398	5e-05	0.000306704	1.20351	5e-05	0.000300546
XLOC_025234	Gstm4	3:108039525-108044991	1.16053	5e-05	0.000306704	1.26216	5e-05	0.000300546
XLOC_012071	Itgbl1	14:123659946-124677127	1.16042	5e-05	0.000306704	1.87701	5e-05	0.000300546
XLOC_020788	-	2:163046228-163050194	1.15889	0.0016	0.00655585	1.15396	0.00135	0.00558507
XLOC_041278	Larp6	9:60712988-60738801	1.15565	0.00035	0.00176063	1.56571	5e-05	0.000300546
XLOC_029470	Idua	5:108629769-108684557	1.15394	0.0002	0.00107962	1.13297	0.00115	0.00488454
XLOC_000830	D2hgdh,Gm18666,Gm7889	1:93824908-93985816	1.15126	0.00015	0.000839049	1.21981	0.00075	0.00339969
XLOC_022282	Rassf2	2:131989414-132030258	1.14503	0.00035	0.00176063	1.44899	5e-05	0.000300546
XLOC_039385	Ppp1r3b	8:35375740-35388135	1.14484	5e-05	0.000306704	1.36378	5e-05	0.000300546
XLOC_044084	Tmem164	X:142681405-142843494	1.14129	5e-05	0.000306704	1.4606	5e-05	0.000300546
XLOC_014562	B4galt4	16:38742263-38769049	1.139	5e-05	0.000306704	1.25005	5e-05	0.000300546
XLOC_004351	Enpp3	10:24773443-24836195	1.13834	0.00045	0.00219775	1.01763	0.0064	0.0212604
XLOC_026204	Ccdc171	4:83525544-83865191	1.13732	0.0042	0.0148608	1.12584	0.01265	0.0379414
XLOC_006526	Tcn2	11:3917191-3932159	1.13529	5e-05	0.000306704	1.08817	5e-05	0.000300546
XLOC_036482	Apobr	7:126546454-126594941	1.13394	0.0151	0.0431379	1.70711	0.0122	0.0368509
XLOC_027466	Lpar1	4:58435251-58553992	1.1337	5e-05	0.000306704	1.36991	5e-05	0.000300546
XLOC_022064	Olfr1317	2:112089412-112203384	1.13225	0.00195	0.00776514	1.38659	0.00115	0.00488454
XLOC_003533	Tspyl4	10:34282189-34418572	1.12661	0.0007	0.00320017	1.54365	0.0019	0.00749901
XLOC_024760	Glrb	3:80843598-80975519	1.12582	0.00015	0.000839049	1.82561	5e-05	0.000300546
XLOC_024636	E130311K13Rik	3:63914683-63929472	1.1248	0.00015	0.000839049	1.0868	0.0003	0.00152457
XLOC_043975	Srpx2	X:133908413-133932446	1.12473	5e-05	0.000306704	1.27975	5e-05	0.000300546
XLOC_040480	Gab1	8:80764431-80880512	1.12469	5e-05	0.000306704	1.13155	5e-05	0.000300546
XLOC_033621	Jazf1	6:52768074-53068723	1.12436	0.00015	0.000839049	1.0994	0.0007	0.00320492
XLOC_031550	Zfp316	5:143249648-143270022	1.12243	5e-05	0.000306704	1.02669	5e-05	0.000300546
XLOC_033699	Snca	6:60731574-60829855	1.12211	0.0012	0.00509035	3.88815	0.0001	0.000565839
XLOC_039691	Phkb	8:85717556-86061376	1.11963	0.0004	0.00197917	1.53479	5e-05	0.000300546
XLOC_031413	Vps37d	5:135072899-135078266	1.11866	0.00065	0.00300802	1.08218	0.00185	0.00734775
XLOC_040595	Bbs2	8:94067953-94098811	1.11781	0.0002	0.00107962	1.79524	0.0001	0.000565839
XLOC_025888	Il11ra1	4:41699988-41774247	1.1165	5e-05	0.000306704	1.46576	5e-05	0.000300546
XLOC_004385	Hey2	10:30832358-30842801	1.11445	5e-05	0.000306704	1.59927	5e-05	0.000300546
XLOC_041544	Adamts7	9:90163068-90270940	1.11426	0.0015	0.00619656	1.30973	0.0055	0.0186503
XLOC_018795	Dtx4	19:12466338-12502129	1.1129	5e-05	0.000306704	1.08534	5e-05	0.000300546
XLOC_016456	Flywch2	17:23771840-23786224	1.11215	0.01385	0.0402955	1.38743	0.00725	0.0236443
XLOC_024866	Efna3	3:89313898-89322965	1.11213	0.0008	0.00358614	1.28622	0.00045	0.002186
XLOC_024812	Cd1d1	3:86995833-86999444	1.11109	0.0002	0.00107962	1.69198	5e-05	0.000300546
XLOC_045550	Rab9	X:166457251-166479867	1.11009	5e-05	0.000306704	1.28703	5e-05	0.000300546
XLOC_022269	Adam33	2:131050351-131063814	1.1097	5e-05	0.000306704	1.70623	5e-05	0.000300546
XLOC_015854	Ddah2	17:35059034-35062095	1.10706	5e-05	0.000306704	1.32708	5e-05	0.000300546
XLOC_029125	Rasl11b	5:74195285-74199481	1.10675	0.0001	0.000582134	1.18675	5e-05	0.000300546
XLOC_022620	Sulf2	2:165992635-166158173	1.10658	5e-05	0.000306704	1.49071	5e-05	0.000300546
XLOC_017633	Zfp438	18:5209959-5334818	1.10654	0.0003	0.00153873	1.04526	0.0013	0.00541551
XLOC_027304	Enho	4:41569774-41641416	1.10654	0.00065	0.00300802	1.5153	0.00035	0.00174841
XLOC_007724	Itga2b	11:102453296-102470122	1.10512	0.01185	0.0354171	1.6299	0.0011	0.00470848
XLOC_005540	Gm12258	11:58847157-58861956	1.10376	0.0005	0.00240053	1.47653	5e-05	0.000300546
XLOC_029072	Limch1	5:66745826-67057159	1.10227	0.0017	0.00690727	1.42144	5e-05	0.000300546
XLOC_037293	Ltbp4	7:27305135-27337692	1.10129	0.00015	0.000839049	1.28424	0.0001	0.000565839
XLOC_017466	Isoc1	18:58652933-58680567	1.10087	5e-05	0.000306704	1.56818	5e-05	0.000300546
XLOC_004999	Myl6b	10:128494156-128498794	1.09377	0.0007	0.00320017	1.23653	0.0008	0.00360163
XLOC_022023	Fibin	2:110360916-110363183	1.09331	5e-05	0.000306704	1.77283	5e-05	0.000300546
XLOC_011280	Kat6b	14:21481433-21672478	1.09251	5e-05	0.000306704	1.4544	5e-05	0.000300546
XLOC_007973	Pycr1	11:120635711-120643769	1.09226	5e-05	0.000306704	1.64502	5e-05	0.000300546
XLOC_010676	Tpmt	13:47023576-47084613	1.09224	0.01205	0.03592	1.17609	0.01625	0.046512
XLOC_030448	Man2b2	5:36803835-36830653	1.09016	5e-05	0.000306704	1.24478	5e-05	0.000300546
XLOC_021018	Pcmtd2	2:181837853-181857461	1.08853	5e-05	0.000306704	1.29258	5e-05	0.000300546
XLOC_044692	Gpc4	X:52046996-52165661	1.08798	5e-05	0.000306704	1.46977	5e-05	0.000300546
XLOC_040382	Slc25a42	8:70184339-70212305	1.08674	5e-05	0.000306704	1.29904	5e-05	0.000300546
XLOC_044317	Mid1	X:169685187-170005889	1.08604	5e-05	0.000306704	1.52724	5e-05	0.000300546
XLOC_018382	Ifit1	19:34592887-34662421	1.08582	0.00025	0.00131301	1.22262	0.0013	0.00541551
XLOC_036077	Tenm4	7:96171245-97064758	1.08567	0.00885	0.0278345	3.59504	5e-05	0.000300546
XLOC_018724	Myrf	19:10208271-10240748	1.08536	0.0006	0.00281401	1.17488	5e-05	0.000300546
XLOC_015323	Adamts1	16:85793826-85803113	1.08488	5e-05	0.000306704	2.06254	5e-05	0.000300546
XLOC_004698	Gng7	10:80948623-81014945	1.08415	5e-05	0.000306704	1.62597	5e-05	0.000300546
XLOC_019493	Ralgds	2:28513117-28553081	1.08411	5e-05	0.000306704	1.86414	5e-05	0.000300546
XLOC_005519	Igtp,Irgm2	11:58199555-58222782	1.08357	5e-05	0.000306704	1.84908	5e-05	0.000300546
XLOC_025144	Olfml3	3:103721776-103738204	1.08249	5e-05	0.000306704	1.17384	5e-05	0.000300546
XLOC_011953	Ccdc122	14:77024199-77112257	1.08226	0.00105	0.00456523	1.17588	0.0021	0.0081425
XLOC_007151	Nlgn2	11:69823121-69837951	1.08014	5e-05	0.000306704	1.0646	5e-05	0.000300546
XLOC_032200	Nt5c3	6:56879449-56923932	1.07913	5e-05	0.000306704	1.23139	0.00035	0.00174841
XLOC_002370	Dock10	1:80501072-80758583	1.0757	5e-05	0.000306704	1.49141	5e-05	0.000300546
XLOC_002160	Kctd18	1:57954889-58026074	1.07488	0.0004	0.00197917	1.05596	0.01145	0.0348724
XLOC_039557	Use1	8:71366847-71369732	1.07261	5e-05	0.000306704	1.04515	5e-05	0.000300546
XLOC_030080	BC028471,Gm20488,Medag	5:149367635-149431723	1.07013	5e-05	0.000306704	2.20966	5e-05	0.000300546
XLOC_043364	Cxx1c	X:53577086-53609239	1.06821	0.00145	0.00601562	1.2904	0.0005	0.00239024
XLOC_015054	Tmem44	16:30511695-30550842	1.06716	0.0002	0.00107962	1.38581	5e-05	0.000300546
XLOC_026296	Fggy	4:95557506-95926939	1.0665	0.0002	0.00107962	1.06346	0.00295	0.0109439
XLOC_024033	Adh7	3:138210715-138240405	1.0659	0.00175	0.007085	1.21347	0.00215	0.00831199
XLOC_013373	Ttc38	15:85832298-85858822	1.06506	5e-05	0.000306704	1.74356	5e-05	0.000300546
XLOC_023410	Thbs3	3:89202914-89227088	1.06406	0.0001	0.000582134	1.02105	0.0062	0.0206635
XLOC_023372	Crabp2	3:87948651-87953376	1.0633	5e-05	0.000306704	2.36606	5e-05	0.000300546
XLOC_021441	Gtdc1	2:44564411-44927691	1.06253	0.00015	0.000839049	1.10255	0.0018	0.00717287
XLOC_035240	Eid2b	7:28277729-28282101	1.062	5e-05	0.000306704	1.15489	0.0002	0.00106083
XLOC_000608	Slc4a3	1:75546265-75562689	1.06191	0.0005	0.00240053	1.44411	0.0002	0.00106083
XLOC_044735	Arhgef6	X:57231484-57338787	1.06145	0.00535	0.0182685	1.15173	0.0073	0.0237664
XLOC_044501	Gm14523,Klhl13	X:23219270-23365173	1.05896	5e-05	0.000306704	1.38691	5e-05	0.000300546
XLOC_015818	Tap1	17:34181987-34197225	1.05876	5e-05	0.000306704	1.50149	5e-05	0.000300546
XLOC_006827	Cyfip2	11:46193849-46312859	1.0559	0.0105	0.0320808	1.48886	0.0026	0.00982189
XLOC_028355	Fbxo44	4:148152618-148166424	1.05514	0.00015	0.000839049	1.09646	0.00055	0.00259454
XLOC_027449	Ctnnal1	4:56810934-56865262	1.05474	0.0003	0.00153873	1.18352	0.00125	0.00524025
XLOC_040819	Casp12	9:5345429-5373032	1.0539	5e-05	0.000306704	1.88186	5e-05	0.000300546
XLOC_026637	Gm12942,Zmym6	4:127077121-127129645	1.05244	0.0018	0.00725931	1.01887	0.00125	0.00524025
XLOC_015003	-	16:21331899-21333373	1.05153	0.00085	0.00379027	1.27927	0.00025	0.0012969
XLOC_019435	Abca2	2:25428665-25448540	1.04992	0.00015	0.000839049	1.12917	0.00325	0.0118834
XLOC_042056	Zfp810	9:22276657-22307664	1.04955	5e-05	0.000306704	1.28644	5e-05	0.000300546
XLOC_017878	Zfp608	18:54888044-55079414	1.04704	5e-05	0.000306704	1.09893	5e-05	0.000300546
XLOC_019341	Plxdc2	2:16355776-16761699	1.04495	5e-05	0.000306704	1.19345	5e-05	0.000300546
XLOC_009845	Bphl	13:34037632-34074074	1.04447	5e-05	0.000306704	1.16551	5e-05	0.000300546
XLOC_017919	Adrb2	18:62119565-62179959	1.04309	0.00285	0.0107266	1.69673	5e-05	0.000300546
XLOC_015027	Bcl6	16:23965049-23988852	1.04047	5e-05	0.000306704	1.20024	5e-05	0.000300546
XLOC_042790	Sema3f	9:107681499-107710475	1.04019	5e-05	0.000306704	1.69577	5e-05	0.000300546
XLOC_013042	Cpq	15:33083128-33616712	1.03838	5e-05	0.000306704	1.2455	5e-05	0.000300546
XLOC_003846	Izumo4	10:80702353-80705485	1.03727	0.0008	0.00358614	1.13302	0.003	0.0111013
XLOC_018125	Cdc42bpg	19:6306231-6325657	1.03609	5e-05	0.000306704	1.15455	5e-05	0.000300546
XLOC_042985	-	JH584304.1:52214-61455	1.03436	5e-05	0.000306704	1.36309	5e-05	0.000300546
XLOC_008844	Hbp1	12:31654868-31950535	1.03429	5e-05	0.000306704	1.28987	5e-05	0.000300546
XLOC_016958	Ptprs	17:56412430-56476483	1.03191	5e-05	0.000306704	1.24739	5e-05	0.000300546
XLOC_039936	Klhl36	8:119862242-119877855	1.03029	0.0006	0.00281401	1.45665	0.00015	0.000814585
XLOC_015275	Epha3	16:63538574-63864166	1.02695	5e-05	0.000306704	1.48442	5e-05	0.000300546
XLOC_045420	Maged2	X:150806369-150814345	1.0265	5e-05	0.000306704	1.43892	5e-05	0.000300546
XLOC_028739	Emilin1	5:30913401-30921277	1.02443	5e-05	0.000306704	1.41878	5e-05	0.000300546
XLOC_016481	Slc9a3r2	17:24639281-24650306	1.02056	5e-05	0.000306704	1.29635	5e-05	0.000300546
XLOC_038948	Mapk1ip1	7:138835822-138883057	1.01671	0.01335	0.0391172	1.36184	0.00615	0.0205228
XLOC_042776	Hemk1	9:107327083-107338350	1.01306	0.00675	0.0220993	1.26616	0.0021	0.0081425
XLOC_023607	Hist2h2aa1,Hist2h3c1	3:96242055-96248509	1.01268	0.00075	0.00339675	1.71735	5e-05	0.000300546
XLOC_006059	Samd14	11:95009485-95026087	1.01223	5e-05	0.000306704	1.07819	5e-05	0.000300546
XLOC_019717	Acvr2a	2:48814108-49325405	1.00529	0.00075	0.00339675	1.55934	5e-05	0.000300546
XLOC_007279	-	11:75729301-75732828	1.00504	0.005	0.0172555	1.38522	0.00205	0.00798612
XLOC_039099	Cers4	8:4492989-4538187	1.0034	0.0071	0.023095	1.57414	5e-05	0.000300546
XLOC_017189	Fzd8	18:9212166-9218125	1.00181	5e-05	0.000306704	1.27418	5e-05	0.000300546
XLOC_027167	Ripk2	4:16122699-16163668	-1.00076	5e-05	0.000306704	-1.23547	5e-05	0.000300546
XLOC_043336	Rbmx2	X:48695003-48710723	-1.00092	0.001	0.00437303	-1.01849	0.00085	0.00378548
XLOC_012055	Ipo5	14:120910598-120948042	-1.00275	5e-05	0.000306704	-1.14506	5e-05	0.000300546
XLOC_038836	Dctpp1	7:127256958-127260709	-1.00391	0.0002	0.00107962	-1.64911	5e-05	0.000300546
XLOC_041661	Topbp1	9:103305179-103350428	-1.00443	5e-05	0.000306704	-1.16864	5e-05	0.000300546
XLOC_024873	Cks1b	3:89415471-89418383	-1.00933	5e-05	0.000306704	-1.35056	5e-05	0.000300546
XLOC_013122	Deptor	15:55099916-55259271	-1.01031	5e-05	0.000306704	-2.19563	5e-05	0.000300546
XLOC_016485	Tbl3	17:24696233-24707660	-1.01078	5e-05	0.000306704	-1.00795	5e-05	0.000300546
XLOC_038428	Relt	7:100845846-100863446	-1.01115	0.00505	0.0174148	-1.17915	5e-05	0.000300546
XLOC_003437	Cited2	10:17723227-17725673	-1.01479	5e-05	0.000306704	-1.16097	5e-05	0.000300546
XLOC_027154	Otud6b	4:14809497-14826587	-1.01521	5e-05	0.000306704	-1.01035	5e-05	0.000300546
XLOC_041657	Slco2a1	9:102988711-103096002	-1.01913	5e-05	0.000306704	-1.66716	5e-05	0.000300546
XLOC_038761	Usp31	7:121641941-121708013	-1.02061	5e-05	0.000306704	-1.25156	5e-05	0.000300546
XLOC_030013	Cpsf4	5:145167212-145182041	-1.02123	5e-05	0.000306704	-1.16687	5e-05	0.000300546
XLOC_003897	Txnrd1	10:82859205-82897724	-1.02164	5e-05	0.000306704	-1.51712	5e-05	0.000300546
XLOC_032233	Herc3	6:58831464-58920398	-1.02307	0.00085	0.00379027	-1.4143	0.00015	0.000814585
XLOC_027686	Jun	4:95049033-95167318	-1.02458	5e-05	0.000306704	-1.13823	5e-05	0.000300546
XLOC_001535	Lin9	1:180641149-180690694	-1.02541	0.00085	0.00379027	-1.84835	5e-05	0.000300546
XLOC_030736	Tec	5:72755715-72868483	-1.0305	0.00015	0.000839049	-1.3106	5e-05	0.000300546
XLOC_004632	Pwp2	10:78170909-78185149	-1.0316	5e-05	0.000306704	-1.00672	5e-05	0.000300546
XLOC_011003	Utp15	13:98246835-98263030	-1.03171	5e-05	0.000306704	-1.13679	5e-05	0.000300546
XLOC_024558	Exosc8	3:54692742-54735393	-1.03174	0.0023	0.00894906	-1.26971	0.00195	0.00765749
XLOC_029797	Cct6a,Snora15	5:129765557-129846371	-1.03293	5e-05	0.000306704	-1.11751	0.0001	0.000565839
XLOC_034332	Bid	6:120836211-120917004	-1.03472	0.00035	0.00176063	-1.1032	0.00055	0.00259454
XLOC_004165	Timeless	10:128225837-128252941	-1.03679	0.00015	0.000839049	-1.15915	5e-05	0.000300546
XLOC_003937	Nup37	10:88146991-88178388	-1.03685	5e-05	0.000306704	-1.06064	5e-05	0.000300546
XLOC_026646	Phc2	4:128654701-128752881	-1.03724	5e-05	0.000306704	-1.08569	5e-05	0.000300546
XLOC_044380	Suv39h1	X:8042942-8074760	-1.03913	5e-05	0.000306704	-1.2763	5e-05	0.000300546
XLOC_030972	Lin54	5:100441692-100500639	-1.04011	5e-05	0.000306704	-1.36178	5e-05	0.000300546
XLOC_019045	Cfap43,Gm22240	19:47737560-47919429	-1.04018	0.0024	0.00926913	-1.26651	0.0009	0.00397467
XLOC_037328	Actn4	7:28881421-28962340	-1.04086	5e-05	0.000306704	-1.05335	5e-05	0.000300546
XLOC_042534	Mb21d1	9:78427506-78443237	-1.04128	0.00025	0.00131301	-1.38118	5e-05	0.000300546
XLOC_032781	Tatdn2	6:113696932-113713284	-1.04134	5e-05	0.000306704	-1.27828	5e-05	0.000300546
XLOC_034543	Gm22362,Ybx3	6:131364854-131388476	-1.04384	5e-05	0.000306704	-1.01052	5e-05	0.000300546
XLOC_020802	Pkig	2:163658385-163750457	-1.04626	0.00015	0.000839049	-1.21575	0.0005	0.00239024
XLOC_015383	Gart	16:91611467-91646952	-1.04802	5e-05	0.000306704	-1.04113	5e-05	0.000300546
XLOC_020586	Nxt1	2:148672600-148676027	-1.04988	5e-05	0.000306704	-1.21527	5e-05	0.000300546
XLOC_038064	Mphosph10	7:64376526-64392282	-1.05048	5e-05	0.000306704	-1.21538	5e-05	0.000300546
XLOC_023595	Anp32e	3:95929245-95947390	-1.05168	5e-05	0.000306704	-1.4524	5e-05	0.000300546
XLOC_005757	Mybbp1a	11:72441354-72489904	-1.05263	5e-05	0.000306704	-1.21025	5e-05	0.000300546
XLOC_006959	Gemin5	11:58119896-58168539	-1.05355	5e-05	0.000306704	-1.00482	5e-05	0.000300546
XLOC_045161	Hmgn5	X:109004470-109013404	-1.05425	5e-05	0.000306704	-1.38183	5e-05	0.000300546
XLOC_016219	Gemin6	17:80224440-80228740	-1.05625	5e-05	0.000306704	-1.69449	5e-05	0.000300546
XLOC_037626	Pold1	7:44532745-44548849	-1.05869	5e-05	0.000306704	-1.5108	5e-05	0.000300546
XLOC_006236	Gm11585	11:102124071-102124640	-1.05894	0.00335	0.0122785	-1.23512	0.0019	0.00749901
XLOC_043409	Fhl1	X:56731786-56793346	-1.06131	5e-05	0.000306704	-1.24587	5e-05	0.000300546
XLOC_001066	Klhdc8a	1:132293597-132307357	-1.06189	5e-05	0.000306704	-1.0962	5e-05	0.000300546
XLOC_042058	Anln,Rp9	9:22331213-22468376	-1.06252	5e-05	0.000306704	-1.22701	5e-05	0.000300546
XLOC_019301	Il15ra	2:11705289-11734317	-1.06268	0.0052	0.0178641	-1.42345	5e-05	0.000300546
XLOC_002427	Mir3535,Ncl,Snora75	1:86344718-86359459	-1.06286	5e-05	0.000306704	-1.41761	5e-05	0.000300546
XLOC_008986	Timm9	12:71111427-71309718	-1.0654	0.00195	0.00776514	-1.0563	0.0024	0.00915532
XLOC_041695	Poc1a	9:106280871-106350521	-1.06784	0.0001	0.000582134	-1.28556	5e-05	0.000300546
XLOC_002882	Ptgs2os2	1:150158783-150165374	-1.06981	5e-05	0.000306704	-1.43201	5e-05	0.000300546
XLOC_039044	Tnfrsf22,Tnfrsf23	7:143607658-143686054	-1.0714	5e-05	0.000306704	-1.28627	5e-05	0.000300546
XLOC_028796	Whsc1	5:33820442-33936413	-1.07203	5e-05	0.000306704	-1.57538	5e-05	0.000300546
XLOC_040172	1810011O10Rik	8:24422403-24440008	-1.0726	0.0002	0.00107962	-1.33505	5e-05	0.000300546
XLOC_013282	Maff	15:79347540-79359072	-1.0743	5e-05	0.000306704	-1.72472	5e-05	0.000300546
XLOC_018739	Ccdc86	19:10937159-10949306	-1.07462	5e-05	0.000306704	-1.21366	5e-05	0.000300546
XLOC_030133	Cldn12	5:5489536-5514958	-1.07519	5e-05	0.000306704	-1.01423	5e-05	0.000300546
XLOC_030137	Steap1	5:5736316-5749335	-1.07649	5e-05	0.000306704	-1.31663	5e-05	0.000300546
XLOC_003295	Rrp15	1:186720977-186749358	-1.07697	5e-05	0.000306704	-1.35372	5e-05	0.000300546
XLOC_029440	Cdc7	5:106964321-106984538	-1.07804	0.0001	0.000582134	-1.25576	5e-05	0.000300546
XLOC_030417	Haus3,Poln	5:34007178-34169527	-1.07832	5e-05	0.000306704	-1.24617	5e-05	0.000300546
XLOC_034883	Lig1	7:13258966-13311433	-1.07836	5e-05	0.000306704	-1.46395	5e-05	0.000300546
XLOC_017515	Nedd4l	18:64887665-65217826	-1.0785	5e-05	0.000306704	-1.25998	5e-05	0.000300546
XLOC_019976	Itgav	2:83724049-83806917	-1.0789	5e-05	0.000306704	-1.01339	5e-05	0.000300546
XLOC_017969	Me2	18:73764955-73815770	-1.08039	5e-05	0.000306704	-1.13966	5e-05	0.000300546
XLOC_020905	Rbm38	2:173020497-173034734	-1.08262	0.0008	0.00358614	-1.02848	0.0029	0.0108069
XLOC_027463	Txn1	4:57943372-57956411	-1.08397	5e-05	0.000306704	-1.16126	5e-05	0.000300546
XLOC_027649	Mir31	4:88909717-88942039	-1.08398	0.00215	0.00844279	-1.29735	0.0004	0.0019655
XLOC_012970	Gdnf	15:7810533-7837576	-1.08451	0.0013	0.00546169	-1.17343	0.0021	0.0081425
XLOC_023376	Gpatch4	3:88043107-88055993	-1.08561	5e-05	0.000306704	-1.41508	5e-05	0.000300546
XLOC_027936	Ppih	4:119300009-119320546	-1.08636	0.0015	0.00619656	-1.03468	0.0027	0.010159
XLOC_007700	Brca1	11:101488763-101551955	-1.0882	0.0004	0.00197917	-1.67797	5e-05	0.000300546
XLOC_026761	Id3	4:136143496-136145755	-1.08898	5e-05	0.000306704	-2.42525	5e-05	0.000300546
XLOC_003944	Uhrf1bp1l	10:89744990-89821457	-1.09003	5e-05	0.000306704	-1.12531	5e-05	0.000300546
XLOC_025426	Gar1	3:129824911-129831396	-1.09061	5e-05	0.000306704	-1.08291	5e-05	0.000300546
XLOC_026516	Ebna1bp2	4:118554550-118631036	-1.09156	5e-05	0.000306704	-1.1022	5e-05	0.000300546
XLOC_009269	Hsp90aa1	12:110690604-110702728	-1.09425	5e-05	0.000306704	-1.09951	0.00015	0.000814585
XLOC_041780	Cdc25a	9:109875519-109894069	-1.09697	5e-05	0.000306704	-1.17405	5e-05	0.000300546
XLOC_040784	Gm17296	8:126422500-126475098	-1.09717	5e-05	0.000306704	-1.23558	5e-05	0.000300546
XLOC_016196	Ltbp1	17:75005567-75392512	-1.09824	5e-05	0.000306704	-1.35323	5e-05	0.000300546
XLOC_015890	Ier3	17:35821683-35822923	-1.10287	5e-05	0.000306704	-1.61373	5e-05	0.000300546
XLOC_039685	Orc6	8:85299631-85308278	-1.10449	5e-05	0.000306704	-1.40513	5e-05	0.000300546
XLOC_017958	Rab27b	18:69979130-70141605	-1.10689	0.00085	0.00379027	-1.76936	5e-05	0.000300546
XLOC_036168	Rrm1	7:102441694-102469771	-1.10781	5e-05	0.000306704	-1.25086	5e-05	0.000300546
XLOC_005599	Specc1	11:61956762-62223013	-1.10889	5e-05	0.000306704	-1.1436	5e-05	0.000300546
XLOC_000543	Atic	1:71557149-71579631	-1.10991	5e-05	0.000306704	-1.1186	5e-05	0.000300546
XLOC_010617	Pxdc1	13:34627835-34666774	-1.11071	5e-05	0.000306704	-1.04932	5e-05	0.000300546
XLOC_013025	Ank,Mir7117	15:27466583-27594979	-1.11076	5e-05	0.000306704	-1.21927	5e-05	0.000300546
XLOC_036083	Alg8	7:97371605-97392185	-1.1114	5e-05	0.000306704	-1.14294	5e-05	0.000300546
XLOC_000788	Twist2	1:91798527-91862204	-1.11157	5e-05	0.000306704	-1.15766	5e-05	0.000300546
XLOC_021564	Lrp2	2:69424339-69586065	-1.11326	0.0011	0.00475675	-1.50675	5e-05	0.000300546
XLOC_007112	Rangrf	11:68968130-68975185	-1.11342	0.00015	0.000839049	-1.32953	0.0001	0.000565839
XLOC_008703	Cdca7l	12:117804288-118199043	-1.11406	0.0073	0.0236099	-1.51853	0.0022	0.00848792
XLOC_023743	Gm42890,Ovgp1,Wdr77	3:105942685-105987423	-1.11696	0.0001	0.000582134	-1.09402	0.0014	0.00574696
XLOC_036791	Il11	7:4772309-4784341	-1.12064	0.00025	0.00131301	-2.27664	5e-05	0.000300546
XLOC_017947	Spire1	18:67488208-67610916	-1.12148	5e-05	0.000306704	-1.18582	5e-05	0.000300546
XLOC_039437	Rwdd4a	8:47533661-47552955	-1.12669	5e-05	0.000306704	-1.18224	5e-05	0.000300546
XLOC_036333	Ipo7	7:109998375-110151202	-1.12736	5e-05	0.000306704	-1.12884	5e-05	0.000300546
XLOC_016627	Kifc1	17:33875665-33890661	-1.12853	5e-05	0.000306704	-1.19505	5e-05	0.000300546
XLOC_032992	4933413G19Rik,Foxm1,Nrip2,RP23-114E15.17	6:128362966-128424931	-1.13006	5e-05	0.000306704	-1.47351	5e-05	0.000300546
XLOC_008973	L2hgdh	12:69690435-69724874	-1.13137	5e-05	0.000306704	-1.14198	5e-05	0.000300546
XLOC_035236	Fbl	7:28169709-28179269	-1.13189	5e-05	0.000306704	-1.27823	5e-05	0.000300546
XLOC_037109	Fosb	7:19302695-19310051	-1.13245	0.0011	0.00475675	-1.22469	0.0013	0.00541551
XLOC_011301	Ppif	14:25694153-25700468	-1.13272	5e-05	0.000306704	-1.02839	5e-05	0.000300546
XLOC_014490	Tnk2	16:32643873-32683493	-1.13319	5e-05	0.000306704	-1.40927	5e-05	0.000300546
XLOC_007910	Srsf2	11:116837431-116875635	-1.13569	5e-05	0.000306704	-1.10322	5e-05	0.000300546
XLOC_007157	Eif5a	11:69916712-69921958	-1.13572	5e-05	0.000306704	-1.03883	5e-05	0.000300546
XLOC_034117	Chchd4	6:91462171-91473546	-1.1402	5e-05	0.000306704	-1.66111	5e-05	0.000300546
XLOC_040345	Tma16	8:66473121-66486631	-1.14138	5e-05	0.000306704	-1.25465	0.0001	0.000565839
XLOC_035539	Klk8	7:43690417-43803826	-1.14242	0.00035	0.00176063	-1.07065	0.00465	0.0161492
XLOC_026962	Srm	4:148591502-148594993	-1.14271	5e-05	0.000306704	-1.02628	5e-05	0.000300546
XLOC_007416	Brip1	11:86058137-86201193	-1.14276	0.0002	0.00107962	-1.89668	5e-05	0.000300546
XLOC_017948	Cep76	18:67617001-67641478	-1.14548	5e-05	0.000306704	-1.57355	5e-05	0.000300546
XLOC_020851	Cse1l	2:166906039-166946389	-1.14876	5e-05	0.000306704	-1.45989	5e-05	0.000300546
XLOC_026651	Ak2	4:128991957-129011529	-1.15636	5e-05	0.000306704	-1.37287	5e-05	0.000300546
XLOC_043501	Mamld1	X:71050126-71156076	-1.15652	5e-05	0.000306704	-1.15977	5e-05	0.000300546
XLOC_005684	Kcnab3	11:69326213-69333042	-1.1584	0.0042	0.0148608	-1.57708	0.0007	0.00320492
XLOC_002717	Dyrk3	1:131127454-131138340	-1.15848	0.0007	0.00320017	-1.67499	0.0015	0.00611756
XLOC_031775	Lsm8	6:18842858-18855751	-1.16081	5e-05	0.000306704	-1.14047	5e-05	0.000300546
XLOC_014952	Ranbp1	16:18239783-18289249	-1.164	5e-05	0.000306704	-1.34018	5e-05	0.000300546
XLOC_041129	H2afx	9:44334693-44336077	-1.16549	5e-05	0.000306704	-1.50652	5e-05	0.000300546
XLOC_039854	Cirh1a	8:106893630-106923094	-1.16619	5e-05	0.000306704	-1.27508	5e-05	0.000300546
XLOC_033089	Gprc5a	6:135065584-135084709	-1.16709	5e-05	0.000306704	-1.49064	5e-05	0.000300546
XLOC_027898	Dph2	4:117887408-117892032	-1.16715	5e-05	0.000306704	-1.0017	0.00045	0.002186
XLOC_042396	Zwilch	9:64117146-64173104	-1.16755	5e-05	0.000306704	-1.25665	0.00035	0.00174841
XLOC_040815	-	9:4978401-4979322	-1.1683	0.0065	0.0214671	-1.17979	0.0061	0.0203816
XLOC_017815	Spry4	18:38586267-39389425	-1.16876	5e-05	0.000306704	-1.40339	5e-05	0.000300546
XLOC_002458	Arl4c	1:88673124-88702221	-1.16883	5e-05	0.000306704	-1.40925	5e-05	0.000300546
XLOC_025291	S1pr1	3:115710432-115715072	-1.17049	5e-05	0.000306704	-1.88483	5e-05	0.000300546
XLOC_029786	Ran	5:129019898-129024323	-1.17207	5e-05	0.000306704	-1.06667	5e-05	0.000300546
XLOC_045489	Sms	X:157443854-157492287	-1.17236	0.0002	0.00107962	-1.60932	5e-05	0.000300546
XLOC_005004	AC117232.1,Pa2g4	10:128557765-128566224	-1.1736	5e-05	0.000306704	-1.4089	5e-05	0.000300546
XLOC_016830	9130008F23Rik	17:40873709-40880615	-1.17389	5e-05	0.000306704	-1.27715	5e-05	0.000300546
XLOC_015367	-	16:90341598-90349872	-1.17694	5e-05	0.000306704	-1.45147	5e-05	0.000300546
XLOC_023838	Sass6	3:116562972-116631144	-1.18007	0.00755	0.024251	-1.5034	0.0003	0.00152457
XLOC_009949	Gadd45g	13:51846677-51848468	-1.18514	5e-05	0.000306704	-1.00804	5e-05	0.000300546
XLOC_018860	Tjp2	19:24094496-24225081	-1.18556	5e-05	0.000306704	-1.36485	5e-05	0.000300546
XLOC_005586	Map2k3	11:60932032-60952811	-1.18593	5e-05	0.000306704	-1.59196	5e-05	0.000300546
XLOC_015849	Lsm2	17:34981860-34985891	-1.18636	5e-05	0.000306704	-1.23274	5e-05	0.000300546
XLOC_005916	Ccl2	11:82028223-82038562	-1.18737	5e-05	0.000306704	-1.22379	5e-05	0.000300546
XLOC_015631	Pgp	17:24470120-24473101	-1.18886	5e-05	0.000306704	-1.18546	5e-05	0.000300546
XLOC_001552	Cnih4	1:181144692-181168994	-1.19026	5e-05	0.000306704	-1.187	5e-05	0.000300546
XLOC_012611	Ripk3	14:55784995-55788857	-1.19092	5e-05	0.000306704	-1.08527	5e-05	0.000300546
XLOC_017531	Tubb6	18:67390716-67402748	-1.19145	5e-05	0.000306704	-1.14089	5e-05	0.000300546
XLOC_036348	Mical2	7:112225855-112355194	-1.19366	5e-05	0.000306704	-1.25226	5e-05	0.000300546
XLOC_017223	Taf4b	18:14783242-14900359	-1.20049	5e-05	0.000306704	-1.57484	5e-05	0.000300546
XLOC_028380	Slc25a33	4:149743838-149774277	-1.20069	5e-05	0.000306704	-1.02839	0.00015	0.000814585
XLOC_003335	Dtl	1:191537355-191575544	-1.20151	5e-05	0.000306704	-1.66896	5e-05	0.000300546
XLOC_014546	Polq	16:37011781-37095771	-1.20253	0.001	0.00437303	-2.12054	5e-05	0.000300546
XLOC_000436	Gm26293,Nop58	1:59684917-59719044	-1.20345	5e-05	0.000306704	-1.47027	5e-05	0.000300546
XLOC_041947	Cep126	9:8076632-8134462	-1.20486	0.0001	0.000582134	-1.03155	0.00075	0.00339969
XLOC_044092	Alg13	X:144317803-144374450	-1.20601	0.00685	0.0223944	-1.53029	5e-05	0.000300546
XLOC_031560	Aimp2	5:143817787-143909847	-1.20733	5e-05	0.000306704	-1.01371	0.0021	0.0081425
XLOC_016159	Ddx11	17:66123519-66152706	-1.2108	5e-05	0.000306704	-1.17733	5e-05	0.000300546
XLOC_026652	Rnf19b	4:129058090-129086202	-1.21276	5e-05	0.000306704	-1.01926	5e-05	0.000300546
XLOC_000776	Lrrfip1	1:90998720-91129061	-1.21433	5e-05	0.000306704	-1.06202	5e-05	0.000300546
XLOC_029669	Naa25	5:121397935-121545905	-1.21811	5e-05	0.000306704	-1.14107	5e-05	0.000300546
XLOC_011351	Eaf1	14:31495078-31509858	-1.21982	5e-05	0.000306704	-1.34521	5e-05	0.000300546
XLOC_008915	Baz1a,Gm20403	12:54892297-55014348	-1.22044	5e-05	0.000306704	-1.24481	5e-05	0.000300546
XLOC_017570	Smad7	18:75367377-75395935	-1.22426	5e-05	0.000306704	-1.59763	5e-05	0.000300546
XLOC_040781	Sipa1l2	8:125418062-125569835	-1.22686	5e-05	0.000306704	-1.47158	5e-05	0.000300546
XLOC_003465	Sgk1	10:21882183-21999903	-1.23263	5e-05	0.000306704	-1.29302	5e-05	0.000300546
XLOC_008076	Nol10	12:17348440-17430094	-1.23304	5e-05	0.000306704	-1.11736	5e-05	0.000300546
XLOC_004538	Ddx21	10:62580247-62602298	-1.23351	5e-05	0.000306704	-1.43256	5e-05	0.000300546
XLOC_038532	Gm16464	7:104470013-104507849	-1.23608	0.00635	0.0210587	-1.27927	0.00335	0.0122052
XLOC_028504	Tubb4b-ps1	5:6769009-7344756	-1.23889	0.0022	0.0086068	-1.08253	0.00585	0.0196556
XLOC_000047	Rrs1	1:9545407-9547455	-1.23938	5e-05	0.000306704	-1.42595	5e-05	0.000300546
XLOC_011903	Stc1	14:69029144-69041401	-1.24229	5e-05	0.000306704	-2.16646	5e-05	0.000300546
XLOC_003847	Dot1l	10:80755205-80795461	-1.24256	5e-05	0.000306704	-1.33244	5e-05	0.000300546
XLOC_038164	AU020206	7:75769037-75782105	-1.24256	5e-05	0.000306704	-1.35648	5e-05	0.000300546
XLOC_040335	Klhl2	8:64739790-64849980	-1.24355	5e-05	0.000306704	-1.30982	5e-05	0.000300546
XLOC_031679	Gng11	6:4003903-4008445	-1.24537	5e-05	0.000306704	-1.04784	5e-05	0.000300546
XLOC_018971	Rrp12	19:41859227-41896213	-1.24578	5e-05	0.000306704	-1.43268	5e-05	0.000300546
XLOC_017087	Srsf7	17:80200066-80207343	-1.24639	5e-05	0.000306704	-1.02691	0.00015	0.000814585
XLOC_002951	Soat1	1:156424524-156474331	-1.24842	5e-05	0.000306704	-1.67184	5e-05	0.000300546
XLOC_011220	Flnb	14:7817833-7951726	-1.25006	5e-05	0.000306704	-1.16263	5e-05	0.000300546
XLOC_037336	Psmd8	7:29174187-29180701	-1.25136	5e-05	0.000306704	-1.08897	5e-05	0.000300546
XLOC_036793	Ube2s	7:4792873-4812590	-1.25157	0.0091	0.0284889	-1.33084	0.0072	0.0235103
XLOC_041126	Mcam	9:44123767-44142727	-1.2516	5e-05	0.000306704	-1.11116	5e-05	0.000300546
XLOC_019625	Ptgs1	2:36230210-36258593	-1.25204	5e-05	0.000306704	-1.58248	5e-05	0.000300546
XLOC_034408	Ncapd2,Scarna10	6:125168006-125191701	-1.25227	5e-05	0.000306704	-1.30685	5e-05	0.000300546
XLOC_017455	Lmnb1	18:56707581-56753424	-1.2523	5e-05	0.000306704	-1.33462	5e-05	0.000300546
XLOC_022874	Gm5844	3:18008805-18010996	-1.25421	0.0071	0.023095	-1.50568	0.00545	0.0185236
XLOC_034489	Olr1	6:129485243-129507165	-1.25444	5e-05	0.000306704	-1.60686	5e-05	0.000300546
XLOC_007273	AL603834.1,Rpa1	11:75298165-75348324	-1.25473	5e-05	0.000306704	-1.45667	5e-05	0.000300546
XLOC_001586	Dusp10	1:184013301-184075636	-1.25614	5e-05	0.000306704	-1.41802	5e-05	0.000300546
XLOC_028368	Apitd1	4:149127120-149137629	-1.25646	0.0046	0.0160752	-2.0098	5e-05	0.000300546
XLOC_017896	Smim3	18:60474192-60525885	-1.25686	5e-05	0.000306704	-1.66968	5e-05	0.000300546
XLOC_033258	Slc25a13	6:6041217-6217173	-1.25916	5e-05	0.000306704	-1.81489	5e-05	0.000300546
XLOC_043250	Slc25a5	X:36795650-36798807	-1.2604	5e-05	0.000306704	-1.2479	5e-05	0.000300546
XLOC_015090	Umps	16:33954781-33967312	-1.26341	5e-05	0.000306704	-1.4277	5e-05	0.000300546
XLOC_018568	Nanos1	19:60755986-60759913	-1.26703	5e-05	0.000306704	-1.63828	5e-05	0.000300546
XLOC_012319	Ldb3	14:34526698-34588681	-1.26825	5e-05	0.000306704	-1.03829	0.00015	0.000814585
XLOC_040840	Trpc6	9:8544195-8680565	-1.26944	0.00115	0.00492593	-1.57417	5e-05	0.000300546
XLOC_016556	Fkbp5	17:28399094-28517524	-1.27068	5e-05	0.000306704	-1.11136	5e-05	0.000300546
XLOC_020761	Fam83d	2:158768092-158786637	-1.27672	5e-05	0.000306704	-1.4608	5e-05	0.000300546
XLOC_041724	Ifrd2	9:107587641-107593385	-1.27685	0.0001	0.000582134	-1.41561	5e-05	0.000300546
XLOC_016198	Rasgrp3	17:75435904-75529043	-1.27742	5e-05	0.000306704	-1.4249	5e-05	0.000300546
XLOC_003619	Dcbld1	10:52211882-52321378	-1.27798	5e-05	0.000306704	-1.45656	5e-05	0.000300546
XLOC_037306	Zfp850	7:27984853-28014141	-1.28036	0.0015	0.00619656	-1.48886	0.00055	0.00259454
XLOC_033988	Actg2	6:83512904-83536265	-1.28288	5e-05	0.000306704	-1.2855	5e-05	0.000300546
XLOC_032946	Nop2	6:125131908-125144753	-1.28447	5e-05	0.000306704	-1.44127	5e-05	0.000300546
XLOC_009801	Mboat1	13:30136460-30246717	-1.28747	5e-05	0.000306704	-1.16206	0.0006	0.00280339
XLOC_010635	Eef1e1	13:38645697-38659028	-1.28786	5e-05	0.000306704	-1.29655	5e-05	0.000300546
XLOC_015368	Mis18a	16:90719311-90727404	-1.28787	5e-05	0.000306704	-1.36488	5e-05	0.000300546
XLOC_022519	Rbl1	2:157145892-157204706	-1.29017	5e-05	0.000306704	-1.45204	5e-05	0.000300546
XLOC_040940	Cnn1	9:22099218-22109630	-1.29182	5e-05	0.000306704	-1.37693	5e-05	0.000300546
XLOC_009602	Heatr1	13:12395387-12464944	-1.29337	5e-05	0.000306704	-1.26328	5e-05	0.000300546
XLOC_041208	Idh3a	9:54586447-54604662	-1.29547	5e-05	0.000306704	-1.17562	5e-05	0.000300546
XLOC_018481	Nolc1	19:46075744-46085528	-1.29748	5e-05	0.000306704	-1.50708	5e-05	0.000300546
XLOC_022207	Ncaph	2:127103808-127134243	-1.29812	5e-05	0.000306704	-1.6815	5e-05	0.000300546
XLOC_041733	Traip	9:107950135-107972270	-1.29864	0.0005	0.00240053	-1.83669	5e-05	0.000300546
XLOC_023377	Iqgap3	3:88081970-88121048	-1.30127	5e-05	0.000306704	-1.73141	5e-05	0.000300546
XLOC_022223	Gm14005	2:128189986-128429854	-1.30248	5e-05	0.000306704	-1.31617	0.00035	0.00174841
XLOC_002729	Cdk18	1:132112236-132142800	-1.3031	5e-05	0.000306704	-1.55142	5e-05	0.000300546
XLOC_021367	Phf19	2:34893756-34916014	-1.30338	0.0009	0.00398576	-1.35599	0.0002	0.00106083
XLOC_045367	Acsl4	X:142317992-142390535	-1.30451	5e-05	0.000306704	-1.12663	5e-05	0.000300546
XLOC_013313	L3mbtl2	15:81663888-81697287	-1.30472	5e-05	0.000306704	-1.10693	5e-05	0.000300546
XLOC_030272	AI506816	5:23695699-23783711	-1.30473	5e-05	0.000306704	-1.04514	5e-05	0.000300546
XLOC_021437	Gm13461	2:40595245-42653624	-1.30764	5e-05	0.000306704	-1.22055	5e-05	0.000300546
XLOC_022285	Pcna	2:132249161-132253314	-1.30912	5e-05	0.000306704	-1.53586	5e-05	0.000300546
XLOC_010729	Nop16	13:54584184-54590090	-1.31134	5e-05	0.000306704	-1.38759	5e-05	0.000300546
XLOC_021381	Ttll11	2:35750809-35980204	-1.31154	0.0021	0.00827514	-1.17836	0.0123	0.0371021
XLOC_044294	Fancb	X:164980591-164997272	-1.31162	5e-05	0.000306704	-1.48738	5e-05	0.000300546
XLOC_043086	Lancl3	X:9199888-9271190	-1.31439	5e-05	0.000306704	-1.37932	5e-05	0.000300546
XLOC_040331	Tll1	8:64014020-64209480	-1.31834	5e-05	0.000306704	-1.76953	5e-05	0.000300546
XLOC_032170	Creb5	6:53287269-53700376	-1.31952	5e-05	0.000306704	-1.55779	0.0003	0.00152457
XLOC_002279	Bard1	1:71027497-71103146	-1.32115	5e-05	0.000306704	-1.75938	5e-05	0.000300546
XLOC_022191	Cep152	2:125563087-125625113	-1.3248	5e-05	0.000306704	-1.22082	5e-05	0.000300546
XLOC_037126	Tomm40	7:19701312-19750483	-1.32916	5e-05	0.000306704	-1.06869	0.00045	0.002186
XLOC_015611	Pkmyt1	17:23726335-23740361	-1.32919	0.0008	0.00358614	-1.45046	5e-05	0.000300546
XLOC_026388	Ndc1	4:107367783-107416346	-1.33059	5e-05	0.000306704	-1.72027	5e-05	0.000300546
XLOC_008369	Ttc9	12:81631244-81667278	-1.33242	5e-05	0.000306704	-1.09916	5e-05	0.000300546
XLOC_026528	Slc2a1	4:119107929-119138801	-1.33618	5e-05	0.000306704	-1.16244	5e-05	0.000300546
XLOC_003691	Dna2	10:62947025-62974185	-1.3382	0.00075	0.00339675	-2.44857	5e-05	0.000300546
XLOC_020397	Dut	2:125247189-125258608	-1.33824	5e-05	0.000306704	-1.24188	5e-05	0.000300546
XLOC_007038	Shmt1	11:60777523-60811718	-1.34139	0.00285	0.0107266	-1.78872	0.00045	0.002186
XLOC_033466	Hipk2	6:38687512-39084585	-1.34306	5e-05	0.000306704	-1.4996	5e-05	0.000300546
XLOC_017164	Bambi	18:3507173-3516404	-1.3436	5e-05	0.000306704	-1.51217	5e-05	0.000300546
XLOC_030045	Rasl11a	5:146845067-146847726	-1.34595	0.01065	0.0324734	-1.86445	5e-05	0.000300546
XLOC_014911	Mcm4	16:15623896-15637400	-1.34899	5e-05	0.000306704	-1.69482	5e-05	0.000300546
XLOC_013527	Krt18	15:102028215-102032026	-1.35189	0.0043	0.0151554	-1.45102	0.0012	0.00506437
XLOC_032775	Fancd2	6:113493638-113600715	-1.35444	0.00745	0.0239865	-1.3454	0.01245	0.0374776
XLOC_002149	Satb2	1:56793979-57050084	-1.35481	5e-05	0.000306704	-1.25632	5e-05	0.000300546
XLOC_020611	Gins1	2:150905399-150931280	-1.35608	0.0017	0.00690727	-1.89884	5e-05	0.000300546
XLOC_039396	Zdhhc2	8:40423814-40634797	-1.35894	0.00255	0.00976518	-1.11864	0.01765	0.0497861
XLOC_032419	Polr1a	6:71908841-71985204	-1.36005	5e-05	0.000306704	-1.2666	5e-05	0.000300546
XLOC_025558	Cyr61	3:145646975-145649987	-1.36314	5e-05	0.000306704	-1.06844	5e-05	0.000300546
XLOC_020442	Slc20a1	2:129197251-129235604	-1.36776	5e-05	0.000306704	-1.17573	5e-05	0.000300546
XLOC_022583	Sdc4	2:164424246-164443887	-1.36926	5e-05	0.000306704	-1.53862	5e-05	0.000300546
XLOC_040282	Snx25	8:46033260-46195590	-1.37475	5e-05	0.000306704	-1.46688	5e-05	0.000300546
XLOC_023043	Plk4	3:40800001-40817054	-1.37954	5e-05	0.000306704	-1.48657	5e-05	0.000300546
XLOC_029423	Lrrc8c	5:105519387-105613018	-1.38141	5e-05	0.000306704	-1.48201	5e-05	0.000300546
XLOC_010829	Zfp367	13:64133021-64153352	-1.38249	5e-05	0.000306704	-1.47251	5e-05	0.000300546
XLOC_038212	Blm	7:80454732-80535119	-1.3828	5e-05	0.000306704	-1.64723	5e-05	0.000300546
XLOC_026835	Epha2	4:141301239-141329384	-1.38294	5e-05	0.000306704	-1.29814	5e-05	0.000300546
XLOC_024710	Gm6634	3:70772378-70807362	-1.38316	5e-05	0.000306704	-1.64244	5e-05	0.000300546
XLOC_002687	Mcm6	1:128331589-128359664	-1.38586	5e-05	0.000306704	-1.58429	5e-05	0.000300546
XLOC_002537	D1Ertd622e	1:97606317-97662074	-1.3869	0.00035	0.00176063	-1.24687	0.0016	0.0064814
XLOC_031619	Flt1	5:147561603-147726054	-1.38722	5e-05	0.000306704	-1.62257	5e-05	0.000300546
XLOC_012859	Dis3	14:99046412-99254493	-1.39475	5e-05	0.000306704	-1.6206	5e-05	0.000300546
XLOC_017323	Cystm1	18:36345618-36402980	-1.39596	0.0002	0.00107962	-1.2773	0.00065	0.00300199
XLOC_002096	Nabp1	1:51464975-51478425	-1.39701	5e-05	0.000306704	-1.26903	5e-05	0.000300546
XLOC_027534	Tnc	4:63959775-64149924	-1.39796	5e-05	0.000306704	-1.26309	5e-05	0.000300546
XLOC_041231	Cspg4	9:56864960-56899873	-1.39947	5e-05	0.000306704	-1.97721	5e-05	0.000300546
XLOC_005439	Nhp2	11:51619734-51635896	-1.40511	5e-05	0.000306704	-1.55473	5e-05	0.000300546
XLOC_003507	-	10:26107748-26108731	-1.40917	0.001	0.00437303	-1.41612	0.0007	0.00320492
XLOC_022181	Gatm	2:122594466-122611303	-1.41235	0.0141	0.0408218	-2.16135	0.00075	0.00339969
XLOC_035881	Fanci	7:79391928-79466362	-1.4127	0.00675	0.0220993	-1.43829	0.0033	0.0120462
XLOC_023456	Gm42674,S100a3,S100a4	3:90560555-90606045	-1.41405	5e-05	0.000306704	-1.03831	5e-05	0.000300546
XLOC_002139	Hspd1	1:55077832-55091307	-1.41528	5e-05	0.000306704	-1.4194	5e-05	0.000300546
XLOC_003114	Pcp4l1	1:171173261-171196268	-1.41592	5e-05	0.000306704	-1.96903	5e-05	0.000300546
XLOC_034232	Rad18	6:112614774-112696686	-1.41637	5e-05	0.000306704	-1.82852	5e-05	0.000300546
XLOC_020343	Nusap1	2:119609511-119651325	-1.41957	5e-05	0.000306704	-1.52276	5e-05	0.000300546
XLOC_044771	Gm14680	X:62775584-62776685	-1.4203	5e-05	0.000306704	-1.44259	5e-05	0.000300546
XLOC_007918	Tk1	11:117809667-117839908	-1.42145	0.0005	0.00240053	-1.7035	5e-05	0.000300546
XLOC_023045	Larp1b	3:40949782-41040234	-1.42209	5e-05	0.000306704	-1.21733	0.0001	0.000565839
XLOC_017438	Snx24	18:53245535-53391023	-1.42522	5e-05	0.000306704	-1.15803	5e-05	0.000300546
XLOC_039469	Hmgb2	8:57511781-57515999	-1.43168	5e-05	0.000306704	-1.92347	5e-05	0.000300546
XLOC_024752	Tmem144	3:79812563-79852773	-1.43377	0.0003	0.00153873	-1.30261	0.00225	0.00865304
XLOC_030230	Phtf2	5:20758662-20882124	-1.43585	0.0002	0.00107962	-1.19786	5e-05	0.000300546
XLOC_011482	Cdkn3	14:46760412-46771885	-1.43921	5e-05	0.000306704	-1.62894	5e-05	0.000300546
XLOC_004406	Amd2	10:35708690-35711891	-1.44071	0.0007	0.00320017	-1.39039	0.00045	0.002186
XLOC_029248	Ppbp	5:90768517-90770063	-1.44177	5e-05	0.000306704	-2.57448	5e-05	0.000300546
XLOC_012730	Dock5	14:67751927-67933855	-1.44345	5e-05	0.000306704	-1.48977	5e-05	0.000300546
XLOC_042925	Csrnp1	9:119894894-120068283	-1.44391	0.00195	0.00776514	-1.38276	0.00215	0.00831199
XLOC_027611	Haus6	4:86578854-86612055	-1.4443	5e-05	0.000306704	-1.53652	5e-05	0.000300546
XLOC_013353	Parvb	15:84232042-84315688	-1.4444	5e-05	0.000306704	-1.91258	5e-05	0.000300546
XLOC_001047	Fam72a	1:131527764-131539872	-1.44846	0.005	0.0172555	-1.12189	0.0114	0.0347441
XLOC_042687	Pik3cb	9:99036470-99140621	-1.45007	5e-05	0.000306704	-1.37275	5e-05	0.000300546
XLOC_007222	Gsg2	11:73090582-73147446	-1.45352	5e-05	0.000306704	-2.2056	5e-05	0.000300546
XLOC_042135	Gm27219	9:36813132-36813874	-1.45403	0.0016	0.00655585	-2.17084	5e-05	0.000300546
XLOC_018326	Gm10053	19:24875685-24876634	-1.45691	0.0001	0.000582134	-1.35495	0.00015	0.000814585
XLOC_009625	Inhba	13:16011850-16031609	-1.45954	5e-05	0.000306704	-1.84963	5e-05	0.000300546
XLOC_004156	Prim1	10:128015167-128030037	-1.46006	5e-05	0.000306704	-2.0223	5e-05	0.000300546
XLOC_023334	Fhdc1	3:84442197-84481240	-1.46234	0.0003	0.00153873	-1.39792	0.0007	0.00320492
XLOC_020457	Gm23187,Gm23650,Gm24451,Nop56,Snord57	2:130274429-130284547	-1.46258	5e-05	0.000306704	-1.47427	5e-05	0.000300546
XLOC_036607	Ptpre	7:135537680-135686294	-1.46823	5e-05	0.000306704	-1.35611	5e-05	0.000300546
XLOC_021538	Grb14	2:64912475-65024987	-1.4715	5e-05	0.000306704	-1.63519	5e-05	0.000300546
XLOC_007324	Tmem97	11:78541816-78550777	-1.47231	5e-05	0.000306704	-1.03874	5e-05	0.000300546
XLOC_033587	Cycs	6:50562562-50566538	-1.47273	5e-05	0.000306704	-1.30094	5e-05	0.000300546
XLOC_027594	Ttc39b	4:83220299-83324255	-1.47875	5e-05	0.000306704	-1.68286	5e-05	0.000300546
XLOC_021513	Ly75	2:60292102-60383303	-1.48281	5e-05	0.000306704	-1.3441	5e-05	0.000300546
XLOC_034426	Rad51ap1	6:126923049-126939587	-1.48346	0.00105	0.00456523	-2.34686	5e-05	0.000300546
XLOC_023898	Gm4617	3:124385666-124385997	-1.48525	5e-05	0.000306704	-1.49026	0.0001	0.000565839
XLOC_012712	Esco2	14:65819037-65833994	-1.48772	5e-05	0.000306704	-1.83923	5e-05	0.000300546
XLOC_042643	Chst2	9:95399291-95408554	-1.49004	5e-05	0.000306704	-1.59805	5e-05	0.000300546
XLOC_017929	Amd-ps3	18:64448518-64450014	-1.49034	0.014	0.0406188	-1.6445	0.01055	0.0325058
XLOC_037682	Grwd1	7:45825226-45830944	-1.49076	5e-05	0.000306704	-1.43193	5e-05	0.000300546
XLOC_012463	Wdhd1	14:47240943-47276878	-1.4919	5e-05	0.000306704	-1.83565	5e-05	0.000300546
XLOC_008964	Pole2	12:69201778-69228190	-1.49402	5e-05	0.000306704	-1.91626	5e-05	0.000300546
XLOC_029598	Cit	5:115845268-116008947	-1.49903	0.0002	0.00107962	-1.368	0.00075	0.00339969
XLOC_018586	-	19:4061396-4066371	-1.49927	5e-05	0.000306704	-1.98562	5e-05	0.000300546
XLOC_013147	Myc	15:61985340-61990374	-1.50293	5e-05	0.000306704	-1.22127	5e-05	0.000300546
XLOC_008535	Vrk1	12:106010198-106088255	-1.50339	5e-05	0.000306704	-1.34234	5e-05	0.000300546
XLOC_024250	Fabp4	3:10204087-10208593	-1.50535	0.00495	0.0171047	-2.25917	0.0002	0.00106083
XLOC_004380	Cenpw	10:29988444-30200560	-1.5058	0.00955	0.0296314	-1.44248	0.0076	0.0246097
XLOC_039912	Cenpn	8:116888291-116960445	-1.50673	0.00505	0.0174148	-1.64849	0.00085	0.00378548
XLOC_008199	3110039M20Rik,Foxg1	12:49382659-49407360	-1.51134	5e-05	0.000306704	-1.05246	0.00305	0.0112517
XLOC_013744	Has2	15:56665626-56778399	-1.51225	5e-05	0.000306704	-2.23981	5e-05	0.000300546
XLOC_006608	Fignl1	11:11787430-11808962	-1.51302	5e-05	0.000306704	-1.62727	5e-05	0.000300546
XLOC_017811	Pcdh1	18:38185762-38229145	-1.51696	5e-05	0.000306704	-1.5441	5e-05	0.000300546
XLOC_003675	Ppa1	10:61648551-61674168	-1.51908	5e-05	0.000306704	-1.3271	5e-05	0.000300546
XLOC_041699	Rrp9	9:106470321-106485424	-1.52107	0.00025	0.00131301	-1.64598	5e-05	0.000300546
XLOC_034728	Fam60a	6:148921034-148947129	-1.52677	5e-05	0.000306704	-1.37751	0.00025	0.0012969
XLOC_045004	Pola1	X:93304766-93749951	-1.52925	5e-05	0.000306704	-1.82816	5e-05	0.000300546
XLOC_008697	Ncapg2	12:116405401-116463531	-1.5302	5e-05	0.000306704	-2.04792	5e-05	0.000300546
XLOC_013048	Pop1	15:34495299-34531023	-1.53044	5e-05	0.000306704	-1.61835	5e-05	0.000300546
XLOC_020322	Knstrn	2:118814002-118853957	-1.53089	5e-05	0.000306704	-1.69833	5e-05	0.000300546
XLOC_014929	2610318N02Rik	16:17113398-17125140	-1.5319	0.0135	0.0394716	-1.89856	0.0056	0.018936
XLOC_035667	Nav2	7:48898806-49610090	-1.53245	5e-05	0.000306704	-1.83967	5e-05	0.000300546
XLOC_007651	Krt19	11:100140809-100148665	-1.5328	5e-05	0.000306704	-1.15341	5e-05	0.000300546
XLOC_020330	Rad51	2:119112650-119157034	-1.53303	0.0001	0.000582134	-1.42271	0.0003	0.00152457
XLOC_033547	-	6:47780480-47780686	-1.53321	0.0024	0.00926913	-1.01674	0.00965	0.0301332
XLOC_032137	Mpp6	6:50110177-50263862	-1.53649	5e-05	0.000306704	-1.62301	5e-05	0.000300546
XLOC_021562	Spc25	2:69193788-69206194	-1.54084	5e-05	0.000306704	-1.37554	5e-05	0.000300546
XLOC_013892	Recql4	15:76701475-76710559	-1.541	0.0025	0.00959534	-1.97819	0.00015	0.000814585
XLOC_005169	Fbxo48	11:16951374-16958487	-1.54218	0.00035	0.00176063	-1.33428	0.00155	0.00629429
XLOC_008845	Prkar2b	12:31958475-32061303	-1.54318	5e-05	0.000306704	-1.9446	5e-05	0.000300546
XLOC_029881	Vgf	5:137013007-137033440	-1.5481	0.0066	0.0217024	-2.66547	0.0001	0.000565839
XLOC_027300	Kif24	4:41390544-41464887	-1.55109	0.0006	0.00281401	-1.30353	0.00065	0.00300199
XLOC_008325	Mthfd1	12:76255231-76319820	-1.55669	5e-05	0.000306704	-1.48573	5e-05	0.000300546
XLOC_016508	Chtf18	17:25717170-25731456	-1.55851	0.0002	0.00107962	-1.447	0.0011	0.00470848
XLOC_013738	Dscc1	15:55076098-55090491	-1.55928	0.0004	0.00197917	-1.47345	0.00105	0.0045445
XLOC_044660	Apln	X:48025145-48046417	-1.56037	5e-05	0.000306704	-1.49568	5e-05	0.000300546
XLOC_037135	Pvr	7:19903577-19927607	-1.56219	5e-05	0.000306704	-1.76178	5e-05	0.000300546
XLOC_014961	Cdc45	16:18780446-18835261	-1.56258	0.01645	0.0463225	-1.93455	0.00105	0.0045445
XLOC_019864	Hat1	2:71388957-71441622	-1.56397	5e-05	0.000306704	-1.93916	5e-05	0.000300546
XLOC_018078	Slc29a2	19:5024005-5031971	-1.56418	5e-05	0.000306704	-1.94411	5e-05	0.000300546
XLOC_013767	Fam84b	15:60818993-60853778	-1.56499	5e-05	0.000306704	-1.95945	5e-05	0.000300546
XLOC_019871	Itga6	2:71745615-71858770	-1.56557	5e-05	0.000306704	-2.07234	5e-05	0.000300546
XLOC_024025	H2afz	3:137864486-137866922	-1.57118	5e-05	0.000306704	-1.62665	5e-05	0.000300546
XLOC_038082	Aldh1a3	7:66390889-66427517	-1.5749	5e-05	0.000306704	-1.75399	5e-05	0.000300546
XLOC_009974	-	13:55184446-55189236	-1.58238	5e-05	0.000306704	-3.20056	5e-05	0.000300546
XLOC_015693	Kifc5b	17:26916948-26932596	-1.58332	5e-05	0.000306704	-1.69733	5e-05	0.000300546
XLOC_010168	Dhfr	13:92211871-92389053	-1.58468	5e-05	0.000306704	-2.10189	5e-05	0.000300546
XLOC_040631	-	8:103300744-103347676	-1.5928	0.00035	0.00176063	-1.02544	0.00865	0.0274515
XLOC_024835	Pmf1	3:88394139-88410365	-1.59646	5e-05	0.000306704	-1.36568	5e-05	0.000300546
XLOC_028851	Lyar	5:38220469-38234306	-1.59651	5e-05	0.000306704	-1.95583	5e-05	0.000300546
XLOC_040540	Neto2	8:85636587-85701021	-1.59765	5e-05	0.000306704	-1.49863	5e-05	0.000300546
XLOC_035647	Ldha	7:46841474-46855627	-1.60164	5e-05	0.000306704	-1.37838	5e-05	0.000300546
XLOC_000600	Des	1:75359686-75375012	-1.60168	5e-05	0.000306704	-1.11443	5e-05	0.000300546
XLOC_027871	Nasp	4:116601051-116627941	-1.60709	5e-05	0.000306704	-1.97059	5e-05	0.000300546
XLOC_011037	Cenph	13:100759593-100775899	-1.60961	5e-05	0.000306704	-1.98984	5e-05	0.000300546
XLOC_011937	Htr2a	14:74640388-74709489	-1.61232	5e-05	0.000306704	-1.15304	5e-05	0.000300546
XLOC_032483	Loxl3	6:83034152-83067318	-1.61271	5e-05	0.000306704	-1.74497	5e-05	0.000300546
XLOC_025220	Csf1	3:107741046-107760469	-1.61745	5e-05	0.000306704	-1.98244	5e-05	0.000300546
XLOC_013752	Atad2	15:58094046-58135082	-1.62017	5e-05	0.000306704	-1.88823	5e-05	0.000300546
XLOC_033651	Lsm5	6:56701062-56704710	-1.62676	0.0007	0.00320017	-2.64912	5e-05	0.000300546
XLOC_000505	Ccnyl1	1:64679870-64725644	-1.62835	5e-05	0.000306704	-1.39326	5e-05	0.000300546
XLOC_009873	Gcnt2	13:40859767-41013019	-1.63247	5e-05	0.000306704	-1.73473	0.0001	0.000565839
XLOC_016117	Chaf1a	17:56040358-56075028	-1.63504	5e-05	0.000306704	-1.94	5e-05	0.000300546
XLOC_004596	Mif	10:75859352-75860250	-1.63857	5e-05	0.000306704	-1.22616	5e-05	0.000300546
XLOC_033970	Dok1	6:83030930-83033991	-1.64036	5e-05	0.000306704	-1.78875	5e-05	0.000300546
XLOC_003708	Rtkn2	10:67979569-68059740	-1.64315	0.00065	0.00300802	-1.78916	0.0011	0.00470848
XLOC_002188	Wdr12	1:60069784-60153953	-1.64433	5e-05	0.000306704	-1.47184	5e-05	0.000300546
XLOC_020833	Mmp9	2:164940779-164955850	-1.64706	0.00145	0.00601562	-1.3914	0.00615	0.0205228
XLOC_004043	E2f7	10:110745438-110896550	-1.64804	5e-05	0.000306704	-2.23801	5e-05	0.000300546
XLOC_022242	Ckap2l	2:129246375-129297212	-1.64994	5e-05	0.000306704	-1.79824	5e-05	0.000300546
XLOC_000826	Bok	1:93660445-93695764	-1.65028	5e-05	0.000306704	-1.7149	5e-05	0.000300546
XLOC_018723	Fen1	19:10198367-10207824	-1.65183	5e-05	0.000306704	-1.77223	5e-05	0.000300546
XLOC_018720	Incenp	19:9870280-9899533	-1.65657	5e-05	0.000306704	-1.9904	5e-05	0.000300546
XLOC_042186	Ubash3b	9:41011096-41161697	-1.66507	5e-05	0.000306704	-1.91881	5e-05	0.000300546
XLOC_043583	Dkc1	X:75095853-75132791	-1.66658	5e-05	0.000306704	-1.64905	5e-05	0.000300546
XLOC_026626	Clspn	4:126556934-126593903	-1.67231	0.00035	0.00176063	-2.22583	5e-05	0.000300546
XLOC_022078	Arhgap11a	2:113830017-113848716	-1.67401	5e-05	0.000306704	-1.79708	5e-05	0.000300546
XLOC_021581	Dlx2	2:71543407-71546754	-1.67533	5e-05	0.000306704	-3.03247	5e-05	0.000300546
XLOC_000791	-	1:91866434-91868596	-1.6762	0.0003	0.00153873	-1.71245	0.0014	0.00574696
XLOC_010544	Gmnn	13:24751844-24761923	-1.67649	5e-05	0.000306704	-1.91435	5e-05	0.000300546
XLOC_026018	Smc2	4:52439242-52488260	-1.67779	5e-05	0.000306704	-1.94811	5e-05	0.000300546
XLOC_012729	Cdca2,Gm20667	14:67673176-67715841	-1.6819	5e-05	0.000306704	-2.02678	5e-05	0.000300546
XLOC_025781	Mms22l	4:24496434-24602950	-1.68425	5e-05	0.000306704	-1.58051	5e-05	0.000300546
XLOC_037500	Ccne1	7:38097983-38107534	-1.68615	5e-05	0.000306704	-2.00271	5e-05	0.000300546
XLOC_013973	Rangap1	15:81704247-81729919	-1.6868	5e-05	0.000306704	-1.74592	5e-05	0.000300546
XLOC_037359	-	7:30109080-30109725	-1.68795	0.01005	0.0309495	-2.11947	0.0024	0.00915532
XLOC_030790	Ppat	5:76913248-76967509	-1.69046	0.0041	0.0145753	-1.98992	0.0006	0.00280339
XLOC_041760	Prkar2a	9:108689313-108750436	-1.69375	5e-05	0.000306704	-2.17303	5e-05	0.000300546
XLOC_044954	Gk	X:85701936-85776819	-1.69515	5e-05	0.000306704	-1.63058	5e-05	0.000300546
XLOC_042552	Htr1b	9:81628290-81645156	-1.69645	5e-05	0.000306704	-1.40965	5e-05	0.000300546
XLOC_016122	Uhrf1	17:56303320-56323486	-1.69745	5e-05	0.000306704	-1.87352	5e-05	0.000300546
XLOC_041332	2810417H13Rik	9:65828929-65908794	-1.69814	0.00015	0.000839049	-1.99832	5e-05	0.000300546
XLOC_043168	Timp1	X:20797813-20921004	-1.7016	5e-05	0.000306704	-1.78442	5e-05	0.000300546
XLOC_014791	Chaf1b	16:93883900-93906269	-1.70922	5e-05	0.000306704	-1.80741	5e-05	0.000300546
XLOC_045078	Ercc6l	X:102141715-102157091	-1.71928	5e-05	0.000306704	-2.31846	5e-05	0.000300546
XLOC_006409	Sphk1	11:116529214-116536746	-1.71938	5e-05	0.000306704	-1.68555	5e-05	0.000300546
XLOC_026445	Stil	4:115000122-115043205	-1.72158	5e-05	0.000306704	-1.84021	5e-05	0.000300546
XLOC_023691	Ngf	3:102469765-102521013	-1.72746	5e-05	0.000306704	-2.58115	5e-05	0.000300546
XLOC_004774	Parpbp	10:88090928-88146941	-1.73249	5e-05	0.000306704	-1.81862	5e-05	0.000300546
XLOC_007586	Gm23451,Top2a	11:98992942-99024224	-1.73347	5e-05	0.000306704	-1.98008	5e-05	0.000300546
XLOC_038431	P2ry2	7:100991478-101012866	-1.73523	5e-05	0.000306704	-1.94921	0.00015	0.000814585
XLOC_012619	Mcpt8	14:56082165-56085314	-1.73872	5e-05	0.000306704	-1.83331	5e-05	0.000300546
XLOC_023302	4930579G24Rik	3:79603787-79632820	-1.73988	0.0017	0.00690727	-1.83553	0.0005	0.00239024
XLOC_020625	Sdcbp2	2:151572482-151590005	-1.74705	0.0031	0.0115144	-1.37804	0.01335	0.0396273
XLOC_024787	Fhdc1	3:84442197-84481240	-1.752	5e-05	0.000306704	-2.10242	5e-05	0.000300546
XLOC_003074	Uck2	1:167222882-167289856	-1.75457	5e-05	0.000306704	-1.12885	5e-05	0.000300546
XLOC_034082	Mcm2	6:88883470-88898780	-1.75822	5e-05	0.000306704	-1.75983	5e-05	0.000300546
XLOC_016923	Sgol1	17:53674785-53689333	-1.75985	5e-05	0.000306704	-2.19223	5e-05	0.000300546
XLOC_037750	E2f8	7:48866428-48886608	-1.76048	5e-05	0.000306704	-2.35222	5e-05	0.000300546
XLOC_035889	Ticrr	7:79660195-79715720	-1.76071	0.0001	0.000582134	-2.24153	5e-05	0.000300546
XLOC_004429	Amd1	10:40287457-40302188	-1.76256	5e-05	0.000306704	-1.69808	5e-05	0.000300546
XLOC_029496	Pole	5:110286305-110339710	-1.76518	5e-05	0.000306704	-1.70476	5e-05	0.000300546
XLOC_041910	Kif15	9:122951055-123023490	-1.76533	5e-05	0.000306704	-1.92345	5e-05	0.000300546
XLOC_004822	Socs2	10:95383665-95417180	-1.76849	5e-05	0.000306704	-3.77213	5e-05	0.000300546
XLOC_010453	Hist1h2ap	13:21833025-21833507	-1.77465	5e-05	0.000306704	-2.1902	5e-05	0.000300546
XLOC_005870	Spag5	11:78301528-78322457	-1.77954	5e-05	0.000306704	-1.89272	5e-05	0.000300546
XLOC_010202	Gcnt4	13:96924475-96950914	-1.78495	5e-05	0.000306704	-2.31245	5e-05	0.000300546
XLOC_032934	Cdca3	6:124829546-124833701	-1.7904	5e-05	0.000306704	-1.88922	5e-05	0.000300546
XLOC_012032	Mir17,Mir17hg,Mir18,Mir19a,Mir19b-1,Mir20a,Mir92-1	14:115040993-115046727	-1.79129	0.002	0.00792938	-1.69339	0.00565	0.0190904
XLOC_010207	Lncenc1	13:97434969-97497546	-1.79588	0.0003	0.00153873	-1.14879	0.00755	0.0244658
XLOC_018114	Cdca5	19:6084982-6092630	-1.79871	5e-05	0.000306704	-1.77961	5e-05	0.000300546
XLOC_032480	M1ap	6:82946901-83030309	-1.80015	0.0065	0.0214671	-2.02035	0.00105	0.0045445
XLOC_003590	Cd24a	10:43578747-43584264	-1.80128	5e-05	0.000306704	-2.15586	5e-05	0.000300546
XLOC_005670	Aurkb	11:69045646-69051664	-1.80251	5e-05	0.000306704	-1.96787	5e-05	0.000300546
XLOC_020314	Bub1b	2:118554890-118641591	-1.80384	5e-05	0.000306704	-1.67666	5e-05	0.000300546
XLOC_024336	Ect2	3:27097221-27153878	-1.80458	5e-05	0.000306704	-2.24304	5e-05	0.000300546
XLOC_043682	-	X:92898507-92898778	-1.8103	0.00235	0.00911489	-1.33425	0.00225	0.00865304
XLOC_019879	Cdca7	2:72476158-72486893	-1.81047	5e-05	0.000306704	-2.07177	5e-05	0.000300546
XLOC_038941	Mki67	7:135689749-135716582	-1.81211	5e-05	0.000306704	-2.11278	5e-05	0.000300546
XLOC_008274	Lrr1	12:69168812-69179011	-1.81347	0.00115	0.00492593	-2.45499	5e-05	0.000300546
XLOC_003996	Dusp6	10:99263129-99267488	-1.81427	5e-05	0.000306704	-1.99181	5e-05	0.000300546
XLOC_034611	Gm44274,Gm44275,Pbp2	6:135289358-135341684	-1.8147	5e-05	0.000306704	-1.31015	0.0001	0.000565839
XLOC_032283	Mad2l1	6:66535389-66547220	-1.82289	5e-05	0.000306704	-2.0583	5e-05	0.000300546
XLOC_007801	Kpna2	11:106988628-106999541	-1.82565	5e-05	0.000306704	-1.82033	5e-05	0.000300546
XLOC_013458	Tuba1c	15:99029890-99038105	-1.82793	5e-05	0.000306704	-1.83704	5e-05	0.000300546
XLOC_021045	Mcm10	2:4989713-5012791	-1.82896	5e-05	0.000306704	-2.28328	5e-05	0.000300546
XLOC_013733	Tnfrsf11b	15:54250618-54279087	-1.83318	5e-05	0.000306704	-1.42164	5e-05	0.000300546
XLOC_012465	Dlgap5	14:47387778-47418407	-1.83445	5e-05	0.000306704	-2.04805	5e-05	0.000300546
XLOC_022531	Tgm2	2:158028496-158146436	-1.83813	5e-05	0.000306704	-1.87568	5e-05	0.000300546
XLOC_013535	Espl1	15:102296271-102324357	-1.84095	5e-05	0.000306704	-2.20079	5e-05	0.000300546
XLOC_020240	Kif18a	2:109092296-109341916	-1.84156	5e-05	0.000306704	-2.00506	5e-05	0.000300546
XLOC_004246	Fbxo5	10:5799159-5805600	-1.84228	5e-05	0.000306704	-2.16667	5e-05	0.000300546
XLOC_042573	Ube2cbp	9:86307305-86464950	-1.84366	0.0002	0.00107962	-1.83925	0.0001	0.000565839
XLOC_030349	Tyms	5:30055908-30073617	-1.84465	5e-05	0.000306704	-2.24674	5e-05	0.000300546
XLOC_012175	4930452B06Rik	14:8431191-8666240	-1.84511	5e-05	0.000306704	-1.54692	0.0002	0.00106083
XLOC_000407	Sgol2a	1:57954889-58026074	-1.84788	5e-05	0.000306704	-1.87104	5e-05	0.000300546
XLOC_004571	Cdk1	10:69336634-69352938	-1.84835	5e-05	0.000306704	-2.24161	5e-05	0.000300546
XLOC_007431	Prr11	11:87089152-87108708	-1.8506	5e-05	0.000306704	-2.25492	5e-05	0.000300546
XLOC_011991	Bora	14:99046412-99254493	-1.8516	0.00285	0.0107266	-2.02475	5e-05	0.000300546
XLOC_001448	Tagln2	1:172500046-172507397	-1.85219	5e-05	0.000306704	-1.91734	5e-05	0.000300546
XLOC_038827	Kif22	7:127027728-127042471	-1.85518	5e-05	0.000306704	-2.05034	5e-05	0.000300546
XLOC_004460	Prdm1	10:44437173-44528501	-1.85744	5e-05	0.000306704	-2.29378	5e-05	0.000300546
XLOC_014216	Itga5	15:103344288-103366763	-1.85861	5e-05	0.000306704	-1.97128	5e-05	0.000300546
XLOC_022126	Oip5	2:119609511-119651325	-1.86127	0.01215	0.0361626	-1.41638	0.00545	0.0185236
XLOC_039479	Mfap3l	8:60609863-60676729	-1.86585	5e-05	0.000306704	-1.91606	5e-05	0.000300546
XLOC_030661	Gm43323,Rbm47	5:66016548-66191336	-1.86711	0.00075	0.00339675	-3.19021	5e-05	0.000300546
XLOC_006239	BC030867	11:102248881-102265187	-1.86774	5e-05	0.000306704	-2.27526	5e-05	0.000300546
XLOC_022198	Atp8b4	2:126320849-126500674	-1.87155	5e-05	0.000306704	-1.93932	5e-05	0.000300546
XLOC_025699	Ccne2	4:11191350-11254258	-1.87173	5e-05	0.000306704	-2.23735	5e-05	0.000300546
XLOC_028718	Il6	5:30013113-30019981	-1.8729	0.00425	0.0150025	-3.28017	5e-05	0.000300546
XLOC_042039	Spc24	9:21755441-21760369	-1.87649	5e-05	0.000306704	-1.34441	5e-05	0.000300546
XLOC_045276	Timm8a1	X:134537255-134541865	-1.88096	5e-05	0.000306704	-2.01169	5e-05	0.000300546
XLOC_026394	Lrp8	4:107802201-107876840	-1.88288	5e-05	0.000306704	-1.22507	0.0013	0.00541551
XLOC_039603	Mcm5	8:75109527-75128439	-1.88396	5e-05	0.000306704	-2.18207	5e-05	0.000300546
XLOC_006159	Cdc6	11:98907633-98923940	-1.88463	5e-05	0.000306704	-2.25669	5e-05	0.000300546
XLOC_027650	Gm12602	4:89099876-89128387	-1.88666	5e-05	0.000306704	-1.59592	0.0021	0.0081425
XLOC_001839	Mcm3	1:20802967-20820312	-1.88964	5e-05	0.000306704	-2.21825	5e-05	0.000300546
XLOC_018413	Hells	19:38930914-38971355	-1.88967	5e-05	0.000306704	-2.12507	5e-05	0.000300546
XLOC_028790	Tacc3	5:33634951-33678995	-1.89231	5e-05	0.000306704	-2.18385	5e-05	0.000300546
XLOC_030154	Dbf4	5:8396972-8422773	-1.89814	5e-05	0.000306704	-1.97788	5e-05	0.000300546
XLOC_035143	Kcnn4	7:24370262-24386690	-1.90186	5e-05	0.000306704	-2.37962	5e-05	0.000300546
XLOC_036028	Sytl2	7:90302212-90410719	-1.90186	5e-05	0.000306704	-1.61171	5e-05	0.000300546
XLOC_002911	Lamc2	1:153122627-153186447	-1.90256	5e-05	0.000306704	-1.14635	0.011	0.0337116
XLOC_024330	Gm10259	3:25211015-25212605	-1.90525	0.0079	0.025238	-1.46026	0.0062	0.0206635
XLOC_036099	Lrrc32	7:98489282-98502181	-1.91737	5e-05	0.000306704	-2.34846	5e-05	0.000300546
XLOC_032736	Bhlhe40	6:108577038-108666925	-1.91754	5e-05	0.000306704	-1.08027	5e-05	0.000300546
XLOC_022445	Foxs1	2:152931897-152933208	-1.91933	5e-05	0.000306704	-1.86192	5e-05	0.000300546
XLOC_039383	Dusp4	8:34807285-34821997	-1.92053	5e-05	0.000306704	-2.3086	5e-05	0.000300546
XLOC_010985	F2rl1	13:95511727-95525403	-1.92054	5e-05	0.000306704	-1.42181	5e-05	0.000300546
XLOC_035518	Siglecg	7:43398111-43418358	-1.92781	5e-05	0.000306704	-1.14733	0.0001	0.000565839
XLOC_041485	Ttk	9:83834675-83872530	-1.92992	5e-05	0.000306704	-2.36832	5e-05	0.000300546
XLOC_042449	Ccnb2	9:70407687-70421571	-1.9303	5e-05	0.000306704	-1.62514	5e-05	0.000300546
XLOC_015707	Hmga1	17:27556619-27565749	-1.93216	5e-05	0.000306704	-2.142	5e-05	0.000300546
XLOC_008767	Kcnf1	12:17172099-17176888	-1.93267	5e-05	0.000306704	-3.03222	5e-05	0.000300546
XLOC_010930	Polr3g	13:81673842-81711181	-1.93325	5e-05	0.000306704	-2.13995	5e-05	0.000300546
XLOC_005362	Havcr2	11:46454915-46481551	-1.93538	5e-05	0.000306704	-2.82755	5e-05	0.000300546
XLOC_020661	Hck	2:153108467-153151441	-1.9412	5e-05	0.000306704	-2.43819	5e-05	0.000300546
XLOC_042932	Cck	9:121489824-121495689	-1.94393	5e-05	0.000306704	-2.46328	5e-05	0.000300546
XLOC_017043	Ndc80	17:71496099-71526857	-1.94861	5e-05	0.000306704	-1.93778	5e-05	0.000300546
XLOC_032189	Aqp1	6:55336283-55348555	-1.94872	5e-05	0.000306704	-1.59873	5e-05	0.000300546
XLOC_001165	Aspm	1:139454771-139494091	-1.95921	5e-05	0.000306704	-1.71808	5e-05	0.000300546
XLOC_032474	Eva1a	6:82041042-82093099	-1.95994	5e-05	0.000306704	-2.0441	5e-05	0.000300546
XLOC_024249	Fabp9,Gm37389,Pmp2	3:10179850-10197283	-1.96377	0.0012	0.00509035	-1.258	0.0102	0.0315451
XLOC_011275	Plau	14:20836609-20843388	-1.96431	5e-05	0.000306704	-2.04311	5e-05	0.000300546
XLOC_043979	Cenpi	X:134308083-134362639	-1.96449	5e-05	0.000306704	-2.04947	5e-05	0.000300546
XLOC_039642	Ddx39	8:83715176-83741326	-1.97157	5e-05	0.000306704	-1.74631	5e-05	0.000300546
XLOC_005747	Fam64a	11:72042031-72047375	-1.97238	5e-05	0.000306704	-1.8407	5e-05	0.000300546
XLOC_018930	Htr7	19:35958685-36058071	-1.97616	5e-05	0.000306704	-1.50975	0.0002	0.00106083
XLOC_014143	Racgap1	15:99620495-99651656	-1.98164	5e-05	0.000306704	-2.15473	5e-05	0.000300546
XLOC_000282	Il18rap	1:40515361-40551706	-1.98616	5e-05	0.000306704	-1.47916	0.00015	0.000814585
XLOC_004786	Gas2l3	10:89408822-89443967	-1.99096	5e-05	0.000306704	-2.01247	5e-05	0.000300546
XLOC_014614	C330027C09Rik	16:48994184-49019709	-1.99216	5e-05	0.000306704	-2.03938	5e-05	0.000300546
XLOC_018969	Arhgap19	19:41766580-41802084	-1.99243	5e-05	0.000306704	-2.06138	5e-05	0.000300546
XLOC_019432	Sapcd2	2:25372320-25378213	-1.99286	0.0004	0.00197917	-1.35973	0.00935	0.0293002
XLOC_021028	Suv39h2	2:3424129-3475031	-1.99683	0.00015	0.000839049	-2.44345	5e-05	0.000300546
XLOC_037398	Fxyd5,Fxyd7,Mir7050	7:31032721-31051467	-1.99914	5e-05	0.000306704	-2.32586	5e-05	0.000300546
XLOC_020329	Casc5	2:119047118-119106228	-2.00001	5e-05	0.000306704	-2.17405	5e-05	0.000300546
XLOC_008952	Mis18bp1	12:65132733-65172610	-2.00118	5e-05	0.000306704	-1.9784	5e-05	0.000300546
XLOC_025948	Melk	4:44300875-44364675	-2.00239	5e-05	0.000306704	-2.15713	5e-05	0.000300546
XLOC_008143	Fam110c	12:31073967-31079937	-2.00247	0.00035	0.00176063	-2.19745	5e-05	0.000300546
XLOC_003314	Cenpf	1:189640553-189688086	-2.00515	5e-05	0.000306704	-1.87156	5e-05	0.000300546
XLOC_004791	-	10:89743196-89744951	-2.00878	0.0011	0.00475675	-2.54069	0.00055	0.00259454
XLOC_009945	Cks2	13:51645231-51650660	-2.01089	5e-05	0.000306704	-2.07383	5e-05	0.000300546
XLOC_012835	Diaph3	14:86655362-87141235	-2.01199	5e-05	0.000306704	-2.1227	5e-05	0.000300546
XLOC_011842	Sacs	14:61114720-61258490	-2.01554	5e-05	0.000306704	-2.64401	5e-05	0.000300546
XLOC_004933	Hmga2	10:120361200-120476469	-2.01851	5e-05	0.000306704	-2.47638	5e-05	0.000300546
XLOC_002329	Tuba4a	1:75210837-75219865	-2.02201	5e-05	0.000306704	-1.64702	5e-05	0.000300546
XLOC_033240	Tfpi2	6:3962591-3988919	-2.02493	5e-05	0.000306704	-1.98921	5e-05	0.000300546
XLOC_032092	-	6:47779369-47779877	-2.0281	0.0135	0.0394716	-1.9159	0.0159	0.0457082
XLOC_018398	Kif11	19:37376358-37421859	-2.02995	5e-05	0.000306704	-2.14116	5e-05	0.000300546
XLOC_020789	Mybl2	2:163054622-163084688	-2.03149	5e-05	0.000306704	-2.79648	5e-05	0.000300546
XLOC_006481	Hmga1-rs1	11:120762793-120764419	-2.03365	5e-05	0.000306704	-2.02364	5e-05	0.000300546
XLOC_043740	Kif4	X:100622732-100727214	-2.03401	5e-05	0.000306704	-2.51773	5e-05	0.000300546
XLOC_026739	Aunip	4:134510998-134523927	-2.03433	5e-05	0.000306704	-2.6065	5e-05	0.000300546
XLOC_002190	Raph1	1:60482291-60567104	-2.04869	5e-05	0.000306704	-1.47005	0.0004	0.0019655
XLOC_016525	Arhgdig,Pdia2	17:26195998-26211324	-2.05598	5e-05	0.000306704	-1.39877	0.0002	0.00106083
XLOC_042315	Acsbg1	9:54604876-54661870	-2.0582	0.0012	0.00509035	-2.13398	0.0018	0.00717287
XLOC_016450	Tnfrsf12a	17:23675446-23677449	-2.05863	5e-05	0.000306704	-2.06477	5e-05	0.000300546
XLOC_039170	Gm38671,Mcf2l	8:12757013-13020905	-2.06099	0.0012	0.00509035	-2.0058	0.00185	0.00734775
XLOC_024000	Cenpe	3:135212536-135273611	-2.06129	5e-05	0.000306704	-2.29106	5e-05	0.000300546
XLOC_017301	Kif20a	18:34624623-34651752	-2.06204	5e-05	0.000306704	-1.9757	5e-05	0.000300546
XLOC_009193	Ifi27l2b	12:103450897-103457223	-2.06924	5e-05	0.000306704	-1.99273	5e-05	0.000300546
XLOC_007703	Etv4	11:101769741-101785371	-2.07434	5e-05	0.000306704	-2.55251	5e-05	0.000300546
XLOC_018385	Kif20b	19:34922356-34975735	-2.07498	5e-05	0.000306704	-2.37791	5e-05	0.000300546
XLOC_020657	Mylk2	2:152911351-152923068	-2.07763	5e-05	0.000306704	-1.94414	5e-05	0.000300546
XLOC_040006	Shcbp1	8:4735975-4779567	-2.07769	5e-05	0.000306704	-2.20572	5e-05	0.000300546
XLOC_023374	Nes	3:87971045-87980451	-2.07835	5e-05	0.000306704	-1.93237	5e-05	0.000300546
XLOC_005600	Adora2b	11:62248736-62281375	-2.07943	5e-05	0.000306704	-2.00779	5e-05	0.000300546
XLOC_028006	Cdca8	4:124918464-124944657	-2.08363	0.00025	0.00131301	-2.56261	5e-05	0.000300546
XLOC_028908	Ncapg	5:45669918-45858764	-2.08944	5e-05	0.000306704	-2.15678	5e-05	0.000300546
XLOC_003087	Nuf2	1:169497933-169531464	-2.09202	5e-05	0.000306704	-2.1259	5e-05	0.000300546
XLOC_029559	Ung	5:114130385-114139323	-2.09272	5e-05	0.000306704	-2.10086	5e-05	0.000300546
XLOC_007259	Rap1gap2	11:74383355-74724670	-2.09878	0.0051	0.0175649	-2.31669	0.0011	0.00470848
XLOC_024414	Ccna2	3:36552605-36572150	-2.1014	5e-05	0.000306704	-2.22399	5e-05	0.000300546
XLOC_010263	Depdc1b	13:108316331-108407782	-2.1099	5e-05	0.000306704	-2.1952	5e-05	0.000300546
XLOC_020827	Ube2c	2:164769897-164779967	-2.11123	5e-05	0.000306704	-2.17042	5e-05	0.000300546
XLOC_017971	Ska1	18:74195298-74207818	-2.11327	5e-05	0.000306704	-2.47851	5e-05	0.000300546
XLOC_026995	Errfi1	4:150825732-150868892	-2.11669	5e-05	0.000306704	-2.42711	5e-05	0.000300546
XLOC_016470	Ccnf,Mir5134,Mir6965	17:24223231-24251409	-2.11999	5e-05	0.000306704	-2.20134	5e-05	0.000300546
XLOC_029153	C530008M17Rik	5:76655928-76873554	-2.12285	5e-05	0.000306704	-2.30739	5e-05	0.000300546
XLOC_033963	Hk2	6:82725024-82774454	-2.12698	5e-05	0.000306704	-1.99414	5e-05	0.000300546
XLOC_007552	E130012A19Rik	11:97627388-97629702	-2.12912	5e-05	0.000306704	-2.04084	5e-05	0.000300546
XLOC_018090	Fosl1	19:5447661-5457960	-2.13775	5e-05	0.000306704	-3.25622	5e-05	0.000300546
XLOC_027973	Mfsd2a	4:122946759-122961200	-2.13874	0.00045	0.00219775	-2.24492	5e-05	0.000300546
XLOC_038022	A230006K03Rik,RP23-227H18.1	7:61127995-61311721	-2.14014	0.00015	0.000839049	-2.89461	0.0001	0.000565839
XLOC_042378	Kif23	9:61917279-61946799	-2.14405	5e-05	0.000306704	-2.16767	5e-05	0.000300546
XLOC_012651	Ska3	14:57806560-57826163	-2.1629	5e-05	0.000306704	-2.11558	5e-05	0.000300546
XLOC_003454	Mtfr2	10:20347791-20361854	-2.16384	5e-05	0.000306704	-2.15334	5e-05	0.000300546
XLOC_027514	-	4:62479586-62479883	-2.16477	0.01385	0.0402955	-1.93641	0.0026	0.00982189
XLOC_029728	Kntc1	5:123749715-123821593	-2.16825	5e-05	0.000306704	-1.44412	5e-05	0.000300546
XLOC_012622	Gzme	14:56117618-56120671	-2.16956	5e-05	0.000306704	-1.32739	0.0003	0.00152457
XLOC_024578	Tm4sf1	3:57285610-57301988	-2.17263	5e-05	0.000306704	-2.64698	5e-05	0.000300546
XLOC_041769	Ucn2	9:108986009-108987164	-2.18506	0.0024	0.00926913	-1.84261	0.00515	0.0176675
XLOC_001132	Kif14	1:136466342-136531737	-2.18751	5e-05	0.000306704	-2.43444	5e-05	0.000300546
XLOC_006433	Birc5	11:117848901-117855743	-2.1898	5e-05	0.000306704	-2.68541	5e-05	0.000300546
XLOC_001491	Exo1	1:175880580-175913489	-2.19391	5e-05	0.000306704	-2.39715	5e-05	0.000300546
XLOC_006485	Slc16a3	11:120948479-120960868	-2.19712	5e-05	0.000306704	-1.70695	5e-05	0.000300546
XLOC_029259	Ereg	5:91051266-91093653	-2.19795	5e-05	0.000306704	-2.8968	5e-05	0.000300546
XLOC_023089	Noct	3:51224446-51251644	-2.20173	5e-05	0.000306704	-2.27373	5e-05	0.000300546
XLOC_005399	Flt4	11:49609262-49652739	-2.2073	5e-05	0.000306704	-2.18843	5e-05	0.000300546
XLOC_022076	Grem1	2:113746155-113758829	-2.21025	5e-05	0.000306704	-3.09071	5e-05	0.000300546
XLOC_020655	Tpx2	2:152847963-152895321	-2.21147	5e-05	0.000306704	-2.39953	5e-05	0.000300546
XLOC_006791	Hmmr	11:40701394-40733422	-2.21314	5e-05	0.000306704	-2.22431	5e-05	0.000300546
XLOC_001108	Ube2t	1:134962564-134974162	-2.2168	5e-05	0.000306704	-2.20963	5e-05	0.000300546
XLOC_011884	Pbk	14:65805836-65818065	-2.23604	5e-05	0.000306704	-2.53824	5e-05	0.000300546
XLOC_041328	Rbpms2	9:65629647-65660528	-2.23649	5e-05	0.000306704	-1.59822	5e-05	0.000300546
XLOC_006775	Spdl1	11:34809186-34833644	-2.23658	5e-05	0.000306704	-2.522	5e-05	0.000300546
XLOC_010691	Fgd3	13:49261543-49320311	-2.24425	5e-05	0.000306704	-1.85715	5e-05	0.000300546
XLOC_035906	Prc1	7:80293228-80324454	-2.24698	5e-05	0.000306704	-2.33174	5e-05	0.000300546
XLOC_022222	Bub1	2:127800271-127831865	-2.26348	5e-05	0.000306704	-2.23666	5e-05	0.000300546
XLOC_016004	Ptchd4	17:42310567-42511061	-2.26416	5e-05	0.000306704	-2.82793	5e-05	0.000300546
XLOC_039645	Asf1b	8:83955506-83970197	-2.26713	5e-05	0.000306704	-2.01629	5e-05	0.000300546
XLOC_043540	Dusp9	X:73639418-73643514	-2.27003	5e-05	0.000306704	-2.48004	5e-05	0.000300546
XLOC_000280	Il1rl1	1:40429569-40465415	-2.27898	5e-05	0.000306704	-1.56359	5e-05	0.000300546
XLOC_023611	-	3:96322912-96323252	-2.27996	0.00425	0.0150025	-1.87395	0.0034	0.0123533
XLOC_028652	2700038G22Rik	5:23850596-23858063	-2.28118	5e-05	0.000306704	-2.35623	5e-05	0.000300546
XLOC_018526	Adra2a	19:54045055-54048982	-2.29038	5e-05	0.000306704	-3.14637	5e-05	0.000300546
XLOC_028730	Cenpa	5:30666776-30678100	-2.29839	5e-05	0.000306704	-2.08576	5e-05	0.000300546
XLOC_008124	Rrm2	12:24708240-24714146	-2.32221	5e-05	0.000306704	-2.85992	5e-05	0.000300546
XLOC_030004	Nptx2	5:144545893-144557478	-2.32519	5e-05	0.000306704	-2.18626	5e-05	0.000300546
XLOC_009221	-	12:104608460-104609082	-2.33061	0.00865	0.0273002	-1.98037	0.0054	0.0184009
XLOC_017978	Lipg	18:74939321-74961263	-2.34772	5e-05	0.000306704	-2.04834	5e-05	0.000300546
XLOC_035041	-	7:19933825-19934174	-2.35112	0.00135	0.00564731	-1.87864	0.00095	0.00416764
XLOC_026406	Orc1	4:108579410-108619849	-2.35145	5e-05	0.000306704	-2.61234	5e-05	0.000300546
XLOC_041252	Sema7a	9:57940112-57962864	-2.35161	5e-05	0.000306704	-2.52184	5e-05	0.000300546
XLOC_004051	Phlda1	10:111506285-111508645	-2.35532	5e-05	0.000306704	-2.64628	5e-05	0.000300546
XLOC_017765	Cdc25c	18:34732980-34751560	-2.36864	5e-05	0.000306704	-1.82782	5e-05	0.000300546
XLOC_041381	Mns1	9:72438002-72492212	-2.37255	0.0007	0.00320017	-2.02281	0.00295	0.0109439
XLOC_005297	Kcnmb1	11:33629338-34098554	-2.3959	5e-05	0.000306704	-2.00199	5e-05	0.000300546
XLOC_001654	Nek2	1:191820369-191833050	-2.41237	5e-05	0.000306704	-2.23934	5e-05	0.000300546
XLOC_036151	Pde2a	7:101421690-101512829	-2.4218	5e-05	0.000306704	-1.13731	0.0009	0.00397467
XLOC_010895	Trip13	13:73911346-73960895	-2.43354	0.0001	0.000582134	-2.54381	5e-05	0.000300546
XLOC_021958	Cd44	2:102811140-102901924	-2.4476	5e-05	0.000306704	-2.45762	5e-05	0.000300546
XLOC_017784	Hbegf	18:36504928-36515805	-2.46054	5e-05	0.000306704	-2.64997	5e-05	0.000300546
XLOC_024204	Depdc1a	3:159495432-159529955	-2.46234	5e-05	0.000306704	-3.00952	5e-05	0.000300546
XLOC_030955	Prkg2	5:98929611-99037351	-2.46417	5e-05	0.000306704	-2.34993	5e-05	0.000300546
XLOC_004105	-	10:120688424-120702656	-2.46726	5e-05	0.000306704	-2.75225	5e-05	0.000300546
XLOC_027906	Cdc20	4:118428083-118437352	-2.46959	5e-05	0.000306704	-2.29772	5e-05	0.000300546
XLOC_015772	Wiz	17:32353820-32389409	-2.47237	0.0064	0.021178	-2.71452	0.00305	0.0112517
XLOC_001199	Ptgs2	1:150074423-150108227	-2.48123	5e-05	0.000306704	-2.76866	5e-05	0.000300546
XLOC_012819	Tnfsf11	14:78277444-78308043	-2.48877	5e-05	0.000306704	-2.30675	5e-05	0.000300546
XLOC_010879	Ube2ql1	13:69702834-69739897	-2.49787	5e-05	0.000306704	-1.99313	5e-05	0.000300546
XLOC_020986	Slco4a1	2:180456244-180474867	-2.50131	5e-05	0.000306704	-2.38149	5e-05	0.000300546
XLOC_023625	Ankrd34a	3:96596213-96599776	-2.50735	5e-05	0.000306704	-1.83379	5e-05	0.000300546
XLOC_027888	Kif2c	4:117159638-117189537	-2.51054	5e-05	0.000306704	-2.39845	5e-05	0.000300546
XLOC_041575	Pcolce2	9:95618910-95698096	-2.52714	5e-05	0.000306704	-2.02958	5e-05	0.000300546
XLOC_035146	Plaur	7:24462275-24475968	-2.54107	5e-05	0.000306704	-2.88598	5e-05	0.000300546
XLOC_036441	Plk1	7:122133040-122169878	-2.54914	5e-05	0.000306704	-2.58264	5e-05	0.000300546
XLOC_003499	Ctgf	10:24549440-24598683	-2.55398	5e-05	0.000306704	-2.1629	5e-05	0.000300546
XLOC_022678	Aurka	2:172356189-172370535	-2.57436	5e-05	0.000306704	-2.71409	5e-05	0.000300546
XLOC_014119	Rnd1	15:98663420-98677461	-2.58018	5e-05	0.000306704	-2.98878	5e-05	0.000300546
XLOC_013460	Troap	15:99074972-99083409	-2.64383	5e-05	0.000306704	-2.38176	5e-05	0.000300546
XLOC_041327	Pif1	9:65587159-65595967	-2.657	5e-05	0.000306704	-1.94981	5e-05	0.000300546
XLOC_010657	Gfod1	13:43195262-43304172	-2.6645	5e-05	0.000306704	-2.14574	5e-05	0.000300546
XLOC_014488	Tfrc	16:32608919-32632794	-2.6991	5e-05	0.000306704	-3.28475	5e-05	0.000300546
XLOC_024091	-	3:145102502-145106173	-2.71213	5e-05	0.000306704	-2.695	5e-05	0.000300546
XLOC_029409	Gm42793,Spp1	5:104435117-104441050	-2.71355	5e-05	0.000306704	-1.99192	5e-05	0.000300546
XLOC_003084	-	1:169037480-169047085	-2.71903	5e-05	0.000306704	-2.65763	5e-05	0.000300546
XLOC_042201	-	9:43928599-43947063	-2.72629	0.0007	0.00320017	-3.49709	5e-05	0.000300546
XLOC_018404	Cep55	19:38055024-38074538	-2.73426	5e-05	0.000306704	-2.89525	5e-05	0.000300546
XLOC_019920	-	2:75638054-75642976	-2.77517	5e-05	0.000306704	-2.76998	5e-05	0.000300546
XLOC_011038	Ccnb1	13:100778649-100786570	-2.78741	5e-05	0.000306704	-2.65744	5e-05	0.000300546
XLOC_012848	-	14:94263570-94273812	-2.81163	0.0028	0.0105794	-3.03816	0.00365	0.0131245
XLOC_019305	Gm37565	2:12697342-12713700	-2.87227	0.0021	0.00827514	-3.58074	5e-05	0.000300546
XLOC_007425	-	11:86811670-86866343	-2.92642	5e-05	0.000306704	-3.0747	5e-05	0.000300546
XLOC_012641	Gjb2	14:57098599-57104702	-2.93219	5e-05	0.000306704	-3.31767	5e-05	0.000300546
XLOC_029105	Nipal1	5:72647794-72671078	-2.97928	5e-05	0.000306704	-2.94206	5e-05	0.000300546
XLOC_009624	-	13:15900315-15908399	-2.98611	5e-05	0.000306704	-2.49918	5e-05	0.000300546
XLOC_041112	-	9:41814052-41837695	-3.01908	5e-05	0.000306704	-2.10072	5e-05	0.000300546
XLOC_018521	Dusp5	19:53529108-53542431	-3.04188	5e-05	0.000306704	-3.31815	5e-05	0.000300546
XLOC_015441	3300005D01Rik	17:5798656-5803240	-3.05045	5e-05	0.000306704	-2.69054	5e-05	0.000300546
XLOC_017139	Kcnk12	17:87745836-87797994	-3.05667	0.0017	0.00690727	-2.68584	0.00045	0.002186
XLOC_018931	Ankrd1	19:36111962-36120087	-3.12707	5e-05	0.000306704	-2.82117	5e-05	0.000300546
XLOC_028038	Gjb3	4:127325234-127330844	-3.15302	5e-05	0.000306704	-3.09229	5e-05	0.000300546
XLOC_010775	-	13:58458702-58458948	-3.19437	0.0007	0.00320017	-1.72828	0.0011	0.00470848
XLOC_026951	Nppb	4:147985787-147987205	-3.22526	5e-05	0.000306704	-1.96076	5e-05	0.000300546
XLOC_001235	Rgs16	1:153740348-153749324	-3.30282	5e-05	0.000306704	-3.6417	5e-05	0.000300546
XLOC_004935	-	10:120631918-120647415	-3.30973	0.0009	0.00398576	-2.92718	0.0007	0.00320492
XLOC_007529	2010300F17Rik	11:96464592-96759130	-3.36674	5e-05	0.000306704	-2.6485	5e-05	0.000300546
XLOC_032868	Tuba8	6:121210695-121226854	-3.53852	0.00135	0.00564731	-3.77449	0.00205	0.00798612
XLOC_024921	Ivl	3:92570901-92573735	-3.6918	0.00245	0.00944077	-2.21446	0.00055	0.00259454
XLOC_015200	-	16:51980425-51987218	-3.8108	0.00285	0.0107266	-2.19707	0.00085	0.00378548
XLOC_023483	Sprr2k	3:92432581-92433925	-3.93468	5e-05	0.000306704	-5.27162	5e-05	0.000300546
XLOC_034407	Gapdh	6:125145226-125166467	-4.12944	5e-05	0.000306704	-3.32643	5e-05	0.000300546
XLOC_031457	Serpine1	5:137061503-137072268	-4.42591	5e-05	0.000306704	-4.17247	5e-05	0.000300546

## Sheet: WT_CIZ1 null_CI
Supplementary Data Set 3
All transcription units significantly changed (-1>log2fc>1, q<0.05) in both WT and CIZ1-null PEFs upon the transition to quiescence by contact inhibition
gene_id	gene	locus	WT_CI_log2(foldchange)	WT_CI_p_value	WT_CI_q_value	CIZ1-null_CI_log2(foldchange)	CIZ1-null_CI_p_value	CIZ1-null_CI_q_value
XLOC_000048	Adhfe1	1:9547947-9631175	2.69321	0.01135	0.0351953	3.45283	0.00065	0.00270421
XLOC_000107	Pi15	1:17601798-17641081	3.336	5e-05	0.000299055	1.89172	5e-05	0.000269097
XLOC_000108	Crispld1	1:17676026-17805417	2.27381	5e-05	0.000299055	3.99109	5e-05	0.000269097
XLOC_000127	Efhc1	1:20951581-20990841	1.60431	0.00035	0.00174334	1.15963	0.01745	0.0453915
XLOC_000327	AC125167.1,Col3a1	1:45311423-45349706	2.43474	5e-05	0.000299055	2.99551	5e-05	0.000269097
XLOC_000364	Gm28177,Stat1,Stat4	1:51987147-52161865	1.39779	5e-05	0.000299055	2.20272	5e-05	0.000269097
XLOC_000392	Plcl1	1:55405880-55764805	1.14515	5e-05	0.000299055	1.55783	5e-05	0.000269097
XLOC_000406	Spats2l	1:57774161-57948394	1.40416	5e-05	0.000299055	1.74025	5e-05	0.000269097
XLOC_000430	Cdk15	1:59256905-59358147	2.92904	5e-05	0.000299055	3.21044	0.0004	0.00175494
XLOC_000471	Pard3b	1:61638823-62642284	1.66626	5e-05	0.000299055	1.13688	0.0062	0.0189617
XLOC_000558	Igfbp2	1:72824502-72852474	1.2729	5e-05	0.000299055	1.05529	5e-05	0.000269097
XLOC_000624	Kcne4	1:78791622-79224511	2.85816	5e-05	0.000299055	3.418	5e-05	0.000269097
XLOC_000640	Gm9747	1:82233055-82291617	1.58697	0.0004	0.00196153	1.60095	0.0007	0.00288566
XLOC_000679	Sp100,n-R5s215	1:85600377-85710044	1.96141	5e-05	0.000299055	2.31748	5e-05	0.000269097
XLOC_000768	Ackr3	1:90203979-90216751	1.62117	5e-05	0.000299055	1.66059	5e-05	0.000269097
XLOC_001002	Slc35f5	1:125560594-125595820	1.02174	5e-05	0.000299055	1.21751	5e-05	0.000269097
XLOC_001050	Rab7b	1:131688691-131715439	1.16392	5e-05	0.000299055	1.37097	5e-05	0.000269097
XLOC_001236	Gm28512,Rnasel	1:153749425-153764221	2.07533	5e-05	0.000299055	2.32042	5e-05	0.000269097
XLOC_001267	Angptl1	1:156804165-156939626	5.98259	0.0013	0.00552165	5.72565	0.00595	0.0182825
XLOC_001271	BC026585	1:157458576-157492638	1.44649	0.002	0.00801236	1.48817	0.00835	0.0244857
XLOC_001316	Dnm3os,Gm38304,Pigc	1:161942085-162479943	1.12996	5e-05	0.000299055	1.30013	5e-05	0.000269097
XLOC_001350	Dpt	1:164796643-164936775	3.97285	5e-05	0.000299055	4.17481	5e-05	0.000269097
XLOC_001364	Creg1	1:165763745-165775308	1.25455	0.00045	0.00216538	1.59594	5e-05	0.000269097
XLOC_001405	Cfap126	1:171113917-171126967	1.53982	0.00095	0.00420291	1.39039	0.0036	0.0119166
XLOC_001683	Cd34	1:194930404-195092249	1.85252	5e-05	0.000299055	2.64789	5e-05	0.000269097
XLOC_002028	Mfsd9	1:40771384-40790687	1.06144	0.00045	0.00216538	1.34922	0.00015	0.000729136
XLOC_002061	-	1:45360882-45374101	1.52013	5e-05	0.000299055	1.36193	5e-05	0.000269097
XLOC_002069	Gm5526,Slc40a1	1:45857178-45926523	2.5815	5e-05	0.000299055	1.9657	0.0001	0.000508143
XLOC_002296	Igfbp5	1:72857931-72874884	1.81371	5e-05	0.000299055	2.55291	5e-05	0.000269097
XLOC_002328	Glb1l,Gm27943	1:75171716-75210813	1.35918	0.00055	0.00258534	1.50483	0.00095	0.00378527
XLOC_002355	Scg2	1:79434668-79440120	5.34911	5e-05	0.000299055	5.49632	5e-05	0.000269097
XLOC_002362	Serpine2	1:79794196-79861180	1.38709	5e-05	0.000299055	1.37553	5e-05	0.000269097
XLOC_002370	Dock10	1:80501072-80758583	2.27442	5e-05	0.000299055	2.04813	5e-05	0.000269097
XLOC_002378	Irs1	1:82233055-82291617	1.13742	5e-05	0.000299055	1.15067	5e-05	0.000269097
XLOC_002397	Pid1	1:84036294-84364180	1.74302	5e-05	0.000299055	2.21615	5e-05	0.000269097
XLOC_002400	Dner	1:84369838-84696221	1.46556	0.00035	0.00174334	1.32599	0.0002	0.000946893
XLOC_002594	Cdh19	1:110887216-110977758	1.7507	5e-05	0.000299055	1.91736	5e-05	0.000269097
XLOC_002620	Gli2	1:118833969-119054189	1.11959	5e-05	0.000299055	1.28298	5e-05	0.000269097
XLOC_002639	Steap3	1:120190756-120272705	2.40087	5e-05	0.000299055	2.61544	5e-05	0.000269097
XLOC_002752	Prelp	1:133897050-133921414	1.94244	5e-05	0.000299055	2.05556	5e-05	0.000269097
XLOC_002808	Ptprc	1:138062860-138175708	2.6757	5e-05	0.000299055	1.68113	0.00745	0.0222245
XLOC_002888	Hmcn1	1:150562500-150993746	3.09227	5e-05	0.000299055	4.21806	5e-05	0.000269097
XLOC_002917	Npl	1:153503014-153550045	2.02184	0.00075	0.00340893	1.62881	0.0016	0.00593826
XLOC_002952	Tor3a	1:156653616-156674376	1.03795	5e-05	0.000299055	1.7959	5e-05	0.000269097
XLOC_003015	Fmo2	1:162874316-162898726	4.18489	5e-05	0.000299055	2.67556	0.00265	0.00919466
XLOC_003039	Sft2d2	1:165174125-165194438	1.48816	5e-05	0.000299055	2.04203	5e-05	0.000269097
XLOC_003109	Fcgr3	1:171051173-171064935	3.54236	5e-05	0.000299055	1.99902	0.0001	0.000508143
XLOC_003174	Ifi203,Mndal	1:173723429-173942730	2.4353	5e-05	0.000299055	2.0565	5e-05	0.000269097
XLOC_003177	Ifi205	1:174011997-174031810	1.1794	0.0012	0.00514183	1.41219	0.00175	0.00642042
XLOC_003186	Pld5	1:175962305-176275312	2.6152	5e-05	0.000299055	2.29928	5e-05	0.000269097
XLOC_003225	Adck3	1:179959983-180199602	2.54364	5e-05	0.000299055	1.29299	0.01785	0.0462118
XLOC_003355	Hsd11b1	1:193203037-193343878	2.66947	0.0007	0.00320414	2.50307	0.0045	0.014387
XLOC_003377	Plekhg1	10:3740363-3967303	1.98697	5e-05	0.000299055	2.34842	5e-05	0.000269097
XLOC_003426	Plagl1	10:13060503-13131694	2.74739	5e-05	0.000299055	2.83239	5e-05	0.000269097
XLOC_003427	Fuca2	10:13499539-13519035	1.72523	5e-05	0.000299055	1.4981	5e-05	0.000269097
XLOC_003481	Vnn1	10:23894687-23905343	1.24962	0.0005	0.00237823	1.59869	0.0001	0.000508143
XLOC_003510	Arhgap18	10:26753420-26918648	1.42746	5e-05	0.000299055	1.76893	0.0077	0.0228869
XLOC_003547	Lama4	10:38965514-39110188	1.6281	5e-05	0.000299055	1.70139	5e-05	0.000269097
XLOC_003575	Sesn1	10:41810160-41908424	1.57292	5e-05	0.000299055	1.90293	5e-05	0.000269097
XLOC_003613	Lilr4b,Lilrb4a	10:51480631-51496613	3.37875	5e-05	0.000299055	2.91942	5e-05	0.000269097
XLOC_003640	Smpdl3a	10:57794334-57811830	2.32963	5e-05	0.000299055	2.43699	5e-05	0.000269097
XLOC_003716	Fam13c	10:70440638-70655965	1.03159	5e-05	0.000299055	2.06014	5e-05	0.000269097
XLOC_003731	Rab36	10:75037057-75054748	1.4511	0.00015	0.000822372	1.66579	0.0019	0.00690502
XLOC_003742	Chchd10	10:75932581-75940672	2.59769	5e-05	0.000299055	3.80939	5e-05	0.000269097
XLOC_003761	Itgb2	10:77530251-77565708	2.86576	5e-05	0.000299055	2.37355	5e-05	0.000269097
XLOC_003796	Shc2	10:79617921-79639520	1.89174	0.00125	0.00532757	1.61049	0.00485	0.0153748
XLOC_003832	Apc2	10:80295964-80320537	1.88679	5e-05	0.000299055	1.84915	0.0121	0.0334819
XLOC_003863	Zfr2	10:81233154-81252123	1.97839	5e-05	0.000299055	4.00326	5e-05	0.000269097
XLOC_003868	Tbxa2r	10:81328606-81343266	1.51004	5e-05	0.000299055	1.8833	5e-05	0.000269097
XLOC_003877	Tle2	10:81572611-81590845	1.25446	5e-05	0.000299055	1.23138	0.00105	0.00413221
XLOC_003879	Ankrd24	10:81627846-81647610	1.23692	0.0026	0.0100722	1.58709	0.0001	0.000508143
XLOC_003908	Tcp11l2	10:84576173-84614359	1.2085	5e-05	0.000299055	1.64881	5e-05	0.000269097
XLOC_003923	Timp3	10:86055124-86498896	2.14424	5e-05	0.000299055	1.331	5e-05	0.000269097
XLOC_003935	Igf1	10:87826376-87937042	3.60859	5e-05	0.000299055	4.03787	5e-05	0.000269097
XLOC_003987	Dcn	10:97479499-97518162	5.09586	5e-05	0.000299055	4.7338	5e-05	0.000269097
XLOC_003989	Lum	10:97565500-97572704	5.41446	5e-05	0.000299055	5.96415	5e-05	0.000269097
XLOC_004124	Lrig3	10:125965196-126015359	1.07492	5e-05	0.000299055	1.17197	5e-05	0.000269097
XLOC_004136	Ddit3	10:127289695-127311786	1.1698	5e-05	0.000299055	2.05693	5e-05	0.000269097
XLOC_004168	Stat2	10:128270523-128293085	2.00152	5e-05	0.000299055	3.01025	5e-05	0.000269097
XLOC_004252	Cnksr3	10:7118866-7212237	1.83574	5e-05	0.000299055	2.02939	5e-05	0.000269097
XLOC_004333	Eya4	10:23102966-23350825	1.04953	5e-05	0.000299055	1.17818	5e-05	0.000269097
XLOC_004378	Rspo3	10:29453030-29535867	2.30181	5e-05	0.000299055	3.0021	5e-05	0.000269097
XLOC_004408	Marcks	10:37133374-37138920	2.01162	5e-05	0.000299055	2.15713	5e-05	0.000269097
XLOC_004409	5930403N24Rik	10:37139200-37151315	2.25073	5e-05	0.000299055	3.13233	5e-05	0.000269097
XLOC_004423	BC021785,G630090E17Rik	10:39944861-39986646	1.24733	0.00895	0.0286674	1.57721	0.00465	0.0148196
XLOC_004488	Man1a	10:53904787-54075796	1.52362	5e-05	0.000299055	1.61698	5e-05	0.000269097
XLOC_004529	2010107G23Rik	10:62107654-62143920	1.39515	0.00275	0.010584	1.35297	0.00635	0.0193662
XLOC_004554	Lrrtm3	10:63430097-65003667	1.92642	0.0043	0.0155515	2.78388	0.01575	0.0415969
XLOC_004590	Susd2	10:75634782-75644046	1.24332	0.00015	0.000822372	1.9497	5e-05	0.000269097
XLOC_004593	Gstt1	10:75783812-75798584	2.22473	5e-05	0.000299055	2.4718	5e-05	0.000269097
XLOC_004598	Mmp11	10:75923221-75932502	1.45276	5e-05	0.000299055	2.13862	5e-05	0.000269097
XLOC_004698	Gng7	10:80948623-81014945	1.85457	5e-05	0.000299055	2.25078	5e-05	0.000269097
XLOC_004749	Appl2	10:83600032-83648738	2.18053	5e-05	0.000299055	2.62673	5e-05	0.000269097
XLOC_004818	Cep83os	10:94673492-94688613	1.07942	0.0007	0.00320414	1.25558	0.0006	0.00251697
XLOC_004854	Tmtc2	10:105187662-105583874	1.39034	5e-05	0.000299055	1.4464	0.0012	0.00463484
XLOC_004862	Acss3	10:106933527-107123717	3.0507	5e-05	0.000299055	3.84712	5e-05	0.000269097
XLOC_004894	Lgr5	10:115450310-115587780	2.85294	5e-05	0.000299055	3.66477	5e-05	0.000269097
XLOC_004896	Kcnmb4	10:116417860-116475319	2.7216	5e-05	0.000299055	2.61921	0.00015	0.000729136
XLOC_004908	Lyz2	10:117277333-117282274	3.07736	5e-05	0.000299055	2.54844	5e-05	0.000269097
XLOC_004932	Irak3	10:120141647-120224917	1.85213	5e-05	0.000299055	1.51181	0.00025	0.00115564
XLOC_004949	-	10:122979377-122982337	1.01794	0.00385	0.0141649	1.43497	0.0013	0.00496981
XLOC_004961	2009-03-01	10:127055010-127060265	2.49656	5e-05	0.000299055	2.97703	5e-05	0.000269097
XLOC_004993	Coq10a	10:128362654-128370032	1.10098	5e-05	0.000299055	1.23242	5e-05	0.000269097
XLOC_004999	Myl6b	10:128494156-128498794	1.25151	0.0001	0.000569582	1.41868	0.0007	0.00288566
XLOC_005008	Ikzf4	10:128630842-128669024	2.15716	0.0003	0.00152612	1.60615	0.00725	0.0217069
XLOC_005072	Pik3ip1	11:3288873-3342971	1.10471	0.0003	0.00152612	1.77384	5e-05	0.000269097
XLOC_005118	Aebp1	11:5849494-5872161	1.36876	5e-05	0.000299055	1.254	5e-05	0.000269097
XLOC_005336	C1qtnf2	11:43474257-43491619	1.99721	5e-05	0.000299055	2.04849	5e-05	0.000269097
XLOC_005419	Adamts2	11:50599297-50807573	2.09425	5e-05	0.000299055	1.80489	5e-05	0.000269097
XLOC_005490	Gpx3	11:54902452-54910384	2.28831	5e-05	0.000299055	1.95376	5e-05	0.000269097
XLOC_005492	Gm2a	11:55097922-55113029	1.67462	5e-05	0.000299055	1.47031	5e-05	0.000269097
XLOC_005519	Igtp,Irgm2	11:58199555-58222782	1.98616	5e-05	0.000299055	3.12773	5e-05	0.000269097
XLOC_005592	Mfap4	11:61485430-61494406	4.08196	5e-05	0.000299055	4.45015	5e-05	0.000269097
XLOC_005608	2410006H16Rik	11:62602876-62604807	1.35331	5e-05	0.000299055	1.60287	5e-05	0.000269097
XLOC_005624	Pmp22	11:63128981-63159548	1.83835	5e-05	0.000299055	1.56527	5e-05	0.000269097
XLOC_005640	Tmem220	11:67025153-67035329	1.80002	0.00015	0.000822372	1.83684	0.0006	0.00251697
XLOC_005685	Chd3os	11:69340460-69342641	1.36077	0.0013	0.00552165	1.1842	0.01125	0.0315361
XLOC_005734	Rnf167	11:70644195-70651421	1.39169	0.0004	0.00196153	1.57219	0.0001	0.000508143
XLOC_005752	Xaf1	11:72301604-72313733	2.04362	5e-05	0.000299055	3.50306	5e-05	0.000269097
XLOC_005772	Shpk	11:73199459-73224519	1.25789	0.00065	0.00300865	1.28075	0.00065	0.00270421
XLOC_005823	Inpp5k	11:75630770-75648878	1.01812	5e-05	0.000299055	1.08918	0.00205	0.00736236
XLOC_005873	Unc119	11:78343481-78349164	1.08313	5e-05	0.000299055	1.37261	5e-05	0.000269097
XLOC_005904	Rhbdl3	11:80300869-80355955	1.94087	5e-05	0.000299055	2.30932	5e-05	0.000269097
XLOC_005908	Tmem98	11:80810174-80822033	1.27593	5e-05	0.000299055	1.43942	5e-05	0.000269097
XLOC_005918	Ccl11	11:82057822-82062955	3.28399	5e-05	0.000299055	3.28362	5e-05	0.000269097
XLOC_005920	Ccl8	11:82115184-82116799	4.56968	5e-05	0.000299055	3.27076	5e-05	0.000269097
XLOC_005928	Unc45b	11:82910549-82964855	7.02538	0.0054	0.0189167	5.36087	0.008	0.0236179
XLOC_005929	Slfn5	11:82910549-82964855	4.94301	5e-05	0.000299055	6.29055	5e-05	0.000269097
XLOC_005931	Slfn2	11:82999043-83070678	1.48502	5e-05	0.000299055	1.35844	0.00145	0.00544633
XLOC_005941	Rasl10b	11:83409136-83421039	2.3936	5e-05	0.000299055	1.7891	0.0005	0.00214204
XLOC_006001	Gm11492,Sept4	11:87566652-87590539	2.19594	5e-05	0.000299055	1.29412	0.001	0.00396041
XLOC_006033	Tmem100	11:90030347-90036602	1.62728	0.00125	0.00532757	1.71993	0.0015	0.00561162
XLOC_006155	Thra	11:98740637-98775333	1.62241	5e-05	0.000299055	1.68161	5e-05	0.000269097
XLOC_006163	Igfbp4	11:99040027-99054392	1.47982	5e-05	0.000299055	1.38352	5e-05	0.000269097
XLOC_006200	Naglu	11:101070011-101077775	1.70143	5e-05	0.000299055	2.07148	5e-05	0.000269097
XLOC_006222	Tmem106a	11:101582241-101591959	1.08457	0.00015	0.000822372	1.26538	0.00035	0.00155906
XLOC_006257	Fmnl1	11:103171020-103198901	2.62514	5e-05	0.000299055	2.4404	0.00025	0.00115564
XLOC_006282	Mrc2	11:105292642-105351139	1.12786	5e-05	0.000299055	1.74147	5e-05	0.000269097
XLOC_006440	C1qtnf1	11:118428112-118454995	1.7249	5e-05	0.000299055	2.37657	5e-05	0.000269097
XLOC_006449	Gaa	11:119267886-119285454	1.61986	5e-05	0.000299055	1.68402	5e-05	0.000269097
XLOC_006451	Slc26a11	11:119355556-119381079	1.25527	5e-05	0.000299055	1.08069	0.0002	0.000946893
XLOC_006452	Rnf213	11:119389954-119491298	1.03891	5e-05	0.000299055	1.99512	5e-05	0.000269097
XLOC_006526	Tcn2	11:3917191-3932159	1.28534	5e-05	0.000299055	1.34828	5e-05	0.000269097
XLOC_006586	Igfbp3	11:7206085-7214207	6.06144	5e-05	0.000299055	6.81638	5e-05	0.000269097
XLOC_006625	Plek	11:16971205-17079372	3.39784	5e-05	0.000299055	2.61488	0.0026	0.00904273
XLOC_006678	Ehbp1	11:22005824-22342292	1.20425	5e-05	0.000299055	1.05575	5e-05	0.000269097
XLOC_006764	Fgf18	11:33117025-33147828	4.82849	5e-05	0.000299055	5.67087	5e-05	0.000269097
XLOC_007130	Efnb3	11:69554091-69560205	2.30711	0.0007	0.00320414	1.87448	0.00195	0.00705153
XLOC_007138	Cd68	11:69664212-69666721	2.99274	5e-05	0.000299055	2.42156	5e-05	0.000269097
XLOC_007156	2810408A11Rik	11:69897351-69900987	1.05112	0.0116	0.0358888	1.76965	0.0013	0.00496981
XLOC_007194	6330403K07Rik	11:71031940-71033513	2.1372	5e-05	0.000299055	2.97298	5e-05	0.000269097
XLOC_007224	Ctns	11:73183566-73199052	1.34135	5e-05	0.000299055	1.91623	5e-05	0.000269097
XLOC_007263	Sgsm2	11:74849260-74897798	1.39207	5e-05	0.000299055	1.8339	5e-05	0.000269097
XLOC_007377	Slfn8	11:82999043-83070678	2.58453	5e-05	0.000299055	3.18438	5e-05	0.000269097
XLOC_007426	Ypel2	11:86936424-86993773	1.47858	5e-05	0.000299055	1.96123	5e-05	0.000269097
XLOC_007452	Scpep1	11:88905927-88955465	1.25437	5e-05	0.000299055	1.1384	5e-05	0.000269097
XLOC_007464	Hlf	11:90336535-90390895	1.65128	0.0111	0.0345302	4.98143	5e-05	0.000269097
XLOC_007501	Pdk2	11:95026212-95041374	1.06439	5e-05	0.000299055	1.4354	0.0001	0.000508143
XLOC_007510	Ngfr	11:95568817-95587735	1.94542	5e-05	0.000299055	1.29019	0.0001	0.000508143
XLOC_007563	Plxdc1	11:97922987-97986638	3.8077	5e-05	0.000299055	2.55279	5e-05	0.000269097
XLOC_007568	Fbxl20,Gm11632	11:98082532-98150447	1.01178	5e-05	0.000299055	1.28237	5e-05	0.000269097
XLOC_007704	Meox1	11:101877509-101894374	2.43841	5e-05	0.000299055	2.76833	5e-05	0.000269097
XLOC_007778	Cyb561	11:105933701-105953336	2.42374	5e-05	0.000299055	2.66876	5e-05	0.000269097
XLOC_007828	Abca8b	11:109932189-109995988	2.61551	5e-05	0.000299055	3.50062	5e-05	0.000269097
XLOC_007830	Abca9	11:110100109-110168567	3.10463	5e-05	0.000299055	3.60591	5e-05	0.000269097
XLOC_007904	Cygb	11:116645594-116668389	3.23376	5e-05	0.000299055	2.96754	5e-05	0.000269097
XLOC_007928	Lgals3bp	11:118392750-118402092	1.43781	5e-05	0.000299055	1.90723	5e-05	0.000269097
XLOC_007942	Sgsh	11:119307767-119355536	1.08076	5e-05	0.000299055	1.36198	5e-05	0.000269097
XLOC_007997	Rab40b	11:121356124-121388331	1.3698	0.00045	0.00216538	2.35582	5e-05	0.000269097
XLOC_008031	2810032G03Rik	12:5375833-5416631	1.89462	5e-05	0.000299055	2.26522	5e-05	0.000269097
XLOC_008174	Meox2	12:37108539-37179534	1.48102	5e-05	0.000299055	1.21868	0.0071	0.0213211
XLOC_008298	Dact1	12:71309859-71321660	1.46924	5e-05	0.000299055	1.88327	5e-05	0.000269097
XLOC_008354	Galnt16	12:80509950-80603896	1.03609	5e-05	0.000299055	1.21076	5e-05	0.000269097
XLOC_008406	Fos	12:85473889-85477273	3.36288	5e-05	0.000299055	2.12105	5e-05	0.000269097
XLOC_008409	Mfsd7c	12:85746538-85814856	2.38803	5e-05	0.000299055	2.18673	0.0001	0.000508143
XLOC_008504	Ifi27	12:103434210-103440240	1.11392	5e-05	0.000299055	1.65671	5e-05	0.000269097
XLOC_008558	Dlk1	12:109452822-109463336	2.65708	5e-05	0.000299055	1.54848	5e-05	0.000269097
XLOC_008560	Gm27300,Meg3,Mir1906-1,Mir770	12:109541000-109571741	1.04699	5e-05	0.000299055	1.53873	5e-05	0.000269097
XLOC_008729	Klhl29	12:5077211-5375710	1.6538	5e-05	0.000299055	1.42035	5e-05	0.000269097
XLOC_008732	Gdf7	12:8291019-8302417	1.84745	0.0001	0.000569582	3.01399	5e-05	0.000269097
XLOC_008761	Lpin1	12:16535635-16589808	1.26235	5e-05	0.000299055	1.85255	5e-05	0.000269097
XLOC_008765	Pqlc3	12:16988392-17000408	1.18562	5e-05	0.000299055	1.89552	5e-05	0.000269097
XLOC_008812	Cys1	12:24665625-24681813	2.81456	5e-05	0.000299055	3.47927	5e-05	0.000269097
XLOC_008815	Rnf144a	12:26306754-26415256	1.38712	5e-05	0.000299055	1.90646	5e-05	0.000269097
XLOC_008844	Hbp1	12:31654868-31950535	1.19512	5e-05	0.000299055	1.56513	5e-05	0.000269097
XLOC_008880	Lrrn3	12:41024089-41955588	1.61487	5e-05	0.000299055	2.10554	5e-05	0.000269097
XLOC_008938	Clec14a	12:58264719-58269258	2.09286	5e-05	0.000299055	2.38254	5e-05	0.000269097
XLOC_009031	Tmem229b	12:78961513-79007627	2.10912	5e-05	0.000299055	2.28287	0.0001	0.000508143
XLOC_009039	Zfp36l1	12:80107759-80113013	1.53227	5e-05	0.000299055	1.62722	5e-05	0.000269097
XLOC_009086	Aldh6a1	12:84409070-84451014	1.43855	5e-05	0.000299055	1.6276	5e-05	0.000269097
XLOC_009192	Ifi27l2a	12:103442166-103443680	1.31606	0.0003	0.00152612	2.06414	5e-05	0.000269097
XLOC_009253	Begain	12:109032182-109069239	1.89634	5e-05	0.000299055	2.34605	5e-05	0.000269097
XLOC_009295	Ahnak2	12:112772188-112802657	1.03137	5e-05	0.000299055	1.82703	5e-05	0.000269097
XLOC_009580	Akr1c14	13:4049010-4090706	3.06085	5e-05	0.000299055	3.32744	5e-05	0.000269097
XLOC_009653	Elmo1	13:20090550-20606528	3.58863	5e-05	0.000299055	3.79077	5e-05	0.000269097
XLOC_009747	Hist1h1c	13:23738807-23740367	1.05464	5e-05	0.000299055	1.00351	5e-05	0.000269097
XLOC_009803	Agtr1a	13:30336440-30382867	2.36214	5e-05	0.000299055	1.9959	0.0002	0.000946893
XLOC_009825	Serpinb9,Serpinb9d	13:33003249-33203129	1.25222	0.0003	0.00152612	1.39899	0.0017	0.00625449
XLOC_009866	Bmp6	13:38344997-38500125	2.10606	5e-05	0.000299055	2.32175	5e-05	0.000269097
XLOC_009891	Phactr1	13:42680622-43138526	1.83926	5e-05	0.000299055	2.01934	0.0001	0.000508143
XLOC_009902	Mylip	13:45389741-45412019	1.99732	5e-05	0.000299055	1.63169	5e-05	0.000269097
XLOC_009915	Rnf144b	13:47122719-47247991	1.27284	0.0001	0.000569582	1.16184	0.0006	0.00251697
XLOC_009927	Aspn	13:49421213-49652916	1.87335	5e-05	0.000299055	2.964	5e-05	0.000269097
XLOC_009929	Ogn	13:49421213-49652916	3.32064	5e-05	0.000299055	5.02241	5e-05	0.000269097
XLOC_009995	Tgfbi	13:56609366-56639430	1.95615	5e-05	0.000299055	1.92664	5e-05	0.000269097
XLOC_010005	Ntrk2	13:58806595-59133970	4.61637	5e-05	0.000299055	3.24497	5e-05	0.000269097
XLOC_010012	Dapk1	13:60601763-60763198	2.35425	5e-05	0.000299055	2.97755	5e-05	0.000269097
XLOC_010132	Arrdc3	13:80883207-80896037	1.15972	0.0003	0.00152612	1.04987	0.00085	0.00344123
XLOC_010177	Arsb	13:93771678-93943016	1.24382	5e-05	0.000299055	1.32827	5e-05	0.000269097
XLOC_010180	Lhfpl2	13:94057795-94195491	1.42818	5e-05	0.000299055	1.48713	5e-05	0.000269097
XLOC_010284	Slc38a9	13:112660765-112738743	1.07334	5e-05	0.000299055	1.00478	0.00015	0.000729136
XLOC_010296	BC067074	13:113293144-113379711	1.95362	5e-05	0.000299055	2.02118	0.00035	0.00155906
XLOC_010307	Emb	13:117218700-117274098	1.62321	5e-05	0.000299055	1.01258	5e-05	0.000269097
XLOC_010522	Hfe	13:23702033-23710854	1.82756	5e-05	0.000299055	1.79938	5e-05	0.000269097
XLOC_010596	Serpinb1a	13:32842091-32851197	1.77178	5e-05	0.000299055	3.49475	5e-05	0.000269097
XLOC_010614	Slc22a23	13:34178997-34345258	2.5715	5e-05	0.000299055	3.13491	5e-05	0.000269097
XLOC_010708	Sema4d	13:51701245-51794401	2.10714	5e-05	0.000299055	2.36258	5e-05	0.000269097
XLOC_010785	Gas1	13:60174404-60177624	2.69898	5e-05	0.000299055	3.33452	5e-05	0.000269097
XLOC_010791	Ctla2a	13:60934154-60936625	1.42613	5e-05	0.000299055	1.39198	5e-05	0.000269097
XLOC_010874	Adcy2	13:68620042-68999555	1.79899	5e-05	0.000299055	1.7194	5e-05	0.000269097
XLOC_010887	Irx1	13:71957920-71963764	1.02835	5e-05	0.000299055	1.06106	5e-05	0.000269097
XLOC_010917	Arsk	13:76060421-76098660	1.10328	5e-05	0.000299055	1.38278	5e-05	0.000269097
XLOC_010968	Thbs4	13:92751589-92795039	1.86646	5e-05	0.000299055	1.21296	0.0051	0.0160047
XLOC_010969	Cmya5	13:93040712-93144724	2.66432	5e-05	0.000299055	3.62974	5e-05	0.000269097
XLOC_010998	Hexb	13:97137936-97198357	1.48002	5e-05	0.000299055	1.68492	5e-05	0.000269097
XLOC_011045	Pik3r1	13:101680562-101768217	1.21242	5e-05	0.000299055	1.36232	5e-05	0.000269097
XLOC_011322	Il17rd	14:27038964-27107290	1.14338	5e-05	0.000299055	1.64002	5e-05	0.000269097
XLOC_011360	Ogdhl	14:32303650-32348305	1.72811	5e-05	0.000299055	2.24823	5e-05	0.000269097
XLOC_011367	Vstm4	14:32856755-32939487	3.72401	5e-05	0.000299055	3.19269	5e-05	0.000269097
XLOC_011375	Gdf10	14:33923586-33935280	4.51794	5e-05	0.000299055	4.40575	5e-05	0.000269097
XLOC_011764	Mmp14	14:54431477-54446570	1.01836	5e-05	0.000299055	1.01046	5e-05	0.000269097
XLOC_011791	Irf9,Rnf31	14:55591572-55610207	1.01922	5e-05	0.000299055	1.72943	5e-05	0.000269097
XLOC_011864	Ctsb	14:63122461-63177793	1.17495	5e-05	0.000299055	1.16101	5e-05	0.000269097
XLOC_011876	Kif13b	14:64631038-64809663	1.14557	5e-05	0.000299055	1.3517	5e-05	0.000269097
XLOC_011881	Zfp395	14:65358380-65398931	1.70454	5e-05	0.000299055	1.98374	5e-05	0.000269097
XLOC_011886	Clu	14:65968482-65981548	3.20687	5e-05	0.000299055	3.07269	5e-05	0.000269097
XLOC_011924	Hr	14:70551912-70573548	1.92496	0.0005	0.00237823	2.50305	0.001	0.00396041
XLOC_011940	Lcp1	14:75131100-75230842	2.62544	5e-05	0.000299055	2.22507	5e-05	0.000269097
XLOC_011954	Enox1	14:77156745-77721763	1.66104	5e-05	0.000299055	2.21539	5e-05	0.000269097
XLOC_012071	Itgbl1	14:123659946-124677127	3.03788	5e-05	0.000299055	3.58105	5e-05	0.000269097
XLOC_012236	Kcnma1	14:23289430-24004859	3.414	5e-05	0.000299055	4.03863	5e-05	0.000269097
XLOC_012286	Stab1	14:31130913-31168641	2.80503	0.00245	0.00957286	2.13683	0.0189	0.0484705
XLOC_012336	Fam213a	14:40993735-41013788	1.16658	5e-05	0.000299055	1.50801	5e-05	0.000269097
XLOC_012442	Txndc16	14:45133672-45281230	1.44509	5e-05	0.000299055	1.59104	5e-05	0.000269097
XLOC_012454	Bmp4	14:46379413-46390669	1.5251	5e-05	0.000299055	1.53173	5e-05	0.000269097
XLOC_012479	3632451O06Rik	14:49681014-49783402	1.14037	0.00015	0.000822372	1.72435	5e-05	0.000269097
XLOC_012579	Slc7a8	14:54722215-54781936	2.20703	5e-05	0.000299055	2.03716	5e-05	0.000269097
XLOC_012584	Efs	14:54916542-54929266	1.0117	5e-05	0.000299055	1.33375	5e-05	0.000269097
XLOC_012663	Phf11d	14:59347368-59365470	2.46706	5e-05	0.000299055	4.35969	5e-05	0.000269097
XLOC_012713	Scara3	14:65919363-65953998	1.18375	5e-05	0.000299055	1.30734	5e-05	0.000269097
XLOC_012785	Itm2b	14:73356047-73385336	1.11754	5e-05	0.000299055	1.39861	5e-05	0.000269097
XLOC_012792	Lrch1	14:74754598-74947877	1.09389	5e-05	0.000299055	1.13869	5e-05	0.000269097
XLOC_012824	Rgcc	14:79288755-79301645	1.30031	0.00035	0.00174334	1.96327	5e-05	0.000269097
XLOC_012841	Pcdh20	14:88464742-88471396	1.53147	5e-05	0.000299055	1.45556	0.00315	0.0106503
XLOC_012880	Ednrb	14:103814624-103844443	2.14319	5e-05	0.000299055	3.16165	5e-05	0.000269097
XLOC_012929	A330035P11Rik	14:122098383-122106974	1.17412	0.0037	0.0137131	1.55136	0.002	0.00720847
XLOC_012943	Sepp1	15:3268546-3280508	3.97826	5e-05	0.000299055	3.95483	5e-05	0.000269097
XLOC_012967	Lifr	15:7129558-7197489	1.44941	5e-05	0.000299055	1.05858	5e-05	0.000269097
XLOC_012984	Agxt2,Gm21973,Prlr	15:10177237-10410153	3.79317	5e-05	0.000299055	4.64999	5e-05	0.000269097
XLOC_012987	C1qtnf3	15:10952331-10980150	2.00478	5e-05	0.000299055	1.20524	5e-05	0.000269097
XLOC_013038	Sema5a	15:32244812-32696341	2.00811	5e-05	0.000299055	2.83279	5e-05	0.000269097
XLOC_013042	Cpq	15:33083128-33616712	1.34084	5e-05	0.000299055	1.61372	5e-05	0.000269097
XLOC_013051	Osr2	15:35296088-35303307	3.19778	5e-05	0.000299055	4.37853	5e-05	0.000269097
XLOC_013120	Nov	15:54745701-54754039	5.39354	5e-05	0.000299055	5.22601	5e-05	0.000269097
XLOC_013123	Col14a1	15:55307604-55520803	4.92472	5e-05	0.000299055	4.78942	5e-05	0.000269097
XLOC_013223	Grina	15:76246736-76249904	1.58342	5e-05	0.000299055	1.7581	5e-05	0.000269097
XLOC_013239	Kifc2	15:76660354-76668197	2.0297	0.00025	0.00129994	3.71195	0.00025	0.00115564
XLOC_013318	Csdc2	15:81936758-81950941	1.42483	5e-05	0.000299055	1.92705	5e-05	0.000269097
XLOC_013363	Fbln1	15:85205888-85286535	2.00689	5e-05	0.000299055	1.79564	5e-05	0.000269097
XLOC_013373	Ttc38	15:85832298-85858822	1.07629	0.00025	0.00129994	2.10887	5e-05	0.000269097
XLOC_013432	Pced1b	15:97244073-97385748	1.82293	0.0003	0.00152612	2.7458	0.0035	0.0116267
XLOC_013489	Mettl7a1	15:100303966-100314759	1.31871	5e-05	0.000299055	1.59216	5e-05	0.000269097
XLOC_013567	Nckap1l	15:103453824-103498800	2.44548	5e-05	0.000299055	2.32311	5e-05	0.000269097
XLOC_013575	AW549877	15:3981835-3995774	1.01763	5e-05	0.000299055	1.33496	5e-05	0.000269097
XLOC_013587	Egflam	15:7206119-7411381	2.87594	5e-05	0.000299055	1.93262	0.005	0.0157664
XLOC_013593	Slc1a3	15:8634123-8710764	1.74728	5e-05	0.000299055	1.89955	0.0004	0.00175494
XLOC_013633	Fbxl7	15:26540459-26895941	1.17497	5e-05	0.000299055	1.60719	5e-05	0.000269097
XLOC_013637	Fam105a	15:27655070-27681546	1.06435	0.0015	0.00626942	1.12533	0.00285	0.00978241
XLOC_013654	Tspyl5	15:33683875-33687883	1.64552	0.00015	0.000822372	2.06502	0.0001	0.000508143
XLOC_013680	Gm15941,Ncald	15:37366174-37792570	1.65116	5e-05	0.000299055	1.35075	0.0001	0.000508143
XLOC_013703	Angpt1	15:42424680-42704616	1.82308	5e-05	0.000299055	2.411	5e-05	0.000269097
XLOC_013704	Rspo2	15:43020719-43171195	2.24499	5e-05	0.000299055	2.57467	5e-05	0.000269097
XLOC_013743	Sntb1	15:55636397-55906949	1.59888	0.0003	0.00152612	2.08498	0.0025	0.00873434
XLOC_013762	Mtss1	15:58941243-59082067	1.54983	5e-05	0.000299055	1.84469	5e-05	0.000269097
XLOC_013861	Naprt	15:75890963-75894481	1.0468	0.001	0.00440123	1.72929	5e-05	0.000269097
XLOC_013870	Nrbp2	15:76085538-76091612	1.24459	5e-05	0.000299055	1.89969	5e-05	0.000269097
XLOC_013913	Foxred2	15:77940521-77956722	1.38457	5e-05	0.000299055	2.31167	5e-05	0.000269097
XLOC_013923	C1qtnf6	15:78523345-78529630	1.31756	5e-05	0.000299055	1.51128	5e-05	0.000269097
XLOC_013926	Rac2	15:78559168-78572783	2.88204	5e-05	0.000299055	1.85316	0.0011	0.00430442
XLOC_013935	1700088E04Rik	15:79108789-79141253	2.09836	0.00205	0.00819579	1.92658	0.01445	0.0387413
XLOC_013936	Sox10	15:79154912-79165235	1.58876	0.00035	0.00174334	1.73469	0.0008	0.00325894
XLOC_013953	Cbx6,Npcd,Nptxr	15:79786351-79834688	1.17391	5e-05	0.000299055	1.03529	5e-05	0.000269097
XLOC_013954	Cbx7	15:79891658-79971119	1.7273	0.01	0.0315481	2.53218	0.00245	0.00858712
XLOC_013985	Naga	15:82329531-82338874	1.64655	5e-05	0.000299055	2.28796	5e-05	0.000269097
XLOC_013987	Cyp2d22	15:82370222-82380287	2.1681	5e-05	0.000299055	2.17812	5e-05	0.000269097
XLOC_014006	A4galt	15:83226725-83257605	2.03858	5e-05	0.000299055	3.44996	5e-05	0.000269097
XLOC_014058	Arsa	15:89472475-89484847	1.45138	5e-05	0.000299055	1.57204	5e-05	0.000269097
XLOC_014075	Prickle1	15:93498972-93595891	1.81321	5e-05	0.000299055	1.76281	5e-05	0.000269097
XLOC_014082	Nell2	15:95219450-95528706	1.54916	5e-05	0.000299055	2.12319	5e-05	0.000269097
XLOC_014096	Amigo2	15:97244073-97385748	1.58903	5e-05	0.000299055	1.62402	0.00015	0.000729136
XLOC_014158	Pou6f1	15:100575317-100600414	1.18925	0.00015	0.000822372	1.43135	5e-05	0.000269097
XLOC_014194	Csad	15:102176997-102215618	1.53057	5e-05	0.000299055	1.87038	0.00015	0.000729136
XLOC_014294	Snx29	16:11322904-11759097	1.28168	5e-05	0.000299055	1.48415	0.00115	0.00446938
XLOC_014324	Cebpd	16:15887272-16146851	1.95813	5e-05	0.000299055	1.7678	5e-05	0.000269097
XLOC_014346	P2rx6	16:17561884-17577800	1.71353	0.0015	0.00626942	2.51854	0.00125	0.00480389
XLOC_014362	Arvcf	16:18348181-18479073	1.8219	0.00045	0.00216538	1.65837	0.00385	0.0126041
XLOC_014382	Klhl24	16:20097537-20129223	1.72079	5e-05	0.000299055	2.17611	5e-05	0.000269097
XLOC_014402	Chrd	16:20725157-20742384	1.62152	5e-05	0.000299055	2.26669	5e-05	0.000269097
XLOC_014405	Ephb3	16:21204754-21223305	1.75001	5e-05	0.000299055	2.06754	5e-05	0.000269097
XLOC_014438	Rtp4	16:23601640-23614222	2.30758	5e-05	0.000299055	4.04335	5e-05	0.000269097
XLOC_014460	Fam43a	16:30599722-30602797	1.56079	5e-05	0.000299055	1.57921	5e-05	0.000269097
XLOC_014506	Heg1	16:33684465-33819934	1.50549	5e-05	0.000299055	1.53061	5e-05	0.000269097
XLOC_014519	Parp9	16:35926510-36039109	1.32661	0.00085	0.00380251	2.35988	5e-05	0.000269097
XLOC_014562	B4galt4	16:38742263-38769049	1.46451	5e-05	0.000299055	1.2534	5e-05	0.000269097
XLOC_014635	Abi3bp	16:56477822-56690135	3.01795	5e-05	0.000299055	4.02189	5e-05	0.000269097
XLOC_014663	Pros1	16:62854306-62929346	1.47051	5e-05	0.000299055	1.55266	5e-05	0.000269097
XLOC_014672	1700010K23Rik	16:66600638-67620908	2.21755	0.00375	0.0138569	4.27943	0.0009	0.00360357
XLOC_014688	Mir99ahg	16:77236316-77691456	1.3937	0.0016	0.00662433	2.04297	0.0002	0.000946893
XLOC_014812	Bace2	16:97356548-97439169	1.44949	0.0007	0.00320414	1.6752	0.01315	0.0358723
XLOC_014814	Mx2	16:97535307-97560900	2.98051	5e-05	0.000299055	4.74984	5e-05	0.000269097
XLOC_014917	Fgd4	16:16416916-16600549	1.62445	5e-05	0.000299055	1.29378	0.00035	0.00155906
XLOC_015003	-	16:21331899-21333373	1.03998	0.00145	0.00608473	1.32833	0.0006	0.00251697
XLOC_015005	Ehhadh	16:21761286-21787844	1.12999	0.0005	0.00237823	1.06756	0.0019	0.00690502
XLOC_015034	Cldn1	16:26356641-26371852	1.22758	5e-05	0.000299055	2.88263	5e-05	0.000269097
XLOC_015062	Apod	16:31296191-31314827	4.64694	5e-05	0.000299055	5.01005	5e-05	0.000269097
XLOC_015074	Nrros	16:32142784-32165594	1.5272	0.00805	0.0262919	1.41384	0.0123	0.0339208
XLOC_015103	Parp14	16:35832873-35871544	1.37041	5e-05	0.000299055	2.27004	5e-05	0.000269097
XLOC_015104	Dtx3l	16:35926510-36039109	1.04799	0.0144	0.0429507	1.66831	0.00505	0.0158858
XLOC_015165	Boc	16:44485044-44558897	1.47546	5e-05	0.000299055	1.23361	5e-05	0.000269097
XLOC_015275	Epha3	16:63538574-63864166	1.19679	5e-05	0.000299055	1.53336	5e-05	0.000269097
XLOC_015291	Robo2	16:73892305-74411825	4.09464	5e-05	0.000299055	3.94084	5e-05	0.000269097
XLOC_015323	Adamts1	16:85793826-85803113	1.65598	5e-05	0.000299055	2.3047	5e-05	0.000269097
XLOC_015326	Adamts5	16:85858169-85903423	1.80442	5e-05	0.000299055	2.2418	5e-05	0.000269097
XLOC_015403	Erg	16:95359168-95586646	1.5695	0.00035	0.00174334	2.5691	5e-05	0.000269097
XLOC_015477	Park2	17:10840362-12063361	1.36751	0.0088	0.0283001	2.80386	0.0001	0.000508143
XLOC_015505	Smoc2	17:14279505-14404790	1.28893	5e-05	0.000299055	1.76356	5e-05	0.000269097
XLOC_015506	-	17:14546407-14600963	1.76841	5e-05	0.000299055	1.8875	0.0003	0.00136132
XLOC_015625	Abca3	17:24264258-24414542	1.41683	5e-05	0.000299055	1.7138	5e-05	0.000269097
XLOC_015690	Crebrf	17:26715649-26776635	2.18805	5e-05	0.000299055	1.90595	0.0001	0.000508143
XLOC_015742	Pi16	17:29318876-29329413	3.66741	5e-05	0.000299055	4.06401	0.008	0.0236179
XLOC_015775	Cyp4f17	17:32506147-32531043	1.03716	5e-05	0.000299055	1.37401	5e-05	0.000269097
XLOC_015801	Tapbp,Zbtb22	17:33915898-33929290	1.09781	5e-05	0.000299055	1.03502	5e-05	0.000269097
XLOC_015809	Col11a2	17:34039413-34066685	1.87926	0.00045	0.00216538	2.69971	5e-05	0.000269097
XLOC_015818	Tap1	17:34181987-34197225	1.11046	5e-05	0.000299055	1.88211	5e-05	0.000269097
XLOC_015838	Tnxb	17:34660407-34804561	3.14914	5e-05	0.000299055	2.90695	5e-05	0.000269097
XLOC_015845	Neu1	17:34931252-34935953	1.493	5e-05	0.000299055	1.56845	5e-05	0.000269097
XLOC_015872	H2-Q1,H2-Q4	17:35320404-35385434	1.28518	5e-05	0.000299055	1.39082	5e-05	0.000269097
XLOC_015950	H2-M3	17:37270219-37274501	1.09963	0.00055	0.00258534	1.07521	0.0021	0.00751926
XLOC_016016	Enpp5	17:44076557-44086567	2.43713	5e-05	0.000299055	2.84504	5e-05	0.000269097
XLOC_016064	Tfeb	17:47737029-47792419	1.11538	0.00145	0.00608473	1.10823	0.00195	0.00705153
XLOC_016074	Trem2	17:48346400-48354147	2.80814	5e-05	0.000299055	2.40567	5e-05	0.000269097
XLOC_016139	Adgre1	17:57358685-57483529	2.57258	5e-05	0.000299055	2.58833	5e-05	0.000269097
XLOC_016161	Lama1	17:67697244-67822645	1.94953	5e-05	0.000299055	3.01443	5e-05	0.000269097
XLOC_016181	Clip4	17:71781946-71863830	1.4915	0.0002	0.00106186	1.18606	0.00635	0.0193662
XLOC_016223	Tmem178	17:80944631-81001816	2.81197	5e-05	0.000299055	1.87082	0.0022	0.00782388
XLOC_016318	Fndc1	17:7736374-7827341	1.37614	0.00015	0.000822372	1.97118	5e-05	0.000269097
XLOC_016366	Thbs2	17:14665499-14694698	1.52002	5e-05	0.000299055	1.81552	5e-05	0.000269097
XLOC_016456	Flywch2	17:23771840-23786224	1.5924	0.00075	0.00340893	1.79365	0.00315	0.0106503
XLOC_016498	Gnptg	17:25188396-25240128	1.41127	5e-05	0.000299055	1.30071	5e-05	0.000269097
XLOC_016597	Notch3	17:32113428-32166880	1.08894	5e-05	0.000299055	1.8665	5e-05	0.000269097
XLOC_016612	Cyp4f13	17:32924687-32947402	1.17965	0.0001	0.000569582	1.25365	0.00185	0.00674763
XLOC_016636	H2-K1	17:33996016-34000333	1.03998	5e-05	0.000299055	1.31347	5e-05	0.000269097
XLOC_016665	C4b	17:34660407-34804561	3.62156	5e-05	0.000299055	3.51604	0.0001	0.000508143
XLOC_016674	C2,Cfb,Gm20547	17:34856373-34898265	3.32386	5e-05	0.000299055	3.11929	5e-05	0.000269097
XLOC_016724	H2-T23	17:35994452-36042747	1.37258	0.0003	0.00152612	1.84884	0.00365	0.0120639
XLOC_016842	Slc25a27	17:43641641-43667171	1.21118	0.0012	0.00514183	1.62137	0.0007	0.00288566
XLOC_016914	Gm36931,Satb1	17:51736186-51834723	1.18204	0.0005	0.00237823	1.21089	0.00105	0.00413221
XLOC_016967	Nrtn	17:56751324-56757544	3.40798	0.00265	0.0102368	2.96295	0.0084	0.0246048
XLOC_016977	Slc25a23	17:57041774-57065918	2.73936	5e-05	0.000299055	2.39734	5e-05	0.000269097
XLOC_016983	C3	17:57203969-57228136	3.32996	5e-05	0.000299055	2.17197	0.00655	0.0198698
XLOC_017026	Arhgap28	17:67842705-68005003	1.21808	5e-05	0.000299055	1.89959	5e-05	0.000269097
XLOC_017056	Xdh	17:73883907-73950182	2.67836	5e-05	0.000299055	1.80699	5e-05	0.000269097
XLOC_017171	Svil	18:4920325-5119299	1.07636	5e-05	0.000299055	1.25599	5e-05	0.000269097
XLOC_017189	Fzd8	18:9212166-9218125	1.32681	5e-05	0.000299055	1.65419	5e-05	0.000269097
XLOC_017191	Colec12	18:9707647-9877995	1.28552	5e-05	0.000299055	1.1105	5e-05	0.000269097
XLOC_017251	Mapre2	18:23752332-23893861	1.23546	5e-05	0.000299055	1.29011	5e-05	0.000269097
XLOC_017259	Mocos	18:24653479-24701556	1.44241	5e-05	0.000299055	1.77369	5e-05	0.000269097
XLOC_017306	Egr1,Kdm3b	18:34758905-34864984	1.72176	5e-05	0.000299055	1.35739	0.00365	0.0120639
XLOC_017428	Prr16	18:51117367-51419361	1.90966	5e-05	0.000299055	2.01269	5e-05	0.000269097
XLOC_017436	Sncaip	18:52767708-52916015	2.60158	5e-05	0.000299055	1.93307	5e-05	0.000269097
XLOC_017465	Slc27a6	18:58555715-58613468	3.06666	5e-05	0.000299055	3.37068	5e-05	0.000269097
XLOC_017466	Isoc1	18:58652933-58680567	1.96286	5e-05	0.000299055	2.44916	5e-05	0.000269097
XLOC_017472	F830016B08Rik,Gm4951	18:60212047-60310113	4.1971	5e-05	0.000299055	6.0503	5e-05	0.000269097
XLOC_017477	Iigp1	18:60376028-60392627	3.35627	5e-05	0.000299055	5.79077	5e-05	0.000269097
XLOC_017484	Arsi	18:60911710-60919606	2.07476	5e-05	0.000299055	2.25701	5e-05	0.000269097
XLOC_017630	Map3k8	18:4331326-4353015	2.06757	5e-05	0.000299055	2.30416	5e-05	0.000269097
XLOC_017633	Zfp438	18:5209959-5334818	1.14523	0.0001	0.000569582	1.08177	0.00285	0.00978241
XLOC_017643	Mkx	18:6910458-7004780	2.07348	5e-05	0.000299055	1.25611	0.01705	0.0445455
XLOC_017680	Osbpl1a	18:12755313-12941841	1.0505	5e-05	0.000299055	1.00203	5e-05	0.000269097
XLOC_017683	Zfp521	18:13676530-13972808	1.45887	5e-05	0.000299055	1.83259	5e-05	0.000269097
XLOC_017753	Nrep	18:33437017-33472448	1.6181	5e-05	0.000299055	1.61753	5e-05	0.000269097
XLOC_017787	Cd14	18:36725073-36726736	1.64499	5e-05	0.000299055	1.13039	0.00635	0.0193662
XLOC_017814	Gnpda1	18:38327557-38339003	1.18706	0.00015	0.000822372	1.65422	5e-05	0.000269097
XLOC_017858	Cdo1	18:46713199-46728547	1.30241	5e-05	0.000299055	1.46374	5e-05	0.000269097
XLOC_017878	Zfp608	18:54888044-55079414	1.1676	5e-05	0.000299055	1.61804	5e-05	0.000269097
XLOC_017891	Fbn2	18:58008601-58221885	2.51913	5e-05	0.000299055	3.18827	5e-05	0.000269097
XLOC_017932	Atp8b1	18:64528978-64661000	1.22525	5e-05	0.000299055	1.38301	5e-05	0.000269097
XLOC_017961	Poli	18:70508616-70530620	1.32036	5e-05	0.000299055	1.52205	5e-05	0.000269097
XLOC_017996	Setbp1	18:78750379-79110424	1.85186	5e-05	0.000299055	2.06928	5e-05	0.000269097
XLOC_018044	Cpt1a	19:3322700-3385732	1.50842	5e-05	0.000299055	1.41008	5e-05	0.000269097
XLOC_018050	Unc93b1	19:3935033-3949341	1.26499	5e-05	0.000299055	1.44217	5e-05	0.000269097
XLOC_018074	Ctsf	19:4855128-4860912	2.05625	5e-05	0.000299055	2.14514	5e-05	0.000269097
XLOC_018096	Ap5b1	19:5567673-5574517	1.15399	0.0002	0.00106186	1.84341	5e-05	0.000269097
XLOC_018102	Ltbp3	19:5740903-5771401	1.00505	5e-05	0.000299055	1.23062	5e-05	0.000269097
XLOC_018125	Cdc42bpg	19:6306231-6325657	1.13835	5e-05	0.000299055	1.26054	5e-05	0.000269097
XLOC_018162	Lrrn4cl	19:8809033-8897890	2.78182	0.00085	0.00380251	3.72997	0.0137	0.0370947
XLOC_018180	Rab3il1	19:10001668-10038675	2.69127	5e-05	0.000299055	3.95394	5e-05	0.000269097
XLOC_018207	Ms4a4d	19:11536785-11558514	1.64064	5e-05	0.000299055	1.50446	5e-05	0.000269097
XLOC_018227	Mpeg1	19:12460742-12465284	3.47296	5e-05	0.000299055	2.79914	5e-05	0.000269097
XLOC_018302	Aldh1a1	19:20492567-20643530	3.7268	5e-05	0.000299055	3.19424	5e-05	0.000269097
XLOC_018321	Apba1	19:23758803-23949597	2.01334	5e-05	0.000299055	2.47186	5e-05	0.000269097
XLOC_018331	Dmrt2	19:25672375-25679010	1.99534	5e-05	0.000299055	3.21165	5e-05	0.000269097
XLOC_018332	Smarca2	19:26605049-26823907	1.38902	5e-05	0.000299055	1.74624	5e-05	0.000269097
XLOC_018348	Cd274	19:29367454-29388095	1.05262	0.0075	0.0248111	1.60512	0.0007	0.00288566
XLOC_018352	Il33	19:29925113-29960718	4.64625	5e-05	0.000299055	3.68543	5e-05	0.000269097
XLOC_018376	Fas	19:34290658-34327770	1.50548	5e-05	0.000299055	1.43029	5e-05	0.000269097
XLOC_018380	Ifit2,Ifit3	19:34550601-34588902	3.59471	5e-05	0.000299055	5.49696	5e-05	0.000269097
XLOC_018381	Ifit3b	19:34592887-34662421	2.92491	0.00055	0.00258534	4.39239	0.01245	0.0342767
XLOC_018382	Ifit1	19:34592887-34662421	3.13638	5e-05	0.000299055	4.42329	5e-05	0.000269097
XLOC_018410	Plce1	19:38481108-38785030	1.3025	0.0005	0.00237823	2.286	5e-05	0.000269097
XLOC_018442	4933411K16Rik,Hoga1	19:42045518-42071122	1.93873	0.0005	0.00237823	2.18208	0.00015	0.000729136
XLOC_018498	Cnnm2	19:46761592-47025327	1.17584	0.00335	0.0125803	1.82153	0.00125	0.00480389
XLOC_018518	Add3	19:53140439-53247611	1.14774	5e-05	0.000299055	1.12515	5e-05	0.000269097
XLOC_018540	Adrb1	19:56722371-56724862	2.66047	0.0001	0.000569582	1.60091	0.00045	0.00195209
XLOC_018615	Peli3	19:4929630-4943127	1.57901	0.0013	0.00552165	1.88029	0.00155	0.00577723
XLOC_018633	Snx32	19:5495275-5510690	1.84288	5e-05	0.000299055	2.0261	5e-05	0.000269097
XLOC_018643	Malat1	19:5795581-5802672	1.12683	0.0009	0.00400121	1.12553	0.00055	0.00232959
XLOC_018679	Dnajc4,Vegfb	19:6982472-6992587	1.1695	5e-05	0.000299055	1.33064	5e-05	0.000269097
XLOC_018754	Ms4a7	19:11315497-11336146	3.99974	5e-05	0.000299055	3.25714	0.0001	0.000508143
XLOC_018851	Gda	19:21391306-21473445	2.21919	5e-05	0.000299055	2.35954	5e-05	0.000269097
XLOC_018865	Pgm5	19:24674007-24862374	3.51815	5e-05	0.000299055	4.59997	5e-05	0.000269097
XLOC_018901	Prkg1	19:30564486-31765033	1.22327	5e-05	0.000299055	1.19101	5e-05	0.000269097
XLOC_018919	Ch25h	19:34473785-34481546	1.94238	5e-05	0.000299055	1.60067	5e-05	0.000269097
XLOC_018920	Lipa	19:34492317-34527474	1.66379	5e-05	0.000299055	1.93483	5e-05	0.000269097
XLOC_018934	Ppp1r3c	19:36731736-36736653	3.21646	5e-05	0.000299055	4.65431	5e-05	0.000269097
XLOC_018967	Pik3ap1	19:41272033-41385092	2.69475	5e-05	0.000299055	2.11778	0.0001	0.000508143
XLOC_019074	Ablim1	19:57032732-57314919	1.80987	5e-05	0.000299055	2.31332	5e-05	0.000269097
XLOC_019078	Gfra1	19:58204138-58456212	2.31979	5e-05	0.000299055	2.36128	5e-05	0.000269097
XLOC_019102	Sfxn4	19:60837276-60861479	1.52997	0.00705	0.0235861	1.9038	0.0018	0.00658543
XLOC_019135	Phyh	2:4918893-4938731	1.27837	5e-05	0.000299055	2.23477	5e-05	0.000269097
XLOC_019139	Ccdc3	2:5137748-5233039	2.33329	5e-05	0.000299055	2.32544	5e-05	0.000269097
XLOC_019323	Cacnb2	2:14603087-14988811	2.11499	5e-05	0.000299055	1.7046	5e-05	0.000269097
XLOC_019331	Arl5b	2:14990234-15082456	1.166	5e-05	0.000299055	1.10901	0.00015	0.000729136
XLOC_019341	Plxdc2	2:16355776-16761699	1.04543	5e-05	0.000299055	1.36747	5e-05	0.000269097
XLOC_019366	Etl4	2:19909779-20810756	1.69344	5e-05	0.000299055	2.0856	5e-05	0.000269097
XLOC_019435	Abca2	2:25428665-25448540	1.387	5e-05	0.000299055	1.78684	5e-05	0.000269097
XLOC_019474	Adamtsl2	2:27079378-27108981	3.58441	5e-05	0.000299055	3.11992	0.00015	0.000729136
XLOC_019513	Cercam	2:29868722-29882840	1.2393	5e-05	0.000299055	1.93947	5e-05	0.000269097
XLOC_019570	Fam102a	2:32535324-32569756	1.95565	5e-05	0.000299055	1.52128	0.0005	0.00214204
XLOC_019680	Olfml2a	2:38928603-38963872	1.99202	5e-05	0.000299055	1.76253	5e-05	0.000269097
XLOC_019717	Acvr2a	2:48814108-49325405	1.17384	0.0001	0.000569582	1.74909	5e-05	0.000269097
XLOC_019910	Hoxd8	2:74703247-74762896	1.41842	5e-05	0.000299055	1.55909	5e-05	0.000269097
XLOC_019911	Gm28230,Hoxd3,Hoxd4,Mir10b	2:74703247-74762896	1.6769	0.00135	0.00570554	1.62139	0.0004	0.00175494
XLOC_019989	Ypel4	2:84734057-84741178	2.24967	0.01585	0.0464213	3.39761	0.0019	0.00690502
XLOC_019990	Ube2l6	2:84798807-84810335	1.44478	5e-05	0.000299055	1.35771	5e-05	0.000269097
XLOC_020187	Pamr1	2:102550011-102643041	3.98838	5e-05	0.000299055	4.7975	5e-05	0.000269097
XLOC_020200	Lmo2	2:103957985-104063240	2.92312	0.00575	0.019902	3.26368	0.00195	0.00705153
XLOC_020375	B2m,Trim69	2:122120107-122186189	1.08416	5e-05	0.000299055	1.39871	5e-05	0.000269097
XLOC_020379	Sord	2:122234748-122265340	1.54244	5e-05	0.000299055	1.57981	5e-05	0.000269097
XLOC_020402	Galk2	2:125830303-126152004	1.01407	0.0045	0.0161845	1.07664	0.0175	0.0454854
XLOC_020436	Fbln7	2:128862980-128897426	5.00201	5e-05	0.000299055	3.29017	5e-05	0.000269097
XLOC_020447	Sirpa	2:129592834-129632228	1.87756	5e-05	0.000299055	1.79098	5e-05	0.000269097
XLOC_020459	Ebf4	2:130295139-130370722	1.89046	5e-05	0.000299055	2.01379	5e-05	0.000269097
XLOC_020525	Ism1	2:139256875-139764407	2.0969	0.0001	0.000569582	2.12872	0.0001	0.000508143
XLOC_020561	Slc24a3	2:145167572-145642300	1.39679	5e-05	0.000299055	1.88751	0.0001	0.000508143
XLOC_020564	BC039771,Rin2	2:145675366-145887784	1.98218	5e-05	0.000299055	1.98868	5e-05	0.000269097
XLOC_020830	Ctsa	2:164830731-164857711	1.17718	5e-05	0.000299055	1.36006	5e-05	0.000269097
XLOC_020881	Tshz2	2:169632690-170073405	1.85844	5e-05	0.000299055	1.45533	5e-05	0.000269097
XLOC_020972	Cdh4	2:179442430-179899373	2.69247	5e-05	0.000299055	2.20604	0.00785	0.0232747
XLOC_021053	Dhtkd1	2:5895509-5942792	1.32969	0.0003	0.00152612	1.81528	5e-05	0.000269097
XLOC_021212	Dpp7	2:25352275-25356359	1.32425	5e-05	0.000299055	1.8862	5e-05	0.000269097
XLOC_021213	Uap1l1	2:25359888-25365721	1.75534	5e-05	0.000299055	2.3795	5e-05	0.000269097
XLOC_021214	BC029214	2:25455138-25461094	1.31085	5e-05	0.000299055	1.42609	5e-05	0.000269097
XLOC_021217	C8g	2:25498650-25505476	2.92289	0.0048	0.0171053	4.08919	0.0018	0.00658543
XLOC_021342	Slc2a8	2:32972838-32982083	1.47997	5e-05	0.000299055	1.33581	5e-05	0.000269097
XLOC_021419	Nr6a1	2:38723369-38927688	1.02486	0.0067	0.0226433	1.52427	0.0007	0.00288566
XLOC_021470	Nmi	2:51948486-51973494	1.05534	0.00365	0.0135721	1.73342	5e-05	0.000269097
XLOC_021511	Cd302	2:60251991-60284488	1.10111	5e-05	0.000299055	1.10082	5e-05	0.000269097
XLOC_021527	Fap	2:62500924-62574075	1.29731	5e-05	0.000299055	1.19804	5e-05	0.000269097
XLOC_021595	Gpr155	2:73341505-73386572	1.44743	0.0012	0.00514183	2.2307	5e-05	0.000269097
XLOC_021625	Ttc30b	2:75935848-75938585	1.35649	5e-05	0.000299055	1.72836	5e-05	0.000269097
XLOC_021636	Zfp385b	2:77410633-77819639	3.13323	5e-05	0.000299055	3.22109	5e-05	0.000269097
XLOC_021646	Pde1a	2:79834452-80145739	1.77939	5e-05	0.000299055	2.21922	5e-05	0.000269097
XLOC_021678	Serping1	2:84765360-84775444	3.61119	5e-05	0.000299055	2.5471	5e-05	0.000269097
XLOC_021904	Mdk	2:91929804-91932297	2.38639	5e-05	0.000299055	1.73039	5e-05	0.000269097
XLOC_021911	Mapk8ip1	2:92382537-92401263	1.19477	5e-05	0.000299055	1.62551	5e-05	0.000269097
XLOC_021925	Accs	2:93833023-93849966	1.17937	0.00205	0.00819579	1.70277	0.00055	0.00232959
XLOC_022112	Bmf	2:118528756-118554745	2.64567	5e-05	0.000299055	1.53262	0.00715	0.0214516
XLOC_022257	Cpxm1	2:130390774-130397588	3.16207	5e-05	0.000299055	3.4026	5e-05	0.000269097
XLOC_022269	Adam33	2:131050351-131063814	1.27354	5e-05	0.000299055	2.18964	5e-05	0.000269097
XLOC_022282	Rassf2	2:131989414-132030258	2.44759	5e-05	0.000299055	2.67394	5e-05	0.000269097
XLOC_022371	Cd93	2:148436639-148443563	2.7013	5e-05	0.000299055	1.43047	0.0002	0.000946893
XLOC_022545	Mafb	2:160363702-160367065	3.19786	5e-05	0.000299055	3.27408	5e-05	0.000269097
XLOC_022582	Matn4	2:164389392-164415448	5.42187	5e-05	0.000299055	4.44849	5e-05	0.000269097
XLOC_022600	Pltp	2:164830731-164857711	3.552	5e-05	0.000299055	3.81452	0.00015	0.000729136
XLOC_022620	Sulf2	2:165992635-166158173	1.29949	5e-05	0.000299055	2.10284	5e-05	0.000269097
XLOC_022641	Fam65c	2:167979984-168080693	1.74605	5e-05	0.000299055	2.12324	5e-05	0.000269097
XLOC_022690	Ppp4r1l-ps	2:173579319-173659640	1.34875	0.0002	0.00106186	1.60024	0.00015	0.000729136
XLOC_022753	Ppp1r3d	2:178411205-178414472	1.24	5e-05	0.000299055	1.86783	5e-05	0.000269097
XLOC_022771	Nkain4	2:180934771-180966812	1.82852	0.0018	0.00732319	3.15131	5e-05	0.000269097
XLOC_022808	Zfhx4	3:5176995-5416296	1.18818	5e-05	0.000299055	1.28978	5e-05	0.000269097
XLOC_022816	Pkia	3:7366622-7445366	1.09488	5e-05	0.000299055	1.33987	0.00035	0.00155906
XLOC_022894	Cp	3:19957053-20035315	2.07413	0.0011	0.00475979	3.62141	5e-05	0.000269097
XLOC_023023	Gm43820,Spry1	3:37638578-37647952	1.30848	5e-05	0.000299055	1.25269	5e-05	0.000269097
XLOC_023035	Fat4	3:38874569-39012421	1.71268	5e-05	0.000299055	2.17169	5e-05	0.000269097
XLOC_023134	Postn	3:54361108-54391037	1.26578	5e-05	0.000299055	1.67854	5e-05	0.000269097
XLOC_023143	Dclk1	3:55242320-55539068	1.37233	5e-05	0.000299055	1.14555	5e-05	0.000269097
XLOC_023203	Mme	3:63241536-63386183	3.17885	5e-05	0.000299055	2.6153	5e-05	0.000269097
XLOC_023234	Ptx3	3:66053557-66296837	1.85882	5e-05	0.000299055	1.33087	5e-05	0.000269097
XLOC_023318	Ctso	3:81932600-81956725	1.2643	5e-05	0.000299055	1.83686	5e-05	0.000269097
XLOC_023331	Sfrp2	3:83766293-83789956	3.09519	5e-05	0.000299055	2.80633	5e-05	0.000269097
XLOC_023560	Sema6c	3:95160456-95174024	1.40536	5e-05	0.000299055	1.36512	0.0006	0.00251697
XLOC_023570	Ctsk	3:95499204-95509362	1.51887	5e-05	0.000299055	1.68675	5e-05	0.000269097
XLOC_023780	Amigo1	3:108186334-108192286	1.4777	0.0016	0.00662433	1.27972	0.0025	0.00873434
XLOC_023783	Gm12525,Sort1	3:108283897-108362256	1.62534	5e-05	0.000299055	2.01281	5e-05	0.000269097
XLOC_023802	Vav3	3:109340355-109685698	2.28645	5e-05	0.000299055	1.778	0.0009	0.00360357
XLOC_023816	Col11a1	3:113815205-114220718	1.69735	5e-05	0.000299055	2.36316	5e-05	0.000269097
XLOC_024006	Manba	3:135485610-135571404	1.26795	5e-05	0.000299055	1.5434	5e-05	0.000269097
XLOC_024034	Adh1	3:138260990-138307022	3.16636	5e-05	0.000299055	4.2454	5e-05	0.000269097
XLOC_024054	Gbp7,Gm43802	3:142530234-142550190	2.02283	5e-05	0.000299055	2.40619	5e-05	0.000269097
XLOC_024055	Gbp3	3:142559858-142573209	2.36213	5e-05	0.000299055	2.96099	5e-05	0.000269097
XLOC_024244	Pag1	3:9687478-9833679	1.60379	5e-05	0.000299055	1.81487	5e-05	0.000269097
XLOC_024293	Bhlhe22	3:18052015-18057517	1.41869	5e-05	0.000299055	1.27099	0.0037	0.0122014
XLOC_024296	Cyp7b1	3:18071746-18243347	2.02389	5e-05	0.000299055	2.48221	5e-05	0.000269097
XLOC_024309	Gyg	3:20122083-20155317	1.37892	5e-05	0.000299055	1.65033	5e-05	0.000269097
XLOC_024610	Igsf10	3:59002470-59351167	1.67957	5e-05	0.000299055	2.53641	5e-05	0.000269097
XLOC_024636	E130311K13Rik	3:63914683-63929472	1.01756	0.00015	0.000822372	1.39484	5e-05	0.000269097
XLOC_024746	Fnip2	3:79336660-79567796	1.46675	5e-05	0.000299055	1.50511	5e-05	0.000269097
XLOC_024760	Glrb	3:80843598-80975519	1.35828	5e-05	0.000299055	2.45157	5e-05	0.000269097
XLOC_024781	Tlr2	3:83836271-83841767	1.59085	5e-05	0.000299055	2.0438	5e-05	0.000269097
XLOC_024816	Fcrls	3:87250710-87263764	4.65188	5e-05	0.000299055	4.15955	5e-05	0.000269097
XLOC_024849	Syt11	3:88744681-88775164	1.07125	5e-05	0.000299055	1.46475	5e-05	0.000269097
XLOC_024876	Il6ra	3:89863547-89914053	1.40455	5e-05	0.000299055	1.13072	5e-05	0.000269097
XLOC_024888	Slc27a3	3:90385226-90390004	1.24203	0.0001	0.000569582	2.36362	5e-05	0.000269097
XLOC_025126	Mab21l3	3:101812812-101848959	1.01563	0.0106	0.0331262	1.1656	0.0069	0.0207968
XLOC_025144	Olfml3	3:103721776-103738204	1.1231	5e-05	0.000299055	1.44016	5e-05	0.000269097
XLOC_025204	Cd53	3:106759920-106790152	1.92962	5e-05	0.000299055	1.21696	0.0024	0.00843896
XLOC_025223	4933431E20Rik	3:107877228-107898686	1.01336	0.0141	0.0422596	2.0948	5e-05	0.000269097
XLOC_025229	Gstm2	3:107981701-107986453	1.03756	5e-05	0.000299055	1.28847	5e-05	0.000269097
XLOC_025297	Gpr88	3:116249653-116253503	4.24753	5e-05	0.000299055	4.64932	5e-05	0.000269097
XLOC_025309	Palmd	3:116917884-116984406	1.86629	0.0146	0.0433667	5.03452	5e-05	0.000269097
XLOC_025549	Clca3a1,Clca3a2	3:144729676-144819494	1.27397	5e-05	0.000299055	1.11746	5e-05	0.000269097
XLOC_025587	Ifi44	3:151730921-151749960	2.30669	5e-05	0.000299055	3.27331	5e-05	0.000269097
XLOC_025589	Ptgfr	3:151796501-151839955	1.23691	0.0008	0.0036049	1.63291	0.00035	0.00155906
XLOC_025665	Fam110b	4:5644089-6108223	1.01253	5e-05	0.000299055	1.50022	5e-05	0.000269097
XLOC_025684	Gdf6	4:9844371-9862345	1.07601	0.00015	0.000822372	1.76276	0.0001	0.000508143
XLOC_025698	Trp53inp1	4:11156430-11174379	1.06139	5e-05	0.000299055	1.76731	5e-05	0.000269097
XLOC_025704	Gem	4:11704200-11714777	1.10479	5e-05	0.000299055	1.05234	0.00025	0.00115564
XLOC_025797	Epha7	4:28813130-28967499	1.30919	5e-05	0.000299055	1.57471	0.0002	0.000946893
XLOC_025819	Rragd	4:32983036-33022204	2.80588	5e-05	0.000299055	2.79035	0.00125	0.00480389
XLOC_025827	Cnr1	4:33923904-33948831	1.25538	0.0015	0.00626942	2.2919	5e-05	0.000269097
XLOC_025888	Il11ra1	4:41699988-41774247	1.3528	5e-05	0.000299055	1.67269	5e-05	0.000269097
XLOC_025936	Gm23257,Tmem8b	4:43659621-43692850	1.20657	0.0094	0.0299607	1.39863	0.00955	0.0274518
XLOC_025941	Reck	4:43875529-43944806	2.05507	5e-05	0.000299055	2.16437	5e-05	0.000269097
XLOC_026028	Slc44a1	4:53440412-53622478	1.49615	5e-05	0.000299055	1.47123	5e-05	0.000269097
XLOC_026288	Tek	4:94715469-94874976	3.10648	5e-05	0.000299055	4.36736	5e-05	0.000269097
XLOC_026300	Nfia	4:97568132-98118875	1.97556	5e-05	0.000299055	2.22286	5e-05	0.000269097
XLOC_026326	Ror1	4:100095790-100444765	2.21876	5e-05	0.000299055	1.48016	5e-05	0.000269097
XLOC_026425	Bend5	4:110397660-111664324	3.67366	5e-05	0.000299055	2.89418	0.001	0.00396041
XLOC_026623	Col8a2	4:126286775-126314330	4.39785	5e-05	0.000299055	3.98964	5e-05	0.000269097
XLOC_026686	Laptm5	4:130913124-130936141	2.8681	5e-05	0.000299055	2.47044	5e-05	0.000269097
XLOC_026763	Asap3	4:136206364-136246736	1.57728	5e-05	0.000299055	1.88341	5e-05	0.000269097
XLOC_026764	Tcea3	4:136247728-136274898	2.06242	5e-05	0.000299055	2.99913	5e-05	0.000269097
XLOC_026827	Mfap2	4:141010417-141015984	2.09231	5e-05	0.000299055	2.02768	5e-05	0.000269097
XLOC_026896	Gm13212	4:145464203-145711968	1.00051	0.00165	0.0067962	1.08254	0.0117	0.0325815
XLOC_027026	Megf6	4:154170729-154276173	4.10419	5e-05	0.000299055	3.07485	5e-05	0.000269097
XLOC_027049	B930041F14Rik	4:155694336-155696483	1.56099	5e-05	0.000299055	1.2491	5e-05	0.000269097
XLOC_027093	Penk	4:4133530-4188703	3.26096	5e-05	0.000299055	3.54669	5e-05	0.000269097
XLOC_027107	Tox	4:6686145-6991573	2.18644	5e-05	0.000299055	2.63521	5e-05	0.000269097
XLOC_027365	Fbxo10	4:45018582-45084604	1.02972	5e-05	0.000299055	1.45277	5e-05	0.000269097
XLOC_027423	Abca1	4:53030781-53159895	2.35686	5e-05	0.000299055	2.30835	5e-05	0.000269097
XLOC_027442	Klf4	4:55527142-55532466	1.04535	5e-05	0.000299055	1.06267	5e-05	0.000269097
XLOC_027454	Epb41l4b	4:56991971-57143648	2.52105	5e-05	0.000299055	1.53405	5e-05	0.000269097
XLOC_027465	Svep1	4:58042427-58206908	1.48036	5e-05	0.000299055	1.70492	5e-05	0.000269097
XLOC_027466	Lpar1	4:58435251-58553992	1.20754	5e-05	0.000299055	1.52301	5e-05	0.000269097
XLOC_027513	Wdr31	4:62448652-62470896	1.26178	0.00675	0.0227558	1.6274	0.00955	0.0274518
XLOC_027577	Ptprd	4:75941216-78214177	1.42836	5e-05	0.000299055	1.65339	5e-05	0.000269097
XLOC_027589	Nfib	4:82289940-82705750	2.07159	5e-05	0.000299055	2.22655	5e-05	0.000269097
XLOC_027593	Frem1	4:82897919-83052339	2.06172	0.00055	0.00258534	2.50602	5e-05	0.000269097
XLOC_027704	Cyp2j9	4:96568198-96591619	2.65246	5e-05	0.000299055	1.94763	0.00025	0.00115564
XLOC_027718	Kank4	4:98754897-98817716	3.13412	5e-05	0.000299055	3.05814	5e-05	0.000269097
XLOC_027740	E130102H24Rik,Mir101a	4:101344748-101399181	1.91887	0.0026	0.0100722	2.58646	0.00285	0.00978241
XLOC_027775	Acot11	4:106733888-106816665	1.35176	5e-05	0.000299055	1.35147	0.0003	0.00136132
XLOC_027791	Podn	4:108014790-108144998	4.28422	5e-05	0.000299055	4.90732	5e-05	0.000269097
XLOC_027857	Cyp4b1	4:115624703-115647726	2.17827	0.00015	0.000822372	3.64288	5e-05	0.000269097
XLOC_028130	Trnp1	4:133491099-133498550	1.11782	5e-05	0.000299055	1.04358	5e-05	0.000269097
XLOC_028161	Man1c1,Mir6403	4:134561689-134704290	1.08045	5e-05	0.000299055	1.06568	5e-05	0.000269097
XLOC_028196	C1qb	4:136880128-136886192	3.25904	5e-05	0.000299055	2.45143	5e-05	0.000269097
XLOC_028197	C1qc	4:136889803-136893065	2.88258	5e-05	0.000299055	2.58684	5e-05	0.000269097
XLOC_028198	C1qa	4:136895916-136898803	2.72197	5e-05	0.000299055	2.13736	5e-05	0.000269097
XLOC_028217	Gm27646,Mir7019,Pink1	4:138313140-138326307	1.58653	5e-05	0.000299055	1.84551	5e-05	0.000269097
XLOC_028269	Tmem51	4:142030787-142088099	1.35	0.00065	0.00300865	2.65188	0.0001	0.000508143
XLOC_028271	Kazn	4:142102389-142239426	1.38305	5e-05	0.000299055	1.66162	5e-05	0.000269097
XLOC_028355	Fbxo44	4:148152618-148166424	1.49193	5e-05	0.000299055	1.361	5e-05	0.000269097
XLOC_028373	-	4:149433859-149438175	1.393	0.0001	0.000569582	1.47636	0.00145	0.00544633
XLOC_028397	Per3	4:150914561-151861876	1.3651	0.01555	0.0456507	1.89244	0.00415	0.0134352
XLOC_028419	Smim1	4:154011730-154026230	1.95446	0.0004	0.00196153	1.84757	0.01405	0.0378469
XLOC_028463	Isg15	4:156199423-156200818	2.1249	5e-05	0.000299055	3.51891	5e-05	0.000269097
XLOC_028566	Sema3d	5:12383384-12588948	3.55257	5e-05	0.000299055	3.61678	5e-05	0.000269097
XLOC_028610	Sema3c	5:17574280-17730268	2.45122	5e-05	0.000299055	1.99023	5e-05	0.000269097
XLOC_028629	Fgl2	5:21186254-21424677	2.02662	5e-05	0.000299055	1.52336	5e-05	0.000269097
XLOC_028743	Atraid	5:31036035-31054623	1.27988	5e-05	0.000299055	1.31942	5e-05	0.000269097
XLOC_028876	C1qtnf7	5:43515537-43619464	4.76609	5e-05	0.000299055	5.12754	5e-05	0.000269097
XLOC_028917	Slit2	5:47907237-48307735	1.04364	5e-05	0.000299055	1.24289	5e-05	0.000269097
XLOC_029136	Mir7025,Pdgfra	5:75152291-75198215	1.6979	5e-05	0.000299055	1.57141	5e-05	0.000269097
XLOC_029177	Adgrl3	5:81019619-81825133	1.49671	5e-05	0.000299055	1.53894	5e-05	0.000269097
XLOC_029247	Cxcl5	5:90759272-90761716	1.66681	5e-05	0.000299055	1.11805	5e-05	0.000269097
XLOC_029253	Cxcl1	5:90891073-90893118	1.99255	5e-05	0.000299055	1.19855	5e-05	0.000269097
XLOC_029325	Fras1	5:96373954-96784730	2.09176	5e-05	0.000299055	1.92006	0.0002	0.000946893
XLOC_029392	Ptpn13	5:103425162-103598359	1.09337	5e-05	0.000299055	1.42431	5e-05	0.000269097
XLOC_029444	Brdt	5:107331158-107387061	2.3097	0.0001	0.000569582	2.66792	5e-05	0.000269097
XLOC_029470	Idua	5:108629769-108684557	1.31722	5e-05	0.000299055	1.45052	5e-05	0.000269097
XLOC_029485	Gm26779	5:109674544-110058032	1.54483	5e-05	0.000299055	1.31239	0.00155	0.00577723
XLOC_029546	Wscd2	5:113490332-113589725	2.67944	5e-05	0.000299055	2.84444	5e-05	0.000269097
XLOC_029572	Oasl2	5:114896935-114912247	2.96596	5e-05	0.000299055	4.27938	5e-05	0.000269097
XLOC_029660	Oas1b	5:120812634-120824163	1.65983	0.0011	0.00475979	2.53562	0.0011	0.00430442
XLOC_029686	Hvcn1	5:122206803-122264460	3.94438	5e-05	0.000299055	3.64494	0.0002	0.000946893
XLOC_029700	P2rx4	5:122707543-122729738	1.10737	5e-05	0.000299055	1.13416	5e-05	0.000269097
XLOC_029752	Fam101a	5:125003220-125012547	1.99074	0.00215	0.00854539	2.33245	0.00545	0.0169167
XLOC_029843	Wbscr27	5:134932362-134942766	1.10184	0.0016	0.00662433	1.05612	0.0107	0.0302467
XLOC_030079	Alox5ap	5:149264732-149288153	3.07622	5e-05	0.000299055	2.09578	0.0032	0.0107943
XLOC_030080	BC028471,Gm20488,Medag	5:149367635-149431723	1.54621	5e-05	0.000299055	2.54973	5e-05	0.000269097
XLOC_030092	Fry	5:150118644-150497753	1.87208	0.0001	0.000569582	2.64105	5e-05	0.000269097
XLOC_030151	Adam22	5:8037293-8368245	2.20591	5e-05	0.000299055	2.83335	5e-05	0.000269097
XLOC_030220	Cd36	5:17781689-17888801	1.59169	0.0034	0.0127399	1.31577	0.00135	0.00513251
XLOC_030400	Spon2	5:33198183-33218455	1.58609	5e-05	0.000299055	2.09102	5e-05	0.000269097
XLOC_030436	Cpz	5:35502188-35525698	4.81981	5e-05	0.000299055	4.45108	5e-05	0.000269097
XLOC_030439	Htra3	5:35652022-35679782	2.6109	5e-05	0.000299055	1.43714	5e-05	0.000269097
XLOC_030448	Man2b2	5:36803835-36830653	1.34463	5e-05	0.000299055	1.58793	5e-05	0.000269097
XLOC_030476	Hs3st1	5:39610677-39755475	3.45457	5e-05	0.000299055	3.40324	5e-05	0.000269097
XLOC_030509	Ldb2	5:44472131-44800150	2.66715	5e-05	0.000299055	3.89565	5e-05	0.000269097
XLOC_030580	Ccdc149	5:52374650-52471543	1.67126	5e-05	0.000299055	1.42206	0.0008	0.00325894
XLOC_030581	Lgi2	5:52533516-52566462	4.75031	5e-05	0.000299055	5.34889	5e-05	0.000269097
XLOC_030792	Hopx	5:77086987-77115121	1.49559	0.00125	0.00532757	2.67972	0.0025	0.00873434
XLOC_030912	Scarb2	5:92441313-92506833	1.19107	5e-05	0.000299055	1.47349	5e-05	0.000269097
XLOC_031014	Gbp4,Gbp8,Gbp9	5:105014149-105139586	2.869	5e-05	0.000299055	3.60801	5e-05	0.000269097
XLOC_031015	Gbp10,Gbp6	5:105214906-105294086	4.57901	5e-05	0.000299055	6.29228	5e-05	0.000269097
XLOC_031032	Gm43422,Tgfbr3	5:107106569-107289635	2.22855	5e-05	0.000299055	2.06602	5e-05	0.000269097
XLOC_031103	Hscb	5:110829069-110839791	1.16987	5e-05	0.000299055	1.24162	0.00035	0.00155906
XLOC_031178	Ccdc64	5:115648174-115731621	1.18301	5e-05	0.000299055	1.6588	5e-05	0.000269097
XLOC_031236	Oas1c	5:120777795-120812514	1.10363	0.01145	0.0354731	1.39896	0.00345	0.0114839
XLOC_031252	Acad10	5:121621025-121660514	1.02127	0.00505	0.0178792	1.40914	0.00415	0.0134352
XLOC_031259	Tctn1	5:122206803-122264460	1.04744	0.0004	0.00196153	1.52442	5e-05	0.000269097
XLOC_031362	Auts2	5:131437199-132543344	1.71435	5e-05	0.000299055	1.76221	5e-05	0.000269097
XLOC_031403	Eln	5:134702592-134822967	4.91171	5e-05	0.000299055	5.4127	5e-05	0.000269097
XLOC_031413	Vps37d	5:135072899-135078266	1.18267	0.0006	0.00280103	1.39813	0.00025	0.00115564
XLOC_031550	Zfp316	5:143249648-143270022	1.12644	5e-05	0.000299055	1.22715	5e-05	0.000269097
XLOC_031743	Mdfic	6:15720660-15802169	1.03135	5e-05	0.000299055	1.22751	5e-05	0.000269097
XLOC_031785	Kcnd2	6:21214603-21729805	2.06951	5e-05	0.000299055	3.64213	5e-05	0.000269097
XLOC_031791	Cped1	6:21985725-22256404	2.09617	5e-05	0.000299055	2.3078	5e-05	0.000269097
XLOC_031792	Wnt16	6:22288133-22301175	2.40685	5e-05	0.000299055	3.40786	5e-05	0.000269097
XLOC_031855	Mest	6:30723546-30896794	3.18388	5e-05	0.000299055	4.65948	5e-05	0.000269097
XLOC_031891	Tmem140	6:34863093-34910876	1.57117	5e-05	0.000299055	2.18539	0.00055	0.00232959
XLOC_032005	Ephb6	6:41605445-41620509	1.18879	0.0057	0.0197894	1.72481	0.0008	0.00325894
XLOC_032091	-	6:47762122-47775312	1.7774	0.00015	0.000822372	2.30283	0.0007	0.00288566
XLOC_032106	Atp6v0e2	6:48537571-48541801	2.24575	5e-05	0.000299055	1.80495	5e-05	0.000269097
XLOC_032127	Gpnmb,Malsu1	6:49036457-49214957	1.59175	5e-05	0.000299055	1.28246	5e-05	0.000269097
XLOC_032142	C530044C16Rik	6:50776114-50815264	1.52119	0.00305	0.0115847	1.48948	0.0051	0.0160047
XLOC_032200	Nt5c3	6:56879449-56923932	1.16673	5e-05	0.000299055	1.05118	0.0028	0.00963603
XLOC_032272	Ndnf	6:65671589-65712326	1.58011	0.0151	0.0445313	2.87881	0.0018	0.00658543
XLOC_032446	Lrrtm1	6:76881636-77979699	2.36616	0.0035	0.0130751	3.39237	0.00315	0.0106503
XLOC_032628	Klf15	6:90462575-90475238	2.61375	5e-05	0.000299055	4.09384	5e-05	0.000269097
XLOC_032636	Hdac11	6:91156664-91174692	1.60159	0.0002	0.00106186	2.39732	5e-05	0.000269097
XLOC_032680	Mitf	6:97806859-98021349	1.20997	5e-05	0.000299055	1.87395	5e-05	0.000269097
XLOC_032685	Gpr27	6:99692678-99695066	3.21586	5e-05	0.000299055	2.30859	0.00145	0.00544633
XLOC_032692	Gxylt2	6:100702089-100810915	2.15614	5e-05	0.000299055	3.15648	5e-05	0.000269097
XLOC_032712	Chl1	6:103510585-103750211	4.09552	5e-05	0.000299055	3.97766	5e-05	0.000269097
XLOC_032732	Itpr1	6:108213095-108551111	1.00418	0.0004	0.00196153	1.33611	0.00015	0.000729136
XLOC_032753	Lmcd1	6:112273757-112330425	1.15617	5e-05	0.000299055	1.2383	5e-05	0.000269097
XLOC_032829	Cxcl12	6:117168534-117181367	2.15499	5e-05	0.000299055	2.15076	5e-05	0.000269097
XLOC_032869	Usp18	6:121245893-121272685	1.78851	5e-05	0.000299055	2.87345	5e-05	0.000269097
XLOC_032926	C1ra	6:124492162-124566826	3.43618	5e-05	0.000299055	3.59081	5e-05	0.000269097
XLOC_032952	Scnn1a	6:125317882-125344943	1.92853	0.00015	0.000822372	2.05461	0.0001	0.000508143
XLOC_032985	Tspan11	6:127887475-127954071	2.50327	5e-05	0.000299055	2.82268	5e-05	0.000269097
XLOC_033082	Crebl2	6:134830153-134858931	1.68867	5e-05	0.000299055	1.7036	5e-05	0.000269097
XLOC_033118	Mgst1	6:138140315-138156755	1.55256	5e-05	0.000299055	1.70984	5e-05	0.000269097
XLOC_033182	Sspn	6:145931640-145965223	1.54382	5e-05	0.000299055	1.33127	5e-05	0.000269097
XLOC_033232	Gm20559,Gm43197	6:3332997-3346129	1.45726	5e-05	0.000299055	2.14264	0.0001	0.000508143
XLOC_033278	Col28a1	6:7997142-8193720	2.69541	5e-05	0.000299055	2.45902	5e-05	0.000269097
XLOC_033322	Cttnbp2	6:18366477-18514843	3.15004	5e-05	0.000299055	2.91361	5e-05	0.000269097
XLOC_033381	Kcp	6:29471436-29509698	2.07711	5e-05	0.000299055	2.39371	0.00015	0.000729136
XLOC_033442	Fam180a	6:35312667-35326161	3.80843	5e-05	0.000299055	4.43806	0.0005	0.00214204
XLOC_033449	Ptn	6:36714928-36810711	2.22655	5e-05	0.000299055	2.96107	5e-05	0.000269097
XLOC_033625	Tril	6:53815467-53868183	2.74011	5e-05	0.000299055	3.97146	5e-05	0.000269097
XLOC_033699	Snca	6:60731574-60829855	1.06696	0.0028	0.0107431	3.34097	5e-05	0.000269097
XLOC_033873	Thnsl2	6:71128165-71144439	1.00583	0.0003	0.00152612	1.11399	0.001	0.00396041
XLOC_033934	Ctnna2	6:76881636-77979699	1.46972	5e-05	0.000299055	1.63856	5e-05	0.000269097
XLOC_034053	Prokr1	6:87577272-87590743	3.6541	5e-05	0.000299055	2.84889	5e-05	0.000269097
XLOC_034080	Podxl2	6:88842556-88875044	1.91726	5e-05	0.000299055	1.97685	5e-05	0.000269097
XLOC_034132	Prickle2	6:92370704-92706267	1.11798	5e-05	0.000299055	1.06478	5e-05	0.000269097
XLOC_034133	Adamts9	6:92772698-93272979	1.71095	5e-05	0.000299055	1.34536	5e-05	0.000269097
XLOC_034351	Apobec1	6:122577791-122602975	1.1771	0.005	0.0177299	1.82106	5e-05	0.000269097
XLOC_034357	C3ar1	6:122847137-122856161	2.30795	5e-05	0.000299055	1.36584	5e-05	0.000269097
XLOC_034384	C1s1	6:124492162-124566826	4.67992	5e-05	0.000299055	4.65239	5e-05	0.000269097
XLOC_034601	Mansc1	6:134608801-134632488	2.22184	5e-05	0.000299055	2.41611	5e-05	0.000269097
XLOC_034626	Mgp	6:136872434-136875823	2.41433	5e-05	0.000299055	2.70662	5e-05	0.000269097
XLOC_034629	Rerg	6:137054824-137170497	2.3346	5e-05	0.000299055	2.13444	5e-05	0.000269097
XLOC_034667	Kcnj8	6:142564836-142571614	3.87297	5e-05	0.000299055	2.1275	5e-05	0.000269097
XLOC_034668	Abcc9	6:142587861-142702452	3.05907	5e-05	0.000299055	2.12951	5e-05	0.000269097
XLOC_034693	Bhlhe41	6:145858242-145865645	1.23556	0.0001	0.000569582	1.50807	5e-05	0.000269097
XLOC_034700	Tm7sf3	6:146602351-146676366	1.26463	5e-05	0.000299055	1.53651	5e-05	0.000269097
XLOC_034715	Tmtc1	6:148232429-148444389	2.90805	5e-05	0.000299055	2.1128	0.0009	0.00360357
XLOC_034788	Ssc5d	7:4925741-4964406	1.73748	5e-05	0.000299055	2.20755	5e-05	0.000269097
XLOC_035021	Rtn2	7:19282623-19296160	1.09673	0.00025	0.00129994	1.22074	0.0014	0.00529495
XLOC_035260	Ech1	7:28825216-28832247	1.09323	5e-05	0.000299055	1.19856	5e-05	0.000269097
XLOC_035261	Lgals4	7:28832371-28841708	2.60734	0.00065	0.00300865	2.39009	0.00035	0.00155906
XLOC_035285	Zfp383	7:29908222-29916813	1.15783	5e-05	0.000299055	1.50954	5e-05	0.000269097
XLOC_035327	Lgi4	7:31059341-31076704	2.01293	0.0016	0.00662433	4.78159	0.00065	0.00270421
XLOC_035424	Cebpa	7:35118043-35121928	1.49878	5e-05	0.000299055	1.33473	5e-05	0.000269097
XLOC_035621	Plekha4	7:45526329-45554229	2.18465	5e-05	0.000299055	2.59116	5e-05	0.000269097
XLOC_035629	Car11	7:45699866-45704659	2.46626	5e-05	0.000299055	3.62883	0.0001	0.000508143
XLOC_035630	Dbp	7:45705204-45718002	2.63284	5e-05	0.000299055	4.21711	0.0017	0.00625449
XLOC_035652	Tmem86a	7:47050360-47054776	2.08817	5e-05	0.000299055	2.33532	5e-05	0.000269097
XLOC_035687	Gas2	7:51855584-51994975	1.80572	5e-05	0.000299055	3.08668	5e-05	0.000269097
XLOC_035785	Adamts17	7:66839734-67153192	2.6751	0.0004	0.00196153	3.07903	0.0001	0.000508143
XLOC_035836	Rgma	7:73310379-73419901	1.17664	5e-05	0.000299055	1.82289	5e-05	0.000269097
XLOC_035952	RP24-252B21.3,Stard5	7:83631958-83745843	1.24665	5e-05	0.000299055	1.19806	0.00035	0.00155906
XLOC_036012	Fzd4	7:89404354-89413134	1.82041	5e-05	0.000299055	2.17623	5e-05	0.000269097
XLOC_036077	Tenm4	7:96171245-97064758	2.27879	5e-05	0.000299055	4.17129	5e-05	0.000269097
XLOC_036149	Stard10	7:101317085-101347996	1.7302	5e-05	0.000299055	2.47225	5e-05	0.000269097
XLOC_036150	Arap1	7:101348066-101412586	1.36716	5e-05	0.000299055	2.13085	5e-05	0.000269097
XLOC_036230	Trim34a,Trim34b	7:104244456-104353362	1.29671	0.01465	0.0434963	2.00149	0.00115	0.00446938
XLOC_036286	Ppfibp2	7:107595206-107758032	1.26522	5e-05	0.000299055	1.60356	5e-05	0.000269097
XLOC_036363	Insc	7:114743645-114850383	1.90987	5e-05	0.000299055	2.92854	5e-05	0.000269097
XLOC_036529	Ctf1	7:127712701-127732166	2.0427	5e-05	0.000299055	1.66008	0.00015	0.000729136
XLOC_036655	Ifitm1	7:140967220-140969825	1.96295	0.0007	0.00320414	2.77223	0.00095	0.00378527
XLOC_036712	Slc22a18	7:143473735-143499473	2.59692	5e-05	0.000299055	3.25057	5e-05	0.000269097
XLOC_036780	Dnaaf3,Tnni3	7:4518304-4532453	1.40903	0.0011	0.00475979	2.45497	0.0001	0.000508143
XLOC_036789	Cox6b2	7:4751791-4753094	1.64843	5e-05	0.000299055	2.56222	5e-05	0.000269097
XLOC_036835	Zim1	7:6671268-6696450	2.64331	5e-05	0.000299055	1.81162	5e-05	0.000269097
XLOC_036836	Peg3	7:6703891-6730431	1.53248	5e-05	0.000299055	1.56166	5e-05	0.000269097
XLOC_037125	Apoe	7:19696108-19700238	3.86919	5e-05	0.000299055	2.94999	5e-05	0.000269097
XLOC_037252	Grik5	7:25009848-25083492	1.17066	0.0003	0.00152612	1.19148	0.00835	0.0244857
XLOC_037293	Ltbp4	7:27305135-27337692	1.19034	5e-05	0.000299055	1.38943	5e-05	0.000269097
XLOC_037298	Pld3	7:27531999-27553218	1.00932	5e-05	0.000299055	1.19712	5e-05	0.000269097
XLOC_037340	Spint2	7:29256322-29282029	1.30556	0.00145	0.00608473	1.13786	0.0085	0.0248644
XLOC_037402	Scn1b	7:31116523-31127034	1.03677	5e-05	0.000299055	1.35185	5e-05	0.000269097
XLOC_037475	Lrp3	7:35186384-35215498	1.18572	5e-05	0.000299055	1.36573	5e-05	0.000269097
XLOC_037556	AW146154,Gm20449,Vmn2r57	7:41399377-41499890	1.34334	0.00055	0.00258534	1.2502	0.0015	0.00561162
XLOC_037621	Clec11a	7:44302686-44306977	2.87792	5e-05	0.000299055	2.73637	5e-05	0.000269097
XLOC_037649	Fcgrt	7:45092992-45103845	1.55937	5e-05	0.000299055	2.0634	5e-05	0.000269097
XLOC_037656	Flt3l	7:45131188-45136432	1.12619	0.007	0.0234476	1.42399	0.00805	0.0237388
XLOC_037674	Rasip1	7:45627525-45645768	1.65941	0.0014	0.00589672	1.93056	5e-05	0.000269097
XLOC_038194	Anpep	7:79821802-79861059	2.72871	5e-05	0.000299055	3.08611	5e-05	0.000269097
XLOC_038378	Myo7a	7:98049860-98119565	1.41565	5e-05	0.000299055	2.46945	5e-05	0.000269097
XLOC_038379	Capn5,Omp	7:98121558-98179401	1.64603	5e-05	0.000299055	1.69321	5e-05	0.000269097
XLOC_038430	P2ry6	7:100937629-100979420	2.34877	5e-05	0.000299055	2.06852	5e-05	0.000269097
XLOC_038455	Trim21	7:102557921-102565469	1.56715	5e-05	0.000299055	2.25968	5e-05	0.000269097
XLOC_038526	Trim12a	7:104244456-104353362	1.20756	0.0001	0.000569582	1.04419	0.0112	0.0314094
XLOC_038527	Gm27995,Trim12c	7:104244456-104353362	1.18785	0.0003	0.00152612	1.93821	5e-05	0.000269097
XLOC_038530	Trim30a	7:104409024-104465193	2.18792	5e-05	0.000299055	3.37842	5e-05	0.000269097
XLOC_038531	Trim30d	7:104470013-104507849	1.7335	5e-05	0.000299055	2.16271	0.0001	0.000508143
XLOC_038567	Tpp1	7:105744846-105752207	1.01339	5e-05	0.000299055	1.36604	5e-05	0.000269097
XLOC_038568	Dchs1	7:105752988-105863650	2.35639	5e-05	0.000299055	2.99885	5e-05	0.000269097
XLOC_038571	Gm18852,Gm4070	7:105895138-106093337	2.05456	0.01315	0.0398511	2.09602	0.0027	0.00933848
XLOC_038673	Dkk3	7:112116018-112172462	1.05656	5e-05	0.000299055	1.6321	5e-05	0.000269097
XLOC_038702	Plekha7	7:116123484-116308376	1.59139	0.0003	0.00152612	1.53253	0.0054	0.0167893
XLOC_038862	Prss36	7:127932637-127946725	1.1505	0.00465	0.0166492	1.02603	0.01865	0.0479514
XLOC_038864	Pycard	7:127989707-127996598	2.96299	0.0058	0.0200445	2.56403	0.01555	0.0411516
XLOC_038912	Cpxm2	7:130162450-133124354	3.25244	0.00085	0.00380251	2.81575	0.0116	0.0323443
XLOC_038961	Fuom	7:140093394-140102441	1.30653	0.00025	0.00129994	1.55531	0.00015	0.000729136
XLOC_038990	Irf7	7:141228500-141266481	1.72321	0.0136	0.041023	2.70806	0.001	0.00396041
XLOC_039019	Ctsd,Ifitm10	7:142325836-142388038	1.08066	5e-05	0.000299055	1.04804	5e-05	0.000269097
XLOC_039022	H19,Mir675	7:142575528-142578143	2.54732	5e-05	0.000299055	2.97374	5e-05	0.000269097
XLOC_039023	Igf2	7:142650764-142670356	2.06693	5e-05	0.000299055	1.542	5e-05	0.000269097
XLOC_039037	Cdkn1c	7:143458338-143461050	3.73694	5e-05	0.000299055	4.26638	5e-05	0.000269097
XLOC_039048	Mrgpre	7:143778362-143784500	1.02011	0.00035	0.00174334	1.25275	0.00015	0.000729136
XLOC_039319	Sfrp1	8:23411501-23449632	3.70073	5e-05	0.000299055	3.20303	5e-05	0.000269097
XLOC_039402	Slc7a2	8:40862394-40922308	3.26693	5e-05	0.000299055	3.94182	5e-05	0.000269097
XLOC_039403	Pdgfrl	8:40926211-40990785	2.73277	5e-05	0.000299055	2.04663	5e-05	0.000269097
XLOC_039419	Gm16352,Sorbs2	8:45507787-45827908	2.00649	5e-05	0.000299055	1.06122	0.00215	0.00766479
XLOC_039420	Pdlim3	8:45885484-45919546	3.94383	0.0025	0.00974306	2.90191	0.00135	0.00513251
XLOC_039454	Vegfc	8:54077108-54186454	1.38086	5e-05	0.000299055	1.21067	5e-05	0.000269097
XLOC_039488	Spock3	8:62951008-63357103	1.87435	5e-05	0.000299055	3.26356	5e-05	0.000269097
XLOC_039512	Lpl	8:68880389-68907448	4.3469	5e-05	0.000299055	3.6008	5e-05	0.000269097
XLOC_039535	Comp	8:70373547-70382066	2.70548	5e-05	0.000299055	2.92652	5e-05	0.000269097
XLOC_039568	Insl3,Jak3	8:71676273-71690575	1.07092	0.00025	0.00129994	1.43953	5e-05	0.000269097
XLOC_039682	Man2b1	8:85083268-85098739	1.28992	5e-05	0.000299055	1.58037	5e-05	0.000269097
XLOC_039715	Nkd1	8:88521259-88612767	2.19809	5e-05	0.000299055	2.24964	0.0001	0.000508143
XLOC_039730	Mmp2	8:92826463-92853417	2.65555	5e-05	0.000299055	2.82546	5e-05	0.000269097
XLOC_039731	Lpcat2	8:92855338-92919279	1.36386	0.00015	0.000822372	1.0246	0.01265	0.0347471
XLOC_039738	Mt2	8:94172617-94173567	3.59347	5e-05	0.000299055	2.62443	5e-05	0.000269097
XLOC_039739	Mt1	8:94179088-94180325	2.52703	5e-05	0.000299055	2.22547	5e-05	0.000269097
XLOC_039765	Mmp15	8:95352264-95375036	1.48906	5e-05	0.000299055	2.28036	5e-05	0.000269097
XLOC_039885	Mtss1l	8:110721300-110741480	1.22417	5e-05	0.000299055	1.7934	5e-05	0.000269097
XLOC_040084	Gas6	8:13463970-13494536	2.1623	5e-05	0.000299055	1.86053	5e-05	0.000269097
XLOC_040106	Angpt2	8:18595130-18803502	2.31183	0.00035	0.00174334	1.43528	0.00195	0.00705153
XLOC_040161	Ap3m2	8:22787352-22809537	1.15131	5e-05	0.000299055	1.15085	5e-05	0.000269097
XLOC_040246	Msr1	8:39581699-39642678	3.00139	5e-05	0.000299055	1.17845	0.00985	0.0281352
XLOC_040252	Gm5345	8:40851908-40862309	2.68119	5e-05	0.000299055	2.32465	0.003	0.0102143
XLOC_040273	Cyp4v3,Klkb1	8:45269441-45333216	1.40676	5e-05	0.000299055	1.35847	5e-05	0.000269097
XLOC_040275	Tlr3	8:45395664-45410608	1.30822	5e-05	0.000299055	1.48541	5e-05	0.000269097
XLOC_040280	1700029J07Rik	8:45953605-45975343	1.49789	0.0036	0.0134082	2.00555	0.00105	0.00413221
XLOC_040298	Tenm3	8:48225665-48869901	1.25136	0.00045	0.00216538	1.46313	5e-05	0.000269097
XLOC_040356	Csgalnact1	8:68356780-68735146	1.24441	5e-05	0.000299055	2.286	5e-05	0.000269097
XLOC_040397	Ifi30	8:70762773-70766663	1.62579	5e-05	0.000299055	1.32403	5e-05	0.000269097
XLOC_040401	Kcnn1	8:70842048-70861756	1.29953	0.0007	0.00320414	2.21812	5e-05	0.000269097
XLOC_040415	Bst2	8:71534263-71537493	2.2323	5e-05	0.000299055	2.47219	5e-05	0.000269097
XLOC_040437	Calr3	8:72424175-72443870	1.81565	0.00125	0.00532757	1.56163	0.0059	0.0181672
XLOC_040480	Gab1	8:80764431-80880512	1.08645	5e-05	0.000299055	1.00619	5e-05	0.000269097
XLOC_040556	Zfp423	8:87661809-87959595	2.08132	0.00025	0.00129994	2.28456	0.00015	0.000729136
XLOC_040751	Maf	8:115682941-115707821	1.59983	5e-05	0.000299055	2.28407	5e-05	0.000269097
XLOC_040812	Kbtbd3	9:4309739-4331919	1.02866	0.01205	0.0371124	1.12331	0.01175	0.0326791
XLOC_040818	Casp4	9:5308827-5336787	2.16816	5e-05	0.000299055	3.40293	5e-05	0.000269097
XLOC_040819	Casp12	9:5345429-5373032	1.09388	5e-05	0.000299055	1.9757	5e-05	0.000269097
XLOC_040820	Pdgfd	9:6168231-6379297	1.06318	5e-05	0.000299055	1.07611	5e-05	0.000269097
XLOC_040824	Mmp13	9:7272513-7283333	5.33318	5e-05	0.000299055	5.57739	5e-05	0.000269097
XLOC_040825	Mmp12	9:7344380-7388047	4.03061	5e-05	0.000299055	2.83259	5e-05	0.000269097
XLOC_040826	Mmp3	9:7445821-7455972	5.33455	5e-05	0.000299055	4.91078	5e-05	0.000269097
XLOC_040841	Pgr	9:8899832-8968611	2.53991	5e-05	0.000299055	2.62698	5e-05	0.000269097
XLOC_040857	Sesn3	9:14275066-14333101	1.69472	5e-05	0.000299055	2.71684	5e-05	0.000269097
XLOC_040914	A230050P20Rik	9:20868624-20879727	1.7208	5e-05	0.000299055	1.71182	0.00025	0.00115564
XLOC_040918	Icam1	9:21015832-21028815	2.70036	5e-05	0.000299055	2.41988	5e-05	0.000269097
XLOC_040999	Cdon	9:35421127-35507652	1.9054	5e-05	0.000299055	2.07509	5e-05	0.000269097
XLOC_041022	Siae	9:37613818-37648886	1.21121	5e-05	0.000299055	1.31982	5e-05	0.000269097
XLOC_041124	C1qtnf5,Mfrp	9:44066326-44121947	1.25526	0.0019	0.00766134	1.32936	0.00495	0.0156388
XLOC_041153	Fxyd6	9:45370173-45396159	2.7244	5e-05	0.000299055	2.47459	5e-05	0.000269097
XLOC_041167	Cadm1	9:47529792-47857637	1.7786	5e-05	0.000299055	1.63435	5e-05	0.000269097
XLOC_041190	Arhgap20	9:51765336-51875886	3.64605	5e-05	0.000299055	4.97045	5e-05	0.000269097
XLOC_041242	Rpp25	9:57504101-57505447	1.9428	0.00135	0.00570554	2.98944	0.00465	0.0148196
XLOC_041269	Hexa	9:59539666-59565105	1.44237	5e-05	0.000299055	1.37495	5e-05	0.000269097
XLOC_041278	Larp6	9:60712988-60738801	1.87653	5e-05	0.000299055	2.20909	5e-05	0.000269097
XLOC_041285	Itga11	9:62677821-62785808	1.38701	5e-05	0.000299055	1.94355	5e-05	0.000269097
XLOC_041314	Dennd4a	9:64806130-64951607	1.44797	5e-05	0.000299055	1.76265	5e-05	0.000269097
XLOC_041317	Igdcc4	9:65101366-65137949	1.82533	5e-05	0.000299055	2.50989	5e-05	0.000269097
XLOC_041351	Rora	9:68653785-69388246	1.55878	5e-05	0.000299055	1.7236	5e-05	0.000269097
XLOC_041394	Pygo1	9:72925644-72952181	1.77899	5e-05	0.000299055	1.85289	5e-05	0.000269097
XLOC_041395	Ccpg1,Dyx1c1,Dyx1c1Ccpg1	9:72958784-73042779	1.44194	5e-05	0.000299055	1.93672	5e-05	0.000269097
XLOC_041400	Gm27186,Rab27a	9:73044832-73097629	2.46816	5e-05	0.000299055	1.49045	5e-05	0.000269097
XLOC_041441	C920006O11Rik	9:78175902-78178882	1.09874	0.0041	0.0149273	1.28555	0.00375	0.0123353
XLOC_041502	Prss35	9:86743648-86758443	3.19418	5e-05	0.000299055	2.62398	5e-05	0.000269097
XLOC_041514	Nt5e	9:88327196-88372092	1.51224	5e-05	0.000299055	1.84729	5e-05	0.000269097
XLOC_041534	Bcl2a1b,Gm29094,Mthfs	9:89199208-89377713	1.14352	0.0004	0.00196153	1.28459	0.00125	0.00480389
XLOC_041544	Adamts7	9:90163068-90270940	1.16694	0.0023	0.0090622	1.30551	0.0052	0.0162678
XLOC_041557	Plscr2	9:92275492-92297975	2.41634	5e-05	0.000299055	2.01373	5e-05	0.000269097
XLOC_041568	Slc9a9	9:94669143-95230475	1.94323	5e-05	0.000299055	3.32297	5e-05	0.000269097
XLOC_041730	Mst1r	9:107906802-107920383	2.32188	0.00015	0.000822372	3.00801	5e-05	0.000269097
XLOC_041978	Fat3	9:15910204-16502252	3.06711	5e-05	0.000299055	3.77277	5e-05	0.000269097
XLOC_042043	Rab3d	9:21907490-21918192	1.30579	0.0002	0.00106186	1.54827	5e-05	0.000269097
XLOC_042052	Acp5	9:22126730-22135746	2.06812	5e-05	0.000299055	1.73908	0.00155	0.00577723
XLOC_042084	Adamts15	9:30899154-30922580	6.67913	5e-05	0.000299055	7.24641	5e-05	0.000269097
XLOC_042170	AW551984	9:39587395-39604403	1.95754	5e-05	0.000299055	2.4276	5e-05	0.000269097
XLOC_042181	Gramd1b	9:40293051-40533620	1.47443	5e-05	0.000299055	1.97058	5e-05	0.000269097
XLOC_042310	Tnfaip8l3	9:54025536-54068411	1.88932	5e-05	0.000299055	3.01082	0.00145	0.00544633
XLOC_042354	Islr	9:58156264-58159221	3.61677	5e-05	0.000299055	4.03152	5e-05	0.000269097
XLOC_042372	Thsd4	9:59966930-60522046	2.65068	5e-05	0.000299055	3.61748	5e-05	0.000269097
XLOC_042616	Tbc1d2b	9:90163068-90270940	1.28392	5e-05	0.000299055	1.45435	5e-05	0.000269097
XLOC_042675	Clstn2	9:97444392-98033224	1.17289	5e-05	0.000299055	1.51765	5e-05	0.000269097
XLOC_042785	Sema3b	9:107597673-107609232	2.57498	5e-05	0.000299055	3.16758	5e-05	0.000269097
XLOC_042790	Sema3f	9:107681499-107710475	1.0313	5e-05	0.000299055	1.80585	5e-05	0.000269097
XLOC_042901	Tgfbr2	9:116087668-116175378	1.5237	5e-05	0.000299055	1.67168	5e-05	0.000269097
XLOC_042944	Gm26797	9:122295027-122311014	1.59332	0.00025	0.00129994	1.74242	0.00025	0.00115564
XLOC_042964	2010315B03Rik	9:124153613-124330744	1.54161	5e-05	0.000299055	1.71788	5e-05	0.000269097
XLOC_042985	-	JH584304.1:52214-61455	1.51682	5e-05	0.000299055	2.2202	5e-05	0.000269097
XLOC_043166	Usp11	X:20703729-20720539	1.45715	5e-05	0.000299055	1.84438	5e-05	0.000269097
XLOC_043175	Agtr2	X:21484543-21489164	5.79342	5e-05	0.000299055	7.42616	5e-05	0.000269097
XLOC_043364	Cxx1c	X:53577086-53609239	1.12173	0.0014	0.00589672	1.52345	0.00015	0.000729136
XLOC_043485	Fmr1,Gm27838	X:68678484-68717963	1.12756	5e-05	0.000299055	1.15252	5e-05	0.000269097
XLOC_043512	Gm1141,Prrg3	X:71911072-71972722	2.45474	5e-05	0.000299055	1.94451	0.0003	0.00136132
XLOC_043720	Ar	X:98148751-98323215	1.78258	5e-05	0.000299055	1.65594	5e-05	0.000269097
XLOC_043842	Lpar4	X:106920393-106933900	1.32434	5e-05	0.000299055	1.7566	5e-05	0.000269097
XLOC_043980	Drp2	X:134404522-134456755	1.11859	0.002	0.00801236	1.57479	5e-05	0.000269097
XLOC_044032	Plp1	X:136820488-136839733	1.7257	5e-05	0.000299055	1.96708	0.00015	0.000729136
XLOC_044049	Nrk	X:138914235-139010638	2.76834	5e-05	0.000299055	3.30385	5e-05	0.000269097
XLOC_044069	Atg4a	X:140956906-141164448	1.23464	5e-05	0.000299055	1.32398	5e-05	0.000269097
XLOC_044084	Tmem164	X:142681405-142843494	1.06685	5e-05	0.000299055	1.45661	5e-05	0.000269097
XLOC_044258	Adgrg2	X:160390685-160499870	1.53045	5e-05	0.000299055	1.99197	5e-05	0.000269097
XLOC_044288	Figf	X:164373295-164402650	2.15492	5e-05	0.000299055	3.1778	5e-05	0.000269097
XLOC_044299	Gpm6b	X:166238910-166389015	2.94942	5e-05	0.000299055	3.06046	5e-05	0.000269097
XLOC_044417	Rpgr,Srpx	X:10037976-10216920	1.13296	5e-05	0.000299055	1.15177	5e-05	0.000269097
XLOC_044501	Gm14523,Klhl13	X:23219270-23365173	2.02431	5e-05	0.000299055	2.38649	5e-05	0.000269097
XLOC_044614	Lamp2	X:38401356-38456454	1.06374	5e-05	0.000299055	1.32648	5e-05	0.000269097
XLOC_044659	Smarca1	X:47809367-47892974	1.36894	5e-05	0.000299055	2.26083	5e-05	0.000269097
XLOC_044679	Firre	X:50555743-50635321	1.55954	5e-05	0.000299055	2.4042	5e-05	0.000269097
XLOC_044693	Gpc3	X:52272425-52619047	2.1282	5e-05	0.000299055	2.29702	5e-05	0.000269097
XLOC_044712	C430049B03Rik	X:53054407-53057190	1.42809	0.0003	0.00152612	1.9375	0.0002	0.000946893
XLOC_044735	Arhgef6	X:57231484-57338787	1.1626	0.00175	0.00714968	1.59443	0.0009	0.00360357
XLOC_044865	Renbp	X:73922120-73930850	1.39979	5e-05	0.000299055	1.24919	5e-05	0.000269097
XLOC_045106	Slc16a2	X:103697413-103821994	2.55566	5e-05	0.000299055	3.06955	5e-05	0.000269097
XLOC_045123	Zdhhc15	X:104536968-104671064	1.15525	5e-05	0.000299055	1.24482	5e-05	0.000269097
XLOC_045151	Zcchc5	X:106837081-106840737	2.74053	5e-05	0.000299055	3.90726	5e-05	0.000269097
XLOC_045155	Itm2a	X:107397098-107403376	3.88359	5e-05	0.000299055	3.95169	5e-05	0.000269097
XLOC_045207	-	X:120280912-120290078	1.28882	0.0026	0.0100722	2.57102	0.0002	0.000946893
XLOC_045278	Gla	X:134588148-134601125	1.2687	5e-05	0.000299055	1.26441	5e-05	0.000269097
XLOC_045282	Armcx6	X:134748322-134754971	1.31938	5e-05	0.000299055	1.26622	0.00235	0.0082943
XLOC_045377	Chrdl1	X:143285673-143394262	4.43161	5e-05	0.000299055	3.71888	5e-05	0.000269097
XLOC_045378	BX530055.1,Capn6	X:143802230-143827414	3.37215	5e-05	0.000299055	4.34781	5e-05	0.000269097
XLOC_045511	Ppef1	X:160622830-160735817	1.24415	0.01485	0.0440037	4.54067	5e-05	0.000269097
XLOC_045519	Nhs	X:161833295-162159808	1.2486	5e-05	0.000299055	1.14465	0.0001	0.000508143
XLOC_045521	Reps2	X:162411952-162643649	3.36314	5e-05	0.000299055	4.86357	5e-05	0.000269097
XLOC_045550	Rab9	X:166457251-166479867	1.00323	5e-05	0.000299055	1.44475	5e-05	0.000269097
XLOC_045553	Egfl6	X:166523006-166585744	5.02955	5e-05	0.000299055	4.91096	5e-05	0.000269097
XLOC_003263	Capn2	1:182467254-182520212	-1.00251	5e-05	0.000299055	-1.22248	5e-05	0.000269097
XLOC_037398	Fxyd5,Fxyd7,Mir7050	7:31032721-31051467	-1.00262	5e-05	0.000299055	-1.42426	5e-05	0.000269097
XLOC_045161	Hmgn5	X:109004470-109013404	-1.00343	0.00055	0.00258534	-1.44129	5e-05	0.000269097
XLOC_033963	Hk2	6:82725024-82774454	-1.0043	5e-05	0.000299055	-1.29785	5e-05	0.000269097
XLOC_017432	-	18:52558703-52577370	-1.00468	0.00255	0.00991238	-1.39296	0.001	0.00396041
XLOC_040304	Neil3	8:53586866-53639065	-1.00546	0.00765	0.0252337	-1.31718	0.00065	0.00270421
XLOC_008203	G2e3	12:51348060-51376986	-1.00618	5e-05	0.000299055	-1.23302	5e-05	0.000269097
XLOC_032946	Nop2	6:125131908-125144753	-1.00644	5e-05	0.000299055	-1.35448	5e-05	0.000269097
XLOC_016833	Cenpq	17:40923050-40963867	-1.00689	0.01525	0.0449055	-1.3097	0.00845	0.0247347
XLOC_025452	Gstcd	3:132981751-133110988	-1.00702	0.00025	0.00129994	-1.36916	5e-05	0.000269097
XLOC_015383	Gart	16:91611467-91646952	-1.00893	5e-05	0.000299055	-1.24006	5e-05	0.000269097
XLOC_039437	Rwdd4a	8:47533661-47552955	-1.00972	0.0001	0.000569582	-1.0122	0.00015	0.000729136
XLOC_031136	Coro1c	5:113842435-113908758	-1.01156	5e-05	0.000299055	-1.30889	5e-05	0.000269097
XLOC_022223	Gm14005	2:128189986-128429854	-1.01332	0.0012	0.00514183	-1.28262	0.0003	0.00136132
XLOC_031679	Gng11	6:4003903-4008445	-1.01425	5e-05	0.000299055	-1.32887	5e-05	0.000269097
XLOC_030136	Steap2	5:5664828-5694578	-1.01499	5e-05	0.000299055	-1.29642	5e-05	0.000269097
XLOC_013374	Gtse1	15:85859706-85876572	-1.01563	5e-05	0.000299055	-1.1725	5e-05	0.000269097
XLOC_001932	Prim2	1:33453809-33669795	-1.01658	5e-05	0.000299055	-1.33671	5e-05	0.000269097
XLOC_036263	Ilk	7:105732206-105744361	-1.01699	5e-05	0.000299055	-1.16858	5e-05	0.000269097
XLOC_017960	4930503L19Rik	18:70452210-70501066	-1.0175	5e-05	0.000299055	-1.55232	5e-05	0.000269097
XLOC_018228	Fam111a	19:12545739-12596566	-1.01769	5e-05	0.000299055	-1.52313	5e-05	0.000269097
XLOC_004538	Ddx21	10:62580247-62602298	-1.01782	5e-05	0.000299055	-1.38349	5e-05	0.000269097
XLOC_036099	Lrrc32	7:98489282-98502181	-1.01808	5e-05	0.000299055	-1.37721	5e-05	0.000269097
XLOC_005607	Trpv2	11:62574485-62600515	-1.01846	5e-05	0.000299055	-1.42242	0.00035	0.00155906
XLOC_042132	Chek1	9:36708402-36727065	-1.01934	0.00265	0.0102368	-1.28474	0.0007	0.00288566
XLOC_017071	Fez2	17:78377878-78418131	-1.01935	5e-05	0.000299055	-1.41576	5e-05	0.000269097
XLOC_029786	Ran	5:129019898-129024323	-1.02022	5e-05	0.000299055	-1.13189	5e-05	0.000269097
XLOC_016200	Crim1	17:78200184-78376592	-1.02077	5e-05	0.000299055	-1.82862	5e-05	0.000269097
XLOC_004587	Lrrc75b	10:75550124-75560330	-1.02239	0.00205	0.00819579	-1.50647	0.0003	0.00136132
XLOC_036128	Pgm2l1	7:100227323-100278868	-1.02486	5e-05	0.000299055	-1.36989	5e-05	0.000269097
XLOC_044249	Eif1ax	X:159372177-159389928	-1.02518	0.00675	0.0227558	-1.1775	0.0018	0.00658543
XLOC_029797	Cct6a,Snora15	5:129765557-129846371	-1.02563	0.0001	0.000569582	-1.22195	5e-05	0.000269097
XLOC_045035	Las1l	X:95935321-95956962	-1.02959	5e-05	0.000299055	-1.18664	5e-05	0.000269097
XLOC_003437	Cited2	10:17723227-17725673	-1.03081	5e-05	0.000299055	-1.36177	5e-05	0.000269097
XLOC_016702	Tcf19	17:35512733-35516870	-1.03081	5e-05	0.000299055	-1.809	5e-05	0.000269097
XLOC_036925	Zik1	7:10487228-10495394	-1.03105	5e-05	0.000299055	-1.22539	5e-05	0.000269097
XLOC_014129	Tuba1b	15:98931424-98934565	-1.03176	5e-05	0.000299055	-1.2593	5e-05	0.000269097
XLOC_018942	Myof	19:37899035-38043796	-1.03612	5e-05	0.000299055	-1.0633	5e-05	0.000269097
XLOC_009801	Mboat1	13:30136460-30246717	-1.03814	0.0019	0.00766134	-1.2587	5e-05	0.000269097
XLOC_018078	Slc29a2	19:5024005-5031971	-1.03902	0.0025	0.00974306	-1.54165	0.0002	0.000946893
XLOC_024873	Cks1b	3:89415471-89418383	-1.04025	5e-05	0.000299055	-1.40819	5e-05	0.000269097
XLOC_007324	Tmem97	11:78541816-78550777	-1.04047	5e-05	0.000299055	-1.08817	5e-05	0.000269097
XLOC_040335	Klhl2	8:64739790-64849980	-1.04062	5e-05	0.000299055	-1.51314	5e-05	0.000269097
XLOC_007516	Igf2bp1,Mir3063	11:95957162-96008055	-1.04247	0.00435	0.0157115	-1.05126	0.0054	0.0167893
XLOC_038347	Ddias	7:92857524-92874247	-1.04333	5e-05	0.000299055	-1.53726	5e-05	0.000269097
XLOC_005439	Nhp2	11:51619734-51635896	-1.04556	5e-05	0.000299055	-1.56554	5e-05	0.000269097
XLOC_008535	Vrk1	12:106010198-106088255	-1.05052	5e-05	0.000299055	-1.34233	5e-05	0.000269097
XLOC_020851	Cse1l	2:166906039-166946389	-1.05119	5e-05	0.000299055	-1.46257	5e-05	0.000269097
XLOC_022531	Tgm2	2:158028496-158146436	-1.05131	5e-05	0.000299055	-1.21916	0.0001	0.000508143
XLOC_013563	Hnrnpa1	15:103239987-103246589	-1.05255	5e-05	0.000299055	-1.28642	5e-05	0.000269097
XLOC_031560	Aimp2	5:143817787-143909847	-1.05337	0.0004	0.00196153	-1.13812	0.0004	0.00175494
XLOC_031124	2900026A02Rik	5:113086322-113221274	-1.0534	5e-05	0.000299055	-1.20861	5e-05	0.000269097
XLOC_013910	Myh9	15:77760586-77842369	-1.05422	5e-05	0.000299055	-1.07476	5e-05	0.000269097
XLOC_016159	Ddx11	17:66123519-66152706	-1.05456	5e-05	0.000299055	-1.0905	0.0002	0.000946893
XLOC_042225	Phldb1	9:44664600-44735198	-1.05532	5e-05	0.000299055	-1.25918	5e-05	0.000269097
XLOC_019864	Hat1	2:71388957-71441622	-1.05555	5e-05	0.000299055	-1.54156	5e-05	0.000269097
XLOC_018481	Nolc1	19:46075744-46085528	-1.05574	5e-05	0.000299055	-1.38925	5e-05	0.000269097
XLOC_044063	Prps1	X:140456612-140476411	-1.05686	5e-05	0.000299055	-1.24548	5e-05	0.000269097
XLOC_017277	Lims2	18:31931217-31958619	-1.05742	5e-05	0.000299055	-1.54739	5e-05	0.000269097
XLOC_021108	Cubn	2:13271600-13497632	-1.05923	0.0021	0.0083711	-1.89609	5e-05	0.000269097
XLOC_013147	Myc	15:61985340-61990374	-1.05994	5e-05	0.000299055	-1.07851	5e-05	0.000269097
XLOC_028078	Tinagl1	4:130164453-130175122	-1.06009	5e-05	0.000299055	-1.18364	5e-05	0.000269097
XLOC_045276	Timm8a1	X:134537255-134541865	-1.06032	5e-05	0.000299055	-1.2062	5e-05	0.000269097
XLOC_017969	Me2	18:73764955-73815770	-1.06321	5e-05	0.000299055	-1.1933	5e-05	0.000269097
XLOC_037682	Grwd1	7:45825226-45830944	-1.06612	5e-05	0.000299055	-1.46366	5e-05	0.000269097
XLOC_021367	Phf19	2:34893756-34916014	-1.06672	0.0062	0.0212489	-1.83316	5e-05	0.000269097
XLOC_001535	Lin9	1:180641149-180690694	-1.06926	0.00015	0.000822372	-1.54936	5e-05	0.000269097
XLOC_040980	Ets1	9:32636220-32757820	-1.06987	5e-05	0.000299055	-1.3911	5e-05	0.000269097
XLOC_010134	Gm8399	13:80957664-81633154	-1.06999	5e-05	0.000299055	-1.61214	5e-05	0.000269097
XLOC_024692	Trim59	3:69035287-69044755	-1.0704	5e-05	0.000299055	-1.54885	5e-05	0.000269097
XLOC_035273	Ppp1r14a	7:29289059-29298482	-1.07204	0.00115	0.00496195	-1.25699	0.00115	0.00446938
XLOC_026388	Ndc1	4:107367783-107416346	-1.07283	5e-05	0.000299055	-1.49966	5e-05	0.000269097
XLOC_045004	Pola1	X:93304766-93749951	-1.07439	5e-05	0.000299055	-1.59792	5e-05	0.000269097
XLOC_027463	Txn1	4:57943372-57956411	-1.07481	5e-05	0.000299055	-1.26318	5e-05	0.000269097
XLOC_003819	Cnn2	10:79987925-79996062	-1.07614	5e-05	0.000299055	-1.1043	5e-05	0.000269097
XLOC_034748	Myadm,Prkcg	7:3289079-3331099	-1.07723	5e-05	0.000299055	-1.14047	5e-05	0.000269097
XLOC_039411	Gm6180	8:42246910-42247411	-1.07851	0.00045	0.00216538	-1.27763	0.0001	0.000508143
XLOC_031688	Peg10	6:4747305-4760517	-1.07898	5e-05	0.000299055	-1.12048	5e-05	0.000269097
XLOC_028580	Sema3e	5:14025275-14304901	-1.07906	5e-05	0.000299055	-1.70343	5e-05	0.000269097
XLOC_012859	Dis3	14:99046412-99254493	-1.08038	5e-05	0.000299055	-1.40872	5e-05	0.000269097
XLOC_004901	Rab3ip	10:116905613-116950444	-1.0808	5e-05	0.000299055	-1.41483	5e-05	0.000269097
XLOC_006821	Lsm11	11:45928268-45944935	-1.08235	5e-05	0.000299055	-1.15932	5e-05	0.000269097
XLOC_039396	Zdhhc2	8:40423814-40634797	-1.08261	0.00825	0.0268293	-1.12062	0.014	0.037751
XLOC_019625	Ptgs1	2:36230210-36258593	-1.08336	5e-05	0.000299055	-1.36762	5e-05	0.000269097
XLOC_023376	Gpatch4	3:88043107-88055993	-1.08363	5e-05	0.000299055	-1.43037	5e-05	0.000269097
XLOC_042666	Pxylp1	9:96823175-96892669	-1.08483	5e-05	0.000299055	-1.01649	5e-05	0.000269097
XLOC_005831	Fam57a	11:76046225-76250619	-1.087	0.01635	0.0476601	-1.2045	0.00595	0.0182825
XLOC_039044	Tnfrsf22,Tnfrsf23	7:143607658-143686054	-1.08815	5e-05	0.000299055	-1.31569	5e-05	0.000269097
XLOC_017947	Spire1	18:67488208-67610916	-1.08818	5e-05	0.000299055	-1.42118	5e-05	0.000269097
XLOC_002816	Lhx9	1:138825070-138848678	-1.08894	5e-05	0.000299055	-1.13095	5e-05	0.000269097
XLOC_002096	Nabp1	1:51464975-51478425	-1.0897	5e-05	0.000299055	-1.02213	5e-05	0.000269097
XLOC_007153	Kctd11,Tmem95	11:69876385-69881406	-1.09	5e-05	0.000299055	-1.04957	5e-05	0.000269097
XLOC_006034	Mmd	11:90187683-90278589	-1.09201	5e-05	0.000299055	-1.57432	5e-05	0.000269097
XLOC_022569	Ada	2:163658385-163750457	-1.09267	0.00745	0.0246636	-1.5683	0.0003	0.00136132
XLOC_026528	Slc2a1	4:119107929-119138801	-1.09292	5e-05	0.000299055	-1.14099	5e-05	0.000269097
XLOC_033089	Gprc5a	6:135065584-135084709	-1.0932	5e-05	0.000299055	-1.78156	5e-05	0.000269097
XLOC_032233	Herc3	6:58831464-58920398	-1.09382	0.00035	0.00174334	-1.24209	0.00015	0.000729136
XLOC_007957	Actg1,Gm23419,Mir6935	11:120345689-120348542	-1.09671	5e-05	0.000299055	-1.31908	5e-05	0.000269097
XLOC_044204	Klf8	X:153237465-153396336	-1.09687	0.00565	0.0196408	-2.40942	0.00105	0.00413221
XLOC_013596	Skp2	15:9111722-9202483	-1.09706	0.0012	0.00514183	-1.55379	5e-05	0.000269097
XLOC_017087	Srsf7	17:80200066-80207343	-1.09713	5e-05	0.000299055	-1.10917	5e-05	0.000269097
XLOC_010635	Eef1e1	13:38645697-38659028	-1.09801	5e-05	0.000299055	-1.27658	5e-05	0.000269097
XLOC_038750	Cdr2	7:120957035-120982346	-1.09811	5e-05	0.000299055	-1.08375	5e-05	0.000269097
XLOC_001225	Arpc5	1:152766541-152775597	-1.0982	5e-05	0.000299055	-1.42757	5e-05	0.000269097
XLOC_031488	Mcm7,Mir25,Mir93	5:138161070-138187451	-1.09821	0.0004	0.00196153	-1.31643	5e-05	0.000269097
XLOC_040815	-	9:4978401-4979322	-1.0993	0.0128	0.0390249	-1.19935	0.00965	0.0276846
XLOC_029961	Lfng	5:140607319-140615545	-1.10412	0.0073	0.0242615	-2.13065	0.00035	0.00155906
XLOC_041272	Pkm	9:59656367-59679375	-1.10595	5e-05	0.000299055	-1.09906	5e-05	0.000269097
XLOC_033587	Cycs	6:50562562-50566538	-1.10797	5e-05	0.000299055	-1.29268	5e-05	0.000269097
XLOC_034883	Lig1	7:13258966-13311433	-1.10822	5e-05	0.000299055	-1.64353	5e-05	0.000269097
XLOC_038215	Iqgap1	7:80711582-80825974	-1.1097	5e-05	0.000299055	-1.26253	5e-05	0.000269097
XLOC_039091	Lrrc8e	8:4226826-4237470	-1.11253	0.00245	0.00957286	-1.26326	0.00135	0.00513251
XLOC_038049	Peg12	7:62458873-62464556	-1.11668	5e-05	0.000299055	-1.27835	5e-05	0.000269097
XLOC_013973	Rangap1	15:81704247-81729919	-1.11869	5e-05	0.000299055	-1.5885	5e-05	0.000269097
XLOC_020860	Snai1	2:167538194-167542814	-1.11946	5e-05	0.000299055	-1.92343	5e-05	0.000269097
XLOC_010336	Net1	13:3882562-3918220	-1.12588	5e-05	0.000299055	-1.00674	5e-05	0.000269097
XLOC_002979	Tnn	1:160085028-160153610	-1.12651	5e-05	0.000299055	-1.30063	5e-05	0.000269097
XLOC_036671	Cd151	7:141461093-141471479	-1.1282	5e-05	0.000299055	-1.35903	5e-05	0.000269097
XLOC_011938	Esd	14:74732279-74750765	-1.13031	5e-05	0.000299055	-1.47525	5e-05	0.000269097
XLOC_037500	Ccne1	7:38097983-38107534	-1.13242	5e-05	0.000299055	-1.60711	5e-05	0.000269097
XLOC_041208	Idh3a	9:54586447-54604662	-1.13372	5e-05	0.000299055	-1.29785	5e-05	0.000269097
XLOC_041695	Poc1a	9:106280871-106350521	-1.13504	0.0002	0.00106186	-1.34391	5e-05	0.000269097
XLOC_036720	Shank2	7:143978304-144425972	-1.13866	0.0101	0.0317899	-3.36822	5e-05	0.000269097
XLOC_003180	Grem2	1:174833783-174921957	-1.14083	5e-05	0.000299055	-1.93469	5e-05	0.000269097
XLOC_029461	Ccdc18	5:108132679-108234017	-1.14388	0.012	0.0369667	-1.65607	0.0008	0.00325894
XLOC_002458	Arl4c	1:88673124-88702221	-1.14484	5e-05	0.000299055	-1.20265	5e-05	0.000269097
XLOC_019879	Cdca7	2:72476158-72486893	-1.14509	0.0005	0.00237823	-1.5246	0.00015	0.000729136
XLOC_014911	Mcm4	16:15623896-15637400	-1.14523	5e-05	0.000299055	-1.62052	5e-05	0.000269097
XLOC_003971	Tmcc3	10:94311948-94612084	-1.14534	5e-05	0.000299055	-1.53892	5e-05	0.000269097
XLOC_031541	Actb	5:142903114-142906754	-1.1462	5e-05	0.000299055	-1.59847	5e-05	0.000269097
XLOC_004049	Nap1l1	10:111472954-111498150	-1.14634	5e-05	0.000299055	-1.27157	5e-05	0.000269097
XLOC_042058	Anln,Rp9	9:22331213-22468376	-1.14664	5e-05	0.000299055	-1.45272	5e-05	0.000269097
XLOC_019124	Frmd4a	2:4017716-4614153	-1.14781	5e-05	0.000299055	-1.16754	5e-05	0.000269097
XLOC_001839	Mcm3	1:20802967-20820312	-1.15097	5e-05	0.000299055	-1.73572	5e-05	0.000269097
XLOC_041231	Cspg4	9:56864960-56899873	-1.15168	5e-05	0.000299055	-1.51483	5e-05	0.000269097
XLOC_042135	Gm27219	9:36813132-36813874	-1.15184	0.007	0.0234476	-2.36857	0.00035	0.00155906
XLOC_008650	Inf2	12:112588752-112615557	-1.15231	5e-05	0.000299055	-1.05703	5e-05	0.000269097
XLOC_018830	Psat1	19:15904658-15947337	-1.15246	5e-05	0.000299055	-1.12348	5e-05	0.000269097
XLOC_022181	Gatm	2:122594466-122611303	-1.15348	0.00935	0.0298153	-1.88936	0.00285	0.00978241
XLOC_005004	AC117232.1,Pa2g4	10:128557765-128566224	-1.15393	5e-05	0.000299055	-1.48162	5e-05	0.000269097
XLOC_010350	Pfkp	13:6548038-6648777	-1.15499	0.0003	0.00152612	-1.30574	0.0007	0.00288566
XLOC_022519	Rbl1	2:157145892-157204706	-1.15545	5e-05	0.000299055	-1.3795	5e-05	0.000269097
XLOC_010729	Nop16	13:54584184-54590090	-1.15566	5e-05	0.000299055	-1.55604	5e-05	0.000269097
XLOC_044899	Rab39b	X:75572045-75578231	-1.15576	5e-05	0.000299055	-1.09467	0.00225	0.0079822
XLOC_030821	Uba6	5:86108414-86172891	-1.15754	5e-05	0.000299055	-1.0562	5e-05	0.000269097
XLOC_041699	Rrp9	9:106470321-106485424	-1.15999	0.00045	0.00216538	-1.33958	0.00035	0.00155906
XLOC_021437	Gm13461	2:40595245-42653624	-1.16056	5e-05	0.000299055	-1.24811	5e-05	0.000269097
XLOC_006271	Itgb3	11:104607999-104670592	-1.16222	5e-05	0.000299055	-1.0321	5e-05	0.000269097
XLOC_006228	Arl4d	11:101665540-101667832	-1.16338	0.00105	0.00458424	-1.27462	0.00365	0.0120639
XLOC_016198	Rasgrp3	17:75435904-75529043	-1.16381	5e-05	0.000299055	-2.56745	5e-05	0.000269097
XLOC_024098	Gm17501	3:145650299-145677743	-1.16414	5e-05	0.000299055	-1.35807	5e-05	0.000269097
XLOC_020622	Gm14150	2:151458955-151460309	-1.1662	0.00375	0.0138569	-1.36055	0.00315	0.0106503
XLOC_021112	Hacd1	2:13850281-14149634	-1.16724	0.00105	0.00458424	-1.4321	0.00135	0.00513251
XLOC_043632	Tmem47	X:81070693-81097872	-1.16972	5e-05	0.000299055	-1.3418	5e-05	0.000269097
XLOC_025316	Snx7	3:117781646-117868936	-1.17572	5e-05	0.000299055	-1.25616	5e-05	0.000269097
XLOC_019551	Aif1l	2:31950138-31973443	-1.17833	5e-05	0.000299055	-1.31364	0.0001	0.000508143
XLOC_015090	Umps	16:33954781-33967312	-1.17879	5e-05	0.000299055	-1.47502	5e-05	0.000269097
XLOC_016450	Tnfrsf12a	17:23675446-23677449	-1.1789	5e-05	0.000299055	-1.87612	5e-05	0.000269097
XLOC_036151	Pde2a	7:101421690-101512829	-1.18089	5e-05	0.000299055	-1.01575	0.003	0.0102143
XLOC_041780	Cdc25a	9:109875519-109894069	-1.18151	5e-05	0.000299055	-1.5274	5e-05	0.000269097
XLOC_018326	Gm10053	19:24875685-24876634	-1.18266	0.00025	0.00129994	-1.342	0.0004	0.00175494
XLOC_012819	Tnfsf11	14:78277444-78308043	-1.18292	5e-05	0.000299055	-1.06109	0.0007	0.00288566
XLOC_027649	Mir31	4:88909717-88942039	-1.18358	0.0018	0.00732319	-1.32152	0.0012	0.00463484
XLOC_044056	Rnf128	X:139563315-139673145	-1.18566	5e-05	0.000299055	-1.2748	5e-05	0.000269097
XLOC_014315	Abcc1	16:14361096-14475737	-1.18884	5e-05	0.000299055	-1.54081	5e-05	0.000269097
XLOC_038428	Relt	7:100845846-100863446	-1.19002	0.0034	0.0127399	-1.17272	0.0052	0.0162678
XLOC_013552	Hoxc11	15:102954426-102957708	-1.19166	0.00485	0.0172745	-1.59429	0.0008	0.00325894
XLOC_026359	Gm12715	4:103563401-103564529	-1.19325	5e-05	0.000299055	-1.24013	5e-05	0.000269097
XLOC_042115	Hyls1	9:35558594-35690318	-1.19958	0.00235	0.00923515	-1.04211	0.00785	0.0232747
XLOC_028518	Abcb1b	5:8773576-8866315	-1.20009	5e-05	0.000299055	-1.3781	0.0005	0.00214204
XLOC_033240	Tfpi2	6:3962591-3988919	-1.20289	0.00015	0.000822372	-1.4395	5e-05	0.000269097
XLOC_004914	Nup107	10:117750620-117793859	-1.20399	5e-05	0.000299055	-1.2371	5e-05	0.000269097
XLOC_025220	Csf1	3:107741046-107760469	-1.20799	5e-05	0.000299055	-2.05461	5e-05	0.000269097
XLOC_020457	Gm23187,Gm23650,Gm24451,Nop56,Snord57	2:130274429-130284547	-1.20892	5e-05	0.000299055	-1.43965	5e-05	0.000269097
XLOC_040540	Neto2	8:85636587-85701021	-1.20918	5e-05	0.000299055	-1.28806	5e-05	0.000269097
XLOC_010902	Ahrr	13:74211117-74292331	-1.21	0.00495	0.0175663	-2.07447	5e-05	0.000269097
XLOC_018640	Ehbp1l1	19:5707353-5726597	-1.21151	5e-05	0.000299055	-1.49538	5e-05	0.000269097
XLOC_020442	Slc20a1	2:129197251-129235604	-1.21786	5e-05	0.000299055	-1.16599	5e-05	0.000269097
XLOC_018847	Anxa1	19:20290769-20390944	-1.21807	5e-05	0.000299055	-1.61793	5e-05	0.000269097
XLOC_000900	Phlpp1	1:106171539-106394250	-1.22023	5e-05	0.000299055	-1.05461	5e-05	0.000269097
XLOC_017981	Gm20544	18:75358640-75367094	-1.22093	0.00075	0.00340893	-2.28302	5e-05	0.000269097
XLOC_024025	H2afz	3:137864486-137866922	-1.22141	5e-05	0.000299055	-1.40339	5e-05	0.000269097
XLOC_020168	Lrrc4c	2:96318168-97631666	-1.22222	5e-05	0.000299055	-1.61423	0.00645	0.0196073
XLOC_011275	Plau	14:20836609-20843388	-1.22385	5e-05	0.000299055	-1.96241	5e-05	0.000269097
XLOC_009761	Cmah	13:24327419-24477285	-1.22438	0.0012	0.00514183	-2.01248	5e-05	0.000269097
XLOC_003691	Dna2	10:62947025-62974185	-1.22442	0.0008	0.0036049	-2.3014	5e-05	0.000269097
XLOC_036168	Rrm1	7:102441694-102469771	-1.22552	5e-05	0.000299055	-1.77343	5e-05	0.000269097
XLOC_005260	Rtn4	11:29692879-30026033	-1.2266	5e-05	0.000299055	-1.29811	5e-05	0.000269097
XLOC_002687	Mcm6	1:128331589-128359664	-1.22856	5e-05	0.000299055	-1.52863	5e-05	0.000269097
XLOC_033651	Lsm5	6:56701062-56704710	-1.22892	0.00315	0.0119081	-2.02904	5e-05	0.000269097
XLOC_004516	Unc5b	10:60762603-60831581	-1.22905	5e-05	0.000299055	-1.69214	5e-05	0.000269097
XLOC_043832	Pgk1	X:106187099-106203699	-1.23131	5e-05	0.000299055	-1.21276	5e-05	0.000269097
XLOC_035647	Ldha	7:46841474-46855627	-1.23791	5e-05	0.000299055	-1.19632	5e-05	0.000269097
XLOC_030349	Tyms	5:30055908-30073617	-1.23852	5e-05	0.000299055	-1.59899	5e-05	0.000269097
XLOC_003465	Sgk1	10:21882183-21999903	-1.24236	5e-05	0.000299055	-1.46921	5e-05	0.000269097
XLOC_039579	Tpm4	8:72134974-72160855	-1.24245	5e-05	0.000299055	-1.44805	5e-05	0.000269097
XLOC_033258	Slc25a13	6:6041217-6217173	-1.24474	5e-05	0.000299055	-1.90009	5e-05	0.000269097
XLOC_014905	Myh11	16:14194321-14292435	-1.24637	5e-05	0.000299055	-1.24884	5e-05	0.000269097
XLOC_033585	Osbpl3	6:50293325-50456201	-1.24778	5e-05	0.000299055	-1.79171	5e-05	0.000269097
XLOC_031448	Cux1	5:136248134-136567490	-1.25048	5e-05	0.000299055	-1.41624	5e-05	0.000269097
XLOC_027871	Nasp	4:116601051-116627941	-1.25082	5e-05	0.000299055	-1.71886	5e-05	0.000269097
XLOC_025703	Fsbp,Rad54b	4:11558921-11615893	-1.25123	0.00615	0.0211201	-1.38056	0.008	0.0236179
XLOC_008324	Mir5101,Syne2	12:75818133-76110926	-1.25176	0.01035	0.0324268	-1.16552	0.015	0.0398894
XLOC_028497	Gm8773	5:5573798-5576946	-1.25288	0.00855	0.0276464	-1.93551	0.004	0.013043
XLOC_014791	Chaf1b	16:93883900-93906269	-1.25881	5e-05	0.000299055	-1.58785	5e-05	0.000269097
XLOC_014775	Mrps6,Slc5a3	16:92058269-92112227	-1.25906	5e-05	0.000299055	-1.2547	5e-05	0.000269097
XLOC_036793	Ube2s	7:4792873-4812590	-1.26054	0.00665	0.0225134	-1.50736	0.0017	0.00625449
XLOC_017742	-	18:32440249-32448444	-1.26206	5e-05	0.000299055	-1.30329	0.0003	0.00136132
XLOC_042687	Pik3cb	9:99036470-99140621	-1.26467	5e-05	0.000299055	-1.5107	5e-05	0.000269097
XLOC_027300	Kif24	4:41390544-41464887	-1.2648	0.00505	0.0178792	-1.30844	0.00275	0.00948638
XLOC_020494	Mcm8	2:132816140-132844197	-1.26522	0.0001	0.000569582	-1.43678	5e-05	0.000269097
XLOC_013353	Parvb	15:84232042-84315688	-1.2659	5e-05	0.000299055	-1.86448	5e-05	0.000269097
XLOC_039383	Dusp4	8:34807285-34821997	-1.26634	5e-05	0.000299055	-2.13077	5e-05	0.000269097
XLOC_003026	BC055324	1:163929099-163994796	-1.26924	0.00335	0.0125803	-1.54878	0.0027	0.00933848
XLOC_005169	Fbxo48	11:16951374-16958487	-1.26937	0.01315	0.0398511	-1.67805	5e-05	0.000269097
XLOC_035023	Ercc1	7:19344777-19359483	-1.27055	5e-05	0.000299055	-1.22545	5e-05	0.000269097
XLOC_032170	Creb5	6:53287269-53700376	-1.27058	0.0063	0.0215374	-1.36454	0.00085	0.00344123
XLOC_000436	Gm26293,Nop58	1:59684917-59719044	-1.27109	5e-05	0.000299055	-1.35607	5e-05	0.000269097
XLOC_012446	Fermt2	14:45458791-45530118	-1.27168	5e-05	0.000299055	-1.42734	5e-05	0.000269097
XLOC_004301	Abracl	10:18011262-18023252	-1.27219	5e-05	0.000299055	-1.65771	5e-05	0.000269097
XLOC_003604	Bves	10:45335749-45370071	-1.27227	0.0032	0.0120736	-1.17443	0.01785	0.0462118
XLOC_016830	9130008F23Rik	17:40873709-40880615	-1.27657	0.0002	0.00106186	-1.3396	0.00015	0.000729136
XLOC_009161	Efcab11	12:99717530-99884368	-1.28225	0.0042	0.0152506	-1.49809	0.0019	0.00690502
XLOC_013752	Atad2	15:58094046-58135082	-1.28344	5e-05	0.000299055	-1.73096	5e-05	0.000269097
XLOC_003804	Fstl3	10:79777271-79790961	-1.28503	5e-05	0.000299055	-1.0889	5e-05	0.000269097
XLOC_020611	Gins1	2:150905399-150931280	-1.2878	0.00215	0.00854539	-2.08692	5e-05	0.000269097
XLOC_020545	Dstn	2:143915319-143943324	-1.28873	5e-05	0.000299055	-1.59163	5e-05	0.000269097
XLOC_013048	Pop1	15:34495299-34531023	-1.28875	5e-05	0.000299055	-1.68098	5e-05	0.000269097
XLOC_013767	Fam84b	15:60818993-60853778	-1.28981	5e-05	0.000299055	-1.84293	5e-05	0.000269097
XLOC_024835	Pmf1	3:88394139-88410365	-1.29222	5e-05	0.000299055	-1.40946	0.0001	0.000508143
XLOC_025365	Synpo2	3:123076518-123236149	-1.29581	5e-05	0.000299055	-1.47952	0.00015	0.000729136
XLOC_015441	3300005D01Rik	17:5798656-5803240	-1.2976	5e-05	0.000299055	-1.76184	5e-05	0.000269097
XLOC_042643	Chst2	9:95399291-95408554	-1.29805	5e-05	0.000299055	-1.56557	5e-05	0.000269097
XLOC_020330	Rad51	2:119112650-119157034	-1.30379	0.0001	0.000569582	-2.14256	5e-05	0.000269097
XLOC_018181	Fads3	19:10041424-10060525	-1.30451	5e-05	0.000299055	-1.15037	5e-05	0.000269097
XLOC_027167	Ripk2	4:16122699-16163668	-1.30705	5e-05	0.000299055	-1.69833	5e-05	0.000269097
XLOC_029423	Lrrc8c	5:105519387-105613018	-1.30962	5e-05	0.000299055	-1.51701	5e-05	0.000269097
XLOC_022126	Oip5	2:119609511-119651325	-1.31024	0.01505	0.0444416	-1.8708	0.012	0.0332614
XLOC_040154	Ckap2,Nek3	8:22128282-22185900	-1.31274	5e-05	0.000299055	-1.29116	5e-05	0.000269097
XLOC_029231	Dck	5:88764995-88783281	-1.31571	5e-05	0.000299055	-1.7572	5e-05	0.000269097
XLOC_018958	Pdlim1	19:40221172-40271842	-1.31577	5e-05	0.000299055	-1.26084	5e-05	0.000269097
XLOC_000363	Sdpr	1:51218385-51333779	-1.31713	5e-05	0.000299055	-1.19863	5e-05	0.000269097
XLOC_004248	Rgs17	10:5825662-5922754	-1.3178	0.00295	0.0112741	-2.16218	0.0123	0.0339208
XLOC_042396	Zwilch	9:64117146-64173104	-1.31869	5e-05	0.000299055	-1.68968	5e-05	0.000269097
XLOC_004357	Tmem200a	10:25990985-26079447	-1.32258	5e-05	0.000299055	-2.02951	5e-05	0.000269097
XLOC_023302	4930579G24Rik	3:79603787-79632820	-1.325	0.0021	0.0083711	-1.73665	0.00175	0.00642042
XLOC_041733	Traip	9:107950135-107972270	-1.32786	0.00045	0.00216538	-1.53437	0.00035	0.00155906
XLOC_032992	4933413G19Rik,Foxm1,Nrip2,RP23-114E15.17	6:128362966-128424931	-1.32794	5e-05	0.000299055	-1.76206	5e-05	0.000269097
XLOC_019871	Itga6	2:71745615-71858770	-1.33021	5e-05	0.000299055	-2.37397	5e-05	0.000269097
XLOC_016421	Gm7809	17:21962551-22071168	-1.33138	0.00895	0.0286674	-1.3472	0.0073	0.0218217
XLOC_008697	Ncapg2	12:116405401-116463531	-1.33323	5e-05	0.000299055	-1.84203	5e-05	0.000269097
XLOC_037328	Actn4	7:28881421-28962340	-1.33377	5e-05	0.000299055	-1.63293	5e-05	0.000269097
XLOC_011327	Erc2	14:27622394-28478537	-1.33699	5e-05	0.000299055	-1.44079	0.00065	0.00270421
XLOC_025595	Gm43185,Nexn	3:152236981-152266350	-1.33735	5e-05	0.000299055	-1.15099	5e-05	0.000269097
XLOC_009041	Actn1	12:80167541-80260486	-1.33842	5e-05	0.000299055	-1.45598	5e-05	0.000269097
XLOC_037271	Axl	7:25757171-25788705	-1.33907	5e-05	0.000299055	-1.66947	5e-05	0.000269097
XLOC_020343	Nusap1	2:119609511-119651325	-1.34216	5e-05	0.000299055	-1.92876	5e-05	0.000269097
XLOC_001935	Bag2	1:33745483-33757795	-1.34308	5e-05	0.000299055	-1.30042	5e-05	0.000269097
XLOC_039642	Ddx39	8:83715176-83741326	-1.34385	5e-05	0.000299055	-1.5603	5e-05	0.000269097
XLOC_021538	Grb14	2:64912475-65024987	-1.34906	5e-05	0.000299055	-1.29356	5e-05	0.000269097
XLOC_021045	Mcm10	2:4989713-5012791	-1.34912	0.0012	0.00514183	-2.28121	5e-05	0.000269097
XLOC_018526	Adra2a	19:54045055-54048982	-1.3535	5e-05	0.000299055	-2.11365	5e-05	0.000269097
XLOC_026453	Cyp4a12b	4:115411623-115439034	-1.35358	0.00045	0.00216538	-1.41315	0.00045	0.00195209
XLOC_022563	Jph2	2:163336241-163398846	-1.3579	5e-05	0.000299055	-1.4326	5e-05	0.000269097
XLOC_010747	Mir6945,Pdlim7	13:55495794-55513676	-1.36162	5e-05	0.000299055	-1.19862	5e-05	0.000269097
XLOC_015611	Pkmyt1	17:23726335-23740361	-1.36429	5e-05	0.000299055	-1.6593	5e-05	0.000269097
XLOC_005599	Specc1	11:61956762-62223013	-1.366	5e-05	0.000299055	-1.78008	5e-05	0.000269097
XLOC_043710	Msn	X:96096041-96168552	-1.3691	5e-05	0.000299055	-1.47843	5e-05	0.000269097
XLOC_003335	Dtl	1:191537355-191575544	-1.36939	5e-05	0.000299055	-1.68349	5e-05	0.000269097
XLOC_027611	Haus6	4:86578854-86612055	-1.373	5e-05	0.000299055	-1.63077	5e-05	0.000269097
XLOC_009949	Gadd45g	13:51846677-51848468	-1.37365	5e-05	0.000299055	-1.56654	5e-05	0.000269097
XLOC_003708	Rtkn2	10:67979569-68059740	-1.37435	0.00155	0.0064487	-2.27723	5e-05	0.000269097
XLOC_018723	Fen1	19:10198367-10207824	-1.3785	5e-05	0.000299055	-1.88249	5e-05	0.000269097
XLOC_008865	Bzw2	12:36091834-36197294	-1.3805	5e-05	0.000299055	-1.44734	5e-05	0.000269097
XLOC_039912	Cenpn	8:116888291-116960445	-1.39269	0.00205	0.00819579	-1.97553	0.0009	0.00360357
XLOC_028504	Tubb4b-ps1	5:6769009-7344756	-1.39357	0.00105	0.00458424	-1.44651	0.0029	0.00992544
XLOC_023801	Slc25a24	3:109123107-109168457	-1.39426	5e-05	0.000299055	-1.52872	5e-05	0.000269097
XLOC_018720	Incenp	19:9870280-9899533	-1.39435	5e-05	0.000299055	-2.07365	5e-05	0.000269097
XLOC_004429	Amd1	10:40287457-40302188	-1.39796	5e-05	0.000299055	-1.78355	5e-05	0.000269097
XLOC_010245	Cenpk	13:104205120-104249744	-1.39937	0.0079	0.0259077	-1.87541	0.00685	0.0206746
XLOC_002717	Dyrk3	1:131127454-131138340	-1.39989	0.00795	0.0260152	-1.72292	5e-05	0.000269097
XLOC_007416	Brip1	11:86058137-86201193	-1.39997	0.0015	0.00626942	-2.21893	5e-05	0.000269097
XLOC_041760	Prkar2a	9:108689313-108750436	-1.39998	5e-05	0.000299055	-2.29776	5e-05	0.000269097
XLOC_013546	Hoxc13	15:102921102-102928814	-1.40063	0.0019	0.00766134	-1.09805	0.0142	0.0381882
XLOC_002190	Raph1	1:60482291-60567104	-1.40212	5e-05	0.000299055	-1.4286	0.00015	0.000729136
XLOC_001108	Ube2t	1:134962564-134974162	-1.40445	0.0001	0.000569582	-2.20413	5e-05	0.000269097
XLOC_025781	Mms22l	4:24496434-24602950	-1.40502	5e-05	0.000299055	-1.42972	5e-05	0.000269097
XLOC_004786	Gas2l3	10:89408822-89443967	-1.40584	5e-05	0.000299055	-1.5695	5e-05	0.000269097
XLOC_025943	Glipr2	4:43957400-43979136	-1.40914	5e-05	0.000299055	-1.22624	5e-05	0.000269097
XLOC_037736	-	7:48124179-48132246	-1.41433	5e-05	0.000299055	-1.20968	5e-05	0.000269097
XLOC_025374	Ndst3	3:123526165-123690853	-1.41797	5e-05	0.000299055	-1.3875	0.0013	0.00496981
XLOC_003619	Dcbld1	10:52211882-52321378	-1.4255	5e-05	0.000299055	-1.37284	5e-05	0.000269097
XLOC_043034	Shroom4	X:6399853-6637717	-1.42577	5e-05	0.000299055	-1.29757	0.00035	0.00155906
XLOC_020240	Kif18a	2:109092296-109341916	-1.42724	0.00035	0.00174334	-2.16517	5e-05	0.000269097
XLOC_036607	Ptpre	7:135537680-135686294	-1.42808	5e-05	0.000299055	-1.27416	5e-05	0.000269097
XLOC_022207	Ncaph	2:127103808-127134243	-1.4325	5e-05	0.000299055	-2.00231	5e-05	0.000269097
XLOC_034408	Ncapd2,Scarna10	6:125168006-125191701	-1.43472	5e-05	0.000299055	-1.86393	5e-05	0.000269097
XLOC_007222	Gsg2	11:73090582-73147446	-1.43475	5e-05	0.000299055	-2.04957	5e-05	0.000269097
XLOC_010666	Hsp25-ps1	13:45078497-45081222	-1.44047	0.0065	0.022088	-1.78937	0.00505	0.0158858
XLOC_018568	Nanos1	19:60755986-60759913	-1.44237	5e-05	0.000299055	-2.32668	5e-05	0.000269097
XLOC_028851	Lyar	5:38220469-38234306	-1.44292	5e-05	0.000299055	-1.7989	5e-05	0.000269097
XLOC_018959	Sorbs1	19:40291911-40513837	-1.44342	5e-05	0.000299055	-1.80453	5e-05	0.000269097
XLOC_016004	Ptchd4	17:42310567-42511061	-1.44382	5e-05	0.000299055	-2.42079	5e-05	0.000269097
XLOC_034232	Rad18	6:112614774-112696686	-1.44463	5e-05	0.000299055	-2.0524	5e-05	0.000269097
XLOC_035310	Gm38670,Hspb6	7:30539133-30559838	-1.44478	5e-05	0.000299055	-1.67258	5e-05	0.000269097
XLOC_017455	Lmnb1	18:56707581-56753424	-1.44514	5e-05	0.000299055	-1.80149	5e-05	0.000269097
XLOC_011903	Stc1	14:69029144-69041401	-1.44702	5e-05	0.000299055	-1.62419	5e-05	0.000269097
XLOC_025427	Ccdc109b	3:129914861-129970206	-1.44806	5e-05	0.000299055	-1.151	0.0001	0.000508143
XLOC_018980	Loxl4	19:42518758-42612846	-1.44957	5e-05	0.000299055	-1.41831	5e-05	0.000269097
XLOC_007801	Kpna2	11:106988628-106999541	-1.45109	5e-05	0.000299055	-1.84486	5e-05	0.000269097
XLOC_018521	Dusp5	19:53529108-53542431	-1.45337	5e-05	0.000299055	-2.48995	5e-05	0.000269097
XLOC_029069	Uchl1	5:66626494-66687234	-1.45343	5e-05	0.000299055	-1.3803	5e-05	0.000269097
XLOC_030272	AI506816	5:23695699-23783711	-1.45363	5e-05	0.000299055	-1.58378	5e-05	0.000269097
XLOC_024710	Gm6634	3:70772378-70807362	-1.4542	5e-05	0.000299055	-1.93057	5e-05	0.000269097
XLOC_012712	Esco2	14:65819037-65833994	-1.45548	5e-05	0.000299055	-1.91799	5e-05	0.000269097
XLOC_014490	Tnk2	16:32643873-32683493	-1.45691	5e-05	0.000299055	-1.96868	5e-05	0.000269097
XLOC_023377	Iqgap3	3:88081970-88121048	-1.45863	5e-05	0.000299055	-2.01745	5e-05	0.000269097
XLOC_035881	Fanci	7:79391928-79466362	-1.46099	0.0054	0.0189167	-2.01536	0.0028	0.00963603
XLOC_020761	Fam83d	2:158768092-158786637	-1.46402	5e-05	0.000299055	-2.02694	5e-05	0.000269097
XLOC_003378	Mthfd1l	10:3973117-4167081	-1.46796	5e-05	0.000299055	-1.55323	5e-05	0.000269097
XLOC_020625	Sdcbp2	2:151572482-151590005	-1.47248	0.0044	0.0158794	-1.6311	0.00985	0.0281352
XLOC_026756	Gale	4:135963726-135968178	-1.47821	5e-05	0.000299055	-1.22625	5e-05	0.000269097
XLOC_006608	Fignl1	11:11787430-11808962	-1.47842	5e-05	0.000299055	-1.77118	5e-05	0.000269097
XLOC_020726	Myl9	2:156775419-156781658	-1.48123	5e-05	0.000299055	-1.62576	5e-05	0.000269097
XLOC_029496	Pole	5:110286305-110339710	-1.48245	0.0001	0.000569582	-2.03157	5e-05	0.000269097
XLOC_008740	Pgk1-rs7	12:10898565-10900296	-1.48788	0.00015	0.000822372	-1.05709	0.00935	0.0269656
XLOC_004156	Prim1	10:128015167-128030037	-1.48829	5e-05	0.000299055	-1.54807	5e-05	0.000269097
XLOC_013738	Dscc1	15:55076098-55090491	-1.48871	0.0012	0.00514183	-1.81526	0.00545	0.0169167
XLOC_023239	Mlf1	3:67365460-67400003	-1.49059	0.00045	0.00216538	-2.21386	5e-05	0.000269097
XLOC_020397	Dut	2:125247189-125258608	-1.49154	5e-05	0.000299055	-1.36014	5e-05	0.000269097
XLOC_016117	Chaf1a	17:56040358-56075028	-1.49198	5e-05	0.000299055	-1.91589	5e-05	0.000269097
XLOC_042431	Tpm1	9:67022589-67049785	-1.49386	5e-05	0.000299055	-1.60498	5e-05	0.000269097
XLOC_003962	Ntn4	10:93640680-93747207	-1.49463	5e-05	0.000299055	-1.82569	5e-05	0.000269097
XLOC_018860	Tjp2	19:24094496-24225081	-1.50752	5e-05	0.000299055	-2.01728	5e-05	0.000269097
XLOC_042573	Ube2cbp	9:86307305-86464950	-1.50923	0.0004	0.00196153	-2.27819	0.0003	0.00136132
XLOC_008666	4930427A07Rik	12:113156416-113166048	-1.51186	0.0003	0.00152612	-1.52105	0.00125	0.00480389
XLOC_039653	Podnl1	8:84125805-84132802	-1.51292	5e-05	0.000299055	-1.43351	0.00015	0.000729136
XLOC_005399	Flt4	11:49609262-49652739	-1.51642	5e-05	0.000299055	-2.03445	5e-05	0.000269097
XLOC_016680	Vars	17:34996697-35016322	-1.5165	5e-05	0.000299055	-1.3392	0.001	0.00396041
XLOC_011991	Bora	14:99046412-99254493	-1.51673	0.0012	0.00514183	-1.81926	0.00015	0.000729136
XLOC_007700	Brca1	11:101488763-101551955	-1.51719	5e-05	0.000299055	-1.92427	5e-05	0.000269097
XLOC_003454	Mtfr2	10:20347791-20361854	-1.51877	5e-05	0.000299055	-2.43874	5e-05	0.000269097
XLOC_007393	Dusp14	11:84048037-84069261	-1.52168	5e-05	0.000299055	-1.08409	0.00025	0.00115564
XLOC_019962	Gm4735	2:80837140-80838442	-1.52183	5e-05	0.000299055	-1.39794	5e-05	0.000269097
XLOC_028368	Apitd1	4:149127120-149137629	-1.5221	0.00035	0.00174334	-1.83553	5e-05	0.000269097
XLOC_010930	Polr3g	13:81673842-81711181	-1.52677	5e-05	0.000299055	-1.81764	0.0002	0.000946893
XLOC_007599	Krt20	11:99428402-99438150	-1.52791	0.00015	0.000822372	-2.38705	5e-05	0.000269097
XLOC_021562	Spc25	2:69193788-69206194	-1.52877	5e-05	0.000299055	-1.4938	5e-05	0.000269097
XLOC_009873	Gcnt2	13:40859767-41013019	-1.53027	0.0002	0.00106186	-1.54659	5e-05	0.000269097
XLOC_020148	Chst1	2:92599667-92615351	-1.53265	5e-05	0.000299055	-2.88417	5e-05	0.000269097
XLOC_020314	Bub1b	2:118554890-118641591	-1.53318	5e-05	0.000299055	-2.09768	5e-05	0.000269097
XLOC_030154	Dbf4	5:8396972-8422773	-1.55053	5e-05	0.000299055	-1.58375	5e-05	0.000269097
XLOC_035667	Nav2	7:48898806-49610090	-1.55413	5e-05	0.000299055	-2.51749	5e-05	0.000269097
XLOC_031751	Tes	6:17058805-17171833	-1.55546	5e-05	0.000299055	-1.45262	5e-05	0.000269097
XLOC_017531	Tubb6	18:67390716-67402748	-1.5558	5e-05	0.000299055	-1.84358	5e-05	0.000269097
XLOC_011037	Cenph	13:100759593-100775899	-1.55879	5e-05	0.000299055	-2.0807	5e-05	0.000269097
XLOC_029861	Hspb1	5:135887918-135889563	-1.5588	5e-05	0.000299055	-1.9771	5e-05	0.000269097
XLOC_002279	Bard1	1:71027497-71103146	-1.56153	5e-05	0.000299055	-1.84652	5e-05	0.000269097
XLOC_029259	Ereg	5:91051266-91093653	-1.5641	5e-05	0.000299055	-2.47949	5e-05	0.000269097
XLOC_032137	Mpp6	6:50110177-50263862	-1.56415	5e-05	0.000299055	-1.68745	5e-05	0.000269097
XLOC_041947	Cep126	9:8076632-8134462	-1.56472	5e-05	0.000299055	-1.60995	5e-05	0.000269097
XLOC_013984	Cenpm	15:82233778-82244747	-1.56707	5e-05	0.000299055	-1.4169	0.0024	0.00843896
XLOC_020649	Rem1	2:152626950-152635323	-1.56948	0.0032	0.0120736	-1.72715	0.0072	0.021572
XLOC_033517	Fam131b	6:42286684-42324643	-1.57113	5e-05	0.000299055	-1.98832	5e-05	0.000269097
XLOC_010168	Dhfr	13:92211871-92389053	-1.57114	5e-05	0.000299055	-2.27477	5e-05	0.000269097
XLOC_014546	Polq	16:37011781-37095771	-1.57347	5e-05	0.000299055	-2.56333	5e-05	0.000269097
XLOC_018586	-	19:4061396-4066371	-1.57937	5e-05	0.000299055	-1.77765	5e-05	0.000269097
XLOC_030881	Rassf6	5:90603075-90640657	-1.57968	5e-05	0.000299055	-2.32231	5e-05	0.000269097
XLOC_002911	Lamc2	1:153122627-153186447	-1.58043	0.007	0.0234476	-1.71401	5e-05	0.000269097
XLOC_039536	Crlf1	8:70492640-70504081	-1.58294	5e-05	0.000299055	-2.20867	5e-05	0.000269097
XLOC_024369	Gnb4	3:32529464-32616585	-1.58345	0.00015	0.000822372	-1.58559	0.00035	0.00155906
XLOC_030137	Steap1	5:5736316-5749335	-1.58725	5e-05	0.000299055	-1.93262	5e-05	0.000269097
XLOC_018385	Kif20b	19:34922356-34975735	-1.58956	5e-05	0.000299055	-2.32332	5e-05	0.000269097
XLOC_032192	Adcyap1r1	6:55451977-55501451	-1.59033	5e-05	0.000299055	-2.19913	5e-05	0.000269097
XLOC_038212	Blm	7:80454732-80535119	-1.59178	5e-05	0.000299055	-1.42807	0.00225	0.0079822
XLOC_017958	Rab27b	18:69979130-70141605	-1.59469	5e-05	0.000299055	-1.09686	0.00195	0.00705153
XLOC_005600	Adora2b	11:62248736-62281375	-1.59523	5e-05	0.000299055	-1.45894	5e-05	0.000269097
XLOC_001066	Klhdc8a	1:132293597-132307357	-1.60285	5e-05	0.000299055	-2.12466	5e-05	0.000269097
XLOC_017164	Bambi	18:3507173-3516404	-1.60708	5e-05	0.000299055	-1.79146	5e-05	0.000269097
XLOC_020322	Knstrn	2:118814002-118853957	-1.60966	5e-05	0.000299055	-1.81667	5e-05	0.000269097
XLOC_009817	Foxf2	13:31625815-31631403	-1.61098	0.0003	0.00152612	-1.62523	0.0005	0.00214204
XLOC_010720	Msx2	13:53466883-53473074	-1.61223	5e-05	0.000299055	-1.5304	5e-05	0.000269097
XLOC_028730	Cenpa	5:30666776-30678100	-1.61249	5e-05	0.000299055	-2.36958	5e-05	0.000269097
XLOC_003499	Ctgf	10:24549440-24598683	-1.61521	5e-05	0.000299055	-1.97966	5e-05	0.000269097
XLOC_016578	Mdga1	17:29827955-29970087	-1.61525	0.0005	0.00237823	-1.2854	0.0028	0.00963603
XLOC_034426	Rad51ap1	6:126923049-126939587	-1.61558	5e-05	0.000299055	-1.93349	0.0001	0.000508143
XLOC_039469	Hmgb2	8:57511781-57515999	-1.61628	5e-05	0.000299055	-1.80739	5e-05	0.000269097
XLOC_038827	Kif22	7:127027728-127042471	-1.62153	5e-05	0.000299055	-2.14086	5e-05	0.000269097
XLOC_012463	Wdhd1	14:47240943-47276878	-1.62162	5e-05	0.000299055	-2.0358	5e-05	0.000269097
XLOC_042552	Htr1b	9:81628290-81645156	-1.62323	5e-05	0.000299055	-1.42357	5e-05	0.000269097
XLOC_001165	Aspm	1:139454771-139494091	-1.6264	5e-05	0.000299055	-1.67823	0.0007	0.00288566
XLOC_007502	Itga3	11:95044473-95076801	-1.629	5e-05	0.000299055	-1.23811	0.0007	0.00288566
XLOC_041768	Col7a1,Mir711	9:108953449-108984875	-1.62979	0.0001	0.000569582	-1.29677	0.01015	0.0288851
XLOC_023089	Noct	3:51224446-51251644	-1.63083	5e-05	0.000299055	-1.99103	5e-05	0.000269097
XLOC_011839	Spata13	14:60633990-60764556	-1.63342	5e-05	0.000299055	-1.54394	5e-05	0.000269097
XLOC_034611	Gm44274,Gm44275,Pbp2	6:135289358-135341684	-1.63346	5e-05	0.000299055	-1.95763	5e-05	0.000269097
XLOC_011482	Cdkn3	14:46760412-46771885	-1.63406	0.0001	0.000569582	-1.90613	5e-05	0.000269097
XLOC_027864	Rad54l	4:116075268-116123690	-1.63623	0.00835	0.0270962	-2.06093	0.00545	0.0169167
XLOC_043168	Timp1	X:20797813-20921004	-1.6369	5e-05	0.000299055	-2.05866	5e-05	0.000269097
XLOC_034683	Bcat1	6:144993834-145076184	-1.63805	5e-05	0.000299055	-1.55467	5e-05	0.000269097
XLOC_016508	Chtf18	17:25717170-25731456	-1.64471	0.0003	0.00152612	-2.04138	0.0001	0.000508143
XLOC_009762	Fam65b	13:24582188-24733816	-1.6451	5e-05	0.000299055	-1.83195	5e-05	0.000269097
XLOC_044318	Gm21887	X:170009255-170019490	-1.64855	5e-05	0.000299055	-1.38432	0.002	0.00720847
XLOC_016627	Kifc1	17:33875665-33890661	-1.64978	5e-05	0.000299055	-1.89426	5e-05	0.000269097
XLOC_033970	Dok1	6:83030930-83033991	-1.6517	5e-05	0.000299055	-1.84297	5e-05	0.000269097
XLOC_023043	Plk4	3:40800001-40817054	-1.65485	5e-05	0.000299055	-2.01631	5e-05	0.000269097
XLOC_044294	Fancb	X:164980591-164997272	-1.66213	5e-05	0.000299055	-2.24608	5e-05	0.000269097
XLOC_041252	Sema7a	9:57940112-57962864	-1.66304	5e-05	0.000299055	-1.86289	5e-05	0.000269097
XLOC_014381	B3gnt5	16:19760207-19772753	-1.66601	5e-05	0.000299055	-1.82261	0.0002	0.000946893
XLOC_029276	Stbd1	5:92603040-92606579	-1.66805	5e-05	0.000299055	-1.44478	5e-05	0.000269097
XLOC_000505	Ccnyl1	1:64679870-64725644	-1.66871	5e-05	0.000299055	-1.68102	5e-05	0.000269097
XLOC_005849	Coro6	11:77462410-77470484	-1.67013	0.0009	0.00400121	-1.23789	0.01095	0.0308336
XLOC_016525	Arhgdig,Pdia2	17:26195998-26211324	-1.67442	0.0005	0.00237823	-1.2655	0.0026	0.00904273
XLOC_014325	Pkp2	16:16213317-16272712	-1.67443	5e-05	0.000299055	-1.62081	5e-05	0.000269097
XLOC_025985	Col15a1	4:47197486-47313167	-1.68155	5e-05	0.000299055	-1.95679	5e-05	0.000269097
XLOC_032283	Mad2l1	6:66535389-66547220	-1.68155	5e-05	0.000299055	-2.32939	5e-05	0.000269097
XLOC_015693	Kifc5b	17:26916948-26932596	-1.68274	5e-05	0.000299055	-1.64487	5e-05	0.000269097
XLOC_009945	Cks2	13:51645231-51650660	-1.68368	5e-05	0.000299055	-2.23666	5e-05	0.000269097
XLOC_005747	Fam64a	11:72042031-72047375	-1.68394	5e-05	0.000299055	-2.29186	5e-05	0.000269097
XLOC_007918	Tk1	11:117809667-117839908	-1.6848	5e-05	0.000299055	-2.17099	0.0002	0.000946893
XLOC_018930	Htr7	19:35958685-36058071	-1.68661	0.0007	0.00320414	-2.9292	5e-05	0.000269097
XLOC_005735	Eno3	11:70654740-70662513	-1.68766	5e-05	0.000299055	-1.45969	5e-05	0.000269097
XLOC_026018	Smc2	4:52439242-52488260	-1.69041	5e-05	0.000299055	-2.27721	5e-05	0.000269097
XLOC_024631	Gpr149	3:62529076-62605967	-1.69192	5e-05	0.000299055	-1.58994	5e-05	0.000269097
XLOC_014143	Racgap1	15:99620495-99651656	-1.6924	5e-05	0.000299055	-2.35925	5e-05	0.000269097
XLOC_010544	Gmnn	13:24751844-24761923	-1.69306	5e-05	0.000299055	-2.02978	5e-05	0.000269097
XLOC_003675	Ppa1	10:61648551-61674168	-1.69512	5e-05	0.000299055	-1.85081	5e-05	0.000269097
XLOC_003114	Pcp4l1	1:171173261-171196268	-1.6952	5e-05	0.000299055	-1.23947	0.0014	0.00529495
XLOC_021181	Mastl	2:23068167-23199260	-1.69724	0.0096	0.0305196	-2.02725	0.01005	0.0286503
XLOC_012175	4930452B06Rik	14:8431191-8666240	-1.70064	5e-05	0.000299055	-1.02292	0.0094	0.0271039
XLOC_016196	Ltbp1	17:75005567-75392512	-1.70382	5e-05	0.000299055	-1.82292	5e-05	0.000269097
XLOC_001117	Csrp1	1:135720060-135752232	-1.70609	5e-05	0.000299055	-1.7866	5e-05	0.000269097
XLOC_022078	Arhgap11a	2:113830017-113848716	-1.71375	5e-05	0.000299055	-2.29545	5e-05	0.000269097
XLOC_036791	Il11	7:4772309-4784341	-1.71441	5e-05	0.000299055	-2.77026	5e-05	0.000269097
XLOC_009097	Pgf	12:85166638-85177296	-1.71554	0.00405	0.0148007	-2.21739	0.0004	0.00175494
XLOC_030736	Tec	5:72755715-72868483	-1.71678	5e-05	0.000299055	-1.61609	0.0102	0.0290148
XLOC_007703	Etv4	11:101769741-101785371	-1.72276	5e-05	0.000299055	-2.1075	5e-05	0.000269097
XLOC_001235	Rgs16	1:153740348-153749324	-1.7249	5e-05	0.000299055	-2.75277	5e-05	0.000269097
XLOC_032775	Fancd2	6:113493638-113600715	-1.7255	0.0037	0.0137131	-1.87318	0.001	0.00396041
XLOC_014961	Cdc45	16:18780446-18835261	-1.72798	0.0032	0.0120736	-2.01809	0.0007	0.00288566
XLOC_013458	Tuba1c	15:99029890-99038105	-1.72974	5e-05	0.000299055	-2.09981	5e-05	0.000269097
XLOC_003314	Cenpf	1:189640553-189688086	-1.73119	5e-05	0.000299055	-2.0787	5e-05	0.000269097
XLOC_026394	Lrp8	4:107802201-107876840	-1.73391	5e-05	0.000299055	-1.11927	0.00395	0.0128864
XLOC_020833	Mmp9	2:164940779-164955850	-1.73587	5e-05	0.000299055	-1.24386	0.00015	0.000729136
XLOC_022242	Ckap2l	2:129246375-129297212	-1.74454	5e-05	0.000299055	-2.21531	5e-05	0.000269097
XLOC_036348	Mical2	7:112225855-112355194	-1.74806	5e-05	0.000299055	-1.97197	5e-05	0.000269097
XLOC_039645	Asf1b	8:83955506-83970197	-1.74883	0.00025	0.00129994	-2.54021	5e-05	0.000269097
XLOC_040689	Nqo1	8:107387924-107403268	-1.75201	5e-05	0.000299055	-3.13064	5e-05	0.000269097
XLOC_021028	Suv39h2	2:3424129-3475031	-1.75224	0.00245	0.00957286	-1.95675	0.00045	0.00195209
XLOC_008952	Mis18bp1	12:65132733-65172610	-1.7524	5e-05	0.000299055	-1.92926	5e-05	0.000269097
XLOC_006485	Slc16a3	11:120948479-120960868	-1.75481	5e-05	0.000299055	-1.26009	5e-05	0.000269097
XLOC_013074	Baalc	15:38726868-39006185	-1.75615	0.0061	0.0209748	-3.47888	0.00155	0.00577723
XLOC_045489	Sms	X:157443854-157492287	-1.75746	5e-05	0.000299055	-2.04916	5e-05	0.000269097
XLOC_044771	Gm14680	X:62775584-62776685	-1.759	5e-05	0.000299055	-1.56965	5e-05	0.000269097
XLOC_037306	Zfp850	7:27984853-28014141	-1.75915	5e-05	0.000299055	-1.7704	5e-05	0.000269097
XLOC_006775	Spdl1	11:34809186-34833644	-1.7592	5e-05	0.000299055	-2.57065	5e-05	0.000269097
XLOC_043979	Cenpi	X:134308083-134362639	-1.75937	5e-05	0.000299055	-2.14139	5e-05	0.000269097
XLOC_014641	Filip1l	16:57302002-57607453	-1.75953	0.0035	0.0130751	-1.79812	0.0018	0.00658543
XLOC_028652	2700038G22Rik	5:23850596-23858063	-1.76584	0.0003	0.00152612	-2.71434	5e-05	0.000269097
XLOC_018114	Cdca5	19:6084982-6092630	-1.76699	5e-05	0.000299055	-2.10006	5e-05	0.000269097
XLOC_043583	Dkc1	X:75095853-75132791	-1.76809	5e-05	0.000299055	-1.76567	0.00065	0.00270421
XLOC_030135	Cfap69	5:5579277-5664299	-1.76945	0.00115	0.00496195	-2.05947	5e-05	0.000269097
XLOC_007431	Prr11	11:87089152-87108708	-1.77237	5e-05	0.000299055	-2.43086	5e-05	0.000269097
XLOC_027338	Tpm2	4:43514699-43523765	-1.77303	5e-05	0.000299055	-1.88983	5e-05	0.000269097
XLOC_043507	Hmgb3	X:71555917-71560676	-1.77601	5e-05	0.000299055	-1.74988	5e-05	0.000269097
XLOC_044254	Sh3kbp1	X:159627271-159978069	-1.77623	5e-05	0.000299055	-2.28049	5e-05	0.000269097
XLOC_004246	Fbxo5	10:5799159-5805600	-1.77712	5e-05	0.000299055	-2.23896	5e-05	0.000269097
XLOC_023539	Tdrkh	3:94413272-94451130	-1.78164	0.00105	0.00458424	-2.13041	0.0005	0.00214204
XLOC_029881	Vgf	5:137013007-137033440	-1.78908	0.0017	0.00697261	-1.90357	0.00295	0.0100572
XLOC_023695	Tspan2	3:102720230-102801513	-1.78929	5e-05	0.000299055	-2.17097	5e-05	0.000269097
XLOC_033547	-	6:47780480-47780686	-1.78983	0.0011	0.00475979	-2.71587	0.0006	0.00251697
XLOC_030885	Gm42532	5:91051266-91093653	-1.79292	0.0083	0.0269532	-1.974	0.0028	0.00963603
XLOC_003507	-	10:26107748-26108731	-1.79293	0.0003	0.00152612	-1.79223	0.00045	0.00195209
XLOC_001115	Lmod1	1:135324690-135368065	-1.79377	5e-05	0.000299055	-2.04076	5e-05	0.000269097
XLOC_008964	Pole2	12:69201778-69228190	-1.79543	5e-05	0.000299055	-2.01582	5e-05	0.000269097
XLOC_031754	Cav1	6:17197750-17385604	-1.79705	5e-05	0.000299055	-1.87539	5e-05	0.000269097
XLOC_006239	BC030867	11:102248881-102265187	-1.80254	5e-05	0.000299055	-2.46983	5e-05	0.000269097
XLOC_026596	Fhl3	4:124700700-124708774	-1.8029	5e-05	0.000299055	-1.70758	5e-05	0.000269097
XLOC_010202	Gcnt4	13:96924475-96950914	-1.80718	5e-05	0.000299055	-2.46788	5e-05	0.000269097
XLOC_018413	Hells	19:38930914-38971355	-1.81508	5e-05	0.000299055	-1.85926	5e-05	0.000269097
XLOC_016470	Ccnf,Mir5134,Mir6965	17:24223231-24251409	-1.81723	5e-05	0.000299055	-2.71463	5e-05	0.000269097
XLOC_038941	Mki67	7:135689749-135716582	-1.81838	5e-05	0.000299055	-2.3586	5e-05	0.000269097
XLOC_016923	Sgol1	17:53674785-53689333	-1.81889	0.0003	0.00152612	-2.62107	5e-05	0.000269097
XLOC_004571	Cdk1	10:69336634-69352938	-1.81897	5e-05	0.000299055	-2.4644	5e-05	0.000269097
XLOC_002187	Ica1l	1:59912975-60043184	-1.82076	0.00125	0.00532757	-2.05596	0.00325	0.0109292
XLOC_042449	Ccnb2	9:70407687-70421571	-1.82287	5e-05	0.000299055	-2.18884	5e-05	0.000269097
XLOC_010207	Lncenc1	13:97434969-97497546	-1.82397	0.00025	0.00129994	-1.32856	0.0064	0.019487
XLOC_012641	Gjb2	14:57098599-57104702	-1.82718	5e-05	0.000299055	-3.94568	5e-05	0.000269097
XLOC_042039	Spc24	9:21755441-21760369	-1.82759	5e-05	0.000299055	-1.88559	5e-05	0.000269097
XLOC_012651	Ska3	14:57806560-57826163	-1.8323	5e-05	0.000299055	-2.50669	5e-05	0.000269097
XLOC_000407	Sgol2a	1:57954889-58026074	-1.83666	5e-05	0.000299055	-2.2042	5e-05	0.000269097
XLOC_014614	C330027C09Rik	16:48994184-49019709	-1.83957	5e-05	0.000299055	-2.12957	5e-05	0.000269097
XLOC_007586	Gm23451,Top2a	11:98992942-99024224	-1.84216	5e-05	0.000299055	-2.3537	5e-05	0.000269097
XLOC_039479	Mfap3l	8:60609863-60676729	-1.84501	5e-05	0.000299055	-1.84009	5e-05	0.000269097
XLOC_004104	-	10:120614810-120615531	-1.84584	0.01465	0.0434963	-3.03083	0.01605	0.0422869
XLOC_038099	4833412C05Rik	7:67784416-67804139	-1.85016	5e-05	0.000299055	-1.8045	5e-05	0.000269097
XLOC_013892	Recql4	15:76701475-76710559	-1.85104	0.0067	0.0226433	-2.11869	0.01445	0.0387413
XLOC_028006	Cdca8	4:124918464-124944657	-1.85136	5e-05	0.000299055	-2.66678	5e-05	0.000269097
XLOC_009685	Gm44390,Gm44486,Hist1h2bk	13:22035163-22047927	-1.85147	0.0089	0.0285543	-3.43163	0.01245	0.0342767
XLOC_025948	Melk	4:44300875-44364675	-1.8548	5e-05	0.000299055	-2.27419	5e-05	0.000269097
XLOC_035889	Ticrr	7:79660195-79715720	-1.85524	5e-05	0.000299055	-2.4096	5e-05	0.000269097
XLOC_018398	Kif11	19:37376358-37421859	-1.85789	5e-05	0.000299055	-2.38066	5e-05	0.000269097
XLOC_026835	Epha2	4:141301239-141329384	-1.86489	5e-05	0.000299055	-2.30351	5e-05	0.000269097
XLOC_033465	Klrg2	6:38625289-38637253	-1.86784	0.00015	0.000822372	-1.37971	0.00935	0.0269656
XLOC_008369	Ttc9	12:81631244-81667278	-1.868	5e-05	0.000299055	-1.31097	5e-05	0.000269097
XLOC_017971	Ska1	18:74195298-74207818	-1.87038	5e-05	0.000299055	-2.56029	5e-05	0.000269097
XLOC_004105	-	10:120688424-120702656	-1.87063	5e-05	0.000299055	-2.31855	5e-05	0.000269097
XLOC_040631	-	8:103300744-103347676	-1.8717	0.0001	0.000569582	-1.61626	0.0003	0.00136132
XLOC_045078	Ercc6l	X:102141715-102157091	-1.87397	5e-05	0.000299055	-2.59352	5e-05	0.000269097
XLOC_041328	Rbpms2	9:65629647-65660528	-1.88049	5e-05	0.000299055	-1.81418	5e-05	0.000269097
XLOC_008274	Lrr1	12:69168812-69179011	-1.88456	0.0015	0.00626942	-2.83924	0.0002	0.000946893
XLOC_026406	Orc1	4:108579410-108619849	-1.88869	5e-05	0.000299055	-2.81173	5e-05	0.000269097
XLOC_011220	Flnb	14:7817833-7951726	-1.89147	5e-05	0.000299055	-2.16428	5e-05	0.000269097
XLOC_032934	Cdca3	6:124829546-124833701	-1.89173	5e-05	0.000299055	-2.07348	5e-05	0.000269097
XLOC_017765	Cdc25c	18:34732980-34751560	-1.89941	5e-05	0.000299055	-2.72146	5e-05	0.000269097
XLOC_001448	Tagln2	1:172500046-172507397	-1.9019	5e-05	0.000299055	-2.35205	5e-05	0.000269097
XLOC_010263	Depdc1b	13:108316331-108407782	-1.90197	5e-05	0.000299055	-1.69527	0.0005	0.00214204
XLOC_032480	M1ap	6:82946901-83030309	-1.90301	0.0038	0.0140074	-3.00912	0.0012	0.00463484
XLOC_041910	Kif15	9:122951055-123023490	-1.91394	5e-05	0.000299055	-2.37709	5e-05	0.000269097
XLOC_017301	Kif20a	18:34624623-34651752	-1.91864	5e-05	0.000299055	-2.37919	5e-05	0.000269097
XLOC_013535	Espl1	15:102296271-102324357	-1.92898	5e-05	0.000299055	-2.26285	5e-05	0.000269097
XLOC_020329	Casc5	2:119047118-119106228	-1.92997	5e-05	0.000299055	-2.40834	5e-05	0.000269097
XLOC_039603	Mcm5	8:75109527-75128439	-1.93312	5e-05	0.000299055	-2.63607	5e-05	0.000269097
XLOC_017051	-	17:73054793-73084688	-1.93993	5e-05	0.000299055	-1.26207	0.0017	0.00625449
XLOC_026626	Clspn	4:126556934-126593903	-1.94047	5e-05	0.000299055	-2.54725	5e-05	0.000269097
XLOC_011884	Pbk	14:65805836-65818065	-1.94286	5e-05	0.000299055	-2.18655	5e-05	0.000269097
XLOC_038022	A230006K03Rik,RP23-227H18.1	7:61127995-61311721	-1.94553	5e-05	0.000299055	-2.24492	0.00055	0.00232959
XLOC_011341	Mustn1	14:30879256-30881608	-1.94625	0.00155	0.0064487	-1.73632	0.0054	0.0167893
XLOC_037567	Gm5593	7:42105898-42107275	-1.9473	0.0024	0.00939908	-1.41922	0.0097	0.0277855
XLOC_041381	Mns1	9:72438002-72492212	-1.9489	0.0038	0.0140074	-2.49033	0.00075	0.00307725
XLOC_042247	Tagln	9:45838579-45936072	-1.95719	5e-05	0.000299055	-2.21676	5e-05	0.000269097
XLOC_022222	Bub1	2:127800271-127831865	-1.95774	5e-05	0.000299055	-2.4357	5e-05	0.000269097
XLOC_004933	Hmga2	10:120361200-120476469	-1.96193	5e-05	0.000299055	-2.58526	5e-05	0.000269097
XLOC_013527	Krt18	15:102028215-102032026	-1.96612	0.00085	0.00380251	-2.24883	0.00025	0.00115564
XLOC_041126	Mcam	9:44123767-44142727	-1.96674	5e-05	0.000299055	-2.10303	5e-05	0.000269097
XLOC_032474	Eva1a	6:82041042-82093099	-1.96908	5e-05	0.000299055	-2.01923	5e-05	0.000269097
XLOC_028080	Serinc2	4:130253488-130279205	-1.96947	5e-05	0.000299055	-1.13846	5e-05	0.000269097
XLOC_001654	Nek2	1:191820369-191833050	-1.97262	5e-05	0.000299055	-2.69843	5e-05	0.000269097
XLOC_007552	E130012A19Rik	11:97627388-97629702	-1.9766	5e-05	0.000299055	-1.86934	5e-05	0.000269097
XLOC_005670	Aurkb	11:69045646-69051664	-1.97736	5e-05	0.000299055	-2.44882	5e-05	0.000269097
XLOC_008845	Prkar2b	12:31958475-32061303	-1.98192	5e-05	0.000299055	-2.82293	5e-05	0.000269097
XLOC_006791	Hmmr	11:40701394-40733422	-1.98864	5e-05	0.000299055	-2.4995	5e-05	0.000269097
XLOC_024336	Ect2	3:27097221-27153878	-1.99086	5e-05	0.000299055	-2.55846	5e-05	0.000269097
XLOC_041485	Ttk	9:83834675-83872530	-1.99276	5e-05	0.000299055	-2.22852	0.0001	0.000508143
XLOC_018917	Acta2	19:34241089-34255336	-1.99371	5e-05	0.000299055	-2.12181	5e-05	0.000269097
XLOC_021564	Lrp2	2:69424339-69586065	-1.99483	5e-05	0.000299055	-2.86467	5e-05	0.000269097
XLOC_003087	Nuf2	1:169497933-169531464	-1.99576	5e-05	0.000299055	-2.4761	5e-05	0.000269097
XLOC_010657	Gfod1	13:43195262-43304172	-1.99863	5e-05	0.000299055	-1.65091	5e-05	0.000269097
XLOC_013460	Troap	15:99074972-99083409	-1.99878	5e-05	0.000299055	-2.47888	5e-05	0.000269097
XLOC_029153	C530008M17Rik	5:76655928-76873554	-2.00297	5e-05	0.000299055	-2.17188	5e-05	0.000269097
XLOC_024414	Ccna2	3:36552605-36572150	-2.00661	5e-05	0.000299055	-2.49043	5e-05	0.000269097
XLOC_037750	E2f8	7:48866428-48886608	-2.0091	5e-05	0.000299055	-2.23275	5e-05	0.000269097
XLOC_043093	Sytl5	X:9747787-10005020	-2.00916	5e-05	0.000299055	-2.25351	5e-05	0.000269097
XLOC_012729	Cdca2,Gm20667	14:67673176-67715841	-2.01908	5e-05	0.000299055	-2.50196	5e-05	0.000269097
XLOC_007651	Krt19	11:100140809-100148665	-2.01998	5e-05	0.000299055	-2.72621	5e-05	0.000269097
XLOC_017043	Ndc80	17:71496099-71526857	-2.02191	5e-05	0.000299055	-2.42002	5e-05	0.000269097
XLOC_023374	Nes	3:87971045-87980451	-2.02469	5e-05	0.000299055	-2.54873	5e-05	0.000269097
XLOC_020789	Mybl2	2:163054622-163084688	-2.02552	5e-05	0.000299055	-2.96938	5e-05	0.000269097
XLOC_006159	Cdc6	11:98907633-98923940	-2.0256	5e-05	0.000299055	-2.84213	5e-05	0.000269097
XLOC_035938	Sh3gl3	7:82172664-82307419	-2.0269	0.0001	0.000569582	-1.77819	0.00215	0.00766479
XLOC_005870	Spag5	11:78301528-78322457	-2.03122	5e-05	0.000299055	-2.09709	5e-05	0.000269097
XLOC_028790	Tacc3	5:33634951-33678995	-2.04067	5e-05	0.000299055	-2.484	5e-05	0.000269097
XLOC_014216	Itga5	15:103344288-103366763	-2.04227	5e-05	0.000299055	-2.32312	5e-05	0.000269097
XLOC_040006	Shcbp1	8:4735975-4779567	-2.04276	5e-05	0.000299055	-2.56193	5e-05	0.000269097
XLOC_024787	Fhdc1	3:84442197-84481240	-2.04596	5e-05	0.000299055	-2.49335	5e-05	0.000269097
XLOC_020655	Tpx2	2:152847963-152895321	-2.04843	5e-05	0.000299055	-2.5996	5e-05	0.000269097
XLOC_026445	Stil	4:115000122-115043205	-2.05045	5e-05	0.000299055	-2.26419	5e-05	0.000269097
XLOC_012835	Diaph3	14:86655362-87141235	-2.06115	5e-05	0.000299055	-2.36591	5e-05	0.000269097
XLOC_024921	Ivl	3:92570901-92573735	-2.06236	0.00085	0.00380251	-3.975	0.00435	0.0139963
XLOC_040331	Tll1	8:64014020-64209480	-2.06418	5e-05	0.000299055	-2.57574	5e-05	0.000269097
XLOC_018289	Prune2	19:16956117-17223932	-2.0695	5e-05	0.000299055	-1.94428	5e-05	0.000269097
XLOC_012465	Dlgap5	14:47387778-47418407	-2.07643	5e-05	0.000299055	-2.32497	5e-05	0.000269097
XLOC_036441	Plk1	7:122133040-122169878	-2.07885	5e-05	0.000299055	-2.77686	5e-05	0.000269097
XLOC_028908	Ncapg	5:45669918-45858764	-2.07933	5e-05	0.000299055	-2.46753	5e-05	0.000269097
XLOC_041657	Slco2a1	9:102988711-103096002	-2.08174	5e-05	0.000299055	-3.13274	5e-05	0.000269097
XLOC_010453	Hist1h2ap	13:21833025-21833507	-2.09136	5e-05	0.000299055	-2.70297	5e-05	0.000269097
XLOC_029248	Ppbp	5:90768517-90770063	-2.09771	5e-05	0.000299055	-3.06066	5e-05	0.000269097
XLOC_004051	Phlda1	10:111506285-111508645	-2.09966	5e-05	0.000299055	-2.84137	5e-05	0.000269097
XLOC_024000	Cenpe	3:135212536-135273611	-2.10122	5e-05	0.000299055	-2.64784	5e-05	0.000269097
XLOC_010985	F2rl1	13:95511727-95525403	-2.10549	5e-05	0.000299055	-1.73083	5e-05	0.000269097
XLOC_023334	Fhdc1	3:84442197-84481240	-2.10576	5e-05	0.000299055	-2.2929	0.00015	0.000729136
XLOC_025699	Ccne2	4:11191350-11254258	-2.10722	5e-05	0.000299055	-2.7637	5e-05	0.000269097
XLOC_021513	Ly75	2:60292102-60383303	-2.11484	5e-05	0.000299055	-2.0423	5e-05	0.000269097
XLOC_010775	-	13:58458702-58458948	-2.12768	0.0006	0.00280103	-2.41985	0.0009	0.00360357
XLOC_021958	Cd44	2:102811140-102901924	-2.12848	5e-05	0.000299055	-2.71905	5e-05	0.000269097
XLOC_042378	Kif23	9:61917279-61946799	-2.14835	5e-05	0.000299055	-2.6499	5e-05	0.000269097
XLOC_016122	Uhrf1	17:56303320-56323486	-2.15368	5e-05	0.000299055	-2.47651	5e-05	0.000269097
XLOC_010895	Trip13	13:73911346-73960895	-2.16366	5e-05	0.000299055	-2.80513	5e-05	0.000269097
XLOC_020827	Ube2c	2:164769897-164779967	-2.16368	5e-05	0.000299055	-2.75186	5e-05	0.000269097
XLOC_020657	Mylk2	2:152911351-152923068	-2.17213	0.0001	0.000569582	-2.94165	5e-05	0.000269097
XLOC_014119	Rnd1	15:98663420-98677461	-2.17283	5e-05	0.000299055	-2.375	5e-05	0.000269097
XLOC_032483	Loxl3	6:83034152-83067318	-2.17638	5e-05	0.000299055	-2.18302	5e-05	0.000269097
XLOC_001132	Kif14	1:136466342-136531737	-2.17732	5e-05	0.000299055	-2.41698	5e-05	0.000269097
XLOC_000282	Il18rap	1:40515361-40551706	-2.18146	5e-05	0.000299055	-1.91811	5e-05	0.000269097
XLOC_006433	Birc5	11:117848901-117855743	-2.18218	5e-05	0.000299055	-2.78776	5e-05	0.000269097
XLOC_024204	Depdc1a	3:159495432-159529955	-2.18669	5e-05	0.000299055	-2.87054	5e-05	0.000269097
XLOC_018718	-	19:9828638-9837164	-2.18869	5e-05	0.000299055	-1.8366	5e-05	0.000269097
XLOC_009901	Gm9817	13:45078497-45081222	-2.18875	0.00115	0.00496195	-1.31103	0.01245	0.0342767
XLOC_043409	Fhl1	X:56731786-56793346	-2.19018	5e-05	0.000299055	-2.48177	5e-05	0.000269097
XLOC_041332	2810417H13Rik	9:65828929-65908794	-2.1933	5e-05	0.000299055	-2.81665	5e-05	0.000269097
XLOC_011038	Ccnb1	13:100778649-100786570	-2.19604	5e-05	0.000299055	-2.82743	5e-05	0.000269097
XLOC_012319	Ldb3	14:34526698-34588681	-2.20073	5e-05	0.000299055	-1.80625	5e-05	0.000269097
XLOC_017784	Hbegf	18:36504928-36515805	-2.20189	5e-05	0.000299055	-2.72062	5e-05	0.000269097
XLOC_002882	Ptgs2os2	1:150158783-150165374	-2.2032	5e-05	0.000299055	-2.34048	5e-05	0.000269097
XLOC_035906	Prc1	7:80293228-80324454	-2.20814	5e-05	0.000299055	-2.65883	5e-05	0.000269097
XLOC_017978	Lipg	18:74939321-74961263	-2.20959	5e-05	0.000299055	-2.38398	5e-05	0.000269097
XLOC_001586	Dusp10	1:184013301-184075636	-2.21541	5e-05	0.000299055	-2.38419	5e-05	0.000269097
XLOC_038397	Mogat2	7:99202365-99238619	-2.22064	5e-05	0.000299055	-1.53704	0.00055	0.00232959
XLOC_022678	Aurka	2:172356189-172370535	-2.2222	5e-05	0.000299055	-2.95384	5e-05	0.000269097
XLOC_008124	Rrm2	12:24708240-24714146	-2.22527	5e-05	0.000299055	-3.28888	5e-05	0.000269097
XLOC_001199	Ptgs2	1:150074423-150108227	-2.22773	5e-05	0.000299055	-3.03899	5e-05	0.000269097
XLOC_012032	Mir17,Mir17hg,Mir18,Mir19a,Mir19b-1,Mir20a,Mir92-1	14:115040993-115046727	-2.22935	0.00095	0.00420291	-1.80222	0.0052	0.0162678
XLOC_011842	Sacs	14:61114720-61258490	-2.23377	5e-05	0.000299055	-2.96071	5e-05	0.000269097
XLOC_029598	Cit	5:115845268-116008947	-2.23968	5e-05	0.000299055	-1.65981	5e-05	0.000269097
XLOC_027906	Cdc20	4:118428083-118437352	-2.24679	5e-05	0.000299055	-2.793	5e-05	0.000269097
XLOC_007425	-	11:86811670-86866343	-2.24798	5e-05	0.000299055	-2.78753	5e-05	0.000269097
XLOC_006481	Hmga1-rs1	11:120762793-120764419	-2.25466	5e-05	0.000299055	-2.65014	5e-05	0.000269097
XLOC_034728	Fam60a	6:148921034-148947129	-2.26191	5e-05	0.000299055	-1.8283	5e-05	0.000269097
XLOC_041327	Pif1	9:65587159-65595967	-2.26254	5e-05	0.000299055	-2.55011	5e-05	0.000269097
XLOC_042201	-	9:43928599-43947063	-2.26941	0.0002	0.00106186	-2.95109	5e-05	0.000269097
XLOC_043740	Kif4	X:100622732-100727214	-2.27385	5e-05	0.000299055	-2.90945	5e-05	0.000269097
XLOC_035041	-	7:19933825-19934174	-2.2782	0.0007	0.00320414	-1.89546	0.00195	0.00705153
XLOC_004043	E2f7	10:110745438-110896550	-2.28307	5e-05	0.000299055	-2.65653	5e-05	0.000269097
XLOC_009625	Inhba	13:16011850-16031609	-2.2927	5e-05	0.000299055	-3.2115	5e-05	0.000269097
XLOC_018616	Npas4	19:4984354-5001845	-2.29559	5e-05	0.000299055	-2.23377	5e-05	0.000269097
XLOC_005719	Slc16a11	11:70212751-70216417	-2.30314	5e-05	0.000299055	-1.69435	0.0026	0.00904273
XLOC_043682	-	X:92898507-92898778	-2.30654	0.0013	0.00552165	-2.23632	0.0004	0.00175494
XLOC_022445	Foxs1	2:152931897-152933208	-2.30809	5e-05	0.000299055	-3.0535	5e-05	0.000269097
XLOC_027888	Kif2c	4:117159638-117189537	-2.31743	5e-05	0.000299055	-2.45441	5e-05	0.000269097
XLOC_005297	Kcnmb1	11:33629338-34098554	-2.31767	0.00105	0.00458424	-3.11594	5e-05	0.000269097
XLOC_002331	Ptprn	1:75247026-75264502	-2.32211	5e-05	0.000299055	-2.30249	5e-05	0.000269097
XLOC_041803	Prss46	9:110844505-110856522	-2.33007	0.0046	0.0164963	-2.26903	0.007	0.0210498
XLOC_018404	Cep55	19:38055024-38074538	-2.33385	5e-05	0.000299055	-3.47388	5e-05	0.000269097
XLOC_015772	Wiz	17:32353820-32389409	-2.33575	0.00145	0.00608473	-2.69379	0.00315	0.0106503
XLOC_026739	Aunip	4:134510998-134523927	-2.33576	5e-05	0.000299055	-3.06896	5e-05	0.000269097
XLOC_027936	Ppih	4:119300009-119320546	-2.35904	5e-05	0.000299055	-1.54603	0.0001	0.000508143
XLOC_024578	Tm4sf1	3:57285610-57301988	-2.37234	5e-05	0.000299055	-3.21029	5e-05	0.000269097
XLOC_014488	Tfrc	16:32608919-32632794	-2.38939	5e-05	0.000299055	-2.77952	5e-05	0.000269097
XLOC_030004	Nptx2	5:144545893-144557478	-2.40196	5e-05	0.000299055	-2.85474	5e-05	0.000269097
XLOC_019920	-	2:75638054-75642976	-2.41547	5e-05	0.000299055	-2.46543	5e-05	0.000269097
XLOC_018090	Fosl1	19:5447661-5457960	-2.43913	5e-05	0.000299055	-3.4277	5e-05	0.000269097
XLOC_018931	Ankrd1	19:36111962-36120087	-2.44126	5e-05	0.000299055	-2.68003	5e-05	0.000269097
XLOC_023456	Gm42674,S100a3,S100a4	3:90560555-90606045	-2.44409	5e-05	0.000299055	-3.05696	5e-05	0.000269097
XLOC_007259	Rap1gap2	11:74383355-74724670	-2.44496	0.0018	0.00732319	-2.49673	0.0011	0.00430442
XLOC_010317	-	13:119661605-119669948	-2.44638	5e-05	0.000299055	-2.16783	5e-05	0.000269097
XLOC_013744	Has2	15:56665626-56778399	-2.46365	5e-05	0.000299055	-3.56228	5e-05	0.000269097
XLOC_015707	Hmga1	17:27556619-27565749	-2.46464	5e-05	0.000299055	-3.04056	5e-05	0.000269097
XLOC_017959	Dynap	18:70240428-70244584	-2.47172	0.0018	0.00732319	-3.64823	0.0116	0.0323443
XLOC_000826	Bok	1:93660445-93695764	-2.49661	5e-05	0.000299055	-2.70531	5e-05	0.000269097
XLOC_030955	Prkg2	5:98929611-99037351	-2.51935	5e-05	0.000299055	-2.70683	5e-05	0.000269097
XLOC_003590	Cd24a	10:43578747-43584264	-2.53911	5e-05	0.000299055	-3.19204	5e-05	0.000269097
XLOC_037359	-	7:30109080-30109725	-2.54868	0.00695	0.023326	-4.2993	0.00265	0.00919466
XLOC_023691	Ngf	3:102469765-102521013	-2.54918	5e-05	0.000299055	-2.65777	5e-05	0.000269097
XLOC_001491	Exo1	1:175880580-175913489	-2.55868	5e-05	0.000299055	-2.72748	5e-05	0.000269097
XLOC_015367	-	16:90341598-90349872	-2.60847	5e-05	0.000299055	-2.16025	5e-05	0.000269097
XLOC_035539	Klk8	7:43690417-43803826	-2.61161	5e-05	0.000299055	-2.28393	0.0009	0.00360357
XLOC_029105	Nipal1	5:72647794-72671078	-2.62097	5e-05	0.000299055	-2.97262	5e-05	0.000269097
XLOC_041112	-	9:41814052-41837695	-2.62207	5e-05	0.000299055	-3.43003	5e-05	0.000269097
XLOC_009193	Ifi27l2b	12:103450897-103457223	-2.62467	5e-05	0.000299055	-3.06013	5e-05	0.000269097
XLOC_019305	Gm37565	2:12697342-12713700	-2.63907	5e-05	0.000299055	-2.65285	0.00025	0.00115564
XLOC_031457	Serpine1	5:137061503-137072268	-2.64096	5e-05	0.000299055	-3.80458	5e-05	0.000269097
XLOC_027973	Mfsd2a	4:122946759-122961200	-2.64689	5e-05	0.000299055	-2.62931	5e-05	0.000269097
XLOC_033988	Actg2	6:83512904-83536265	-2.66118	5e-05	0.000299055	-2.82032	5e-05	0.000269097
XLOC_010691	Fgd3	13:49261543-49320311	-2.66459	5e-05	0.000299055	-3.31245	5e-05	0.000269097
XLOC_008767	Kcnf1	12:17172099-17176888	-2.71468	5e-05	0.000299055	-5.12442	5e-05	0.000269097
XLOC_025451	Npnt	3:132881744-132950361	-2.71633	5e-05	0.000299055	-4.47248	5e-05	0.000269097
XLOC_045559	Gm15228	X:167158951-167174375	-2.76094	5e-05	0.000299055	-2.44293	5e-05	0.000269097
XLOC_043540	Dusp9	X:73639418-73643514	-2.76786	5e-05	0.000299055	-3.3494	5e-05	0.000269097
XLOC_026571	Mycl	4:122995651-123002485	-2.78716	5e-05	0.000299055	-2.47652	0.00025	0.00115564
XLOC_002732	Gm29630	1:132268514-132291790	-2.80944	5e-05	0.000299055	-2.65827	5e-05	0.000269097
XLOC_026951	Nppb	4:147985787-147987205	-2.81565	5e-05	0.000299055	-2.72705	5e-05	0.000269097
XLOC_035518	Siglecg	7:43398111-43418358	-2.83134	5e-05	0.000299055	-3.23559	5e-05	0.000269097
XLOC_041585	C430002N11Rik	9:96682760-96782477	-2.91335	0.0017	0.00697261	-2.10835	0.0165	0.0432898
XLOC_028040	Gjb5	4:127354808-127358181	-2.93596	5e-05	0.000299055	-2.86767	0.00085	0.00344123
XLOC_007529	2010300F17Rik	11:96464592-96759130	-2.968	5e-05	0.000299055	-2.96697	5e-05	0.000269097
XLOC_023483	Sprr2k	3:92432581-92433925	-2.97019	5e-05	0.000299055	-3.97804	5e-05	0.000269097
XLOC_035146	Plaur	7:24462275-24475968	-2.97154	5e-05	0.000299055	-4.08504	5e-05	0.000269097
XLOC_039170	Gm38671,Mcf2l	8:12757013-13020905	-3.00901	5e-05	0.000299055	-2.85783	5e-05	0.000269097
XLOC_025859	1700009N14Rik	4:39450294-39451776	-3.07017	5e-05	0.000299055	-3.14832	5e-05	0.000269097
XLOC_040940	Cnn1	9:22099218-22109630	-3.11341	5e-05	0.000299055	-3.29422	5e-05	0.000269097
XLOC_009237	-	12:107645187-107649916	-3.16004	0.0147	0.0436162	-3.38146	0.00475	0.0150869
XLOC_008984	-	12:70510614-70514043	-3.1622	0.00315	0.0119081	-3.39228	0.00325	0.0109292
XLOC_032868	Tuba8	6:121210695-121226854	-3.27372	0.0011	0.00475979	-2.76812	0.00095	0.00378527
XLOC_003084	-	1:169037480-169047085	-3.31657	5e-05	0.000299055	-3.67213	5e-05	0.000269097
XLOC_023611	-	3:96322912-96323252	-3.34943	0.0119	0.0367002	-2.31779	0.00285	0.00978241
XLOC_042315	Acsbg1	9:54604876-54661870	-3.35908	5e-05	0.000299055	-4.02833	5e-05	0.000269097
XLOC_021581	Dlx2	2:71543407-71546754	-3.39127	5e-05	0.000299055	-4.21601	5e-05	0.000269097
XLOC_004791	-	10:89743196-89744951	-3.42068	0.00245	0.00957286	-2.36677	0.00085	0.00344123
XLOC_038082	Aldh1a3	7:66390889-66427517	-3.5405	5e-05	0.000299055	-3.98472	5e-05	0.000269097
XLOC_042932	Cck	9:121489824-121495689	-3.58724	5e-05	0.000299055	-3.63903	5e-05	0.000269097
XLOC_008205	Coch	12:51593340-51606052	-3.62975	5e-05	0.000299055	-2.09798	5e-05	0.000269097
XLOC_009624	-	13:15900315-15908399	-3.67437	5e-05	0.000299055	-4.54925	5e-05	0.000269097
XLOC_017139	Kcnk12	17:87745836-87797994	-3.78122	0.00445	0.0160344	-3.88798	0.0061	0.0186908
XLOC_041575	Pcolce2	9:95618910-95698096	-3.7903	5e-05	0.000299055	-4.13532	5e-05	0.000269097
XLOC_024091	-	3:145102502-145106173	-3.81259	0.0004	0.00196153	-4.15696	0.0001	0.000508143
XLOC_029260	Areg	5:91139598-91148432	-3.99454	0.01425	0.04255	-2.31826	0.00545	0.0169167
XLOC_034407	Gapdh	6:125145226-125166467	-4.31139	5e-05	0.000299055	-4.0147	5e-05	0.000269097
XLOC_028038	Gjb3	4:127325234-127330844	-5.33639	5e-05	0.000299055	-4.60194	5e-05	0.000269097

## Sheet: F-UP SW
Supplementary Data Set 3
All transcription units significantly upregulated (log2fc>1, q<0.05) in WT PEFs only upon the transition to quiescence by serum withdrawal
(Transcription units that fail to go up in CIZ1-null PEFs by serum withdrawal, F-UP SW)
gene_id	gene	locus	WT_SW_log2(foldchange)	WT_SW_p_value	WT_SW_q_value	CIZ1-null_SW_log2(foldchange)	CIZ1-null_SW_p_value	CIZ1-null_SW_q_value
XLOC_011883	Scara5	14:65666402-65764826	6.61307	5e-05	0.000306704	6.71104	0.1182	0.229053
XLOC_041320	Cilp	9:65265060-65280609	4.95535	5e-05	0.000306704	4.86909	0.03825	0.0934372
XLOC_012944	Ccdc152	15:3280626-3303526	4.86796	0.00255	0.00976518	3.01862	1	1
XLOC_014715	Ncam2	16:81200696-81625704	4.82552	5e-05	0.000306704	2.74328	1	1
XLOC_014709	Chodl	16:78930934-78951733	4.15001	5e-05	0.000306704	5.63602	0.04665	0.109466
XLOC_015639	Noxo1	17:24696233-24707660	3.82286	0.00035	0.00176063	1.20282	1	1
XLOC_015742	Pi16	17:29318876-29329413	3.80154	5e-05	0.000306704	2.88621	1	1
XLOC_003281	C130074G19Rik	1:184871925-184883218	3.77477	0.0001	0.000582134	2.42753	1	1
XLOC_018864	-	19:24670602-24673805	3.67072	0.0005	0.00240053	3.77486	1	1
XLOC_035627	Mamstr	7:45627525-45645768	3.6679	0.0089	0.0279723	3.20527	1	1
XLOC_043326	Xpnpep2	X:48108724-48136981	3.6573	0.00035	0.00176063	6.73542	0.2201	0.36535
XLOC_003357	G0s2	1:193203037-193343878	3.57846	0.00065	0.00300802	2.34027	0.07495	0.160696
XLOC_031111	Gm27357,Gm27627,Gm27882,Gm27998,Miat	5:112213227-112229395	3.5695	0.0003	0.00153873	1.14161	1	1
XLOC_020436	Fbln7	2:128862980-128897426	3.49559	0.0002	0.00107962	1.87871	1	1
XLOC_032957	Vwf	6:125542654-125686679	3.34678	0.0001	0.000582134	0.129168	1	1
XLOC_029032	-	5:64576115-64590117	3.24014	0.0003	0.00153873	2.73956	1	1
XLOC_007184	Inca1	11:70688360-70731964	3.22368	0.0066	0.0217024	0.412295	1	1
XLOC_003225	Adck3	1:179959983-180199602	3.22188	5e-05	0.000306704	1.43481	0.0184	0.0515824
XLOC_008746	Vsnl1	12:11325246-11436649	3.1835	5e-05	0.000306704	7.01185	0.23765	0.385856
XLOC_040582	Ces1a	8:93020213-93048278	3.17159	0.00015	0.000839049	4.17239	1	1
XLOC_043242	Zcchc12	X:36195903-36199158	2.9977	0.00025	0.00131301	4.78909	1	1
XLOC_032657	9530026P05Rik	6:92772698-93272979	2.95628	0.00565	0.0191295	2.26866	0.02665	0.0698512
XLOC_034160	Frmd4b	6:97286866-97617602	2.89134	5e-05	0.000306704	0.29607	1	1
XLOC_020502	Bmp2	2:133552158-133562885	2.87466	5e-05	0.000306704	3.94428	1	1
XLOC_010242	-	13:103922251-103923396	2.80052	0.01415	0.0409491	2.0447	0.0179	0.0503945
XLOC_014014	Scube1	15:83602582-83725021	2.79646	5e-05	0.000306704	0.981333	1	1
XLOC_009053	-	12:81345713-81347122	2.78863	0.0141	0.0408218	1.15263	1	1
XLOC_041907	-	9:122903251-122914150	2.78038	5e-05	0.000306704	1.98484	1	1
XLOC_021217	C8g	2:25498650-25505476	2.76589	0.0102	0.0313192	3.45453	1	1
XLOC_035785	Adamts17	7:66839734-67153192	2.70616	0.00035	0.00176063	1.94779	1	1
XLOC_041787	Cspg5	9:110243782-110262576	2.69343	0.00125	0.00527118	2.41873	1	1
XLOC_030876	Adamts3	5:89676946-89883334	2.68682	5e-05	0.000306704	-0.622467	1	1
XLOC_006988	Gjc2	11:59175567-59183213	2.67078	0.00025	0.00131301	3.40888	0.0999	0.201323
XLOC_031015	Gbp10,Gbp6	5:105214906-105294086	2.67013	5e-05	0.000306704	2.24359	1	1
XLOC_031056	Mfsd7a	5:108441053-108448891	2.64209	0.00085	0.00379027	1.42694	1	1
XLOC_037476	-	7:35231250-35234705	2.64129	0.0113	0.0340882	1.22893	1	1
XLOC_041978	Fat3	9:15910204-16502252	2.63135	5e-05	0.000306704	2.45285	1	1
XLOC_011097	Ddx4	13:112598332-112652310	2.62082	0.00085	0.00379027	1.05156	1	1
XLOC_016979	Tubb4a	17:57080065-57087782	2.57851	0.00065	0.00300802	0.859079	1	1
XLOC_031193	Gstm2-ps1	5:116632907-116633564	2.57195	0.01475	0.0422802	0.277396	0.64815	0.774685
XLOC_041116	-	9:43240004-43241088	2.57167	0.00475	0.0165102	1.27053	0.03345	0.0836756
XLOC_009942	Nxnl2	13:51170466-51175188	2.5679	0.002	0.00792938	4.398	0.12765	0.243124
XLOC_022582	Matn4	2:164389392-164415448	2.55291	5e-05	0.000306704	1.40444	1	1
XLOC_003050	Rcsd1	1:165646515-165709757	2.5491	5e-05	0.000306704	1.34447	1	1
XLOC_005436	Col23a1	11:51289919-51583918	2.52391	5e-05	0.000306704	1.2736	1	1
XLOC_022112	Bmf	2:118528756-118554745	2.49309	5e-05	0.000306704	0.939984	0.0502	0.115984
XLOC_013935	1700088E04Rik	15:79108789-79141253	2.48887	0.0026	0.00992588	1.17117	0.07405	0.159024
XLOC_007563	Plxdc1	11:97922987-97986638	2.47826	5e-05	0.000306704	0.471742	1	1
XLOC_006201	Hsd17b1	11:101078410-101080527	2.47529	0.0012	0.00509035	3.48042	1	1
XLOC_009803	Agtr1a	13:30336440-30382867	2.47004	5e-05	0.000306704	0.962759	0.03035	0.0773855
XLOC_026655	Fndc5	4:129136998-129144593	2.45536	0.00075	0.00339675	2.17729	1	1
XLOC_010884	Adamts16	13:70727801-70841819	2.42359	5e-05	0.000306704	1.69763	1	1
XLOC_003537	Hs3st5	10:36506813-36834397	2.42213	5e-05	0.000306704	3.96323	0.04395	0.104409
XLOC_003540	5930403N24Rik	10:37139200-37151315	2.41651	0.00445	0.0156193	2.7841	0.0207	0.0568959
XLOC_001171	Kcnt2	1:140246029-140656404	2.39217	5e-05	0.000306704	2.6948	1	1
XLOC_034970	Pnmal2	7:16925397-16997516	2.38219	0.00335	0.0122785	2.30436	1	1
XLOC_042412	-	9:65534869-65535502	2.36135	0.0154	0.0439026	-0.216403	1	1
XLOC_039461	Hpgd	8:56294551-56321046	2.35921	5e-05	0.000306704	2.59199	1	1
XLOC_029686	Hvcn1	5:122206803-122264460	2.35826	0.0001	0.000582134	1.51105	0.0303	0.0773176
XLOC_021276	1700026L06Rik	2:28692079-28699727	2.3397	0.00315	0.0116778	0.569328	1	1
XLOC_005920	Ccl8	11:82115184-82116799	2.27443	0.0018	0.00725931	0.0830646	0.8609	0.916763
XLOC_039825	Hsd11b2	8:105518745-105523985	2.27313	0.0014	0.00582419	2.2707	1	1
XLOC_035002	Mill2,RP24-74B24.4	7:18839965-18865454	2.26355	5e-05	0.000306704	1.36268	0.02945	0.0755131
XLOC_001032	Gm15674	1:130388536-130437914	2.25969	0.00025	0.00131301	0.903042	0.10185	0.204349
XLOC_017472	F830016B08Rik,Gm4951	18:60212047-60310113	2.25508	5e-05	0.000306704	2.8974	1	1
XLOC_008857	-	12:34051718-34215496	2.2321	0.0132	0.0387948	2.75739	1	1
XLOC_002700	Gm15674	1:130388536-130437914	2.22985	0.002	0.00792938	1.2902	0.0341	0.0850602
XLOC_037125	Apoe	7:19696108-19700238	2.21259	5e-05	0.000306704	0.901027	0.0018	0.00717287
XLOC_024721	Bche	3:73635807-73708415	2.21074	0.0001	0.000582134	1.49171	1	1
XLOC_011886	Clu	14:65968482-65981548	2.19364	5e-05	0.000306704	0.913019	0.0193	0.0536278
XLOC_007831	Abca6	11:110173937-110251776	2.18689	5e-05	0.000306704	2.25103	1	1
XLOC_008741	Kcns3	12:11090201-11150842	2.18606	5e-05	0.000306704	2.44395	1	1
XLOC_044086	Rgag1	X:143064359-143105241	2.18045	0.0002	0.00107962	4.19567	1	1
XLOC_029864	Upk3b	5:136038495-136046487	2.17099	5e-05	0.000306704	1.68841	1	1
XLOC_009142	-	12:91633103-91635597	2.15478	0.0007	0.00320017	1.1612	1	1
XLOC_008115	-	12:21543109-21554536	2.10053	0.0039	0.013974	1.53445	0.2042	0.34542
XLOC_004595	Gstt2	10:75831844-75837360	2.09634	0.0059	0.0197934	1.09015	0.0943	0.192592
XLOC_039820	Elmo3	8:105305600-105310647	2.07688	0.00015	0.000839049	1.95015	1	1
XLOC_008558	Dlk1	12:109452822-109463336	2.0754	5e-05	0.000306704	0.902159	5e-05	0.000300546
XLOC_005224	Bcl11a	11:24078055-24174123	2.06988	0.00045	0.00219775	1.23275	1	1
XLOC_013239	Kifc2	15:76660354-76668197	2.05479	0.0001	0.000582134	3.08648	1	1
XLOC_031006	Sparcl1	5:104079109-104119687	2.04586	5e-05	0.000306704	0.898939	0.0193	0.0536278
XLOC_041099	Scn3b	9:40269215-40291625	2.02295	0.00035	0.00176063	0.543912	1	1
XLOC_011548	Rpgrip1	14:52110703-52197239	2.00387	0.00375	0.0135293	0.0178959	1	1
XLOC_003739	Ggt5	10:75589339-75617200	2.00378	0.00115	0.00492593	3.65599	0.05235	0.120153
XLOC_033339	Aass	6:23072172-23132986	1.99852	0.0001	0.000582134	4.83837	0.0357	0.0883179
XLOC_010570	2610307P16Rik	13:28452905-28885644	1.99549	0.00115	0.00492593	0.435904	0.47075	0.628015
XLOC_004413	Fam229b	10:39118803-39133914	1.98965	5e-05	0.000306704	0.595895	0.16155	0.290013
XLOC_040534	Zfp791	8:85108848-85119637	1.98183	0.00125	0.00527118	1.15281	1	1
XLOC_013970	1110025M09Rik	15:81584173-81585028	1.9625	0.01385	0.0402955	1.73423	0.0349	0.0866795
XLOC_014814	Mx2	16:97535307-97560900	1.95858	0.00255	0.00976518	2.24128	1	1
XLOC_031697	Dync1i1	6:5725638-6028039	1.9494	0.0007	0.00320017	3.3949	1	1
XLOC_000678	Sp140	1:85600377-85710044	1.94252	0.01675	0.0470211	0.7695	0.25615	0.407988
XLOC_036660	Lrrc56	7:141194156-141214082	1.93272	0.0002	0.00107962	1.06299	0.0327	0.0822822
XLOC_023802	Vav3	3:109340355-109685698	1.91925	0.0002	0.00107962	0.380726	0.4182	0.579856
XLOC_036795	Isoc2b	7:4844958-4870258	1.90521	5e-05	0.000306704	1.07746	0.0267	0.0699268
XLOC_029921	Stag3	5:138280239-138312393	1.8964	0.00865	0.0273002	0.997313	1	1
XLOC_006033	Tmem100	11:90030347-90036602	1.89272	0.0004	0.00197917	0.748056	1	1
XLOC_042967	-	9:124153613-124330744	1.89115	5e-05	0.000306704	2.10099	0.0186	0.0520658
XLOC_001804	Sbspon	1:15852432-15892849	1.88094	0.0005	0.00240053	2.0195	1	1
XLOC_037258	Lipe	7:25376818-25566417	1.86652	5e-05	0.000306704	0.987397	0.01785	0.0502752
XLOC_037673	Fgf21	7:45613898-45621059	1.85768	5e-05	0.000306704	4.15165	0.11495	0.224135
XLOC_035264	Map4k1	7:28982049-29003279	1.85758	0.0012	0.00509035	1.73183	0.06755	0.147583
XLOC_002006	Lonrf2	1:38793644-38836711	1.85757	5e-05	0.000306704	1.48145	1	1
XLOC_007904	Cygb	11:116645594-116668389	1.85413	5e-05	0.000306704	1.09379	1	1
XLOC_012987	C1qtnf3	15:10952331-10980150	1.83642	5e-05	0.000306704	0.963192	5e-05	0.000300546
XLOC_021554	Scn7a	2:66673283-66784945	1.82592	5e-05	0.000306704	5.95934	0.24215	0.391049
XLOC_021920	Tspan18	2:93187547-93334505	1.82095	5e-05	0.000306704	0.332176	0.6244	0.757185
XLOC_020220	Wt1	2:105126528-105173616	1.81404	5e-05	0.000306704	1.08997	1	1
XLOC_026783	Rap1gap	4:137664725-137729861	1.80969	5e-05	0.000306704	0.985008	0.0083	0.0264743
XLOC_010368	Chrm3	13:9875485-10658893	1.80937	0.00165	0.0067323	1.67177	1	1
XLOC_009143	Gm8378,Ston2	12:91635667-91788387	1.80718	0.0006	0.00281401	0.352332	0.48975	0.645415
XLOC_013394	Dennd6b	15:89182216-89198476	1.77431	0.01265	0.0373886	1.28276	1	1
XLOC_006399	Itgb4	11:115974708-116008412	1.77107	0.0048	0.0166669	1.66183	1	1
XLOC_039650	Palm3	8:84021470-84042575	1.76429	0.00725	0.0234929	1.23162	0.03685	0.0906539
XLOC_006330	Axin2	11:108919958-108950783	1.75974	0.00015	0.000839049	0.945013	0.11585	0.225623
XLOC_011520	-	14:50882800-50883817	1.75127	0.0174	0.0485948	0.386996	1	1
XLOC_008967	AC157822.1,Rn7s2	12:69361178-69361481	1.75064	0.006	0.0200645	0.201604	0.6276	0.759046
XLOC_003477	-	10:22732277-22734651	1.74448	0.0028	0.0105794	1.85055	1	1
XLOC_018442	4933411K16Rik,Hoga1	19:42045518-42071122	1.74349	0.0011	0.00475675	1.21093	0.01775	0.0500148
XLOC_013729	Samd12	15:53453708-53902537	1.73691	0.0052	0.0178641	1.68014	0.0223	0.0603031
XLOC_045450	Kctd12b	X:153685153-153696391	1.72123	5e-05	0.000306704	0.672793	1	1
XLOC_019118	Cdnf	2:3512960-3526387	1.71101	0.0078	0.0249596	1.50105	0.0315	0.0797791
XLOC_007732	2810433D01Rik	11:102617453-102624416	1.69815	0.01265	0.0373886	3.45416	0.1108	0.217972
XLOC_023763	Slc16a4	3:107291229-107333862	1.69562	0.0001	0.000582134	2.69873	0.0197	0.0544645
XLOC_036135	Ucp2	7:100493336-100514960	1.6871	5e-05	0.000306704	0.630948	0.08175	0.171819
XLOC_027310	Ccl27a	4:41699988-41774247	1.68557	0.0153	0.0436542	1.15897	0.043	0.102632
XLOC_010219	Gm26559	13:99516647-99527279	1.68404	5e-05	0.000306704	0.79962	0.06175	0.137271
XLOC_027718	Kank4	4:98754897-98817716	1.68137	0.0008	0.00358614	1.50543	1	1
XLOC_037239	Zfp575	7:24583720-24608925	1.67517	0.0036	0.0130679	0.818946	0.07535	0.161266
XLOC_004819	Plxnc1	10:94790735-94945019	1.67434	5e-05	0.000306704	0.462554	0.0503	0.116154
XLOC_021567	Ccdc173	2:69758032-69789575	1.67403	0.0031	0.0115144	1.00484	1	1
XLOC_041434	Gm19569	9:77544958-77546467	1.67401	0.00675	0.0220993	0.823863	0.11065	0.217774
XLOC_035838	RP23-8I8.4	7:73422249-73423902	1.67354	0.01025	0.0314514	1.94921	1	1
XLOC_043523	Zfp185	X:72987338-73031543	1.67225	0.00045	0.00219775	1.77494	1	1
XLOC_002069	Gm5526,Slc40a1	1:45857178-45926523	1.66791	5e-05	0.000306704	0.460567	0.2198	0.364944
XLOC_000585	Cyp27a1	1:74713522-74737892	1.66382	0.01005	0.0309495	1.09178	1	1
XLOC_028419	Smim1	4:154011730-154026230	1.6615	0.0017	0.00690727	1.39941	0.0523	0.120059
XLOC_021265	-	2:27512857-27515065	1.65213	0.0017	0.00690727	0.530902	1	1
XLOC_010817	Gm5141	13:62772199-62785808	1.63368	0.003	0.0112104	0.257076	0.59505	0.735555
XLOC_044895	F8,Smim9	X:75146055-75458729	1.62903	0.00465	0.0162248	0.79544	0.13835	0.258183
XLOC_014165	Fignl2	15:101050193-101106043	1.62824	5e-05	0.000306704	0.969578	0.00165	0.00666148
XLOC_003999	Kitl	10:100015629-100100416	1.61376	5e-05	0.000306704	0.771593	0.0002	0.00106083
XLOC_016857	Rsph9	17:46110985-46144216	1.61313	0.0073	0.0236099	2.34994	0.0273	0.0711318
XLOC_027616	-	4:86850884-86852601	1.61168	0.00465	0.0162248	1.05103	1	1
XLOC_026834	Gm13056	4:141278438-141279794	1.61114	0.01135	0.0342086	0.968726	0.09565	0.194718
XLOC_010397	Sugct	13:16857482-17694752	1.60749	0.00145	0.00601562	0.947401	0.05975	0.133656
XLOC_028409	Rnf207	4:152297219-152318993	1.60413	0.0132	0.0387948	-0.205668	1	1
XLOC_015715	Scube3	17:28142226-28205886	1.60264	0.009	0.0282278	0.919159	1	1
XLOC_039738	Mt2	8:94172617-94173567	1.60106	0.00045	0.00219775	0.334492	0.3044	0.463597
XLOC_027937	Ccdc30	4:119322892-119415521	1.59822	0.00705	0.0229598	0.772331	0.24915	0.399426
XLOC_004303	Ccdc28a	10:18213675-18238060	1.57703	5e-05	0.000306704	0.764245	0.05755	0.129745
XLOC_044647	Dcaf12l1	X:44786569-44790197	1.5741	5e-05	0.000306704	0.449794	0.0985	0.199322
XLOC_013954	Cbx7	15:79891658-79971119	1.56528	0.0159	0.0451197	1.40941	1	1
XLOC_010647	-	13:41247420-41249691	1.55349	0.0042	0.0148608	1.35161	1	1
XLOC_034953	-	7:16305656-16307166	1.55281	0.01705	0.0477843	2.07687	1	1
XLOC_004969	Kif5a	10:127225695-127263439	1.54786	5e-05	0.000306704	0.820224	1	1
XLOC_004476	-	10:50891168-50894506	1.54683	0.00275	0.0104311	1.32771	1	1
XLOC_034906	-	7:14639734-14642114	1.54654	0.0057	0.0192604	1.51802	1	1
XLOC_006876	Zfp454	11:50872719-50887651	1.54327	0.00065	0.00300802	0.93893	0.0293	0.0751868
XLOC_005008	Ikzf4	10:128630842-128669024	1.53825	0.00525	0.0179949	1.01444	1	1
XLOC_044032	Plp1	X:136820488-136839733	1.53322	5e-05	0.000306704	0.929189	0.02985	0.0763315
XLOC_029560	Acacb	5:114146534-114250761	1.52933	0.01075	0.0327343	2.00417	1	1
XLOC_017665	Abhd3	18:10644410-10706771	1.51982	0.0107	0.0326112	2.30871	1	1
XLOC_030463	Slc2a9	5:38349272-38503143	1.51119	5e-05	0.000306704	0.720661	0.09525	0.194202
XLOC_038560	Hpx	7:105591612-105600116	1.50842	0.008	0.0254796	2.40672	1	1
XLOC_012801	Gm4285	14:75842991-75845091	1.5079	0.00235	0.00911489	0.89143	0.1076	0.213296
XLOC_032106	Atp6v0e2	6:48537571-48541801	1.50644	5e-05	0.000306704	0.768176	0.00345	0.0124972
XLOC_018037	Dok6	18:89297422-89769528	1.50082	0.0053	0.018116	1.35931	1	1
XLOC_025456	Gm43254	3:133307517-133310008	1.50064	0.00205	0.00809926	2.00851	1	1
XLOC_030220	Cd36	5:17781689-17888801	1.50051	0.00545	0.0185633	-0.369089	1	1
XLOC_012713	Scara3	14:65919363-65953998	1.49828	5e-05	0.000306704	0.757948	5e-05	0.000300546
XLOC_037556	AW146154,Gm20449,Vmn2r57	7:41399377-41499890	1.48726	5e-05	0.000306704	0.834102	0.03135	0.0794601
XLOC_007539	Lrrc46	11:97034601-97041407	1.48719	0.01445	0.0416311	2.92162	1	1
XLOC_018840	Pcsk5	19:17432831-17837650	1.4737	5e-05	0.000306704	0.645625	0.00385	0.0137279
XLOC_006953	2010001A14Rik	11:57795498-57801417	1.47235	0.00585	0.0196791	1.25375	0.03915	0.0951959
XLOC_009094	Prox2	12:85081878-85110828	1.4624	0.00215	0.00844279	0.50949	0.24905	0.399426
XLOC_020231	Mpped2	2:106693268-106868356	1.45842	0.0148	0.0424146	0.626049	0.16995	0.301652
XLOC_044396	Gm5751	X:8860242-8894964	1.45324	0.00025	0.00131301	0.848912	0.02755	0.0716701
XLOC_038862	Prss36	7:127932637-127946725	1.43217	0.0003	0.00153873	0.777663	0.0616	0.137029
XLOC_044028	Tceal3	X:136590841-136668378	1.43112	0.0002	0.00107962	0.483601	0.28045	0.436168
XLOC_008725	Fkbp1b	12:4833174-4841606	1.43092	0.0002	0.00107962	0.857672	0.0205	0.0563931
XLOC_012593	Jph4	14:55106829-55116935	1.42912	0.0042	0.0148608	0.56818	1	1
XLOC_004529	2010107G23Rik	10:62107654-62143920	1.42735	0.0024	0.00926913	0.12532	1	1
XLOC_042811	Klhdc8b	9:108447635-108465938	1.42703	0.0158	0.0448735	1.22128	0.04525	0.106978
XLOC_030092	Fry	5:150118644-150497753	1.4243	0.0108	0.0328644	2.08074	1	1
XLOC_017372	Arhgap26	18:38586267-39389425	1.4237	0.0052	0.0178641	-0.389544	0.41675	0.578574
XLOC_040825	Mmp12	9:7344380-7388047	1.42236	0.00575	0.0193955	-0.590381	0.3353	0.497251
XLOC_002701	Cd55	1:130439026-130557075	1.41833	5e-05	0.000306704	0.684916	5e-05	0.000300546
XLOC_004932	Irak3	10:120141647-120224917	1.41546	0.0005	0.00240053	0.900487	0.03465	0.0861557
XLOC_005918	Ccl11	11:82057822-82062955	1.40023	5e-05	0.000306704	0.194407	0.53105	0.681629
XLOC_027454	Epb41l4b	4:56991971-57143648	1.39431	0.00015	0.000839049	0.386232	0.20595	0.347403
XLOC_009223	Clmn	12:104763113-104865076	1.39406	5e-05	0.000306704	2.3766	1	1
XLOC_021066	Gm13217	2:9041123-9042484	1.39373	0.01635	0.0461174	1.12306	0.02685	0.0701945
XLOC_000471	Pard3b	1:61638823-62642284	1.38431	5e-05	0.000306704	0.531323	0.1177	0.228351
XLOC_007400	Mrm1	11:84813060-84820359	1.37579	5e-05	0.000306704	-0.413793	0.29475	0.45192
XLOC_045357	Col4a6	X:141165402-141474076	1.37082	5e-05	0.000306704	0.988148	0.00665	0.0219639
XLOC_006625	Plek	11:16971205-17079372	1.36968	0.00905	0.0283519	0.789234	0.1979	0.337484
XLOC_035138	Zfp108	7:24254766-24262825	1.36731	0.00055	0.00261015	0.570439	0.10765	0.213331
XLOC_003923	Timp3	10:86055124-86498896	1.36637	5e-05	0.000306704	0.94331	5e-05	0.000300546
XLOC_034715	Tmtc1	6:148232429-148444389	1.36373	0.0066	0.0217024	1.04643	0.12385	0.23746
XLOC_006011	Mks1	11:87853214-87863803	1.35172	5e-05	0.000306704	0.810871	0.0436	0.103783
XLOC_016181	Clip4	17:71781946-71863830	1.34379	0.00025	0.00131301	0.724634	0.0547	0.124681
XLOC_044299	Gpm6b	X:166238910-166389015	1.34311	5e-05	0.000306704	0.828463	0.00025	0.0012969
XLOC_026956	Fbxo2	4:148152618-148166424	1.33942	0.01195	0.035661	0.718689	0.26415	0.417398
XLOC_017994	Slc14a1	18:78100090-78142119	1.32913	5e-05	0.000306704	0.515937	0.0908	0.187004
XLOC_026365	Plpp3	4:105157346-105232764	1.32855	5e-05	0.000306704	0.592618	5e-05	0.000300546
XLOC_039517	D130040H23Rik	8:69271110-69317508	1.32742	0.002	0.00792938	0.49025	0.3405	0.502482
XLOC_010447	Hist1h1b	13:21772992-21780625	1.31597	0.016	0.0452994	-0.188738	1	1
XLOC_044839	Gabre,Mir224	X:72255998-72274803	1.31238	0.01255	0.0371496	0.85256	0.12145	0.233842
XLOC_009040	2310015A10Rik	12:80120547-80132844	1.31095	0.0097	0.0300488	0.744408	0.03035	0.0773855
XLOC_009031	Tmem229b	12:78961513-79007627	1.31018	0.00115	0.00492593	1.13557	0.0249	0.0659972
XLOC_036361	Pde3b	7:114415208-114539251	1.30783	0.0001	0.000582134	0.880474	0.015	0.0435854
XLOC_028449	Vwa1	4:155761177-155776393	1.30354	0.004	0.0142646	2.39104	1	1
XLOC_033968	Sema4f	6:82911884-82939769	1.30308	0.0066	0.0217024	-0.068698	1	1
XLOC_027049	B930041F14Rik	4:155694336-155696483	1.29947	5e-05	0.000306704	0.751019	0.0012	0.00506437
XLOC_023938	Pitx2	3:129199644-129219594	1.29366	0.00015	0.000839049	0.772272	0.0134	0.0397578
XLOC_025498	Mttp	3:138089853-138159821	1.291	0.0074	0.0238821	0.382511	0.43235	0.593513
XLOC_015059	-	16:31244500-31249210	1.29033	0.0008	0.00358614	0.42863	1	1
XLOC_042013	Angptl6	9:20868624-20879727	1.2903	0.0028	0.0105794	2.41742	0.0481	0.112072
XLOC_008313	Prkch	12:73584796-73778185	1.2886	0.00215	0.00844279	1.26471	1	1
XLOC_044011	Arxes2	X:135993823-135995355	1.28858	5e-05	0.000306704	0.947675	5e-05	0.000300546
XLOC_000814	Mir6901,Sned1	1:93235840-93305915	1.28492	0.00075	0.00339675	0.078678	0.84105	0.905367
XLOC_014348	Ccdc74a	16:17646469-17650738	1.27283	0.00215	0.00844279	0.627222	0.1462	0.268884
XLOC_039805	Ces2g	8:104961717-104969537	1.27049	0.00525	0.0179949	1.68742	1	1
XLOC_006157	Rapgefl1	11:98836784-98853697	1.2704	0.0121	0.0360453	-0.130728	1	1
XLOC_017191	Colec12	18:9707647-9877995	1.26809	5e-05	0.000306704	0.929166	5e-05	0.000300546
XLOC_039523	Pbx4	8:69832490-69872292	1.26788	0.01385	0.0402955	0.125809	0.79805	0.879418
XLOC_004896	Kcnmb4	10:116417860-116475319	1.26783	0.01435	0.0413869	1.11396	0.03925	0.0953513
XLOC_018540	Adrb1	19:56722371-56724862	1.26717	0.0092	0.0287489	0.546359	0.1583	0.2859
XLOC_029008	Cbfa2t2-ps1	5:60231482-60232212	1.26327	0.01575	0.0447595	0.225217	0.6335	0.763736
XLOC_021527	Fap	2:62500924-62574075	1.25995	5e-05	0.000306704	0.589394	0.02315	0.0622071
XLOC_019371	Gm13375	2:20969053-20969997	1.25571	0.001	0.00437303	0.719041	0.0559	0.126782
XLOC_011898	Ebf2	14:67233291-67437171	1.2548	0.0001	0.000582134	0.73705	0.02065	0.0567703
XLOC_014917	Fgd4	16:16416916-16600549	1.25214	5e-05	0.000306704	0.813381	0.0141	0.0415179
XLOC_014423	Fetub	16:22918381-22939766	1.24827	0.0058	0.0195351	0.947861	1	1
XLOC_018564	E330013P04Rik	19:60144674-60162591	1.24793	0.0075	0.0241189	1.20872	0.0235	0.0629939
XLOC_023571	Ctss	3:95526785-95556403	1.24783	5e-05	0.000306704	0.596019	0.6049	0.742806
XLOC_041167	Cadm1	9:47529792-47857637	1.24473	0.00325	0.0119766	0.914879	0.01385	0.0408911
XLOC_006001	Gm11492,Sept4	11:87566652-87590539	1.23864	0.00965	0.0299075	0.285909	0.4221	0.583733
XLOC_002328	Glb1l,Gm27943	1:75171716-75210813	1.23468	0.00125	0.00527118	0.929976	0.02915	0.0749328
XLOC_005346	Ebf1	11:44610836-45008099	1.23459	5e-05	0.000306704	0.602329	0.0003	0.00152457
XLOC_021137	Skida1	2:18040675-18049791	1.23428	0.00055	0.00261015	0.893339	0.02495	0.0661165
XLOC_022372	Napb	2:148693721-148732467	1.23414	5e-05	0.000306704	0.615888	0.04375	0.104083
XLOC_016430	-	17:22772473-22778455	1.2337	0.00015	0.000839049	0.901421	1	1
XLOC_024095	Col24a1	3:145292471-145552013	1.22594	0.00045	0.00219775	0.445916	0.1442	0.266132
XLOC_036994	Nlrp5-ps,Vmn1r90	7:14530651-14622935	1.21579	0.00355	0.0129175	0.121018	0.79795	0.879418
XLOC_021918	Prdm11	2:92965150-93046292	1.21307	5e-05	0.000306704	0.859624	0.0178	0.050145
XLOC_006678	Ehbp1	11:22005824-22342292	1.21235	5e-05	0.000306704	0.817943	0.00075	0.00339969
XLOC_041442	Gsta4	9:78191965-78209348	1.21188	5e-05	0.000306704	0.353402	0.0652	0.143349
XLOC_009005	Tmem30b	12:73543113-73546395	1.2039	0.0032	0.0118341	1.5408	1	1
XLOC_039535	Comp	8:70373547-70382066	1.2031	5e-05	0.000306704	1.60005	1	1
XLOC_002808	Ptprc	1:138062860-138175708	1.20278	0.0179	0.0498069	-1.34196	1	1
XLOC_013052	Vps13b	15:35371139-35938246	1.20206	5e-05	0.000306704	0.931057	0.0003	0.00152457
XLOC_014959	Tbx1	16:18581478-18588792	1.2001	0.0021	0.00827515	0.585259	0.0928	0.190116
XLOC_027088	Plag1	4:3898795-3938423	1.19955	5e-05	0.000306704	0.992176	0.00195	0.00765749
XLOC_003109	Fcgr3	1:171051173-171064935	1.19953	0.0039	0.013974	-1.06118	0.03985	0.0965428
XLOC_015817	H2-DMb1	17:34153071-34160230	1.19785	0.00825	0.0261899	0.743353	0.08755	0.18167
XLOC_045439	Gpr173	X:152343597-152416698	1.19761	0.00115	0.00492593	0.84506	0.03925	0.0953513
XLOC_038642	Ric3	7:108950337-109083331	1.1971	0.0064	0.021178	1.32964	1	1
XLOC_014812	Bace2	16:97356548-97439169	1.1942	0.0049	0.0169621	1.26399	0.051	0.117504
XLOC_035279	Zfp30	7:29783994-29794703	1.19375	5e-05	0.000306704	0.745841	0.0055	0.0186503
XLOC_031032	Gm43422,Tgfbr3	5:107106569-107289635	1.19162	5e-05	0.000306704	0.696536	5e-05	0.000300546
XLOC_040577	Crnde	8:92326037-92356120	1.19149	0.0076	0.0243886	0.531014	0.20185	0.342409
XLOC_018754	Ms4a7	19:11315497-11336146	1.19056	0.01375	0.0400904	0.772638	0.16145	0.289913
XLOC_011264	Nid2	14:19751256-19823823	1.18819	5e-05	0.000306704	0.717825	0.0006	0.00280339
XLOC_023780	Amigo1	3:108186334-108192286	1.18438	0.0097	0.0300488	0.50178	0.19055	0.328125
XLOC_009294	Gm30238	12:112690985-112693588	1.17981	0.00855	0.0270412	2.0214	1	1
XLOC_013571	Ghr	15:3317753-3583506	1.17662	5e-05	0.000306704	0.971372	5e-05	0.000300546
XLOC_044314	Arhgap6,Gm27980	X:168795098-169320499	1.17651	0.01325	0.0388913	0.292375	0.56475	0.709993
XLOC_044386	Porcn	X:8193847-8206525	1.171	0.00065	0.00300802	0.575549	0.0809	0.170575
XLOC_003438	Txlnb	10:17790521-17845665	1.16855	0.01055	0.0322119	2.88502	1	1
XLOC_024179	Negr1	3:156561793-157316445	1.16712	5e-05	0.000306704	1.03163	0.0549	0.124943
XLOC_008729	Klhl29	12:5077211-5375710	1.16701	5e-05	0.000306704	0.980609	5e-05	0.000300546
XLOC_015145	Upk1b	16:38773183-38800214	1.16597	0.0015	0.00619656	0.532319	0.1203	0.232339
XLOC_026693	Tmem200b	4:131920252-132076992	1.16247	0.00495	0.0171047	0.172623	0.6625	0.785563
XLOC_038458	Trim68	7:102677579-102687326	1.16119	5e-05	0.000306704	0.792496	0.00135	0.00558507
XLOC_006163	Igfbp4	11:99040027-99054392	1.16114	5e-05	0.000306704	0.947873	5e-05	0.000300546
XLOC_035795	Fam169b	7:68266338-68363092	1.1592	0.00225	0.00877713	1.10759	0.01875	0.0523527
XLOC_001088	-	1:133977467-133984094	1.15204	0.00255	0.00976518	1.37397	1	1
XLOC_040990	Kirrel3	9:34485893-35036716	1.15053	0.0018	0.00725931	-0.243069	1	1
XLOC_008177	Etv1	12:38779379-38868356	1.1505	0.0012	0.00509035	-0.589003	0.08165	0.171718
XLOC_045123	Zdhhc15	X:104536968-104671064	1.15009	5e-05	0.000306704	0.905389	0.0005	0.00239024
XLOC_038430	P2ry6	7:100937629-100979420	1.1433	0.00085	0.00379027	0.790885	0.02725	0.0710435
XLOC_034132	Prickle2	6:92370704-92706267	1.14317	5e-05	0.000306704	0.792432	5e-05	0.000300546
XLOC_017924	Piezo2	18:63010212-63387328	1.14312	5e-05	0.000306704	0.723385	0.00015	0.000814585
XLOC_024054	Gbp7,Gm43802	3:142530234-142550190	1.14248	0.00065	0.00300802	0.954657	0.0079	0.0253822
XLOC_005490	Gpx3	11:54902452-54910384	1.1385	5e-05	0.000306704	0.992397	5e-05	0.000300546
XLOC_010256	3830408C21Rik	13:107022535-107033673	1.13496	0.00685	0.0223944	0.901573	0.0391	0.0951093
XLOC_001073	Lrrn2	1:132880272-132940005	1.12746	0.008	0.0254796	-0.698004	0.0461	0.108387
XLOC_017996	Setbp1	18:78750379-79110424	1.12397	5e-05	0.000306704	0.830303	5e-05	0.000300546
XLOC_021059	Celf2	2:6539693-7509563	1.12199	5e-05	0.000306704	0.663149	0.0117	0.0355355
XLOC_022452	Nol4l	2:153407460-153529971	1.11783	5e-05	0.000306704	-0.259156	0.30075	0.459308
XLOC_025720	Triqk	4:12906837-12983880	1.1169	0.0003	0.00153873	0.983195	0.00195	0.00765749
XLOC_021425	Scai	2:39066213-39190734	1.11659	0.00055	0.00261015	0.639029	0.0582	0.130943
XLOC_002117	Inpp1	1:52785426-52817742	1.11657	0.00015	0.000839049	0.671446	0.03085	0.0784636
XLOC_032727	Lrrn1	6:107529767-107570214	1.11656	0.00835	0.0264764	1.04831	1	1
XLOC_031531	Radil	5:142484622-142551098	1.11304	0.00015	0.000839049	0.919068	0.03015	0.0770241
XLOC_003137	Vangl2	1:172000959-172028444	1.11193	0.0002	0.00107962	0.995225	0.0032	0.0117233
XLOC_017562	Acaa2	18:74779169-74806207	1.10889	5e-05	0.000306704	0.501695	0.0027	0.010159
XLOC_017543	Tcf4	18:69343355-69689079	1.10838	5e-05	0.000306704	0.91781	5e-05	0.000300546
XLOC_014099	Rapgef3	15:97744769-97768713	1.10686	0.00025	0.00131301	0.864367	0.0103	0.0318245
XLOC_028023	Ago4	4:126489540-126533590	1.10549	0.0031	0.0115144	0.582826	1	1
XLOC_045031	Amer1	X:95420317-95444872	1.10483	5e-05	0.000306704	0.879892	5e-05	0.000300546
XLOC_018643	Malat1	19:5795581-5802672	1.10267	0.00335	0.0122785	0.880003	0.0043	0.0151204
XLOC_035788	Lysmd4	7:67222543-67373416	1.10184	0.0142	0.0410588	0.920052	0.07625	0.162718
XLOC_016606	Zfp811	17:32795675-32809903	1.09735	0.006	0.0200645	0.678983	0.09935	0.20052
XLOC_038189	Kif7	7:79660195-79715720	1.09596	0.00065	0.00300802	0.602852	0.12105	0.233242
XLOC_016893	Mdfi	17:47815327-47834691	1.0935	0.0005	0.00240053	0.957799	0.0023	0.00882223
XLOC_043842	Lpar4	X:106920393-106933900	1.09142	5e-05	0.000306704	0.863349	5e-05	0.000300546
XLOC_031487	Zfp113	5:138139521-138155744	1.08393	0.00455	0.015925	0.724985	0.1107	0.21784
XLOC_014677	Robo1	16:72663102-73046098	1.08382	5e-05	0.000306704	0.723791	5e-05	0.000300546
XLOC_012035	Gpc6	14:116925224-117979542	1.08348	5e-05	0.000306704	0.895543	5e-05	0.000300546
XLOC_017643	Mkx	18:6910458-7004780	1.08154	0.00265	0.0100969	0.254543	0.5793	0.722637
XLOC_015005	Ehhadh	16:21761286-21787844	1.07964	0.0006	0.00281401	0.798145	0.00985	0.030678
XLOC_017987	Rnf165	18:77456109-77565382	1.07775	0.01795	0.0498746	-0.446497	0.30525	0.464517
XLOC_035633	Lmtk3	7:45783931-45804140	1.07722	5e-05	0.000306704	0.983489	0.00015	0.000814585
XLOC_011323	Arhgef3	14:27114838-27403912	1.0768	0.0001	0.000582134	0.704668	0.01465	0.0428131
XLOC_038559	Apbb1	7:105558482-105581653	1.07431	5e-05	0.000306704	0.978011	5e-05	0.000300546
XLOC_015202	Alcam	16:52248984-52454262	1.07284	5e-05	0.000306704	0.894928	0.0005	0.00239024
XLOC_010869	Zfp85	13:67729261-67756888	1.07183	0.00385	0.013824	0.190303	0.5954	0.735555
XLOC_039948	Map10	8:125669817-125673359	1.07182	0.0003	0.00153873	0.6809	0.0174	0.0491649
XLOC_010907	Zfp825	13:74431757-74617950	1.06752	5e-05	0.000306704	0.952714	0.0001	0.000565839
XLOC_017477	Iigp1	18:60376028-60392627	1.0667	0.0026	0.00992588	2.22813	1	1
XLOC_013217	Zfp707	15:75969122-75975868	1.06223	0.0014	0.00582419	0.0798403	0.7819	0.869085
XLOC_017858	Cdo1	18:46713199-46728547	1.06131	5e-05	0.000306704	0.759575	5e-05	0.000300546
XLOC_041259	Stoml1	9:58253163-58262523	1.06112	5e-05	0.000306704	0.993011	5e-05	0.000300546
XLOC_002594	Cdh19	1:110887216-110977758	1.06041	0.0016	0.00655585	0.714895	1	1
XLOC_029806	Tpst1	5:130073325-130135729	1.05964	5e-05	0.000306704	0.754997	5e-05	0.000300546
XLOC_026712	Ahdc1	4:133011259-133078110	1.05888	5e-05	0.000306704	0.981356	5e-05	0.000300546
XLOC_017203	Gata6	18:11049086-11085635	1.05776	0.0002	0.00107962	0.570662	0.0202	0.0556605
XLOC_044069	Atg4a	X:140956906-141164448	1.0553	5e-05	0.000306704	0.99102	5e-05	0.000300546
XLOC_016439	Zfp40	17:23173868-23193252	1.05451	0.00055	0.00261015	0.348443	0.3415	0.503283
XLOC_032632	Slc41a3	6:90604724-90646412	1.05339	5e-05	0.000306704	0.940039	5e-05	0.000300546
XLOC_007839	2610035D17Rik	11:113043894-113201838	1.05294	0.0012	0.00509035	0.614557	0.0744	0.159646
XLOC_005823	Inpp5k	11:75630770-75648878	1.05103	5e-05	0.000306704	0.925294	0.00265	0.00998509
XLOC_021342	Slc2a8	2:32972838-32982083	1.05041	5e-05	0.000306704	0.924283	0.00115	0.00488454
XLOC_043051	Kcnd1	X:7822138-7838280	1.04877	0.00045	0.00219775	0.647404	0.06615	0.145052
XLOC_022092	Meis2	2:115863063-116065839	1.04737	5e-05	0.000306704	0.862523	5e-05	0.000300546
XLOC_029643	Tbx5	5:119832164-119885220	1.04524	0.0024	0.00926913	0.784358	0.01395	0.0411495
XLOC_010222	Serf1	13:100106794-100114571	1.04326	5e-05	0.000306704	0.847159	0.0001	0.000565839
XLOC_042383	Coro2b	9:62418964-62537213	1.04166	0.00025	0.00131301	0.707063	0.1375	0.256996
XLOC_005737	Zfp3	11:70764208-70776249	1.04134	0.00335	0.0122785	0.698132	0.0548	0.124823
XLOC_023228	Lekr1	3:65666170-65872281	1.04026	0.01215	0.0361626	0.564255	0.2381	0.386336
XLOC_023044	Abhd18,Gm2011	3:40818102-40938138	1.03943	0.0057	0.0192604	1.01438	0.0195	0.0540245
XLOC_010047	-	13:65240963-65255013	1.03433	0.0008	0.00358614	0.191958	1	1
XLOC_041938	Dync2h1	9:6928502-7207065	1.03325	0.0026	0.00992588	0.520063	0.16875	0.300086
XLOC_004048	Bbs10	10:111298678-111301736	1.03193	0.0012	0.00509035	0.543601	0.09535	0.194346
XLOC_003821	Hmha1	10:80016652-80031472	1.03181	0.00185	0.00743667	0.854013	0.00885	0.0279855
XLOC_004576	Bicc1	10:70868668-71159850	1.03052	5e-05	0.000306704	0.637294	5e-05	0.000300546
XLOC_020504	Plcb1	2:134786066-135583584	1.02879	0.003	0.0112104	1.13069	0.02685	0.0701945
XLOC_030033	Wasf3	5:146384984-146473615	1.02794	5e-05	0.000306704	0.884768	5e-05	0.000300546
XLOC_035952	RP24-252B21.3,Stard5	7:83631958-83745843	1.02733	0.0001	0.000582134	0.575638	0.04875	0.113327
XLOC_028787	Uvssa	5:33378548-33423451	1.02693	5e-05	0.000306704	0.896668	5e-05	0.000300546
XLOC_021594	Cir1	2:73271924-73337818	1.02608	0.0002	0.00107962	0.695328	0.0461	0.108387
XLOC_029277	Shroom3	5:92683433-92965474	1.02554	0.00645	0.0213227	0.477278	0.19	0.327562
XLOC_009902	Mylip	13:45389741-45412019	1.02542	5e-05	0.000306704	0.49108	0.01095	0.0336051
XLOC_034599	Lrp6	6:134446475-134567015	1.02375	5e-05	0.000306704	0.768036	5e-05	0.000300546
XLOC_039419	Gm16352,Sorbs2	8:45507787-45827908	1.02219	0.00015	0.000839049	0.138246	0.6367	0.766127
XLOC_033906	Tcf7l1	6:72626372-72789431	1.02109	5e-05	0.000306704	0.928527	5e-05	0.000300546
XLOC_003265	Disp1	1:183086265-183221522	1.01775	5e-05	0.000306704	0.750877	0.0001	0.000565839
XLOC_000583	Stk36	1:74601444-74636894	1.0154	0.01795	0.0498746	1.09483	0.0249	0.0659972
XLOC_023445	Dennd4b	3:90265184-90280669	1.01318	0.0126	0.0372652	0.720365	0.02425	0.0645722
XLOC_010854	Zfp712	13:67038593-67064035	1.01186	0.0026	0.00992588	0.701514	1	1
XLOC_029485	Gm26779	5:109674544-110058032	1.01179	0.00735	0.023749	0.81967	0.033	0.0828321
XLOC_023623	Txnip	3:96555764-96566801	1.00971	5e-05	0.000306704	0.814244	5e-05	0.000300546
XLOC_022891	4632415L05Rik	3:19894837-19901039	1.00945	0.0027	0.0102615	0.638922	0.0664	0.145527
XLOC_010064	Zfp759	13:67128208-67142796	1.00749	0.00145	0.00601562	0.997566	0.00135	0.00558507
XLOC_006990	2610507I01Rik	11:59197642-59202394	1.00695	0.0007	0.00320017	0.869766	0.0094	0.029436
XLOC_005135	Adcy1	11:7063488-7178506	1.00601	0.0001	0.000582134	0.368754	0.2006	0.340945
XLOC_002639	Steap3	1:120190756-120272705	1.00527	5e-05	0.000306704	0.920643	5e-05	0.000300546
XLOC_024500	Pcdh18	3:49743295-49757325	1.00507	5e-05	0.000306704	0.896509	5e-05	0.000300546
XLOC_002259	Lancl1	1:67000516-67038872	1.00171	5e-05	0.000306704	0.897419	0.00085	0.00378548
XLOC_032098	Zfp783,Zfp956	6:47942911-47965300	1.00129	0.00035	0.00176063	0.768761	0.00635	0.0211209
XLOC_020564	BC039771,Rin2	2:145675366-145887784	1.00079	5e-05	0.000306704	0.964021	5e-05	0.000300546

## Sheet: F-DN SW
Supplementary Data Set 3
All transcription units significantly downregulated (-1>log2fc, q<0.05) in WT PEFs only upon the transition to quiescence by serum withdrawal
(Transcription units that fail to go down in CIZ1-null PEFs by serum withdrawal, F-DN SW)
gene_id	gene	locus	WT_SW_log2(foldchange)	WT_SW_p_value	WT_SW_q_value	CIZ1-null_SW_log2(foldchange)	CIZ1-null_SW_p_value	CIZ1-null_SW_q_value
XLOC_039653	Podnl1	8:84125805-84132802	-1.00042	0.00045	0.00219775	-0.650698	0.01655	0.0472173
XLOC_018830	Psat1	19:15904658-15947337	-1.00114	5e-05	0.000306704	-0.42918	0.0119	0.0360684
XLOC_021112	Hacd1	2:13850281-14149634	-1.00128	0.00325	0.0119766	-0.971933	0.00725	0.0236443
XLOC_018682	Stip1	19:7020695-7040026	-1.00524	5e-05	0.000306704	-0.928783	5e-05	0.000300546
XLOC_039430	Acsl1	8:46471040-46536051	-1.00588	0.00025	0.00131301	-0.972158	0.00165	0.00666148
XLOC_016889	Bysl	17:47505050-47611492	-1.0065	0.0043	0.0151554	-0.969076	0.0096	0.0299983
XLOC_018923	Pank1	19:34809442-34879455	-1.00951	0.0005	0.00240053	-0.588479	0.02625	0.0689532
XLOC_034628	Arhgdib	6:136923654-136968865	-1.01425	5e-05	0.000306704	-0.728376	5e-05	0.000300546
XLOC_021929	Hsd17b12	2:94032688-94157964	-1.01483	5e-05	0.000306704	-0.767474	5e-05	0.000300546
XLOC_014557	Cox17,Gm21987,Popdc2	16:38346990-38378216	-1.01758	5e-05	0.000306704	-0.968132	0.00015	0.000814585
XLOC_005260	Rtn4	11:29692879-30026033	-1.02392	5e-05	0.000306704	-0.896393	5e-05	0.000300546
XLOC_029861	Hspb1	5:135887918-135889563	-1.02654	5e-05	0.000306704	-0.851978	5e-05	0.000300546
XLOC_032512	Dysf	6:84008345-84211067	-1.02697	5e-05	0.000306704	-0.560009	0.0039	0.01388
XLOC_004579	Cisd1	10:71330479-71344954	-1.02721	5e-05	0.000306704	-0.964175	5e-05	0.000300546
XLOC_026359	Gm12715	4:103563401-103564529	-1.02884	5e-05	0.000306704	-0.847702	5e-05	0.000300546
XLOC_026411	Kti12	4:108834600-108862127	-1.02982	0.0004	0.00197917	-0.966928	0.00255	0.00966062
XLOC_003706	Egr2	10:67535380-67542188	-1.03089	0.0025	0.00959534	-0.604464	0.0295	0.075612
XLOC_006747	Stc2	11:31357219-31370991	-1.0328	0.00105	0.00456523	-0.414583	0.18925	0.326866
XLOC_019722	Kif5c	2:49619297-49774778	-1.03331	0.0022	0.0086068	-0.737183	0.1244	0.238307
XLOC_004882	Glipr1	10:111972663-112002631	-1.03333	0.0004	0.00197917	-0.481046	0.21505	0.358588
XLOC_015137	Pla1a	16:38396118-38433312	-1.03977	0.0057	0.0192604	-0.850061	0.0159	0.0457082
XLOC_018437	Pgam1	19:41911870-41918664	-1.04039	5e-05	0.000306704	-0.786465	5e-05	0.000300546
XLOC_014129	Tuba1b	15:98931424-98934565	-1.04253	5e-05	0.000306704	-0.990789	5e-05	0.000300546
XLOC_001935	Bag2	1:33745483-33757795	-1.04336	5e-05	0.000306704	-0.86276	5e-05	0.000300546
XLOC_030300	Prkag2	5:24862743-25110109	-1.04549	5e-05	0.000306704	-0.643858	0.01135	0.0346157
XLOC_007785	Ftsj3	11:106249141-106256079	-1.04695	5e-05	0.000306704	-0.952609	5e-05	0.000300546
XLOC_008750	Mycn	12:12936095-12941914	-1.04796	0.01655	0.0465655	-1.15965	1	1
XLOC_005848	Gm12346	11:77216262-77460220	-1.04834	0.0063	0.0209133	-1.07899	0.0279	0.0723528
XLOC_010317	-	13:119661605-119669948	-1.04916	5e-05	0.000306704	-0.896194	0.0002	0.00106083
XLOC_044056	Rnf128	X:139563315-139673145	-1.04997	5e-05	0.000306704	-0.778089	5e-05	0.000300546
XLOC_022107	Fsip1,Gm29232,Gpr176	2:118204887-118373563	-1.05109	5e-05	0.000306704	-0.832152	5e-05	0.000300546
XLOC_041272	Pkm	9:59656367-59679375	-1.05266	5e-05	0.000306704	-0.825904	5e-05	0.000300546
XLOC_016833	Cenpq	17:40923050-40963867	-1.05643	0.01075	0.0327343	-1.13392	0.02525	0.066791
XLOC_040756	Gcsh	8:116981809-116993586	-1.06047	5e-05	0.000306704	-0.996214	5e-05	0.000300546
XLOC_004808	Snrpf	10:93540631-93605245	-1.06214	5e-05	0.000306704	-0.988235	5e-05	0.000300546
XLOC_041341	Car12	9:66713685-66766845	-1.06312	0.00415	0.0147184	-0.677306	0.07785	0.165331
XLOC_037667	Ruvbl2	7:45421873-45434497	-1.06345	5e-05	0.000306704	-0.882669	5e-05	0.000300546
XLOC_003513	Gm10145	10:27936363-27936828	-1.0683	0.0103	0.0315478	0.253131	0.5796	0.72275
XLOC_011839	Spata13	14:60633990-60764556	-1.0699	0.00015	0.000839049	-0.802694	0.00115	0.00488454
XLOC_000779	Ube2f	1:91250254-91290337	-1.07073	5e-05	0.000306704	-0.906658	5e-05	0.000300546
XLOC_005831	Fam57a	11:76046225-76250619	-1.07459	0.0098	0.0303171	-1.09872	0.0213	0.0581942
XLOC_021108	Cubn	2:13271600-13497632	-1.07641	0.00195	0.00776514	-0.909249	0.00615	0.0205228
XLOC_034185	Shq1	6:100568255-100671157	-1.07646	0.00025	0.00131301	-0.900398	0.00135	0.00558507
XLOC_000390	Mars2	1:55237176-55248470	-1.08209	5e-05	0.000306704	-0.918272	5e-05	0.000300546
XLOC_014641	Filip1l	16:57302002-57607453	-1.08603	0.00635	0.0210587	-1.00659	0.0458	0.107969
XLOC_006779	Rars	11:35808380-35834506	-1.0882	5e-05	0.000306704	-0.79667	5e-05	0.000300546
XLOC_020870	Pard6b	2:168081003-168101203	-1.0899	0.00315	0.0116778	-0.423134	0.2511	0.401821
XLOC_033541	Rbpsuh-rs3	6:45059356-47304213	-1.09129	5e-05	0.000306704	-0.516322	0.05515	0.125339
XLOC_037295	Pgam1-ps2	7:27469770-27470535	-1.09303	5e-05	0.000306704	-0.574308	0.0083	0.0264743
XLOC_010261	Ercc8	13:108158730-108195624	-1.09459	0.0059	0.0197934	-0.582392	0.06825	0.148768
XLOC_000033	Gm9826	1:7177706-7179735	-1.09619	0.00075	0.00339675	0.220344	0.50775	0.661551
XLOC_018313	Klf9	19:23140822-23168741	-1.09892	5e-05	0.000306704	-0.738647	5e-05	0.000300546
XLOC_026596	Fhl3	4:124700700-124708774	-1.09991	5e-05	0.000306704	-0.757522	5e-05	0.000300546
XLOC_038049	Peg12	7:62458873-62464556	-1.10164	5e-05	0.000306704	-0.976867	5e-05	0.000300546
XLOC_010134	Gm8399	13:80957664-81633154	-1.10231	5e-05	0.000306704	-0.860853	0.0004	0.0019655
XLOC_018508	Gsto1	19:47737560-47919429	-1.10539	5e-05	0.000306704	-0.76149	5e-05	0.000300546
XLOC_045118	C77370	X:104077433-104201716	-1.10896	0.0001	0.000582134	-0.863266	0.00345	0.0124972
XLOC_010077	Fastkd3	13:68582236-68592282	-1.11865	5e-05	0.000306704	-0.879195	0.00015	0.000814585
XLOC_003378	Mthfd1l	10:3973117-4167081	-1.11977	5e-05	0.000306704	-0.903022	5e-05	0.000300546
XLOC_018718	-	19:9828638-9837164	-1.11978	5e-05	0.000306704	-0.802208	0.00065	0.00300199
XLOC_002935	Ier5	1:155096360-155099636	-1.12015	5e-05	0.000306704	-0.776956	5e-05	0.000300546
XLOC_001067	Nuak2	1:132316125-132333488	-1.12269	5e-05	0.000306704	-0.550243	0.0034	0.0123533
XLOC_009041	Actn1	12:80167541-80260486	-1.12325	5e-05	0.000306704	-0.997678	5e-05	0.000300546
XLOC_035638	Nomo1	7:46033697-46084212	-1.12343	5e-05	0.000306704	-0.857067	5e-05	0.000300546
XLOC_005326	Hspd1-ps3	11:41498691-41500923	-1.13091	5e-05	0.000306704	-0.622793	0.0051	0.0175005
XLOC_041587	Gm10123	9:96895657-96896147	-1.13247	5e-05	0.000306704	-0.980255	5e-05	0.000300546
XLOC_003250	Gm26004,Lbr	1:181576558-181843046	-1.14078	5e-05	0.000306704	-0.872193	5e-05	0.000300546
XLOC_043832	Pgk1	X:106187099-106203699	-1.1493	5e-05	0.000306704	-0.885715	5e-05	0.000300546
XLOC_024232	Il7	3:7569993-7690001	-1.14933	0.00475	0.0165102	-0.160935	1	1
XLOC_036498	Hirip3	7:126847415-126865377	-1.14966	0.0159	0.0451197	-0.799586	0.1721	0.304486
XLOC_006904	Hspa4	11:53259813-53300676	-1.15034	5e-05	0.000306704	-0.985521	5e-05	0.000300546
XLOC_009154	Galc	12:98202299-98259459	-1.15203	5e-05	0.000306704	-0.916167	5e-05	0.000300546
XLOC_031314	Scarb1	5:125277086-125341103	-1.15393	5e-05	0.000306704	-0.507317	0.0021	0.0081425
XLOC_018616	Npas4	19:4984354-5001845	-1.16092	5e-05	0.000306704	-0.956473	5e-05	0.000300546
XLOC_004191	Itga7	10:128933759-128960988	-1.16265	5e-05	0.000306704	-0.0566435	0.7701	0.860947
XLOC_003252	Enah	1:181896383-182029832	-1.16666	5e-05	0.000306704	-0.8232	0.00065	0.00300199
XLOC_003962	Ntn4	10:93640680-93747207	-1.16897	5e-05	0.000306704	-0.870367	5e-05	0.000300546
XLOC_026677	Fabp3	4:130308161-130359943	-1.17624	0.01395	0.0405084	-1.1233	0.02815	0.0728582
XLOC_018986	Got1	19:43499751-43524605	-1.17865	5e-05	0.000306704	-0.797956	5e-05	0.000300546
XLOC_030257	Gm6560	5:22550431-23275597	-1.18256	0.00035	0.00176063	-0.864102	0.0059	0.0197985
XLOC_022478	Gss	2:155490378-155594955	-1.18717	5e-05	0.000306704	-0.919428	0.05745	0.129586
XLOC_043443	Gm7327	X:61785380-61786032	-1.18772	0.00975	0.030183	-0.517392	0.23105	0.378476
XLOC_019962	Gm4735	2:80837140-80838442	-1.1891	5e-05	0.000306704	-0.9381	5e-05	0.000300546
XLOC_009953	Syk	13:52583112-52648792	-1.19123	5e-05	0.000306704	-0.757831	0.0054	0.0184009
XLOC_040306	Spcs3	8:54520432-54530006	-1.19491	5e-05	0.000306704	-0.895813	5e-05	0.000300546
XLOC_040528	Junb	8:84976908-84978748	-1.20416	5e-05	0.000306704	-0.93145	5e-05	0.000300546
XLOC_024517	Mgarp	3:51388411-51396746	-1.20766	0.0147	0.0421725	-1.54746	1	1
XLOC_015457	Rps6ka2	17:7170114-7303344	-1.21839	5e-05	0.000306704	-0.687843	5e-05	0.000300546
XLOC_018409	Slc35g1	19:38395979-38405607	-1.21843	0.0034	0.0124416	-1.2564	1	1
XLOC_002732	Gm29630	1:132268514-132291790	-1.22061	0.0035	0.0127595	-0.975474	0.0062	0.0206635
XLOC_018980	Loxl4	19:42518758-42612846	-1.22078	5e-05	0.000306704	-0.838779	5e-05	0.000300546
XLOC_043710	Msn	X:96096041-96168552	-1.22097	5e-05	0.000306704	-0.963598	5e-05	0.000300546
XLOC_013275	Gcat	15:79030873-79043558	-1.2226	5e-05	0.000306704	-0.108749	0.6473	0.77409
XLOC_021282	Gm13394	2:28926948-29055066	-1.22446	0.0004	0.00197917	-0.723128	0.0153	0.0443013
XLOC_039605	Gm7984	8:75398510-75399048	-1.22562	0.00865	0.0273002	-0.579429	0.1637	0.292998
XLOC_042090	Gm3756	9:31936138-31936889	-1.22621	5e-05	0.000306704	-0.975873	5e-05	0.000300546
XLOC_005095	Lif	11:4257556-4272514	-1.22848	0.0007	0.00320017	-0.105926	0.7453	0.843858
XLOC_006624	Eldr	11:16935153-16951282	-1.22949	0.01235	0.0366695	-0.994178	0.0371	0.0911671
XLOC_023304	Fam198b	3:79859292-79946280	-1.23029	5e-05	0.000306704	-0.594062	0.00705	0.0230946
XLOC_010715	Nfil3	13:52967208-52982868	-1.23184	5e-05	0.000306704	-0.48495	0.0073	0.0237664
XLOC_020622	Gm14150	2:151458955-151460309	-1.23203	0.0023	0.00894906	-0.936322	0.0141	0.0415179
XLOC_037365	Wdr62	7:30240137-30290237	-1.23584	0.0029	0.0108846	-0.984862	0.00815	0.0260713
XLOC_008205	Coch	12:51593340-51606052	-1.24878	5e-05	0.000306704	-0.832676	0.00025	0.0012969
XLOC_031897	Gm43442	6:35926710-35927124	-1.25555	0.00725	0.0234929	-0.342988	0.5292	0.679717
XLOC_018181	Fads3	19:10041424-10060525	-1.26255	5e-05	0.000306704	-0.51537	0.0005	0.00239024
XLOC_019842	Dhrs9	2:69380444-69407887	-1.26508	5e-05	0.000306704	-0.790068	5e-05	0.000300546
XLOC_019543	Ass1	2:31470206-31520672	-1.26775	5e-05	0.000306704	-0.772149	5e-05	0.000300546
XLOC_024815	Gm10705	3:87207544-87208005	-1.27341	5e-05	0.000306704	0.0838353	0.73155	0.834596
XLOC_013984	Cenpm	15:82233778-82244747	-1.27738	0.0004	0.00197917	-0.958434	0.0073	0.0237664
XLOC_011341	Mustn1	14:30879256-30881608	-1.31001	0.00495	0.0171047	-0.740502	0.08715	0.180925
XLOC_008045	Gm7099	12:9429545-9430099	-1.32009	0.0034	0.0124416	-0.610359	0.1172	0.227548
XLOC_000230	Arid5a	1:36307707-36324223	-1.32053	0.00285	0.0107266	-0.914275	0.0078	0.0251587
XLOC_032755	Cav3	6:112459504-112472872	-1.3252	0.0155	0.0441321	-0.908384	1	1
XLOC_014775	Mrps6,Slc5a3	16:92058269-92112227	-1.3307	5e-05	0.000306704	-0.940613	5e-05	0.000300546
XLOC_007567	Stac2	11:98036622-98053462	-1.33097	0.0036	0.0130679	-1.17487	1	1
XLOC_014932	Sdf2l1	16:17130137-17132383	-1.33257	5e-05	0.000306704	-0.701024	0.00145	0.00592827
XLOC_022667	Gm14269	2:170462747-170463822	-1.33312	0.0031	0.0115144	-0.161394	0.68305	0.801114
XLOC_009280	Ckb	12:111669354-111672338	-1.33356	5e-05	0.000306704	-0.633692	0.00125	0.00524025
XLOC_023539	Tdrkh	3:94413272-94451130	-1.33714	0.0022	0.0086068	-0.948618	0.03395	0.084782
XLOC_025636	Cth	3:157894247-157925077	-1.33822	5e-05	0.000306704	-0.210699	0.29905	0.457399
XLOC_040474	Tpd52-ps	8:79680265-79680824	-1.34109	0.01435	0.0413869	-0.732106	0.16815	0.299301
XLOC_033465	Klrg2	6:38625289-38637253	-1.35472	0.0008	0.00358614	-0.329993	0.4162	0.578235
XLOC_027938	Ldha-ps2	4:119322892-119415521	-1.35838	0.00925	0.0288985	-1.05924	0.01935	0.053699
XLOC_008740	Pgk1-rs7	12:10898565-10900296	-1.36112	0.0003	0.00153873	-0.411497	0.2066	0.348232
XLOC_004616	Adarb1	10:77290725-77418270	-1.37248	5e-05	0.000306704	-0.869023	0.00445	0.015565
XLOC_037567	Gm5593	7:42105898-42107275	-1.37584	0.0062	0.0206115	-0.957681	0.03245	0.0817621
XLOC_014102	Col2a1	15:97975601-98004695	-1.38723	0.0075	0.0241189	-1.11607	1	1
XLOC_001374	Fam78b	1:167001416-167091302	-1.3916	0.00155	0.00637984	-0.597206	1	1
XLOC_014466	Bdh1	16:31422279-31458901	-1.39341	0.0072	0.0233699	-0.863268	0.02805	0.0726563
XLOC_045559	Gm15228	X:167158951-167174375	-1.39489	5e-05	0.000306704	-0.911969	0.0019	0.00749901
XLOC_009901	Gm9817	13:45078497-45081222	-1.39602	0.0047	0.0163615	-1.00171	0.05225	0.119965
XLOC_017742	-	18:32440249-32448444	-1.40014	5e-05	0.000306704	-0.685428	0.0101	0.0313091
XLOC_025859	1700009N14Rik	4:39450294-39451776	-1.40696	0.00035	0.00176063	-0.838902	0.0085	0.0270339
XLOC_045088	Gm9115	X:102724401-102725749	-1.40702	0.0039	0.013974	-0.719996	0.1141	0.222839
XLOC_013257	Apol9b	15:77729067-77736381	-1.42038	0.0013	0.00546169	-0.718102	0.06315	0.139678
XLOC_004018	Slc6a15	10:103367737-103419378	-1.4244	0.00015	0.000839049	-2.03085	1	1
XLOC_001270	2810025M15Rik	1:157135181-157420236	-1.42469	0.00035	0.00176063	-0.885038	0.1046	0.208884
XLOC_006599	Gm11993	11:9149777-9150597	-1.4355	0.0009	0.00398576	-0.253857	0.51525	0.668031
XLOC_009161	Efcab11	12:99717530-99884368	-1.44043	0.00205	0.00809926	-0.975621	0.009	0.0283851
XLOC_009750	Hist1h2ab,Hist1h3b	13:23751089-23754753	-1.44615	5e-05	0.000306704	-0.0266603	0.9352	0.960861
XLOC_008666	4930427A07Rik	12:113156416-113166048	-1.45641	5e-05	0.000306704	-0.96421	0.006	0.0200729
XLOC_019583	-	2:32784554-32786338	-1.46284	0.01095	0.0332167	-0.351508	1	1
XLOC_009826	Serpinb9b	13:33003249-33203129	-1.4742	0.004	0.0142646	-0.790077	0.14665	0.269487
XLOC_024059	Ccbl2	3:142701046-142746870	-1.48351	0.00025	0.00131301	-0.864073	0.01845	0.0517007
XLOC_010379	Prl2c2	13:12996126-13005384	-1.4941	0.01045	0.031964	-4.60579	0.06515	0.143334
XLOC_009950	Gm26651	13:51969826-51976933	-1.49659	0.0024	0.00926913	-0.651989	0.11865	0.22979
XLOC_007218	-	11:72773943-72775056	-1.49759	0.014	0.0406188	-0.360207	0.454	0.613471
XLOC_016680	Vars	17:34996697-35016322	-1.50039	0.00055	0.00261015	-0.922506	0.01615	0.046296
XLOC_019947	Itga4	2:79255336-79461107	-1.52236	5e-05	0.000306704	-0.412269	0.02355	0.0630896
XLOC_026571	Mycl	4:122995651-123002485	-1.53178	5e-05	0.000306704	-0.777719	0.0005	0.00239024
XLOC_015682	Rgs11	17:26195998-26211324	-1.54129	0.0094	0.0292662	0.453292	1	1
XLOC_011201	Gm17046	14:5857917-5880382	-1.54952	0.0127	0.0375283	-0.531294	0.22645	0.373126
XLOC_014801	Kcnj15	16:95257557-95302173	-1.56563	0.0005	0.00240053	0.28006	0.5644	0.709688
XLOC_000233	AC084391.1,Cnnm4	1:36471619-36508767	-1.57036	5e-05	0.000306704	-0.713384	0.00115	0.00488454
XLOC_018958	Pdlim1	19:40221172-40271842	-1.61063	5e-05	0.000306704	-0.973616	5e-05	0.000300546
XLOC_027260	Lingo2	4:35702973-36951951	-1.61209	5e-05	0.000306704	-0.614663	0.0472	0.11058
XLOC_019076	-	19:57403576-57404266	-1.61317	0.01425	0.0411509	-1.59639	0.01915	0.0533006
XLOC_004163	Gls2	10:128194456-128211794	-1.62054	0.0153	0.0436542	-1.31142	0.06485	0.142746
XLOC_022759	Lama5	2:180176372-180225859	-1.64729	5e-05	0.000306704	-0.0559657	0.8322	0.899023
XLOC_000783	Klhl30	1:91351015-91362416	-1.67807	0.00035	0.00176063	-0.576595	1	1
XLOC_024631	Gpr149	3:62529076-62605967	-1.69556	5e-05	0.000306704	-0.674313	0.0616	0.137029
XLOC_025620	Tnni3k	3:154786290-155056618	-1.70617	0.01265	0.0373886	-0.797803	0.2827	0.438738
XLOC_029319	Gm5559	5:95861713-95862715	-1.72071	0.0056	0.0190075	-0.724776	0.13315	0.251174
XLOC_042132	Chek1	9:36708402-36727065	-1.74735	5e-05	0.000306704	-0.724881	0.0706	0.152832
XLOC_020772	Lpin3	2:160731251-160906002	-1.75404	0.0073	0.0236099	-1.00296	0.1942	0.33285
XLOC_008707	Macc1	12:119390480-119467080	-1.80325	5e-05	0.000306704	-0.382971	1	1
XLOC_014730	Map3k7cl	16:87553329-87595336	-1.83357	5e-05	0.000306704	0.482679	0.1191	0.230526
XLOC_019385	Pdss1	2:22895320-23040241	-1.8723	0.0092	0.0287489	-2.04392	0.0248	0.0657982
XLOC_017051	-	17:73054793-73084688	-1.93705	5e-05	0.000306704	-0.625483	0.06025	0.134524
XLOC_017545	Ccdc68	18:69925425-69969609	-1.95036	5e-05	0.000306704	-1.11133	0.01865	0.0521837
XLOC_036964	-	7:13015925-13016104	-1.97695	0.01195	0.035661	-2.13194	0.10745	0.213094
XLOC_045347	Nup62cl	X:140006804-140062712	-2.02654	5e-05	0.000306704	-0.579623	0.2206	0.365996
XLOC_029699	P2rx7	5:122643910-122691432	-2.03009	0.01145	0.0344413	0.500044	1	1
XLOC_006851	9930111J21Rik2	11:48861967-49135387	-2.09141	0.0001	0.000582134	-0.86009	0.15835	0.2859
XLOC_033640	-	6:55025563-55027172	-2.09371	5e-05	0.000306704	-1.37697	1	1
XLOC_013792	Sla	15:66670752-66868250	-2.12509	0.0019	0.00760616	-1.42862	1	1
XLOC_000784	Fam132b	1:91366429-91398824	-2.13644	0.00115	0.00492593	-0.611459	0.28185	0.437881
XLOC_012462	Gch1	14:47153894-47189429	-2.1699	0.0053	0.018116	-1.77206	0.02215	0.0599711
XLOC_000022	Fam150a	1:6359217-6394731	-2.23374	5e-05	0.000306704	-0.58204	0.13945	0.259722
XLOC_029260	Areg	5:91139598-91148432	-2.36324	0.00215	0.00844279	-3.50499	0.20455	0.345924
XLOC_008226	1700047I17Rik2	12:55199532-55382533	-2.36397	5e-05	0.000306704	-0.305	0.6776	0.796548
XLOC_009736	Hist1h3g	13:23535433-23536850	-2.38205	0.0156	0.0443796	-1.19073	1	1
XLOC_039455	Asb5	8:54550330-54610098	-2.44031	0.00045	0.00219775	-1.97614	0.03575	0.0884251
XLOC_029265	Gm1045	5:91987474-91996658	-2.4493	0.00255	0.00976518	-2.24927	1	1
XLOC_002229	2810408I11Rik	1:64679870-64725644	-2.45508	0.01505	0.0430403	-2.1968	0.18975	0.327217
XLOC_016041	Dlk2	17:46297420-46328352	-2.48973	0.0087	0.0274326	-1.90526	0.03155	0.0798598
XLOC_012398	-	14:43119096-43119697	-2.57003	0.0172	0.0481055	-1.44006	1	1
XLOC_026364	1700024P16Rik	4:104913455-105016863	-2.60184	5e-05	0.000306704	-1.31683	1	1
XLOC_001393	Sh2d1b1	1:170277274-170286769	-2.66907	0.0011	0.00475675	-4.0463	1	1
XLOC_004104	-	10:120614810-120615531	-2.73404	0.01645	0.0463225	-3.33393	0.0333	0.0833635
XLOC_012623	Gzmd	14:56129555-56132608	-2.76322	0.0053	0.018116	-1.42467	0.02075	0.0569978
XLOC_021547	Galnt3	2:66082612-66125081	-2.78249	5e-05	0.000306704	-1.21744	0.04595	0.108226
XLOC_011890	Stmn4	14:66344295-66361680	-2.86637	0.00055	0.00261015	-1.91827	1	1
XLOC_031708	Tac1	6:7554878-7565834	-3.09151	5e-05	0.000306704	-1.75832	0.29425	0.451468
XLOC_044318	Gm21887	X:170009255-170019490	-3.1262	5e-05	0.000306704	-0.0330217	0.9399	0.964266
XLOC_017824	-	18:39632032-39735669	-3.12921	0.00035	0.00176063	-3.11053	0.0627	0.138939
XLOC_041803	Prss46	9:110844505-110856522	-3.20634	0.012	0.0358024	-3.87791	0.22865	0.375767
XLOC_035651	-	7:47017592-47018086	-3.41446	0.00325	0.0119766	-1.91253	0.02355	0.0630896
XLOC_040828	Mmp10	9:7502351-7510238	-3.47796	0.0004	0.00197917	-5.0731	0.04575	0.10789
XLOC_034306	Ret	6:118151744-118197718	-3.48464	5e-05	0.000306704	-2.98663	1	1
XLOC_026840	Hspb7	4:141420778-141425311	-3.54434	5e-05	0.000306704	-0.907335	1	1
XLOC_000910	Serpinb10,Serpinb2	1:107511422-107549271	-4.06885	5e-05	0.000306704	-6.33634	0.03685	0.0906539

## Sheet: F-UP CI
Supplementary Data Set 3
All transcription units significantly upregulated (log2fc>1, q<0.05) in WT PEFs only upon the transition to quiescence by contact inhibition
(Transcription units that fail to go up in CIZ1-null PEFs by contact inhibition, F-UP CC)
gene_id	gene	locus	WT_CI_log2(foldchange)	WT_CI_p_value	WT_CI_q_value	CIZ1-null_CI_log2(foldchange)	CIZ1-null_CI_p_value	CIZ1-null_CI_q_value
XLOC_014709	Chodl	16:78930934-78951733	7.35015	5e-05	0.000299055	9.36327	0.05215	0.11158
XLOC_011883	Scara5	14:65666402-65764826	5.66914	5e-05	0.000299055	7.13981	0.1147	0.212609
XLOC_014715	Ncam2	16:81200696-81625704	5.63107	5e-05	0.000299055	3.41727	1	1
XLOC_032939	Pianp	6:124996693-125003096	5.603	5e-05	0.000299055	5.74215	1	1
XLOC_012944	Ccdc152	15:3280626-3303526	5.37896	0.00285	0.0109226	4.13766	0.2008	0.329843
XLOC_025315	Plppr4	3:117319138-117360876	5.24818	5e-05	0.000299055	3.3818	1	1
XLOC_008518	Serpina3n	12:104406700-104414334	5.23356	5e-05	0.000299055	5.35487	0.07235	0.145936
XLOC_035212	BC024978,Mir1191	7:27187004-27228661	4.75208	5e-05	0.000299055	-0.286224	0.65505	0.765101
XLOC_031500	Adap1	5:139271875-139325622	4.60814	0.00015	0.000822372	1.64453	1	1
XLOC_019318	Mrc1	2:14229391-14332057	4.54394	5e-05	0.000299055	3.14234	0.04455	0.0977936
XLOC_005951	Wfdc17	11:83703990-83706268	4.25968	0.0075	0.0248111	5.44495	0.1666	0.284765
XLOC_020749	Lbp	2:158306492-158332852	4.22862	0.00015	0.000822372	5.45752	0.241	0.377427
XLOC_014590	Cd200r4	16:44811732-44839150	4.22441	0.0007	0.00320414	inf	1	1
XLOC_018864	-	19:24670602-24673805	4.07462	0.00025	0.00129994	3.64825	1	1
XLOC_000308	1500015O10Rik	1:43730601-43827800	4.00645	0.00055	0.00258534	3.45878	0.0424	0.0939236
XLOC_007515	B4galnt2	11:95863579-95914891	3.99085	0.00035	0.00174334	3.35653	1	1
XLOC_003108	Fcgr2b	1:170958616-170977746	3.98795	5e-05	0.000299055	3.23677	0.05495	0.116637
XLOC_018204	Ms4a6c	19:11469365-11484578	3.97474	0.00755	0.0249583	1.80836	0.25795	0.396625
XLOC_041320	Cilp	9:65265060-65280609	3.8698	5e-05	0.000299055	3.87845	1	1
XLOC_025037	Fcgr1	3:96282908-96293969	3.86421	0.0008	0.0036049	1.87349	1	1
XLOC_041925	Ccr5	9:124121542-124147699	3.76635	0.0002	0.00106186	3.5759	0.0629	0.130697
XLOC_022687	Zbp1	2:173206611-173218923	3.75048	5e-05	0.000299055	5.79001	0.0744	0.149336
XLOC_029350	Bmp3	5:98854414-98884396	3.74498	5e-05	0.000299055	3.8627	1	1
XLOC_003116	Fcer1g	1:171229571-171234365	3.74387	5e-05	0.000299055	2.37298	0.0888	0.172659
XLOC_001430	Cd84	1:171839696-171892153	3.6842	5e-05	0.000299055	2.93541	0.0756	0.151373
XLOC_045562	Tlr7	X:167304587-167330558	3.61322	5e-05	0.000299055	2.62378	1	1
XLOC_031135	Selplg	5:113818535-113832644	3.58977	5e-05	0.000299055	2.21384	0.12665	0.230585
XLOC_014164	Galnt6	15:100691812-100729376	3.58252	5e-05	0.000299055	2.75429	1	1
XLOC_010234	Cd180	13:102693557-103334497	3.57489	0.00305	0.0115847	2.7092	0.0281	0.0670888
XLOC_022813	Gm6162	3:6107315-6247377	3.55886	5e-05	0.000299055	3.41729	1	1
XLOC_040817	Casp1	9:5298516-5307265	3.424	0.0041	0.0149273	2.67292	1	1
XLOC_043326	Xpnpep2	X:48108724-48136981	3.31145	0.00155	0.0064487	7.04903	0.2213	0.354453
XLOC_040582	Ces1a	8:93020213-93048278	3.31138	0.00015	0.000822372	5.00046	0.19155	0.317797
XLOC_033717	Hpgds	6:65117154-65144908	3.30362	5e-05	0.000299055	1.57702	1	1
XLOC_003128	Ly9	1:171559192-171609746	3.30048	0.00185	0.00749525	1.50053	1	1
XLOC_012073	Gm28932	14:123659946-124677127	3.25243	0.00155	0.0064487	3.26854	0.02875	0.0683295
XLOC_001417	Arhgap30	1:171388953-171410298	3.22177	5e-05	0.000299055	2.57397	1	1
XLOC_007853	AF251705	11:114996720-115001880	3.21696	5e-05	0.000299055	2.15305	0.1581	0.273482
XLOC_001461	Aim2	1:173331885-173466040	3.21661	0.0005	0.00237823	2.36807	1	1
XLOC_030876	Adamts3	5:89676946-89883334	3.2049	5e-05	0.000299055	-0.272257	1	1
XLOC_005298	Lcp2	11:33629338-34098554	3.18007	0.00925	0.0295379	2.9464	1	1
XLOC_000725	Inpp5d	1:87620311-87720507	3.1637	5e-05	0.000299055	0.965698	1	1
XLOC_006368	Cd300a	11:114890040-114904919	3.15804	0.0001	0.000569582	0.614989	1	1
XLOC_023857	Dpyd	3:118562128-119432924	3.15261	5e-05	0.000299055	2.58527	1	1
XLOC_003357	G0s2	1:193203037-193343878	3.14912	0.00155	0.0064487	2.90061	0.05095	0.109369
XLOC_035303	Tyrobp	7:30413759-30417585	3.14905	5e-05	0.000299055	2.62491	0.087	0.169789
XLOC_009859	Ly86	13:37345344-37419036	3.13832	0.0056	0.0194969	inf	1	1
XLOC_044381	Was	X:8081183-8090498	3.12008	0.0003	0.00152612	1.43009	1	1
XLOC_009942	Nxnl2	13:51170466-51175188	3.08739	0.00065	0.00300865	4.89101	0.12575	0.229265
XLOC_022270	Siglec1	2:131067949-131086779	3.08468	5e-05	0.000299055	2.5948	1	1
XLOC_020122	Spi1	2:91082366-91115758	3.06038	5e-05	0.000299055	1.58459	0.15075	0.263762
XLOC_006774	Dock2	11:34226814-34783892	3.05797	5e-05	0.000299055	3.14749	1	1
XLOC_014545	Hcls1	16:36934961-36963214	3.03864	5e-05	0.000299055	1.87827	0.11385	0.211422
XLOC_000325	-	1:45027661-45028572	3.02184	0.0056	0.0194969	1.3651	1	1
XLOC_036755	Gm15930,Pirb	7:3711408-3764030	3.02067	5e-05	0.000299055	2.13725	1	1
XLOC_001425	Cd48	1:171682008-171705258	3.00724	5e-05	0.000299055	3.0881	1	1
XLOC_008315	-	12:73951604-73952455	2.98641	0.00675	0.0227558	1.8539	1	1
XLOC_039534	Cers1,Gdf1	8:70315774-70353303	2.97224	0.001	0.00440123	2.80793	0.0645	0.133156
XLOC_023571	Ctss	3:95526785-95556403	2.9689	5e-05	0.000299055	2.83926	0.05815	0.12234
XLOC_016138	Vav1	17:57279099-57328365	2.96337	5e-05	0.000299055	3.06703	0.05835	0.122643
XLOC_043825	Fgf16	X:105764278-105774939	2.93389	0.00745	0.0246636	3.45829	1	1
XLOC_008656	Pld4	12:112760654-112768986	2.9288	5e-05	0.000299055	2.01135	0.10575	0.199174
XLOC_037038	C5ar1	7:16246742-16259540	2.90042	5e-05	0.000299055	0.971829	0.0342	0.0789903
XLOC_018759	Ms4a6d	19:11586603-11604849	2.86995	5e-05	0.000299055	3.13103	0.09235	0.178397
XLOC_007226	Aspa	11:73304991-73329596	2.85191	0.0005	0.00237823	6.18991	1	1
XLOC_003537	Hs3st5	10:36506813-36834397	2.83406	5e-05	0.000299055	4.93639	0.04015	0.0897434
XLOC_018963	Blnk	19:40928926-40994535	2.82493	0.0008	0.0036049	3.75519	1	1
XLOC_036540	Itgam,RP23-144N15.3	7:128062639-128128160	2.81305	5e-05	0.000299055	1.61422	0.1568	0.271664
XLOC_021891	Gm13783,Nr1h3	2:91184060-91202834	2.79638	0.00015	0.000822372	1.13206	0.10295	0.19474
XLOC_013265	Cyth4	15:78597046-78622019	2.79466	5e-05	0.000299055	2.89167	0.0854	0.16754
XLOC_014042	1810021B22Rik	15:89059733-89087078	2.78002	0.0099	0.0312906	1.0195	0.36995	0.51582
XLOC_032906	Clec4n	6:123229842-123247021	2.77679	0.0004	0.00196153	2.34743	0.10285	0.194663
XLOC_045561	Tlr8	X:167241291-167264329	2.75523	0.0003	0.00152612	2.23885	1	1
XLOC_011251	Thrb	14:17659405-18038282	2.73596	5e-05	0.000299055	2.38616	1	1
XLOC_034052	Arhgap25	6:87458544-87533259	2.70949	0.00045	0.00216538	3.70133	1	1
XLOC_014589	Cd200r1	16:44765735-44794978	2.70824	0.0009	0.00400121	3.4842	1	1
XLOC_015791	Myo1f	17:33555718-33607764	2.6959	0.0001	0.000569582	2.95598	0.07985	0.158191
XLOC_007147	Fgf11	11:69796067-69802939	2.64417	5e-05	0.000299055	2.4477	1	1
XLOC_031233	Oas2	5:120730332-120749853	2.63898	0.00035	0.00174334	5.70048	0.2214	0.354483
XLOC_039541	Lrrc25	8:70616843-70620850	2.61935	0.001	0.00440123	1.70221	1	1
XLOC_011096	Il31ra	13:112521217-112580709	2.60899	5e-05	0.000299055	0.922484	0.0112	0.0314094
XLOC_026655	Fndc5	4:129136998-129144593	2.60388	0.00025	0.00129994	2.44843	1	1
XLOC_043327	Sash3	X:48146435-48161565	2.59952	0.0012	0.00514183	3.14167	1	1
XLOC_043830	Tlr13	X:106143203-106160493	2.58402	0.0001	0.000569582	2.4387	0.01975	0.0503352
XLOC_006988	Gjc2	11:59175567-59183213	2.5649	0.00045	0.00216538	3.18975	0.13195	0.237986
XLOC_016644	Psmb9	17:34181987-34197225	2.54889	0.0146	0.0433667	1.34798	0.22475	0.358569
XLOC_013454	-	15:98872553-98873083	2.53996	0.0125	0.0382302	1.82641	0.15605	0.270651
XLOC_003739	Ggt5	10:75589339-75617200	2.52114	0.00015	0.000822372	5.158	0.0414	0.0920351
XLOC_037593	Cd33	7:43524215-43544428	2.49871	5e-05	0.000299055	3.38031	1	1
XLOC_000678	Sp140	1:85600377-85710044	2.49504	0.00295	0.0112741	0.84013	0.24725	0.385143
XLOC_039461	Hpgd	8:56294551-56321046	2.49458	5e-05	0.000299055	2.58491	1	1
XLOC_014001	Nfam1	15:82997593-83052014	2.49338	5e-05	0.000299055	1.70147	1	1
XLOC_018327	Dock8	19:24999528-25202432	2.48957	5e-05	0.000299055	1.25373	1	1
XLOC_003540	5930403N24Rik	10:37139200-37151315	2.48256	0.0051	0.0180141	2.66863	0.0265	0.0640152
XLOC_031391	Ncf1	5:134184018-134229625	2.45551	0.00655	0.0222191	2.82076	0.01985	0.0505311
XLOC_008741	Kcns3	12:11090201-11150842	2.4539	5e-05	0.000299055	2.95435	0.0745	0.149513
XLOC_033562	Rarres2	6:48554795-48572789	2.44575	0.00315	0.0119081	2.23748	0.0234	0.0577617
XLOC_039627	Inpp4b	8:81342555-82125533	2.40978	0.0007	0.00320414	1.381	1	1
XLOC_001980	Fam178b	1:36548638-36683183	2.40565	0.00915	0.0292529	inf	1	1
XLOC_041939	Mmp1b	9:7344380-7388047	2.39777	0.01085	0.0338609	2.76851	1	1
XLOC_004595	Gstt2	10:75831844-75837360	2.38597	0.00215	0.00854539	1.36781	0.056	0.118559
XLOC_012254	Tmem254c	14:26063918-26067355	2.37864	0.0022	0.00871359	1.30662	1	1
XLOC_036444	Prkcb	7:122288750-122634402	2.36659	0.00705	0.0235861	4.58505	1	1
XLOC_013260	Ncf4	15:78244800-78262580	2.34561	0.0136	0.041023	2.26649	1	1
XLOC_002006	Lonrf2	1:38793644-38836711	2.31681	5e-05	0.000299055	2.54288	1	1
XLOC_017561	Myo5b	18:74440935-74771493	2.31152	0.00035	0.00174334	3.17132	1	1
XLOC_042516	Tinag	9:76951692-77045794	2.31009	0.0013	0.00552165	2.05169	1	1
XLOC_010737	Hk3	13:54949410-55021385	2.30696	0.007	0.0234476	3.20681	1	1
XLOC_040698	Hp	8:109575129-109579172	2.30664	0.0054	0.0189167	1.33091	0.023	0.0569352
XLOC_007852	Cd300ld	11:114982273-114989922	2.30543	0.0011	0.00475979	2.18457	1	1
XLOC_033339	Aass	6:23072172-23132986	2.29562	5e-05	0.000299055	4.24965	0.03615	0.0825341
XLOC_011785	Lrrc16b	14:55490982-55508246	2.29105	5e-05	0.000299055	4.28898	1	1
XLOC_024721	Bche	3:73635807-73708415	2.27986	0.0001	0.000569582	1.33885	1	1
XLOC_002835	Cfh	1:140084707-140183764	2.27891	5e-05	0.000299055	2.27826	1	1
XLOC_025422	Egf	3:129677564-129763884	2.26006	0.0001	0.000569582	0.869542	1	1
XLOC_003611	Sim1	10:50894695-50989321	2.25041	5e-05	0.000299055	1.34362	0.0287	0.0682478
XLOC_020578	Pax1	2:147361540-147393295	2.23361	0.00075	0.00340893	1.25312	1	1
XLOC_007732	2810433D01Rik	11:102617453-102624416	2.20982	0.002	0.00801236	3.84226	0.1062	0.199878
XLOC_006345	Kcnj2	11:111066163-111076821	2.19078	5e-05	0.000299055	2.09581	1	1
XLOC_040760	Sdr42e1	8:117661398-117673689	2.17067	0.00045	0.00216538	2.27739	1	1
XLOC_002692	Cxcr4	1:128588198-128592293	2.15347	0.01025	0.0321579	-0.344739	1	1
XLOC_034160	Frmd4b	6:97286866-97617602	2.14075	0.0001	0.000569582	0.297857	1	1
XLOC_010368	Chrm3	13:9875485-10658893	2.13999	0.0002	0.00106186	1.9164	1	1
XLOC_001479	Spta1	1:174172727-174248450	2.13919	5e-05	0.000299055	1.90904	1	1
XLOC_023200	Arhgef26	3:62337523-62462221	2.10105	5e-05	0.000299055	0.464139	1	1
XLOC_044413	Cybb	X:9435251-9487771	2.09407	0.00015	0.000822372	1.79579	1	1
XLOC_037673	Fgf21	7:45613898-45621059	2.09005	5e-05	0.000299055	4.7917	0.11125	0.207742
XLOC_018681	Fermt3	19:6996130-7019834	2.0836	0.00695	0.023326	1.6031	0.0817	0.161295
XLOC_026320	Foxd3	4:99656298-99658622	2.0748	0.00065	0.00300865	2.12916	1	1
XLOC_029864	Upk3b	5:136038495-136046487	2.07303	5e-05	0.000299055	0.55225	1	1
XLOC_030045	Rasl11a	5:146845067-146847726	2.06851	5e-05	0.000299055	0.705917	0.02285	0.0566709
XLOC_032135	Npy	6:49822709-49829507	2.06027	0.00515	0.0181577	-1.02992	0.1752	0.296143
XLOC_008746	Vsnl1	12:11325246-11436649	2.05927	0.0005	0.00237823	6.77908	0.22965	0.36453
XLOC_016624	4931413I07Rik,Angptl4	17:33773749-33785724	2.05534	5e-05	0.000299055	0.864676	0.00025	0.00115564
XLOC_008189	Nrcam	12:44328884-44601846	2.0549	5e-05	0.000299055	0.544943	1	1
XLOC_023551	Selenbp1	3:94933055-94944758	2.05374	0.0061	0.0209748	2.37267	1	1
XLOC_019050	Sorcs1	19:50143300-50778662	2.04836	5e-05	0.000299055	1.06657	1	1
XLOC_017362	Rell2	18:37955078-37969777	2.01943	0.0022	0.00871359	2.35705	1	1
XLOC_016693	Lst1	17:35185094-35188439	2.0083	0.00795	0.0260152	1.99013	0.06635	0.13616
XLOC_028959	Smim20	5:53281809-53283509	2.0028	0.0043	0.0155515	1.20459	1	1
XLOC_041559	Plscr4	9:92457372-92492456	1.99919	0.0002	0.00106186	1.76399	1	1
XLOC_019073	Afap1l2	19:56912360-57008381	1.99772	5e-05	0.000299055	0.0791603	0.81965	0.885168
XLOC_034291	Rassf4	6:116630221-116673952	1.99356	0.0025	0.00974306	1.88621	1	1
XLOC_004536	Srgn	10:62493832-62527451	1.9916	0.0017	0.00697261	1.06027	1	1
XLOC_008967	AC157822.1,Rn7s2	12:69361178-69361481	1.96195	0.0037	0.0137131	-0.133549	0.7752	0.853195
XLOC_029941	Gpr146	5:139359738-139460527	1.95013	0.01415	0.0423536	2.84779	1	1
XLOC_006201	Hsd17b1	11:101078410-101080527	1.94817	0.0062	0.0212489	3.97741	0.2375	0.373552
XLOC_041099	Scn3b	9:40269215-40291625	1.94403	0.00045	0.00216538	0.566238	1	1
XLOC_039507	Sh2d4a	8:68276566-68347701	1.94252	0.0005	0.00237823	2.91014	1	1
XLOC_018236	Lpxn	19:12798594-12833807	1.9378	5e-05	0.000299055	0.897966	0.10025	0.190734
XLOC_005410	-	11:50119742-50125621	1.92787	5e-05	0.000299055	1.96183	1	1
XLOC_005935	AI662270	11:83223575-83226814	1.91996	0.0123	0.0377457	2.26866	1	1
XLOC_025420	Enpep	3:129269174-129332944	1.90589	0.00265	0.0102368	2.61306	0.0696	0.1415
XLOC_038815	Coro1a	7:126687458-126707787	1.90294	0.00815	0.0265484	1.75539	0.04155	0.0922903
XLOC_026832	Rsg1	4:141213955-141226756	1.8949	0.00595	0.020516	-0.00838683	0.9886	0.993223
XLOC_009142	-	12:91633103-91635597	1.87171	0.0019	0.00766134	1.07857	1	1
XLOC_005658	Pik3r5	11:68432120-68497849	1.83381	0.0001	0.000569582	-0.150751	1	1
XLOC_023637	Fmo5	3:97628803-97655282	1.83221	0.00165	0.0067962	1.44782	0.0342	0.0789903
XLOC_012693	Neil2	14:63182442-63193851	1.82936	0.00375	0.0138569	3.47591	1	1
XLOC_007850	Cd300lb	11:114922780-114934386	1.8223	0.00055	0.00258534	0.572556	1	1
XLOC_034970	Pnmal2	7:16925397-16997516	1.81743	0.0136	0.041023	2.17799	1	1
XLOC_002843	Rgs2	1:143999337-144004161	1.81589	0.0003	0.00152612	1.20153	0.02175	0.0544269
XLOC_008129	Cmpk2	12:26469203-26479835	1.81259	0.0003	0.00152612	2.69588	1	1
XLOC_035575	Shank1	7:44310252-44400187	1.81091	0.0146	0.0433667	4.80521	1	1
XLOC_001110	Ptpn7	1:135132668-135145317	1.79308	5e-05	0.000299055	2.34731	1	1
XLOC_005135	Adcy1	11:7063488-7178506	1.77979	5e-05	0.000299055	0.975063	0.00025	0.00115564
XLOC_040822	-	9:7215004-7220790	1.76626	5e-05	0.000299055	1.20795	1	1
XLOC_006206	Cntnap1	11:101162678-101190724	1.745	0.0024	0.00939908	1.77672	0.02165	0.0542388
XLOC_040958	Eepd1	9:25481546-25604110	1.73549	0.00155	0.0064487	0.655472	1	1
XLOC_027616	-	4:86850884-86852601	1.72522	0.00285	0.0109226	1.14249	1	1
XLOC_005005	Erbb3	10:128567522-128589659	1.72508	5e-05	0.000299055	1.73458	1	1
XLOC_000750	-	1:88567495-88567769	1.72442	0.0059	0.0203694	1.56154	0.14085	0.249911
XLOC_028718	Il6	5:30013113-30019981	1.72176	5e-05	0.000299055	-0.724161	0.03235	0.0753951
XLOC_012593	Jph4	14:55106829-55116935	1.71191	0.00105	0.00458424	1.079	1	1
XLOC_005901	Adap2	11:80154104-80180243	1.71	0.00995	0.0314122	0.273398	1	1
XLOC_021066	Gm13217	2:9041123-9042484	1.70519	0.0057	0.0197894	1.13402	0.03675	0.0836126
XLOC_014161	Bin2	15:100641076-100669553	1.70449	0.00515	0.0181577	0.138871	1	1
XLOC_027530	Tnfsf15	4:63724610-63745180	1.70056	5e-05	0.000299055	-0.109918	1	1
XLOC_015679	Tmem8	17:26113315-26123254	1.69909	0.00095	0.00420291	1.6256	1	1
XLOC_035838	RP23-8I8.4	7:73422249-73423902	1.69838	0.0107	0.0334234	2.21097	1	1
XLOC_014581	Ccdc191	16:43861406-43964402	1.6886	0.00265	0.0102368	1.23869	0.0443	0.0974407
XLOC_018840	Pcsk5	19:17432831-17837650	1.67268	5e-05	0.000299055	0.721069	0.0018	0.00658543
XLOC_009824	Serpinb6b	13:32965208-32979067	1.6706	0.0001	0.000569582	1.0292	0.0306	0.0719693
XLOC_024095	Col24a1	3:145292471-145552013	1.6659	5e-05	0.000299055	0.960276	0.00965	0.0276846
XLOC_030979	Hpse	5:100679483-100719716	1.66385	5e-05	0.000299055	0.349485	0.34935	0.495212
XLOC_001171	Kcnt2	1:140246029-140656404	1.66224	0.00025	0.00129994	2.1431	1	1
XLOC_012901	Slitrk6	14:110748577-110755149	1.66017	5e-05	0.000299055	0.663571	1	1
XLOC_040534	Zfp791	8:85108848-85119637	1.65186	0.00655	0.0222191	1.57877	1	1
XLOC_030958	Rasgef1b	5:99217136-99252927	1.65001	0.00135	0.00570554	1.36885	1	1
XLOC_042967	-	9:124153613-124330744	1.64919	0.0002	0.00106186	1.92696	0.0242	0.0593897
XLOC_042013	Angptl6	9:20868624-20879727	1.64826	0.00055	0.00258534	2.93644	0.0367	0.0835279
XLOC_018890	Insl6	19:29321343-29325356	1.64213	0.0123	0.0377457	1.40399	0.02745	0.0657526
XLOC_045450	Kctd12b	X:153685153-153696391	1.62594	5e-05	0.000299055	1.00765	1	1
XLOC_010397	Sugct	13:16857482-17694752	1.60694	0.00145	0.00608473	0.946416	1	1
XLOC_020231	Mpped2	2:106693268-106868356	1.58984	0.0095	0.030237	1.08064	0.0356	0.0815911
XLOC_004819	Plxnc1	10:94790735-94945019	1.57473	5e-05	0.000299055	0.826812	0.0013	0.00496981
XLOC_036660	Lrrc56	7:141194156-141214082	1.56927	0.00125	0.00532757	0.974652	0.0608	0.126937
XLOC_019944	-	2:78923552-78928748	1.56261	0.0003	0.00152612	1.06159	1	1
XLOC_003662	Vsir	10:60302747-60696490	1.5617	0.00255	0.00991238	0.977682	0.05015	0.107846
XLOC_027900	Artn	4:117925828-117929763	1.55791	0.00035	0.00174334	1.07723	0.08795	0.171363
XLOC_009094	Prox2	12:85081878-85110828	1.55079	0.00155	0.0064487	0.524197	1	1
XLOC_011928	Gfra2	14:70890129-70979838	1.54563	0.00015	0.000822372	2.09578	1	1
XLOC_021554	Scn7a	2:66673283-66784945	1.5441	5e-05	0.000299055	5.05595	1	1
XLOC_010447	Hist1h1b	13:21772992-21780625	1.53794	0.00815	0.0265484	0.207186	1	1
XLOC_004413	Fam229b	10:39118803-39133914	1.53152	0.0003	0.00152612	0.933283	0.0432	0.0953573
XLOC_014792	Sim2	16:94085095-94127032	1.52379	0.0005	0.00237823	0.881027	1	1
XLOC_024916	Sprr3	3:92456501-92458737	1.49577	0.0052	0.018315	0.982549	1	1
XLOC_018487	Tmem180	19:46341120-46375252	1.49534	0.01035	0.0324268	1.26657	1	1
XLOC_012801	Gm4285	14:75842991-75845091	1.49446	0.0037	0.0137131	0.301561	1	1
XLOC_025336	A730020M07Rik	3:121634780-121643553	1.48131	0.0138	0.0415067	0.853599	1	1
XLOC_006157	Rapgefl1	11:98836784-98853697	1.48026	0.0052	0.018315	0.693379	0.19505	0.322499
XLOC_017987	Rnf165	18:77456109-77565382	1.47887	0.0066	0.0223608	-0.272818	0.5423	0.674273
XLOC_017081	Cyp1b1	17:79706897-79715191	1.47651	5e-05	0.000299055	0.487985	0.001	0.00396041
XLOC_036361	Pde3b	7:114415208-114539251	1.46573	5e-05	0.000299055	0.750298	0.0439	0.0966419
XLOC_033461	-	6:38431135-38432720	1.45505	0.0127	0.0387896	1.26439	1	1
XLOC_008313	Prkch	12:73584796-73778185	1.44756	0.0011	0.00475979	0.999491	1	1
XLOC_013425	Tmem117	15:94629184-95096097	1.44412	0.0005	0.00237823	0.893921	1	1
XLOC_036135	Ucp2	7:100493336-100514960	1.4414	5e-05	0.000299055	0.958107	0.0154	0.0407793
XLOC_019554	Plpp7	2:32095527-32110820	1.43976	0.00515	0.0181577	1.05894	0.0819	0.161593
XLOC_027937	Ccdc30	4:119322892-119415521	1.43579	0.0087	0.0280182	0.403652	1	1
XLOC_036017	Me3	7:89632096-89854359	1.42663	0.00155	0.0064487	1.08803	0.04555	0.0996216
XLOC_003163	Ackr1,Cadm3	1:173331885-173466040	1.4234	0.0113	0.0350803	0.238878	1	1
XLOC_035002	Mill2,RP24-74B24.4	7:18839965-18865454	1.42103	0.00615	0.0211201	1.05534	1	1
XLOC_043713	Heph	X:96306177-96574485	1.41988	5e-05	0.000299055	0.735531	0.0188	0.0482613
XLOC_022652	Atp9a	2:168634437-168742409	1.41477	5e-05	0.000299055	0.962527	5e-05	0.000269097
XLOC_037258	Lipe	7:25376818-25566417	1.408	0.00135	0.00570554	0.893455	0.0322	0.0751257
XLOC_044386	Porcn	X:8193847-8206525	1.40172	0.00015	0.000822372	0.939684	0.00565	0.0174672
XLOC_040462	Ednra	8:77610859-77768970	1.39513	5e-05	0.000299055	0.740451	5e-05	0.000269097
XLOC_014165	Fignl2	15:101050193-101106043	1.38892	0.0001	0.000569582	0.370607	0.3032	0.44718
XLOC_034763	Ttyh1	7:4074124-4136926	1.37671	0.0101	0.0317899	0.832031	1	1
XLOC_015225	Col8a1	16:57624257-57754737	1.37393	5e-05	0.000299055	0.79397	5e-05	0.000269097
XLOC_003869	Mfsd12	10:81357490-81378516	1.36013	5e-05	0.000299055	0.797076	0.0157	0.0414732
XLOC_003715	Slc16a9	10:70245099-70288176	1.3591	0.01115	0.0346699	1.8851	1	1
XLOC_038257	Cemip	7:83932758-84086502	1.3499	5e-05	0.000299055	0.973392	5e-05	0.000269097
XLOC_006876	Zfp454	11:50872719-50887651	1.34947	0.0023	0.0090622	0.699592	0.0934	0.179948
XLOC_024008	Slc39a8	3:135825278-135888572	1.33888	5e-05	0.000299055	0.950605	0.00025	0.00115564
XLOC_000814	Mir6901,Sned1	1:93235840-93305915	1.33309	0.00085	0.00380251	0.789388	0.10875	0.203887
XLOC_021015	Tcea2	2:181680309-181688174	1.32949	0.0002	0.00106186	1.05818	0.0272	0.0653568
XLOC_021567	Ccdc173	2:69758032-69789575	1.325	0.0122	0.0375065	1.39387	1	1
XLOC_013383	Fam19a5	15:87544547-87807914	1.32432	5e-05	0.000299055	0.260664	0.36615	0.512148
XLOC_025498	Mttp	3:138089853-138159821	1.32314	0.0079	0.0259077	0.92994	0.10025	0.190734
XLOC_008015	Dnmt3a	12:3806006-3914443	1.32087	5e-05	0.000299055	0.77112	0.0032	0.0107943
XLOC_019166	Itih5	2:10139310-10256529	1.31206	5e-05	0.000299055	1.62509	1	1
XLOC_007171	Cxcl16	11:70453982-70466202	1.30164	0.00075	0.00340893	0.606057	0.14055	0.249513
XLOC_007573	Pgap3	11:98388676-98400490	1.29558	0.00015	0.000822372	0.962711	0.0071	0.0213212
XLOC_034679	Sox5	6:143828424-144781988	1.27791	0.00965	0.0306356	1.57246	1	1
XLOC_045215	Nap1l3	X:122394564-122397401	1.25906	0.00325	0.0122385	1.44421	1	1
XLOC_016996	Efna5	17:62602967-62962030	1.23648	5e-05	0.000299055	0.977442	0.003	0.0102143
XLOC_039922	Plcg2	8:117498270-117635142	1.23637	5e-05	0.000299055	0.692309	0.0238	0.0585506
XLOC_026365	Plpp3	4:105157346-105232764	1.23604	5e-05	0.000299055	0.97429	5e-05	0.000269097
XLOC_015817	H2-DMb1	17:34153071-34160230	1.22584	0.00725	0.0241306	1.00845	0.03225	0.0752022
XLOC_033633	Scrn1	6:54039553-54566489	1.22484	5e-05	0.000299055	0.974852	0.0055	0.0170557
XLOC_023623	Txnip	3:96555764-96566801	1.22093	5e-05	0.000299055	0.984328	5e-05	0.000269097
XLOC_004672	Cbarp	10:80115802-80145818	1.21931	0.0144	0.0429507	0.987834	0.0395	0.0884716
XLOC_001311	Tnfsf18	1:161494654-161505290	1.21231	0.0045	0.0161845	-0.638905	1	1
XLOC_007831	Abca6	11:110173937-110251776	1.20848	0.00735	0.0244157	1.46024	1	1
XLOC_007920	Socs3	11:117966078-117970047	1.20663	5e-05	0.000299055	0.620775	0.0022	0.00782388
XLOC_030119	Fzd1	5:4753838-4758035	1.20564	5e-05	0.000299055	0.864878	5e-05	0.000269097
XLOC_032181	Mturn	6:54680929-54703851	1.20432	0.00045	0.00216538	0.975788	0.1539	0.268057
XLOC_002699	Gm15675	1:130388536-130437914	1.19916	0.0011	0.00475979	0.916544	0.01035	0.029384
XLOC_040519	Ier2	8:84661330-84662852	1.19532	5e-05	0.000299055	0.484792	0.00305	0.0103711
XLOC_011323	Arhgef3	14:27114838-27403912	1.18946	0.00015	0.000822372	0.98356	0.00205	0.00736236
XLOC_027070	AW011738	4:156203266-156210441	1.18768	0.00165	0.0067962	0.582501	0.1279	0.232312
XLOC_003821	Hmha1	10:80016652-80031472	1.1855	0.00045	0.00216538	0.620056	0.0942	0.18125
XLOC_031207	Rnft2	5:118190735-118245116	1.18	0.01165	0.0360108	0.457177	0.38085	0.52687
XLOC_035279	Zfp30	7:29783994-29794703	1.16131	5e-05	0.000299055	0.819008	0.0058	0.0178971
XLOC_031355	Gm42894	5:130864179-130871575	1.15134	0.00015	0.000822372	0.616564	1	1
XLOC_020788	-	2:163046228-163050194	1.13619	0.0038	0.0140074	0.785204	0.04015	0.0897434
XLOC_026348	Pde4b	4:102087542-102607262	1.13195	5e-05	0.000299055	0.848543	5e-05	0.000269097
XLOC_028827	Acox3	5:35581226-35615352	1.12495	0.0002	0.00106186	0.843138	0.02335	0.0576492
XLOC_025879	-	4:41314974-41320439	1.12374	0.0098	0.0310322	0.794786	0.0633	0.131278
XLOC_006891	Jade2	11:51813454-51857653	1.12365	5e-05	0.000299055	0.89925	5e-05	0.000269097
XLOC_010382	Gpr137b	13:13355918-13393650	1.12285	5e-05	0.000299055	0.619358	0.00115	0.00446938
XLOC_004821	Cradd	10:95174745-95324097	1.11465	0.0015	0.00626942	0.7535	0.03605	0.0823632
XLOC_032949	Vamp1	6:125215550-125247515	1.11021	0.0161	0.0470219	0.352072	0.5048	0.643335
XLOC_028013	Sh3d21	4:126150440-126163491	1.10912	0.0102	0.032038	0.922493	0.07285	0.146764
XLOC_035795	Fam169b	7:68266338-68363092	1.10888	0.0041	0.0149273	1.04165	0.03785	0.08561
XLOC_004576	Bicc1	10:70868668-71159850	1.10866	5e-05	0.000299055	0.869855	5e-05	0.000269097
XLOC_039831	Pard6a	8:105690905-105703494	1.1085	0.01095	0.0341182	1.13746	0.0311	0.0729358
XLOC_013571	Ghr	15:3317753-3583506	1.10757	5e-05	0.000299055	0.835946	5e-05	0.000269097
XLOC_022956	Gm38080	3:30821462-30830656	1.10321	0.0001	0.000569582	0.965537	0.00115	0.00446938
XLOC_011492	Peli2	14:48120839-48260889	1.1014	5e-05	0.000299055	0.538199	0.006	0.0184102
XLOC_044647	Dcaf12l1	X:44786569-44790197	1.09623	0.0004	0.00196153	-0.0401135	0.89525	0.935288
XLOC_016229	Pkdcc	17:83215291-83225070	1.08938	5e-05	0.000299055	0.260263	0.37895	0.524962
XLOC_044396	Gm5751	X:8860242-8894964	1.08068	0.0083	0.0269532	0.621967	0.12915	0.234096
XLOC_005847	Ssh2	11:77216262-77460220	1.07686	5e-05	0.000299055	0.746857	0.00055	0.00232959
XLOC_028432	Tnfrsf14	4:154918181-154928563	1.07656	0.0022	0.00871359	0.851604	0.02775	0.0663741
XLOC_013436	Tmem106c	15:97964228-97970286	1.07627	5e-05	0.000299055	0.903881	5e-05	0.000269097
XLOC_026568	Ppt1	4:122836241-122886067	1.07617	0.01005	0.0316765	0.919231	0.05395	0.114887
XLOC_042344	Scamp5	9:57441326-57468102	1.07608	5e-05	0.000299055	0.815983	0.0001	0.000508143
XLOC_021059	Celf2	2:6539693-7509563	1.06743	0.00035	0.00174334	0.852621	0.0025	0.00873434
XLOC_032935	Gpr162	6:124857947-124863983	1.05864	0.001	0.00440123	0.949639	0.032	0.0747922
XLOC_027004	Plekhg5	4:152072497-152115444	1.05826	0.0001	0.000569582	0.872211	0.00295	0.0100572
XLOC_003151	Dusp23	1:172630763-172632962	1.05791	0.0005	0.00237823	0.848221	0.0185	0.0476218
XLOC_028276	Pdpn	4:143267430-143299564	1.05621	5e-05	0.000299055	0.847355	5e-05	0.000269097
XLOC_009182	Lgmn	12:102394082-102439813	1.05426	5e-05	0.000299055	0.822442	5e-05	0.000269097
XLOC_005408	Rnf130	11:50025001-50119272	1.05292	5e-05	0.000299055	0.724782	5e-05	0.000269097
XLOC_022095	Gm13991	2:116527842-116528490	1.05245	0.0089	0.0285543	0.230277	0.5799	0.705691
XLOC_004113	Gns	10:121365089-121397245	1.04731	5e-05	0.000299055	0.93448	5e-05	0.000269097
XLOC_007543	Tbkbp1	11:97136155-97151495	1.04654	5e-05	0.000299055	0.759404	0.0001	0.000508143
XLOC_008177	Etv1	12:38779379-38868356	1.04617	0.00285	0.0109226	0.644487	0.053	0.113121
XLOC_004315	Pde7b	10:20396906-20725139	1.04527	5e-05	0.000299055	0.756118	0.01635	0.0429651
XLOC_042640	1190002N15Rik	9:94517863-94558410	1.04084	5e-05	0.000299055	0.929685	5e-05	0.000269097
XLOC_017497	Sh3tc2	18:61952946-62015715	1.03709	0.0049	0.0174161	2.20874	1	1
XLOC_031079	5430403G16Rik,A430073D23Rik,Gm17655,Gm26808	5:109674544-110058032	1.03397	0.00515	0.0181577	0.602513	0.14685	0.258492
XLOC_023109	Foxo1	3:52268335-52353221	1.03386	5e-05	0.000299055	0.932747	5e-05	0.000269097
XLOC_007065	Lrrc75a	11:62604848-62666453	1.0313	5e-05	0.000299055	0.61132	0.0113	0.0316424
XLOC_007008	Flcn	11:59791407-59810016	1.03115	5e-05	0.000299055	0.97384	5e-05	0.000269097
XLOC_017983	Katnal2	18:76976988-77047308	1.03032	0.017	0.049228	0.417313	1	1
XLOC_040089	Tdrp	8:13952005-13975032	1.02896	0.00385	0.0141649	0.615845	0.1145	0.212358
XLOC_034446	9330102E08Rik,Gm10010	6:128169703-128200635	1.02672	0.01125	0.0349569	1.54916	1	1
XLOC_014099	Rapgef3	15:97744769-97768713	1.0261	0.0007	0.00320414	0.807406	0.02515	0.0613535
XLOC_010869	Zfp85	13:67729261-67756888	1.02433	0.00855	0.0276464	0.860356	0.02425	0.0594679
XLOC_010948	Vcan	13:89655133-90143907	1.02341	5e-05	0.000299055	0.890465	5e-05	0.000269097
XLOC_039855	Sntb2	8:106935723-107014791	1.02189	5e-05	0.000299055	0.701314	5e-05	0.000269097
XLOC_022372	Napb	2:148693721-148732467	1.01784	0.0019	0.00766134	0.873692	0.00715	0.0214516
XLOC_022626	Prex1	2:166566341-166713832	1.0146	0.0021	0.0083711	0.661799	0.0699	0.141956
XLOC_007400	Mrm1	11:84813060-84820359	1.01309	0.00045	0.00216538	-1.41121	0.0038	0.0124685
XLOC_029283	Gm43682	5:93176969-93179059	1.0117	0.0001	0.000569582	0.894644	0.001	0.00396041
XLOC_008418	Vash1	12:86678699-86693396	1.00773	0.0128	0.0390249	0.98695	1	1
XLOC_032954	Plekhg6	6:125362577-125380793	1.00629	0.00335	0.0125803	0.98792	0.01065	0.0301639
XLOC_023454	S100a16	3:90537253-90543151	1.00478	5e-05	0.000299055	0.913537	0.0001	0.000508143
XLOC_033559	Zfp467	6:48427696-48445825	1.00319	0.00225	0.00888577	0.961052	0.0045	0.014387
XLOC_034599	Lrp6	6:134446475-134567015	1.00313	5e-05	0.000299055	0.719985	5e-05	0.000269097
XLOC_009013	Sgpp1	12:75714247-75735729	1.00302	5e-05	0.000299055	0.953578	5e-05	0.000269097
XLOC_012889	Spry2	14:105891948-105896819	1.00017	5e-05	0.000299055	0.641105	5e-05	0.000269097

## Sheet: F-DN CI
Supplementary Data Set 3
All transcription units significantly downregulated (-1>log2fc, q<0.05) in WT PEFs only upon the transition to quiescence by contact inhibition
(Transcription units that fail to go down in CIZ1-null PEFs by contact inhibition, F-UP CC)
gene_id	gene	locus	WT_CI_log2(foldchange)	WT_CI_p_value	WT_CI_q_value	CIZ1-null_CI_log2(foldchange)	CIZ1-null_CI_p_value	CIZ1-null_CI_q_value
XLOC_020947	2210418O10Rik	2:176226568-176240328	-4.39729	5e-05	0.000299055	3.66747	0.00545	0.0169167
XLOC_024933	Lce1h	3:92763214-92765065	-3.69255	0.0017	0.00697261	-4.87013	0.02365	0.0582691
XLOC_012848	-	14:94263570-94273812	-3.4072	0.00565	0.0196408	#NAME?	5e-05	0.000269097
XLOC_002880	-	1:150126999-150128614	-3.272	0.0157	0.0460414	-2.68341	1	1
XLOC_033639	-	6:55022407-55023033	-3.2606	0.00785	0.0257685	-0.928334	1	1
XLOC_034306	Ret	6:118151744-118197718	-3.20674	5e-05	0.000299055	-2.29851	1	1
XLOC_004103	-	10:120610239-120614664	-3.19806	0.00395	0.0144741	-3.86403	0.18985	0.315694
XLOC_000784	Fam132b	1:91366429-91398824	-2.99606	5e-05	0.000299055	-1.88913	0.03535	0.0810891
XLOC_026412	Rab3b	4:108879062-108972077	-2.88062	0.0001	0.000569582	-3.54801	0.08125	0.160504
XLOC_026364	1700024P16Rik	4:104913455-105016863	-2.8052	0.0001	0.000569582	-3.47798	1	1
XLOC_001486	Fmn2	1:174501824-174822729	-2.71019	0.00025	0.00129994	-0.816743	1	1
XLOC_023969	Lef1	3:131109025-131224356	-2.70941	0.00135	0.00570554	-1.79052	0.0387	0.0870966
XLOC_019420	Nrarp	2:25180757-25183339	-2.54916	0.00095	0.00420291	-2.08859	0.14405	0.25428
XLOC_033640	-	6:55025563-55027172	-2.54042	5e-05	0.000299055	-2.54018	1	1
XLOC_000233	AC084391.1,Cnnm4	1:36471619-36508767	-2.49577	5e-05	0.000299055	-0.947475	0.0002	0.000946893
XLOC_008226	1700047I17Rik2	12:55199532-55382533	-2.45472	5e-05	0.000299055	1.57291	0.0136	0.0369002
XLOC_001393	Sh2d1b1	1:170277274-170286769	-2.45322	0.001	0.00440123	-3.30119	1	1
XLOC_021547	Galnt3	2:66082612-66125081	-2.39137	0.0001	0.000569582	-0.936116	0.1283	0.232812
XLOC_042411	-	9:65530001-65534760	-2.32367	0.0038	0.0140074	-0.605069	1	1
XLOC_017824	-	18:39632032-39735669	-2.27302	0.0004	0.00196153	-5.46795	0.0716	0.144668
XLOC_017840	Jakmip2	18:43531407-43687773	-2.24401	5e-05	0.000299055	-0.38602	1	1
XLOC_002212	Gpr1	1:63182690-63214543	-2.19788	0.00055	0.00258534	-1.58996	0.1491	0.261539
XLOC_002621	-	1:119115816-119125719	-2.07002	5e-05	0.000299055	-1.58658	1	1
XLOC_039455	Asb5	8:54550330-54610098	-2.0589	0.0003	0.00152612	-0.757377	1	1
XLOC_039823	Plekhg4	8:105373273-105413502	-2.01295	0.0001	0.000569582	-1.23666	1	1
XLOC_014263	Rbfox1	16:6809221-7412479	-2.01292	5e-05	0.000299055	-1.48518	1	1
XLOC_011730	Trac,Traj23,Traj32	14:54186100-54224206	-1.99115	0.01395	0.0418838	-2.63457	0.1293	0.234173
XLOC_025620	Tnni3k	3:154786290-155056618	-1.99062	0.00865	0.027877	-1.63539	0.02915	0.0690547
XLOC_006038	Car10	11:93098027-93601749	-1.96892	0.00315	0.0119081	-1.53013	1	1
XLOC_013709	Tmem74	15:43866694-43870029	-1.94328	0.0032	0.0120736	-1.33689	1	1
XLOC_009950	Gm26651	13:51969826-51976933	-1.87871	0.0008	0.0036049	-1.63917	1	1
XLOC_009750	Hist1h2ab,Hist1h3b	13:23751089-23754753	-1.86639	5e-05	0.000299055	-0.857789	0.0344	0.0793543
XLOC_034627	Erp27	6:136907310-136922180	-1.86077	0.008	0.0261537	-2.98387	0.13085	0.236425
XLOC_008707	Macc1	12:119390480-119467080	-1.83696	5e-05	0.000299055	-0.62932	1	1
XLOC_019432	Sapcd2	2:25372320-25378213	-1.82367	0.0006	0.00280103	-1.32302	0.0453	0.099141
XLOC_028576	Speer3	5:13748110-13808343	-1.82171	0.00825	0.0268293	-1.61966	0.2141	0.345497
XLOC_020547	-	2:144165429-144166887	-1.82007	0.00375	0.0138569	-0.954825	0.07945	0.157565
XLOC_016592	Cbs	17:31612622-31637199	-1.80142	0.00255	0.00991238	-0.0840699	1	1
XLOC_016059	AI661453	17:47412733-47470638	-1.79898	0.0002	0.00106186	-1.39159	1	1
XLOC_017319	-	18:35874370-35877459	-1.75241	0.0077	0.0253617	-3.25371	1	1
XLOC_040474	Tpd52-ps	8:79680265-79680824	-1.73974	0.00675	0.0227558	-1.32326	0.03925	0.0880622
XLOC_003548	Tube1	10:39134022-39163794	-1.7316	0.001	0.00440123	-0.037827	0.93765	0.96248
XLOC_003147	Gm37145	1:172388233-172390989	-1.73116	0.00855	0.0276464	-3.07782	1	1
XLOC_014929	2610318N02Rik	16:17113398-17125140	-1.71453	0.007	0.0234476	-1.42022	0.02215	0.0552275
XLOC_014809	Sh3bgr	16:96200465-96228933	-1.65703	0.0014	0.00589672	0.562177	0.29745	0.441009
XLOC_022824	Stmn2	3:8509359-8561606	-1.62814	0.0001	0.000569582	-0.965026	0.0501	0.107757
XLOC_015051	Lrrc15	16:30269299-30283955	-1.61568	5e-05	0.000299055	-0.883192	5e-05	0.000269097
XLOC_018006	-	18:80533542-80533751	-1.60843	0.00445	0.0160344	-0.112795	0.8628	0.91414
XLOC_007873	Sumo2	11:115523101-115536276	-1.60771	5e-05	0.000299055	-0.74572	0.00135	0.00513251
XLOC_015200	-	16:51980425-51987218	-1.58858	0.00185	0.00749525	-0.917793	0.0553	0.117247
XLOC_016082	Kif6	17:49615098-49909847	-1.57928	0.00365	0.0135721	-0.88777	0.08445	0.165974
XLOC_042897	Gm5921	9:115437699-115438581	-1.55633	0.0051	0.0180141	-0.011131	0.9686	0.980723
XLOC_016304	Dynlt1a	17:6310316-6493180	-1.53142	0.00105	0.00458424	-2.39985	0.04475	0.098052
XLOC_033277	Gm9825	6:7982540-7983383	-1.46552	0.0171	0.0494125	-0.39298	0.5192	0.655124
XLOC_041341	Car12	9:66713685-66766845	-1.46164	0.00225	0.00888577	-1.19142	0.0275	0.0658362
XLOC_031708	Tac1	6:7554878-7565834	-1.4539	0.0084	0.027239	-0.788352	1	1
XLOC_031897	Gm43442	6:35926710-35927124	-1.45374	0.0051	0.0180141	1.12247	0.03105	0.0728447
XLOC_000280	Il1rl1	1:40429569-40465415	-1.4346	5e-05	0.000299055	-0.82521	5e-05	0.000269097
XLOC_019722	Kif5c	2:49619297-49774778	-1.4052	0.0073	0.0242615	-1.10839	0.05255	0.112216
XLOC_015830	Notch4	17:34564267-34588503	-1.39679	0.0123	0.0377457	-0.279967	1	1
XLOC_004018	Slc6a15	10:103367737-103419378	-1.38976	0.0002	0.00106186	-1.6803	1	1
XLOC_015884	Cdsn	17:35552127-35557180	-1.38666	5e-05	0.000299055	-0.298534	0.3992	0.54529
XLOC_045541	Siah1b	X:164070704-164076493	-1.38505	5e-05	0.000299055	-0.888932	0.00375	0.0123353
XLOC_040653	Tppp3	8:105467492-105471684	-1.35682	5e-05	0.000299055	0.0370939	0.91605	0.949051
XLOC_024517	Mgarp	3:51388411-51396746	-1.33455	0.0098	0.0310322	-0.514584	1	1
XLOC_041587	Gm10123	9:96895657-96896147	-1.33267	5e-05	0.000299055	-0.324376	0.0497	0.107037
XLOC_023309	Gm42476,Pdgfc	3:81030662-81214072	-1.32675	5e-05	0.000299055	-0.888829	5e-05	0.000269097
XLOC_014016	Sult4a1	15:84076096-84105754	-1.32336	0.0003	0.00152612	-0.927663	0.01565	0.0413745
XLOC_012970	Gdnf	15:7810533-7837576	-1.31352	0.00055	0.00258534	-0.672641	0.07065	0.14308
XLOC_024502	Slc7a11	3:49892525-50443614	-1.31093	5e-05	0.000299055	-0.653367	0.0177	0.0459051
XLOC_044660	Apln	X:48025145-48046417	-1.3097	5e-05	0.000299055	-0.913797	0.00475	0.0150869
XLOC_032189	Aqp1	6:55336283-55348555	-1.30378	5e-05	0.000299055	-0.551048	0.0079	0.0233912
XLOC_017811	Pcdh1	18:38185762-38229145	-1.28874	0.0008	0.0036049	-0.9348	0.0071	0.0213211
XLOC_030257	Gm6560	5:22550431-23275597	-1.27936	0.0001	0.000569582	-0.993477	0.0016	0.00593826
XLOC_025705	Cdh17	4:11758146-11817895	-1.2786	0.001	0.00440123	-1.10173	1	1
XLOC_020661	Hck	2:153108467-153151441	-1.27806	0.0007	0.00320414	-2.54927	0.07405	0.148793
XLOC_004882	Glipr1	10:111972663-112002631	-1.27142	0.00085	0.00380251	-1.44699	0.0276	0.0660394
XLOC_004110	Gm4473	10:120899156-120903541	-1.26602	0.002	0.00801236	-1.33963	0.0219	0.05475
XLOC_004616	Adarb1	10:77290725-77418270	-1.26383	5e-05	0.000299055	-0.7081	0.0188	0.0482613
XLOC_032512	Dysf	6:84008345-84211067	-1.26092	5e-05	0.000299055	-0.722793	0.00955	0.0274518
XLOC_023625	Ankrd34a	3:96596213-96599776	-1.25391	5e-05	0.000299055	-0.851352	0.00665	0.0201127
XLOC_008403	Rps6kl1	12:85134808-85151264	-1.24791	0.01285	0.0391423	-0.879973	0.0671	0.137355
XLOC_013025	Ank,Mir7117	15:27466583-27594979	-1.24744	5e-05	0.000299055	-0.985362	5e-05	0.000269097
XLOC_025636	Cth	3:157894247-157925077	-1.24376	5e-05	0.000299055	-0.700143	0.0023	0.00813536
XLOC_040947	Bmper	9:23223054-23485215	-1.23624	5e-05	0.000299055	-0.903309	5e-05	0.000269097
XLOC_011095	-	13:112441556-112447315	-1.23434	0.00015	0.000822372	0.0110681	0.98055	0.98809
XLOC_023423	Pmvk	3:89454540-89469013	-1.23167	5e-05	0.000299055	-0.477412	0.02485	0.060712
XLOC_037626	Pold1	7:44532745-44548849	-1.21227	5e-05	0.000299055	-0.88148	0.00165	0.00609621
XLOC_022874	Gm5844	3:18008805-18010996	-1.21044	0.0088	0.0283001	-1.09192	0.02795	0.0667794
XLOC_002627	Inhbb	1:119415463-119423569	-1.20743	5e-05	0.000299055	-0.36278	0.02575	0.0625146
XLOC_003252	Enah	1:181896383-182029832	-1.19579	5e-05	0.000299055	-0.95795	5e-05	0.000269097
XLOC_002749	Atp2b4,Mir6903	1:133699456-133801041	-1.19231	5e-05	0.000299055	-0.945376	0.0001	0.000508143
XLOC_038644	Lmo1	7:109138571-109175207	-1.18973	0.0097	0.0307585	-0.565736	1	1
XLOC_004406	Amd2	10:35708690-35711891	-1.18846	0.0027	0.0104152	-0.997088	0.00885	0.0257217
XLOC_003945	Anks1b	10:89873293-90973300	-1.17585	0.00015	0.000822372	-0.959383	0.00655	0.0198698
XLOC_039822	Slc9a5	8:105348254-105369944	-1.16549	5e-05	0.000299055	-0.772645	0.00145	0.00544633
XLOC_043348	Stk26	X:50841046-50893097	-1.15604	0.0016	0.00662433	-0.472448	0.2472	0.385143
XLOC_001214	Ivns1abp	1:151339603-151364422	-1.15537	5e-05	0.000299055	-0.921306	5e-05	0.000269097
XLOC_043443	Gm7327	X:61785380-61786032	-1.15181	0.01245	0.0380944	0.194068	0.6549	0.765052
XLOC_017115	Six2	17:85684276-85688274	-1.14483	0.0025	0.00974306	-0.481214	0.25695	0.395598
XLOC_009592	Idi1	13:8885500-8892451	-1.14416	5e-05	0.000299055	-0.273009	0.26615	0.406041
XLOC_016678	Hspa1a,Hspa1b	17:34956432-34972156	-1.14019	5e-05	0.000299055	-0.950602	5e-05	0.000269097
XLOC_038665	Mrvi1	7:110867971-110982466	-1.13776	0.0001	0.000569582	-0.771065	0.007	0.0210498
XLOC_013360	Fam118a	15:85037061-85062830	-1.13147	5e-05	0.000299055	-0.956824	0.0001	0.000508143
XLOC_000033	Gm9826	1:7177706-7179735	-1.12835	0.00225	0.00888577	-0.781041	0.04915	0.106149
XLOC_016012	Pla2g7	17:43567975-43612201	-1.12397	5e-05	0.000299055	-0.829533	5e-05	0.000269097
XLOC_033418	Plxna4	6:32144267-32588245	-1.12274	5e-05	0.000299055	-0.118935	0.5478	0.678723
XLOC_017078	Cdc42ep3	17:79333952-79358022	-1.11492	5e-05	0.000299055	-0.975493	5e-05	0.000269097
XLOC_026840	Hspb7	4:141420778-141425311	-1.11271	0.00045	0.00216538	0.420546	1	1
XLOC_031505	Micall2	5:139706554-139736336	-1.10633	5e-05	0.000299055	-0.917242	5e-05	0.000269097
XLOC_013006	Cdh10	15:18818840-19014383	-1.10459	5e-05	0.000299055	-0.0223603	0.9327	0.959346
XLOC_033293	Thsd7a	6:12293127-12749482	-1.10336	0.00125	0.00532757	-0.888855	0.02395	0.0588533
XLOC_041617	Dzip1l	9:99629368-99670221	-1.09837	5e-05	0.000299055	-0.918312	0.0005	0.00214204
XLOC_039483	Sh3rf1	8:61223944-61396072	-1.08879	5e-05	0.000299055	-0.845359	0.00015	0.000729136
XLOC_045099	Nap1l2	X:103182970-103311782	-1.08456	0.00375	0.0138569	-0.892371	0.02005	0.050971
XLOC_006808	Adra1b	11:43774601-43901210	-1.08427	0.00165	0.0067962	-0.539274	0.10035	0.190869
XLOC_025180	Wnt2b	3:104939618-104962006	-1.08268	0.0004	0.00196153	-0.733655	0.02025	0.0513598
XLOC_029995	Gm42421,Pms2,Rsph10b	5:143909963-143985719	-1.07672	0.0009	0.00400121	-0.381005	0.23	0.364909
XLOC_045088	Gm9115	X:102724401-102725749	-1.07531	0.01505	0.0444416	-0.714112	0.14905	0.261486
XLOC_012619	Mcpt8	14:56082165-56085314	-1.07481	0.0002	0.00106186	-0.865947	0.00995	0.0284023
XLOC_041452	Cd109	9:78615478-78716468	-1.07211	5e-05	0.000299055	-0.849152	5e-05	0.000269097
XLOC_022759	Lama5	2:180176372-180225859	-1.06817	0.004	0.0146376	0.268582	0.2619	0.401427
XLOC_033541	Rbpsuh-rs3	6:45059356-47304213	-1.0651	5e-05	0.000299055	-0.525997	0.0562	0.118886
XLOC_013179	Khdrbs3	15:68928401-69100981	-1.06492	5e-05	0.000299055	-0.875956	5e-05	0.000269097
XLOC_027457	Gm12537	4:57370952-57371954	-1.06467	0.01455	0.043256	-0.505187	0.26375	0.403507
XLOC_006780	Wwc1	11:35838399-35980567	-1.06331	0.017	0.049228	-0.664694	0.05285	0.112838
XLOC_021480	Gm13502	2:53696120-53696804	-1.06271	0.0041	0.0149273	-0.313578	0.4248	0.569514
XLOC_021049	Camk1d	2:5293456-5714538	-1.05945	0.0021	0.0083711	-0.481355	0.26985	0.410111
XLOC_027619	Mllt3	4:87769846-88033364	-1.05404	0.00175	0.00714968	-0.439143	0.2863	0.428747
XLOC_008904	Egln3	12:54178980-54203860	-1.05005	0.0027	0.0104152	-0.935602	0.0117	0.0325815
XLOC_034006	Cyp26b1	6:84571413-84593977	-1.04881	0.0001	0.000569582	-0.364481	0.18705	0.311948
XLOC_016493	Hn1l	17:24942155-24960636	-1.04819	5e-05	0.000299055	-0.972029	5e-05	0.000269097
XLOC_016556	Fkbp5	17:28399094-28517524	-1.04291	5e-05	0.000299055	-0.703211	0.00205	0.00736236
XLOC_013547	Hoxc12	15:102936592-102941085	-1.03805	0.0141	0.0422596	-0.767392	1	1
XLOC_013875	Parp10,Plec	15:76170850-76243441	-1.03628	5e-05	0.000299055	-0.940386	5e-05	0.000269097
XLOC_008819	Sox11	12:27334263-27342574	-1.03452	5e-05	0.000299055	-0.986104	5e-05	0.000269097
XLOC_006936	Anxa6	11:54979107-55033445	-1.0332	5e-05	0.000299055	-0.964926	5e-05	0.000269097
XLOC_028133	Sfn,Zdhhc18	4:133600555-133650154	-1.03279	0.00225	0.00888577	-0.953642	0.01195	0.0331579
XLOC_006236	Gm11585	11:102124071-102124640	-1.02726	0.0033	0.0124062	-0.792069	0.036	0.0823064
XLOC_013347	Tspo	15:83563575-83574203	-1.02703	5e-05	0.000299055	-0.725314	5e-05	0.000269097
XLOC_040496	Adgre5,Mir1668	8:83715176-83741326	-1.02481	5e-05	0.000299055	-0.826722	0.0002	0.000946893
XLOC_011937	Htr2a	14:74640388-74709489	-1.02129	5e-05	0.000299055	-0.673421	0.0001	0.000508143
XLOC_015642	Msrb1	17:24736625-24742778	-1.02038	5e-05	0.000299055	-0.977029	5e-05	0.000269097
XLOC_004629	Pfkl	10:77986946-78010083	-1.01828	5e-05	0.000299055	-0.422964	0.01095	0.0308336
XLOC_040514	Zswim4	8:84210941-84237262	-1.01678	5e-05	0.000299055	-0.866671	5e-05	0.000269097
XLOC_039301	Thsd1	8:22227312-22261334	-1.01359	0.0009	0.00400121	-0.703983	0.0463	0.100975
XLOC_025302	Gm9761	3:116560934-116561426	-1.01344	0.0016	0.00662433	-0.861308	0.01175	0.0326791
XLOC_020285	Fmn1	2:113327735-113716872	-1.01325	5e-05	0.000299055	-0.897475	5e-05	0.000269097
XLOC_008664	Crip2	12:113140235-113145506	-1.01263	5e-05	0.000299055	-0.852353	5e-05	0.000269097
XLOC_010110	Gm4149	13:75644863-75645226	-1.01099	5e-05	0.000299055	0.467252	0.0249	0.0608002
XLOC_019992	Slc43a1	2:84838521-84863594	-1.00934	0.00655	0.0222191	-0.666041	0.1807	0.30356
XLOC_030300	Prkag2	5:24862743-25110109	-1.00774	5e-05	0.000299055	-0.957137	0.00035	0.00155906
XLOC_029425	Lrrc8d	5:105699966-105832436	-1.00749	0.0001	0.000569582	-0.88937	0.0009	0.00360357
XLOC_030095	Brca2	5:150522629-150570329	-1.00449	0.0038	0.0140074	-0.0406113	0.9168	0.949551
XLOC_032839	Gm4875	6:117997206-117997992	-1.00417	0.0132	0.0399759	-0.609423	0.1743	0.294736
XLOC_003074	Uck2	1:167222882-167289856	-1.0003	5e-05	0.000299055	-0.851716	0.00035	0.00155906

## Sheet: I-UP SW
Supplementary Data Set 3
All transcription units significantly upregulated (log2fc>1, q<0.05) in CIZ1-null PEFs only upon the transition to quiescence by serum withdrawal
(Transcription units that are inappropriately upregulated in CIZ1-null PEFs by serum withdrawal, I-UP SW)
gene_id	gene	locus	WT_SW_log2(foldchange)	WT_SW_p_value	WT_SW_q_value	CIZ1-null_SW_log2(foldchange)	CIZ1-null_SW_p_value	CIZ1-null_SW_q_value
XLOC_008563	Mir127,Mir136,Mir3070a,Mir3070b,Mir337,Mir431,Mir432,Mir433,Mir434,Mir493,Mir540,Mir665	12:109572615-109661716	1.72568	0.024	0.0630244	5.83986	5e-05	0.000300546
XLOC_025309	Palmd	3:116917884-116984406	1.22904	0.07675	0.160703	4.53106	0.0001	0.000565839
XLOC_024668	Veph1	3:66053557-66296837	4.02575	1	1	4.50637	0.0026	0.00982189
XLOC_020947	2210418O10Rik	2:176226568-176240328	-1.84404	0.0636	0.138129	4.3694	0.00025	0.0012969
XLOC_008692	Vipr2	12:116077725-116146261	3.91705	0.083	0.17097	4.14421	0.00075	0.00339969
XLOC_009038	-	12:79916955-79925515	1.42326	1	1	3.48564	0.0044	0.0154105
XLOC_029772	Tmem132c	5:127241807-127565793	3.70793	0.0513	0.116227	3.19496	5e-05	0.000300546
XLOC_032436	Gm44031	6:73012042-73221651	1.10062	1	1	2.85014	0.00055	0.00259454
XLOC_028125	Sytl1	4:133253089-133263113	0.383117	1	1	2.65024	0.0014	0.00574696
XLOC_004866	Ptprq	10:107517048-107720073	0.998509	0.0005	0.00240053	2.59955	5e-05	0.000300546
XLOC_033442	Fam180a	6:35312667-35326161	0.711227	1	1	2.59666	0.00315	0.0115754
XLOC_021682	P2rx3	2:84998582-85047109	1.8341	0.16005	0.28482	2.59506	0.012	0.0363049
XLOC_022178	-	2:122375726-122377183	1.16063	0.0342	0.0842566	2.58602	0.00305	0.0112517
XLOC_041792	Kif9	9:110476803-110525179	1.38554	0.01815	0.0503376	2.58436	0.0001	0.000565839
XLOC_036692	Tnnt3	7:142460808-142516009	0.750828	0.12105	0.229643	2.55796	5e-05	0.000300546
XLOC_037348	RP24-425B15.5	7:29761578-29767080	-1.01583	0.08445	0.173353	2.50635	0.0012	0.00506437
XLOC_005165	Vstm2a	11:16257697-16427310	0.515724	1	1	2.37555	5e-05	0.000300546
XLOC_041841	-	9:116392733-116407865	0.898017	0.19845	0.336202	2.3697	0.00165	0.00666148
XLOC_034774	Eps8l1	7:4424769-4480487	-0.0838699	0.90295	0.940106	2.33872	0.0004	0.0019655
XLOC_033740	Gadd45a	6:67035095-67080654	0.432051	0.02365	0.0623342	2.31949	5e-05	0.000300546
XLOC_000048	Adhfe1	1:9547947-9631175	1.48921	0.0878	0.178851	2.31234	0.0066	0.0218261
XLOC_031141	Svop	5:114026909-114128218	1.87334	0.03795	0.0916833	2.2817	0.0112	0.0342293
XLOC_020204	Cd59b	2:104069845-104091187	0.893305	0.13665	0.252539	2.26689	0.0069	0.0226707
XLOC_015284	Cadm2	16:66600638-67620908	1.37688	0.111	0.214898	2.06762	0.01595	0.045822
XLOC_037767	Svip	7:51997170-52006018	0.780582	0.03035	0.0763781	2.06551	0.00025	0.0012969
XLOC_035237	Dyrk1b	7:28179337-28197776	0.977027	0.0001	0.000582134	2.06442	5e-05	0.000300546
XLOC_016867	Cul9	17:46442445-46890408	1.53028	0.06465	0.139962	2.04942	0.01365	0.0403998
XLOC_043881	Dach2	X:113297509-113836386	0.918395	0.00165	0.0067323	2.03517	5e-05	0.000300546
XLOC_043316	Prr32	X:45090903-45092791	0.592517	0.1051	0.206	2.03126	0.00035	0.00174841
XLOC_036780	Dnaaf3,Tnni3	7:4518304-4532453	0.435251	0.27435	0.428065	2.01197	0.0001	0.000565839
XLOC_008505	Ppp4r4	12:103532282-103614080	1.04698	0.04885	0.111851	2.00676	0.00245	0.00930845
XLOC_020702	Acss2	2:155490378-155594955	0.15091	0.63455	0.761359	1.98433	5e-05	0.000300546
XLOC_040201	Adrb3	8:27225775-27229588	1.40006	1	1	1.98213	0.0008	0.00360163
XLOC_019407	Psd4	2:24367579-24414954	-1.3251	1	1	1.9785	0.0102	0.0315451
XLOC_003389	Esr1	10:4611592-5005614	0.889926	0.039	0.0935711	1.9414	5e-05	0.000300546
XLOC_030639	Gm3716	5:64593678-64610700	0.996291	0.0307	0.0771874	1.93962	5e-05	0.000300546
XLOC_022027	Ano3	2:110655107-110950923	0.998659	5e-05	0.000306704	1.93391	5e-05	0.000300546
XLOC_022428	Trib3	2:152337421-152344032	0.65154	5e-05	0.000306704	1.92844	5e-05	0.000300546
XLOC_012316	Sncg	14:34370273-34374789	0.822262	0.01525	0.0435298	1.91249	5e-05	0.000300546
XLOC_017673	Tmem241	18:11980562-12121487	0.31722	0.48	0.633365	1.89986	0.0001	0.000565839
XLOC_004030	Gm15663	10:105187662-105583874	1.09284	0.02825	0.0719057	1.89391	0.0135	0.0400276
XLOC_010452	Hist1h4n	13:21831766-21832196	0.655188	0.18385	0.316479	1.88889	0.00205	0.00798612
XLOC_008761	Lpin1	12:16535635-16589808	0.696316	5e-05	0.000306704	1.88811	5e-05	0.000300546
XLOC_032142	C530044C16Rik	6:50776114-50815264	1.10782	0.0209	0.0565111	1.87973	0.0007	0.00320492
XLOC_005463	Gdf9	11:53431022-53437904	-0.278286	1	1	1.84902	0.01505	0.0436923
XLOC_016357	Tcte2	17:13482552-13910655	0.900219	1	1	1.84166	0.0111	0.0339629
XLOC_025223	4933431E20Rik	3:107877228-107898686	0.830714	0.0419	0.0990768	1.8162	0.0002	0.00106083
XLOC_007919	Tha1	11:117867951-117887416	0.642922	0.15765	0.281582	1.80375	0.00245	0.00930845
XLOC_020598	Syndig1	2:149829210-150004497	0.772953	0.0001	0.000582134	1.80369	5e-05	0.000300546
XLOC_025031	Hist2h3c2	3:96238107-96239127	0.549586	0.13505	0.250389	1.79601	0.0001	0.000565839
XLOC_016495	Tmem204	17:25016090-25099495	1.17706	0.07015	0.149346	1.79579	0.00995	0.0309384
XLOC_018581	Aldh3b1	19:3913492-3929764	0.744533	0.0066	0.0217024	1.79139	5e-05	0.000300546
XLOC_038777	Zkscan2	7:123475383-123500636	1.18969	0.04095	0.0972026	1.78984	0.00115	0.00488454
XLOC_001420	Alyref2	1:171499188-171506229	1.17204	0.0277	0.0707443	1.78916	0.0077	0.0248908
XLOC_021210	Grin1	2:25289914-25319187	-0.283042	0.67595	0.79322	1.78274	0.0007	0.00320492
XLOC_039392	AI429214	8:36993574-36995531	0.604411	0.1118	0.216139	1.78234	0.00065	0.00300199
XLOC_018615	Peli3	19:4929630-4943127	1.05602	0.02435	0.0638078	1.78082	0.00215	0.00831199
XLOC_004418	E130307A14Rik	10:39368854-39732007	0.803523	0.1601	0.284871	1.77766	0.00285	0.0106446
XLOC_013185	Dennd3	15:73512559-73572242	0.418696	0.35085	0.511261	1.74327	0.0026	0.00982189
XLOC_039810	Gm3830	8:105164107-105170367	0.693165	0.16665	0.293794	1.73371	0.0091	0.0286118
XLOC_040691	Rps26-ps1	8:107436346-107559283	0.818751	0.12645	0.237928	1.73319	5e-05	0.000300546
XLOC_036732	Mrgprf	7:145300770-145309557	0.658912	5e-05	0.000306704	1.7316	5e-05	0.000300546
XLOC_036010	Rab38	7:88430272-88491572	1.04673	0.02365	0.0623342	1.72297	0.0069	0.0226707
XLOC_031236	Oas1c	5:120777795-120812514	0.882653	0.0365	0.0888437	1.71209	0.0003	0.00152457
XLOC_022894	Cp	3:19957053-20035315	1.17834	0.05355	0.120361	1.70517	0.00415	0.014667
XLOC_042181	Gramd1b	9:40293051-40533620	0.723967	0.00765	0.0245374	1.7051	5e-05	0.000300546
XLOC_015506	-	17:14546407-14600963	0.998293	1	1	1.70115	0.00105	0.0045445
XLOC_035301	Syne4	7:30314806-30319046	2.56362	0.04545	0.105905	1.70089	0.0001	0.000565839
XLOC_009250	Slc25a29	12:108825872-108835883	0.435619	0.1663	0.293406	1.68767	5e-05	0.000300546
XLOC_042340	Neil1	9:57142789-57148359	0.930135	0.0003	0.00153873	1.68384	5e-05	0.000300546
XLOC_013654	Tspyl5	15:33683875-33687883	1.14693	1	1	1.67063	0.0002	0.00106083
XLOC_039849	Cdh3	8:106510489-106556908	0.84624	5e-05	0.000306704	1.66973	5e-05	0.000300546
XLOC_013796	Ndrg1	15:66929320-67013039	0.639577	0.00235	0.00911489	1.6649	5e-05	0.000300546
XLOC_012049	Hs6st3	14:119138414-119869594	1.38967	1	1	1.65217	0.005	0.0171975
XLOC_007426	Ypel2	11:86936424-86993773	0.9201	5e-05	0.000306704	1.65152	5e-05	0.000300546
XLOC_013170	Tg	15:66670752-66868250	-0.162406	0.6626	0.782898	1.64727	0.00025	0.0012969
XLOC_034390	Ptpn6	6:124720706-124738714	-0.545332	0.34105	0.501227	1.63866	0.01235	0.0372274
XLOC_008116	-	12:21555826-21557429	0.75436	1	1	1.62555	0.0131	0.039043
XLOC_019801	Gca	2:62664284-63184287	0.394475	0.3952	0.555915	1.61709	0.00145	0.00592827
XLOC_030457	Msx1	5:37820484-37824583	0.960119	0.00065	0.00300802	1.5977	5e-05	0.000300546
XLOC_007704	Meox1	11:101877509-101894374	0.961461	0.00845	0.026756	1.59585	0.00035	0.00174841
XLOC_028018	Tekt2	4:126322120-126325688	0.826284	0.10685	0.208708	1.59209	0.0023	0.00882223
XLOC_027425	AI427809	4:53261355-53270232	0.377271	0.3785	0.538839	1.58323	0.00905	0.0284952
XLOC_042263	-	9:48537638-48591807	0.403698	0.212	0.353689	1.57994	0.00025	0.0012969
XLOC_009295	Ahnak2	12:112772188-112802657	0.79426	5e-05	0.000306704	1.56701	5e-05	0.000300546
XLOC_033902	Sh2d6	6:72513643-72521634	-1.186	0.02965	0.07488	1.56467	0.0101	0.0313091
XLOC_017584	Pstpip2	18:77793258-77882879	-0.46919	0.14015	0.25771	1.56393	0.0046	0.0160049
XLOC_014268	Abat	16:8513428-8621822	0.642628	0.00025	0.00131301	1.5632	5e-05	0.000300546
XLOC_031259	Tctn1	5:122206803-122264460	0.934619	0.0014	0.00582419	1.5611	5e-05	0.000300546
XLOC_021482	Rprm	2:54084092-54085552	0.856879	0.00265	0.0100969	1.55482	5e-05	0.000300546
XLOC_018096	Ap5b1	19:5567673-5574517	0.804153	0.00675	0.0220993	1.5525	5e-05	0.000300546
XLOC_000062	Prex2	1:10993464-11303681	0.787471	0.0997	0.197611	1.54209	0.00045	0.002186
XLOC_018361	-	19:31765403-31766525	1.16198	0.033	0.0817897	1.53968	0.0078	0.0251587
XLOC_001272	Sec16b	1:157497930-157568425	0.852731	5e-05	0.000306704	1.52393	5e-05	0.000300546
XLOC_018131	Rasgrp2	19:6399339-6418606	1.88219	0.07935	0.164978	1.51759	0.0017	0.0068362
XLOC_005871	Aldoc	11:78322967-78327781	0.611836	0.2438	0.392524	1.51176	0.0078	0.0251587
XLOC_038378	Myo7a	7:98049860-98119565	0.222161	0.3681	0.528966	1.50493	5e-05	0.000300546
XLOC_030419	Mxd4	5:34173882-34187720	0.887389	5e-05	0.000306704	1.50356	5e-05	0.000300546
XLOC_014506	Heg1	16:33684465-33819934	0.998718	5e-05	0.000306704	1.50197	5e-05	0.000300546
XLOC_001127	Kif21b	1:136131388-136178233	0.133571	0.38095	0.541589	1.489	5e-05	0.000300546
XLOC_035913	Zscan2	7:80838607-80876778	0.850418	0.0198	0.0542056	1.4886	0.00125	0.00524025
XLOC_038527	Gm27995,Trim12c	7:104244456-104353362	0.968264	0.00165	0.0067323	1.48735	5e-05	0.000300546
XLOC_007978	Dcxr	11:120724355-120727310	0.84331	5e-05	0.000306704	1.47781	5e-05	0.000300546
XLOC_022931	Pld1	3:27938221-28133533	0.920468	0.0002	0.00107962	1.46887	5e-05	0.000300546
XLOC_026498	Tmem53	4:117213332-117268809	0.623684	0.03205	0.0798429	1.46471	5e-05	0.000300546
XLOC_007826	Fam20a	11:109669748-109722279	0.341287	0.02385	0.0627032	1.45821	5e-05	0.000300546
XLOC_005376	Trim7	11:48825345-48853493	0.863685	0.0087	0.0274326	1.45617	0.0066	0.0218261
XLOC_021261	Sardh	2:27188392-27248337	0.757925	0.01395	0.0405084	1.45338	0.0002	0.00106083
XLOC_034954	Bbc3	7:16309570-16318205	0.645315	0.0006	0.00281401	1.44018	5e-05	0.000300546
XLOC_040400	Arrdc2	8:70835135-70839720	0.934295	0.00085	0.00379027	1.43538	5e-05	0.000300546
XLOC_008514	Serpina3h,Serpina3i	12:104247770-104269758	0.241402	0.4534	0.610903	1.4316	0.0002	0.00106083
XLOC_004168	Stat2	10:128270523-128293085	0.890679	5e-05	0.000306704	1.43073	5e-05	0.000300546
XLOC_013762	Mtss1	15:58941243-59082067	0.94737	0.0001	0.000582134	1.42975	5e-05	0.000300546
XLOC_029992	D130017N08Rik	5:143758248-143768671	0.606465	0.14	0.257573	1.42698	0.0069	0.0226707
XLOC_039232	-	8:19945671-20022512	0.73159	0.0496	0.113244	1.42671	5e-05	0.000300546
XLOC_010518	Hist1h2be	13:23583741-23621124	0.289333	0.37765	0.53808	1.41341	0.0006	0.00280339
XLOC_041285	Itga11	9:62677821-62785808	0.997249	5e-05	0.000306704	1.4111	5e-05	0.000300546
XLOC_014163	Cela1	15:100674424-100687920	1.00668	0.02825	0.0719057	1.41043	0.0079	0.0253822
XLOC_013280	Lgals1-ps2,Pick1	15:79229172-79256674	0.687212	0.0043	0.0151554	1.41005	5e-05	0.000300546
XLOC_041319	Parp16	9:65214689-65239219	0.914227	0.01995	0.0545174	1.40538	0.00195	0.00765749
XLOC_021328	Dnm1	2:32308470-32381938	0.921907	0.00015	0.000839049	1.40514	5e-05	0.000300546
XLOC_015790	Adamts10	17:33524132-33553782	0.957979	5e-05	0.000306704	1.40409	5e-05	0.000300546
XLOC_034079	Abtb1	6:88835913-88842067	0.849632	0.0091	0.0284889	1.40371	0.0006	0.00280339
XLOC_014082	Nell2	15:95219450-95528706	0.445879	0.11395	0.219515	1.40114	5e-05	0.000300546
XLOC_011787	Pck2	14:55540265-55550017	0.683807	5e-05	0.000306704	1.40092	5e-05	0.000300546
XLOC_045026	Arhgef9	X:95048934-95196856	0.925119	0.00085	0.00379027	1.39456	5e-05	0.000300546
XLOC_041773	Plxnb1	9:109093843-109120000	0.878902	5e-05	0.000306704	1.38315	5e-05	0.000300546
XLOC_017887	2003-03-01	18:56761715-56925548	0.803609	0.00195	0.00776514	1.38218	5e-05	0.000300546
XLOC_024865	Efna1	3:89271732-89281142	0.630998	0.0345	0.0847192	1.37567	0.0005	0.00239024
XLOC_009915	Rnf144b	13:47122719-47247991	0.995833	0.00095	0.00418265	1.37367	5e-05	0.000300546
XLOC_040354	Gm15992,Gm21807,Psd3	8:67689081-68121599	0.916123	5e-05	0.000306704	1.36547	5e-05	0.000300546
XLOC_018591	Carns1	19:4164323-4175479	0.998641	0.01305	0.0384288	1.36516	0.011	0.0337116
XLOC_029449	1700028K03Rik,A830010M20Rik,Gm42669	5:107497377-107688010	1.10048	0.02445	0.0640328	1.36508	0.0153	0.0443013
XLOC_028177	Nipal3	4:135445419-135537803	0.994153	0.03635	0.0885262	1.36052	0.0157	0.0452316
XLOC_013841	Ly6c1	15:75044017-75048830	0.42051	0.0277	0.0707443	1.36018	5e-05	0.000300546
XLOC_004136	Ddit3	10:127289695-127311786	0.395198	0.14405	0.262889	1.35783	0.00035	0.00174841
XLOC_013613	Pdzd2	15:12359710-12739924	0.321262	0.25965	0.410838	1.35703	0.00215	0.00831199
XLOC_018466	Sema4g	19:44989021-45003649	0.708741	0.01375	0.0400904	1.353	5e-05	0.000300546
XLOC_004673	Gamt	10:80257894-80261022	0.688919	0.00325	0.0119766	1.34795	5e-05	0.000300546
XLOC_003443	Nhsl1	10:18318365-18534238	0.758263	5e-05	0.000306704	1.34597	5e-05	0.000300546
XLOC_004423	BC021785,G630090E17Rik	10:39944861-39986646	1.03997	0.02315	0.0613017	1.3459	0.0098	0.030551
XLOC_014438	Rtp4	16:23601640-23614222	0.622157	0.05895	0.130067	1.34189	0.00465	0.0161492
XLOC_016340	Igf2r	17:12682405-12868143	0.922057	5e-05	0.000306704	1.33947	5e-05	0.000300546
XLOC_025329	Rwdd3	3:121155397-121171695	0.936054	0.01065	0.0324734	1.33604	0.0008	0.00360163
XLOC_004361	Lama2	10:26980035-27619758	0.900185	0.01785	0.0497085	1.33501	0.00125	0.00524025
XLOC_040654	Zdhhc1	8:105472165-105497101	0.993628	5e-05	0.000306704	1.32835	5e-05	0.000300546
XLOC_004598	Mmp11	10:75923221-75932502	0.857429	5e-05	0.000306704	1.32311	5e-05	0.000300546
XLOC_010283	Il6st	13:112464069-112510086	0.769946	5e-05	0.000306704	1.32139	5e-05	0.000300546
XLOC_017675	Ankrd29	18:12252361-12305720	1.02045	0.01985	0.0543097	1.32111	0.01255	0.0377099
XLOC_040653	Tppp3	8:105467492-105471684	0.0997491	0.6814	0.796608	1.31209	0.0001	0.000565839
XLOC_001945	Gm3052	1:34415049-34418434	0.774824	0.05885	0.129931	1.30444	0.0037	0.013279
XLOC_019109	Csf2ra	19:61224240-61228418	0.876034	0.0002	0.00107962	1.30413	0.0001	0.000565839
XLOC_017898	Synpo	18:60593972-60660142	0.87411	5e-05	0.000306704	1.30349	5e-05	0.000300546
XLOC_026506	Slc6a9	4:117834505-117883487	0.626775	0.01615	0.045686	1.30344	0.00025	0.0012969
XLOC_016997	-	17:63046075-63050552	0.906539	0.0056	0.0190075	1.30184	0.0012	0.00506437
XLOC_021470	Nmi	2:51948486-51973494	0.946516	0.00705	0.0229598	1.30027	0.00055	0.00259454
XLOC_009176	Fbln5	12:101746564-101819239	0.695638	5e-05	0.000306704	1.30025	5e-05	0.000300546
XLOC_014309	Mpv17l	16:13903160-13952663	0.0635482	0.8384	0.901518	1.29793	0.0004	0.0019655
XLOC_043917	Pcdh11x	X:120290258-120910622	0.697952	0.00785	0.0251019	1.29779	5e-05	0.000300546
XLOC_039678	Fbxw9	8:85036910-85067124	0.909216	0.01335	0.0391172	1.29615	0.00475	0.0164575
XLOC_011360	Ogdhl	14:32303650-32348305	0.837675	5e-05	0.000306704	1.29507	5e-05	0.000300546
XLOC_003820	Abca7	10:79996228-80015572	0.61126	0.00105	0.00456523	1.29245	5e-05	0.000300546
XLOC_024863	Trim46	3:89234176-89249906	0.808842	0.0343	0.0843806	1.29131	0.00085	0.00378548
XLOC_040644	B3gnt9	8:105225144-105255153	0.996361	5e-05	0.000306704	1.28979	5e-05	0.000300546
XLOC_043504	Mtm1	X:71210766-71315691	0.209838	0.2488	0.39859	1.28811	5e-05	0.000300546
XLOC_014400	Fam131a	16:20692980-20722267	0.849496	0.0236	0.0622628	1.28765	0.00885	0.0279855
XLOC_009740	Hist1h2bg	13:23570661-23579212	0.577826	0.05345	0.120156	1.28672	0.00525	0.0179592
XLOC_018068	Pcx	19:4510471-4621752	0.335876	0.1453	0.264743	1.28608	5e-05	0.000300546
XLOC_040812	Kbtbd3	9:4309739-4331919	0.823659	0.03275	0.0812887	1.28528	0.00195	0.00765749
XLOC_027009	Gpr153	4:152274111-152285337	0.82882	5e-05	0.000306704	1.27686	5e-05	0.000300546
XLOC_028917	Slit2	5:47907237-48307735	0.992377	5e-05	0.000306704	1.27414	5e-05	0.000300546
XLOC_002240	Idh1	1:65158615-65186500	0.559136	5e-05	0.000306704	1.27315	5e-05	0.000300546
XLOC_008382	Acot1,Acot2,Acot3,Acot4,Acot6	12:83987621-84111552	0.786715	5e-05	0.000306704	1.27079	5e-05	0.000300546
XLOC_020339	Chac1	2:119351228-119354381	-0.0311948	0.8459	0.90555	1.26912	5e-05	0.000300546
XLOC_027139	Pdp1	4:11958183-11966452	0.944372	5e-05	0.000306704	1.26907	5e-05	0.000300546
XLOC_001573	Tlr5	1:182954787-182976044	0.870843	0.01355	0.0396007	1.26892	0.00085	0.00378548
XLOC_017328	Tmco6	18:36735067-36744557	0.976434	0.02435	0.0638078	1.26647	0.01095	0.0336051
XLOC_042044	Tmem205	9:21921009-21948907	0.884946	0.0175	0.048844	1.26581	0.01505	0.0436923
XLOC_005012	Dgka	10:128706257-128745102	0.762223	0.00065	0.00300802	1.26567	5e-05	0.000300546
XLOC_037375	Arhgap33	7:30522225-30535060	0.626027	0.055	0.122929	1.25992	0.0002	0.00106083
XLOC_006245	Fzd2	11:102604351-102616546	0.832041	5e-05	0.000306704	1.25649	5e-05	0.000300546
XLOC_010890	Gm20554	13:72619819-72634426	1.00305	0.0314	0.0785549	1.25541	0.0068	0.0224034
XLOC_018050	Unc93b1	19:3935033-3949341	0.87527	0.00095	0.00418265	1.25191	5e-05	0.000300546
XLOC_033976	Wbp1	6:83119043-83121559	0.777354	0.0001	0.000582134	1.24997	5e-05	0.000300546
XLOC_020433	Mertk	2:128698811-128802976	0.968919	5e-05	0.000306704	1.24766	5e-05	0.000300546
XLOC_023196	Gm8325	3:60877013-60877587	-0.591036	0.63705	0.763819	1.24735	0.00805	0.0257951
XLOC_013704	Rspo2	15:43020719-43171195	0.797454	5e-05	0.000306704	1.24377	5e-05	0.000300546
XLOC_026738	Paqr7	4:134496696-134510235	0.918694	5e-05	0.000306704	1.2429	5e-05	0.000300546
XLOC_040213	Nrg1	8:31814254-32884029	0.91698	5e-05	0.000306704	1.24196	5e-05	0.000300546
XLOC_026114	Col27a1	4:63214003-63334992	0.970224	5e-05	0.000306704	1.24175	5e-05	0.000300546
XLOC_007865	Hid1	11:115347706-115367756	0.043416	0.9015	0.939028	1.23743	0.01275	0.0381634
XLOC_031296	Abcb9	5:124032360-124095798	0.685308	0.04795	0.11033	1.23672	0.0038	0.0135826
XLOC_002631	Epb41l5	1:119544845-119649000	0.607591	0.07105	0.150861	1.23669	0.0002	0.00106083
XLOC_002719	Ikbke	1:131254342-131279606	0.864853	0.0006	0.00281401	1.23645	0.00035	0.00174841
XLOC_013913	Foxred2	15:77940521-77956722	0.455131	0.0965	0.192617	1.23614	0.0002	0.00106083
XLOC_029869	-	5:136199016-136208567	0.833462	0.00175	0.007085	1.23497	0.00025	0.0012969
XLOC_038673	Dkk3	7:112116018-112172462	0.936454	5e-05	0.000306704	1.23453	5e-05	0.000300546
XLOC_044072	Col4a5	X:141475384-141689330	0.882755	5e-05	0.000306704	1.23277	5e-05	0.000300546
XLOC_006282	Mrc2	11:105292642-105351139	0.561983	5e-05	0.000306704	1.23152	5e-05	0.000300546
XLOC_031146	Mmab	5:114431033-114444060	0.516006	0.00355	0.0129175	1.22899	5e-05	0.000300546
XLOC_013315	Tef	15:81800790-81826863	0.744319	5e-05	0.000306704	1.22885	5e-05	0.000300546
XLOC_003239	Ephx1,Gm36961	1:180976157-181020904	0.65849	5e-05	0.000306704	1.22472	5e-05	0.000300546
XLOC_037634	Atf5	7:44812255-44855421	0.586618	0.0003	0.00153873	1.22052	5e-05	0.000300546
XLOC_043988	Armcx1	X:134717936-134722015	0.794611	5e-05	0.000306704	1.22005	5e-05	0.000300546
XLOC_009592	Idi1	13:8885500-8892451	-0.163251	0.43755	0.595929	1.21738	5e-05	0.000300546
XLOC_029966	Sdk1	5:141241489-142215586	0.954102	0.0002	0.00107962	1.21036	0.00225	0.00865304
XLOC_032107	Lrrc61	6:48554795-48572789	0.724243	0.0145	0.0417309	1.206	0.002	0.00782593
XLOC_001763	Cpa6	1:10324719-10720185	0.540683	0.00235	0.00911489	1.20443	5e-05	0.000300546
XLOC_025052	Polr3gl	3:96576983-96594181	0.804469	0.0019	0.00760616	1.20385	0.00015	0.000814585
XLOC_024244	Pag1	3:9687478-9833679	0.969664	5e-05	0.000306704	1.20134	5e-05	0.000300546
XLOC_015032	P3h2	16:25955889-26106318	0.807109	0.01595	0.0452238	1.20053	0.00015	0.000814585
XLOC_012246	Zcchc24	14:25711641-25769039	0.58192	5e-05	0.000306704	1.19792	5e-05	0.000300546
XLOC_012502	Tep1	14:50824034-50882672	0.563877	0.00035	0.00176063	1.19724	5e-05	0.000300546
XLOC_011344	Glt8d1	14:30999825-31019089	0.832788	0.0109	0.033102	1.19393	0.00335	0.0122052
XLOC_008611	Mir134,Mir3072,Mir369,Mir377,Mir382,Mir410,Mir412,Mir485,Mir668,Mirg	12:109729763-109749460	0.838899	5e-05	0.000306704	1.19324	5e-05	0.000300546
XLOC_011963	Kbtbd7	14:79426510-79431039	0.918653	5e-05	0.000306704	1.1929	5e-05	0.000300546
XLOC_005102	Nipsnap1	11:4873950-4894200	0.538314	0.0141	0.0408218	1.19187	0.0008	0.00360163
XLOC_004748	Aldh1l2	10:83487433-83534140	0.548681	5e-05	0.000306704	1.1864	5e-05	0.000300546
XLOC_029469	Tmem175	5:108629769-108684557	0.989574	0.00375	0.0135293	1.18206	0.00175	0.00700106
XLOC_015775	Cyp4f17	17:32506147-32531043	0.82565	0.0001	0.000582134	1.17771	5e-05	0.000300546
XLOC_027522	Akna	4:63366813-63410755	0.639139	0.00085	0.00379027	1.17724	5e-05	0.000300546
XLOC_004543	Tet1	10:62804569-62899118	0.787535	0.08205	0.169373	1.17527	0.01555	0.0449169
XLOC_007568	Fbxl20,Gm11632	11:98082532-98150447	0.968993	5e-05	0.000306704	1.17486	5e-05	0.000300546
XLOC_031000	Klhl8	5:103861972-103911266	0.550159	0.05045	0.114664	1.17093	0.0001	0.000565839
XLOC_021894	1110051M20Rik	2:91264973-91444704	0.742797	0.0115	0.034561	1.17091	0.01325	0.0394012
XLOC_036717	Dhcr7	7:143823083-143848410	0.0786171	0.6561	0.778009	1.16996	5e-05	0.000300546
XLOC_034969	Ccdc8,Pnmal1	7:16925397-16997516	0.757177	5e-05	0.000306704	1.1698	5e-05	0.000300546
XLOC_028271	Kazn	4:142102389-142239426	0.832925	0.0002	0.00107962	1.16749	5e-05	0.000300546
XLOC_001998	Tsga10	1:37754775-37871388	0.576357	0.0491	0.11231	1.16578	0.0005	0.00239024
XLOC_005873	Unc119	11:78343481-78349164	0.901506	5e-05	0.000306704	1.15926	5e-05	0.000300546
XLOC_028400	Thap3	4:151982638-151988997	0.931803	0.0016	0.00655585	1.15758	0.0003	0.00152457
XLOC_007979	Cbr2	11:120729488-120732114	0.250328	0.35015	0.510351	1.15736	0.00305	0.0112517
XLOC_021296	Zer1	2:30097282-30124585	0.978251	5e-05	0.000306704	1.15715	5e-05	0.000300546
XLOC_033232	Gm20559,Gm43197	6:3332997-3346129	0.949102	0.00085	0.00379027	1.15464	0.0145	0.042431
XLOC_024810	Dclk2	3:86786068-86920934	0.224795	0.44245	0.600676	1.15246	0.00035	0.00174841
XLOC_005336	C1qtnf2	11:43474257-43491619	0.926948	0.0004	0.00197917	1.15232	0.00025	0.0012969
XLOC_036691	Lsp1	7:142460808-142516009	0.744726	5e-05	0.000306704	1.15106	5e-05	0.000300546
XLOC_019089	Emx2os	19:59425103-59465357	0.962266	0.0099	0.0305708	1.14914	0.00695	0.022818
XLOC_036611	Mgmt	7:136894576-137128187	0.588509	0.0009	0.00398576	1.14767	5e-05	0.000300546
XLOC_026074	E130308A19Rik	4:59626198-59761439	0.990753	0.0006	0.00281401	1.14384	0.00025	0.0012969
XLOC_028602	Gm43489,Hgf	5:16553494-16622657	0.671569	0.0019	0.00760616	1.13996	5e-05	0.000300546
XLOC_009893	Sirt5	13:43365491-43395203	0.643389	0.0432	0.10155	1.13603	0.00465	0.0161492
XLOC_011925	Nudt18	14:70577708-70582571	0.391752	0.0353	0.0863715	1.1293	5e-05	0.000300546
XLOC_003879	Ankrd24	10:81627846-81647610	0.843971	0.0347	0.0850873	1.12696	0.00755	0.0244658
XLOC_004293	Adgrg6	10:14402158-14545695	0.00396918	0.98305	0.988287	1.12689	0.0004	0.0019655
XLOC_016321	Rnaset2a	17:8116949-8148097	0.584389	0.08775	0.178776	1.11857	0.00025	0.0012969
XLOC_010887	Irx1	13:71957920-71963764	0.923114	5e-05	0.000306704	1.11819	5e-05	0.000300546
XLOC_027301	AI464131	4:41495603-41503076	0.913012	5e-05	0.000306704	1.11772	5e-05	0.000300546
XLOC_027240	Pnrc1	4:33245422-33290163	0.540624	0.0012	0.00509035	1.11659	5e-05	0.000300546
XLOC_016717	Atat1	17:35892676-35916389	0.856499	0.0061	0.0203189	1.11502	0.0043	0.0151204
XLOC_037267	Bckdha	7:25626653-25658981	0.909153	5e-05	0.000306704	1.11488	5e-05	0.000300546
XLOC_031684	Col1a2	6:4504813-4541544	0.537426	0.0237	0.0624417	1.1139	0.00085	0.00378548
XLOC_037590	Iglon5	7:43472903-43490075	0.763496	5e-05	0.000306704	1.1124	5e-05	0.000300546
XLOC_027365	Fbxo10	4:45018582-45084604	0.797399	0.00015	0.000839049	1.11191	5e-05	0.000300546
XLOC_021298	Ccbl1	2:30185123-30206184	0.862674	0.00765	0.0245374	1.11183	0.00125	0.00524025
XLOC_015525	Has1	17:17827578-17870785	0.615126	0.1449	0.264085	1.11115	0.0159	0.0457082
XLOC_004967	Dtx3	10:127190377-127211622	0.866411	0.0003	0.00153873	1.11024	0.00015	0.000814585
XLOC_035029	Trappc6a	7:19508394-19516145	0.843513	0.00025	0.00131301	1.10953	5e-05	0.000300546
XLOC_018053	Acy3	19:3986523-3990133	0.684835	0.0191	0.0526073	1.10594	0.00125	0.00524025
XLOC_001341	Ccdc181	1:164275584-164287847	0.706534	0.0084	0.0266101	1.10472	0.0005	0.00239024
XLOC_016609	Zfp799	17:32810143-32830261	0.951036	0.00015	0.000839049	1.10285	0.0001	0.000565839
XLOC_010162	Ssbp2	13:91460282-91807705	0.675368	0.00385	0.013824	1.10161	0.0002	0.00106083
XLOC_018142	Rcor2	19:7267324-7275225	0.575792	0.05625	0.125249	1.10023	0.0039	0.01388
XLOC_006531	Ccdc157	11:4135201-4160293	0.89157	0.0001	0.000582134	1.09941	5e-05	0.000300546
XLOC_043074	B630019K06Rik	X:8860242-8894964	0.40438	0.28	0.434685	1.09878	0.0105	0.0323744
XLOC_038371	Aamdc	7:97550330-97579497	0.903073	0.0008	0.00358614	1.09821	0.001	0.00435663
XLOC_000031	Pcmtd1	1:7088919-7173628	0.75776	5e-05	0.000306704	1.09745	5e-05	0.000300546
XLOC_039885	Mtss1l	8:110721300-110741480	0.740478	5e-05	0.000306704	1.09679	5e-05	0.000300546
XLOC_025733	Tmem64	4:15265780-15286753	0.895286	5e-05	0.000306704	1.09648	5e-05	0.000300546
XLOC_044189	Iqsec2	X:152144192-152225292	0.937847	0.0002	0.00107962	1.09623	5e-05	0.000300546
XLOC_002250	Gm37285,Kansl1l	1:66700830-66817562	0.664125	0.1345	0.249788	1.09608	0.01705	0.0483205
[truncated: 89 more rows]

## Sheet: I-DN SW
Supplementary Data Set 3
[truncated: 344 more rows]

[truncated: 6 more sheets: I-UP CI, I-DN CI, F-UP core set, F-DN core set, I-UP core set, I-DN core set]
