# Supplementary material for: Epigenetic instability caused by absence of CIZ1 drives transformation during quiescence cycles
Source: BMC Biol. 2023 Aug 15;21:175. doi: 10.1186/s12915-023-01671-6 (PMC10426085; doi:10.1186/s12915-023-01671-6)
Supplement: Supplementary file 5 — Additional file 5: SDataset 4. Excel file showing GSEA output for the four core gene sets from SDataset 3. Significance indicators for overlap with curated gene sets used to create the graph shown in Fig 2 are indicated. Sheet 1, curated gene set output for core genes that fail to go up in CIZ1-null PEFs. Sheet 2, curated gene set output for core genes that fail to go down in CIZ1-null PEFs. Sheet 3, curated gene set output for core genes that are inappropriately upregulated in CIZ1-null PEFs. Sheet 4, curated gene set output for core genes that are inappropriately down regulated in CIZ1-null PEFs. [file 12915_2023_1671_MOESM5_ESM.xlsx]

## Sheet: GSEA_F-UP
Supplementary Data Set 4
Gene set enrichment analysis: overlap between curated gene sets and the core F-UP set
Set_name	Set_size	Overlap_size	p-value	q-value(BH 0.1)
LEE_BMP2_TARGETS_UP	745	15	1.18263e-11	5.63167e-08
BOQUEST_STEM_CELL_CULTURED_VS_FRESH_UP	425	9	1.31043e-07	0.000312013
VECCHI_GASTRIC_CANCER_EARLY_DN	367	8	5.48491e-07	0.000522383
RODWELL_AGING_KIDNEY_DN	145	6	4.26442e-07	0.000522383
BONOME_OVARIAN_CANCER_SURVIVAL_OPTIMAL_DEBULKING	246	7	5.16885e-07	0.000522383
LEE_DIFFERENTIATING_T_LYMPHOCYTE	200	6	2.60281e-06	0.00206577
SMID_BREAST_CANCER_NORMAL_LIKE_UP	476	8	3.64535e-06	0.00247988
SMID_BREAST_CANCER_BASAL_DN	701	9	7.49158e-06	0.00445937
SABATES_COLORECTAL_ADENOMA_DN	291	6	2.08882e-05	0.0110522
SMID_BREAST_CANCER_LUMINAL_A_UP	84	4	2.3469e-05	0.0111759
SCHUETZ_BREAST_CANCER_DUCTAL_INVASIVE_UP	351	6	5.8134e-05	0.0251668
REACTOME_INTEGRATION_OF_ENERGY_METABOLISM	120	4	8.97119e-05	0.0356007
YEGNASUBRAMANIAN_PROSTATE_CANCER	128	4	0.000114243	0.0418479
DAVICIONI_TARGETS_OF_PAX_FOXO1_FUSIONS_UP	255	5	0.000132529	0.0450789
SHETH_LIVER_CANCER_VS_TXNIP_LOSS_PAM4	261	5	0.000147379	0.046788
MARSON_FOXP3_TARGETS_DN	54	3	0.000171146	0.0509374
RODWELL_AGING_KIDNEY_NO_BLOOD_DN	150	4	0.000206509	0.0578469
ODONNELL_TFRC_TARGETS_UP	456	6	0.000235982	0.0624304
LEE_LIVER_CANCER_MYC_E2F1_DN	64	3	0.000276454	0.0692882
BRUINS_UVC_RESPONSE_VIA_TP53_GROUP_A	898	8	0.000299125	0.0712215
ENGELMANN_CANCER_PROGENITORS_DN	70	3	0.000356038	0.0807359
TORCHIA_TARGETS_OF_EWSR1_FLI1_FUSION_DN	321	5	0.000376013	0.0813898
YAO_TEMPORAL_RESPONSE_TO_PROGESTERONE_CLUSTER_6	75	3	0.000432573	0.0895614
SANDERSON_PPARA_TARGETS	15	2	0.000460507	0.0913723
NAKAYAMA_SOFT_TISSUE_TUMORS_PCA2_DN	80	3	0.000518939	0.0988475
ODONNELL_TARGETS_OF_MYC_AND_TFRC_UP	83	3	0.000575683	0.105439
WEST_ADRENOCORTICAL_TUMOR_DN	546	6	0.000604161	0.106556
WATANABE_ULCERATIVE_COLITIS_WITH_CANCER_UP	18	2	0.000641016	0.107119
SANSOM_APC_TARGETS_DN	366	5	0.000674833	0.107119
YANG_BCL3_TARGETS_UP	364	5	0.000658654	0.107119
REACTOME_REGULATION_OF_INSULIN_SECRETION	93	3	0.000792998	0.107893
MAHADEVAN_IMATINIB_RESISTANCE_DN	20	2	0.000777451	0.107893
NIELSEN_SYNOVIAL_SARCOMA_DN	20	2	0.000777451	0.107893
BHAT_ESR1_TARGETS_NOT_VIA_AKT1_UP	211	4	0.000727771	0.107893
NABA_MATRISOME	1028	8	0.000721941	0.107893
LANDEMAINE_LUNG_METASTASIS	21	2	0.000850461	0.112497
CHEMNITZ_RESPONSE_TO_PROSTAGLANDIN_E2_DN	391	5	0.000903184	0.113178
REN_ALVEOLAR_RHABDOMYOSARCOMA_UP	98	3	0.000918731	0.113178
MEISSNER_BRAIN_HCP_WITH_H3K4ME3_AND_H3K27ME3	1069	8	0.00092691	0.113178
REACTOME_INTERACTION_BETWEEN_L1_AND_ANKYRINS	23	2	0.00100601	0.116844
CUI_TCF21_TARGETS_2_DN	830	7	0.000991723	0.116844
FRASOR_RESPONSE_TO_SERM_OR_FULVESTRANT_UP	24	2	0.00108852	0.120547
NAKAMURA_ADIPOGENESIS_LATE_UP	104	3	0.00108545	0.120547
PLASARI_TGFB1_SIGNALING_VIA_NFIC_1HR_DN	106	3	0.00114499	0.123919
JAZAG_TGFB1_SIGNALING_UP	108	3	0.00120654	0.124903
IZADPANAH_STEM_CELL_ADIPOSE_VS_BONE_DN	108	3	0.00120654	0.124903
ZHENG_FOXP3_TARGETS_UP	26	2	0.00126296	0.125297
CHIANG_LIVER_CANCER_SUBCLASS_INTERFERON_UP	26	2	0.00126296	0.125297
PLASARI_NFIC_TARGETS_BASAL_UP	27	2	0.00135487	0.131671
JAEGER_METASTASIS_DN	258	4	0.00150951	0.131978
MARKEY_RB1_CHRONIC_LOF_DN	118	3	0.00154557	0.131978
WILENSKY_RESPONSE_TO_DARAPLADIB	29	2	0.001548	0.131978
BOQUEST_STEM_CELL_UP	260	4	0.00155203	0.131978
LI_INDUCED_T_TO_NATURAL_KILLER_DN	116	3	0.00147351	0.131978
HOELZEL_NF1_TARGETS_DN	115	3	0.00143829	0.131978
ZWANG_TRANSIENTLY_UP_BY_2ND_EGF_PULSE_ONLY	1725	10	0.00147702	0.131978
PEREZ_TP53_TARGETS	1174	8	0.00167018	0.137127
GUILLAUMOND_KLF10_TARGETS_DN	30	2	0.0016492	0.137127
CAIRO_HEPATOBLASTOMA_DN	267	4	0.00170739	0.137807
MARTINEZ_RB1_TARGETS_UP	673	6	0.00174393	0.13841
HUTTMANN_B_CLL_POOR_SURVIVAL_UP	276	4	0.00192262	0.14767
ONDER_CDH1_TARGETS_2_DN	464	5	0.00190064	0.14767
SERVITJA_LIVER_HNF1A_TARGETS_UP	135	3	0.00224811	0.169929
BIOCARTA_PAR1_PATHWAY	37	2	0.00244302	0.171084
FRASOR_RESPONSE_TO_ESTRADIOL_UP	37	2	0.00244302	0.171084
ZHENG_BOUND_BY_FOXP3	491	5	0.00242086	0.171084
SMID_BREAST_CANCER_RELAPSE_IN_LUNG_DN	37	2	0.00244302	0.171084
MIKKELSEN_ES_ICP_WITH_H3K4ME3	718	6	0.0024018	0.171084
BROWNE_HCMV_INFECTION_48HR_DN	504	5	0.00270523	0.186418
GREGORY_SYNTHETIC_LETHAL_WITH_IMATINIB	145	3	0.00274029	0.186418
YAUCH_HEDGEHOG_SIGNALING_PARACRINE_UP	149	3	0.00295428	0.195953
EPPERT_CE_HSC_LSC	41	2	0.00296274	0.195953
NABA_MATRISOME_ASSOCIATED	753	6	0.00303103	0.197723
WAKABAYASHI_ADIPOGENESIS_PPARG_RXRA_BOUND_36HR	152	3	0.00312134	0.198184
EPPERT_LSC_R	42	2	0.00310007	0.198184
REACTOME_REGULATION_OF_INSULIN_SECRETION_BY_GLUCAGON_LIKE_PEPTIDE1	43	2	0.00324034	0.200411
ONKEN_UVEAL_MELANOMA_DN	526	5	0.00324059	0.200411
REACTOME_G_ALPHA_Z_SIGNALLING_EVENTS	44	2	0.00338353	0.206569
REACTOME_LIPID_DIGESTION_MOBILIZATION_AND_TRANSPORT	46	2	0.00367865	0.211057
GOZGIT_ESR1_TARGETS_DN	781	6	0.00361744	0.211057
BERTUCCI_INVASIVE_CARCINOMA_DUCTAL_VS_LOBULAR_DN	46	2	0.00367865	0.211057
RAY_TUMORIGENESIS_BY_ERBB2_CDC25A_DN	159	3	0.0035334	0.211057
ASGHARZADEH_NEUROBLASTOMA_POOR_SURVIVAL_DN	46	2	0.00367865	0.211057
GERHOLD_ADIPOGENESIS_UP	49	2	0.00414299	0.234031
KATSANOU_ELAVL1_TARGETS_UP	169	3	0.00417737	0.234031
KEGG_GLUTATHIONE_METABOLISM	50	2	0.0043035	0.238294
CONCANNON_APOPTOSIS_BY_EPOXOMICIN_DN	172	3	0.00438351	0.239934
WINTER_HYPOXIA_DN	52	2	0.00463307	0.249963
PEREZ_TP63_TARGETS	355	4	0.00467172	0.249963
LEE_TARGETS_OF_PTCH1_AND_SUFU_UP	53	2	0.00480209	0.254084
CHIANG_LIVER_CANCER_SUBCLASS_PROLIFERATION_DN	179	3	0.00488824	0.2558
HAMAI_APOPTOSIS_VIA_TRAIL_UP	584	5	0.00501362	0.256719
PLASARI_TGFB1_SIGNALING_VIA_NFIC_10HR_UP	54	2	0.00497393	0.256719
BENPORATH_ES_WITH_H3K27ME3	1118	7	0.00515073	0.258187
DEMAGALHAES_AGING_UP	55	2	0.00514858	0.258187
GUTIERREZ_CHRONIC_LYMPHOCYTIC_LEUKEMIA_DN	56	2	0.00532602	0.264193
MCCLUNG_CREB1_TARGETS_DN	57	2	0.00550625	0.270317
REACTOME_COLLAGEN_FORMATION	58	2	0.00568924	0.276451
BENPORATH_ES_1	379	4	0.00585785	0.281768
PROVENZANI_METASTASIS_UP	194	3	0.00608412	0.289726
GRAESSMANN_APOPTOSIS_BY_DOXORUBICIN_DN	1781	9	0.00623257	0.290988
NADLER_OBESITY_UP	61	2	0.00625476	0.290988
CHYLA_CBFA2T3_TARGETS_UP	387	4	0.00629395	0.290988
PID_ENDOTHELIN_PATHWAY	63	2	0.00664543	0.295104
BERENJENO_TRANSFORMED_BY_RHOA_DN	394	4	0.00669282	0.295104
LEE_LIVER_CANCER_MYC_DN	63	2	0.00664543	0.295104
JOHNSTONE_PARVB_TARGETS_1_DN	63	2	0.00664543	0.295104
WAKABAYASHI_ADIPOGENESIS_PPARG_RXRA_BOUND_8D	882	6	0.00644947	0.295104
LEE_LIVER_CANCER_E2F1_DN	64	2	0.00684484	0.296319
GERHOLD_ADIPOGENESIS_DN	64	2	0.00684484	0.296319
PEREZ_TP53_AND_TP63_TARGETS	205	3	0.00706279	0.297637
LEE_LIVER_CANCER_MYC_TGFA_DN	65	2	0.00704695	0.297637
SHEPARD_BMYB_MORPHOLINO_UP	205	3	0.00706279	0.297637
EBAUER_TARGETS_OF_PAX3_FOXO1_FUSION_UP	207	3	0.00725016	0.300285
RIGGINS_TAMOXIFEN_RESISTANCE_UP	66	2	0.00725174	0.300285
TURASHVILI_BREAST_NORMAL_DUCTAL_VS_LOBULAR_UP	68	2	0.00766934	0.30183
WAMUNYOKOLI_OVARIAN_CANCER_GRADES_1_2_DN	67	2	0.00745921	0.30183
GRAESSMANN_RESPONSE_TO_MC_AND_SERUM_DEPRIVATION_UP	211	3	0.0076337	0.30183
GROSS_HYPOXIA_VIA_ELK3_UP	209	3	0.00744046	0.30183
CAIRO_HEPATOBLASTOMA_CLASSES_DN	210	3	0.00753671	0.30183
YAO_TEMPORAL_RESPONSE_TO_PROGESTERONE_CLUSTER_1	68	2	0.00766934	0.30183
CHEN_METABOLIC_SYNDROM_NETWORK	1210	7	0.00780013	0.304461
TURASHVILI_BREAST_LOBULAR_CARCINOMA_VS_DUCTAL_NORMAL_UP	69	2	0.00788213	0.304503
AFFAR_YY1_TARGETS_UP	214	3	0.00792909	0.304503
KEGG_LONG_TERM_POTENTIATION	70	2	0.00809757	0.308485
REACTOME_SIGNALLING_BY_NGF	217	3	0.00823116	0.311086
ADDYA_ERYTHROID_DIFFERENTIATION_BY_HEMIN	73	2	0.00875964	0.328452
GRYDER_PAX3FOXO1_ENHANCERS_KO_DOWN	428	4	0.008869	0.329955
CORRE_MULTIPLE_MYELOMA_UP	74	2	0.00898556	0.331699
KYNG_DNA_DAMAGE_UP	226	3	0.00917773	0.336187
BAELDE_DIABETIC_NEPHROPATHY_DN	434	4	0.00929562	0.337906
SWEET_LUNG_CANCER_KRAS_DN	435	4	0.009368	0.337958
DUTERTRE_ESTRADIOL_RESPONSE_6HR_UP	229	3	0.00950681	0.340387
MITSIADES_RESPONSE_TO_APLIDIN_UP	439	4	0.00966119	0.343333
DOANE_RESPONSE_TO_ANDROGEN_DN	241	3	0.0108917	0.347555
GAL_LEUKEMIC_STEM_CELL_DN	244	3	0.0112551	0.347555
RHEIN_ALL_GLUCOCORTICOID_THERAPY_UP	78	2	0.00991505	0.347555
MULLIGHAN_MLL_SIGNATURE_1_DN	242	3	0.0110121	0.347555
DELYS_THYROID_CANCER_UP	443	4	0.00996031	0.347555
GRAESSMANN_RESPONSE_TO_MC_AND_SERUM_DEPRIVATION_DN	84	2	0.0113857	0.347555
GAUSSMANN_MLL_AF4_FUSION_TARGETS_G_UP	238	3	0.0105351	0.347555
WONG_ENDMETRIUM_CANCER_DN	82	2	0.0108854	0.347555
LEE_TARGETS_OF_PTCH1_AND_SUFU_DN	83	2	0.0111343	0.347555
RUAN_RESPONSE_TO_TNF_DN	84	2	0.0113857	0.347555
MCLACHLAN_DENTAL_CARIES_DN	82	2	0.0108854	0.347555
GAVIN_FOXP3_TARGETS_CLUSTER_P2	79	2	0.0101538	0.347555
ZHENG_FOXP3_TARGETS_DN	5	1	0.0111556	0.347555
KYNG_DNA_DAMAGE_BY_GAMMA_RADIATION	81	2	0.010639	0.347555
HELLER_HDAC_TARGETS_SILENCED_BY_METHYLATION_UP	461	4	0.0113807	0.347555
HINATA_NFKB_TARGETS_FIBROBLAST_UP	84	2	0.0113857	0.347555
CHIANG_LIVER_CANCER_SUBCLASS_POLYSOMY7_UP	79	2	0.0101538	0.347555
WOO_LIVER_CANCER_RECURRENCE_DN	80	2	0.0103952	0.347555
SAKAI_CHRONIC_HEPATITIS_VS_LIVER_CANCER_UP	83	2	0.0111343	0.347555
MIKKELSEN_NPC_ICP_WITH_H3K4ME3	445	4	0.0101121	0.347555
PLASARI_TGFB1_TARGETS_10HR_DN	244	3	0.0112551	0.347555
NABA_ECM_REGULATORS	238	3	0.0105351	0.347555
KEGG_PROGESTERONE_MEDIATED_OOCYTE_MATURATION	86	2	0.0118959	0.354053
REACTOME_L1CAM_INTERACTIONS	86	2	0.0118959	0.354053
CREIGHTON_ENDOCRINE_THERAPY_RESISTANCE_3	720	5	0.0116848	0.354053
YAO_TEMPORAL_RESPONSE_TO_PROGESTERONE_CLUSTER_2	86	2	0.0118959	0.354053
REACTOME_EXTRACELLULAR_MATRIX_ORGANIZATION	87	2	0.0121548	0.355099
REACTOME_AXON_GUIDANCE	251	3	0.0121303	0.355099
KAYO_CALORIE_RESTRICTION_MUSCLE_DN	87	2	0.0121548	0.355099
WNT_SIGNALING	89	2	0.0126799	0.361127
REACTOME_METABOLISM_OF_LIPIDS_AND_LIPOPROTEINS	478	4	0.0128366	0.361127
CHOI_ATL_ACUTE_STAGE	6	1	0.0130028	0.361127
MORI_MATURE_B_LYMPHOCYTE_UP	90	2	0.0129461	0.361127
SANA_TNF_SIGNALING_DN	90	2	0.0129461	0.361127
MCLACHLAN_DENTAL_CARIES_UP	254	3	0.0125171	0.361127
MASSARWEH_TAMOXIFEN_RESISTANCE_DN	258	3	0.0130437	0.361127
GERHOLD_RESPONSE_TO_TZD_UP	6	1	0.0130028	0.361127
PLASARI_TGFB1_TARGETS_1HR_DN	6	1	0.0130028	0.361127
BONCI_TARGETS_OF_MIR15A_AND_MIR16_1	91	2	0.0132147	0.363748
RODWELL_AGING_KIDNEY_UP	487	4	0.0136534	0.373663
MEISSNER_NPC_HCP_WITH_H3K4ME2	491	4	0.0140268	0.381689
SMID_BREAST_CANCER_RELAPSE_IN_BONE_UP	97	2	0.0148771	0.398003
LABBE_WNT3A_TARGETS_DN	97	2	0.0148771	0.398003
MARSHALL_VIRAL_INFECTION_RESPONSE_UP	7	1	0.0148467	0.398003
TAKAO_RESPONSE_TO_UVB_RADIATION_DN	98	2	0.0151625	0.403372
OSWALD_HEMATOPOIETIC_STEM_CELL_IN_COLLAGEN_GEL_DN	275	3	0.0154218	0.407993
ENK_UV_RESPONSE_EPIDERMIS_DN	508	4	0.0156861	0.411843
GAVIN_FOXP3_TARGETS_CLUSTER_P4	100	2	0.0157403	0.411843
ONKEN_UVEAL_MELANOMA_UP	783	5	0.0162105	0.415784
MULLIGHAN_MLL_SIGNATURE_2_DN	281	3	0.0163157	0.415784
KANG_IMMORTALIZED_BY_TERT_DN	102	2	0.0163275	0.415784
BHAT_ESR1_TARGETS_VIA_AKT1_UP	281	3	0.0163157	0.415784
GOBERT_OLIGODENDROCYTE_DIFFERENTIATION_DN	1080	6	0.0161985	0.415784
TONKS_TARGETS_OF_RUNX1_RUNX1T1_FUSION_SUSTAINED_IN_MONOCYTE_DN	8	1	0.0166871	0.420445
GROSS_HYPOXIA_VIA_ELK3_AND_HIF1A_DN	103	2	0.0166246	0.420445
BORCZUK_MALIGNANT_MESOTHELIOMA_DN	104	2	0.016924	0.424168
POOLA_INVASIVE_BREAST_CANCER_UP	288	3	0.0173948	0.433686
WANG_MLL_TARGETS	289	3	0.0175521	0.435329
REACTOME_GPCR_DOWNSTREAM_SIGNALING	805	5	0.0180325	0.444927
LABBE_TARGETS_OF_TGFB1_AND_WNT3A_DN	108	2	0.0181444	0.44538
REACTOME_ENDOSOMAL_VACUOLAR_PATHWAY	9	1	0.0185242	0.450062
SCHMAHL_PDGF_SIGNALING	9	1	0.0185242	0.450062
WALLACE_PROSTATE_CANCER_RACE_UP	299	3	0.0191694	0.463375
REACTOME_SIGNALING_BY_RHO_GTPASES	113	2	0.0197208	0.474294
KEGG_TAURINE_AND_HYPOTAURINE_METABOLISM	10	1	0.0203578	0.480134
KEGG_VASCULAR_SMOOTH_MUSCLE_CONTRACTION	115	2	0.0203669	0.480134
BIOCARTA_BARRESTIN_PATHWAY	10	1	0.0203578	0.480134
REACTOME_ADENYLATE_CYCLASE_ACTIVATING_PATHWAY	10	1	0.0203578	0.480134
MCBRYAN_PUBERTAL_BREAST_5_6WK_UP	116	2	0.0206932	0.483049
ACEVEDO_FGFR1_TARGETS_IN_PROSTATE_CANCER_MODEL_DN	308	3	0.0206934	0.483049
CERVERA_SDHB_TARGETS_1_UP	118	2	0.0213525	0.496003
REACTOME_REGULATION_OF_INSULIN_SECRETION_BY_ACETYLCHOLINE	11	1	0.0221881	0.499845
REACTOME_G_ALPHA_S_SIGNALLING_EVENTS	121	2	0.0223576	0.499845
MYLLYKANGAS_AMPLIFICATION_HOT_SPOT_29	11	1	0.0221881	0.499845
NUYTTEN_NIPP1_TARGETS_DN	848	5	0.0219754	0.499845
AMIT_EGF_RESPONSE_20_HELA	11	1	0.0221881	0.499845
IWANAGA_CARCINOGENESIS_BY_KRAS_DN	120	2	0.0220204	0.499845
AZARE_NEOPLASTIC_TRANSFORMATION_BY_STAT3_UP	121	2	0.0223576	0.499845
EPPERT_HSC_R	121	2	0.0223576	0.499845
BIOCARTA_CFTR_PATHWAY	12	1	0.024015	0.521127
BIOCARTA_PLCE_PATHWAY	12	1	0.024015	0.521127
BIOCARTA_BARR_MAPK_PATHWAY	12	1	0.024015	0.521127
REACTOME_THE_NLRP3_INFLAMMASOME	12	1	0.024015	0.521127
MIKKELSEN_IPS_ICP_WITH_H3K4ME3_AND_H327ME3	126	2	0.0240756	0.521127
GUTIERREZ_CHRONIC_LYMPHOCYTIC_LEUKEMIA_UP	12	1	0.024015	0.521127
DUTERTRE_ESTRADIOL_RESPONSE_24HR_UP	324	3	0.023563	0.521127
REACTOME_APOPTOSIS_INDUCED_DNA_FRAGMENTATION	13	1	0.0258385	0.54204
REACTOME_ADENYLATE_CYCLASE_INHIBITORY_PATHWAY	13	1	0.0258385	0.54204
REACTOME_HORMONE_SENSITIVE_LIPASE_HSL_MEDIATED_TRIACYLGLYCEROL_HYDROLYSIS	13	1	0.0258385	0.54204
LU_TUMOR_VASCULATURE_DN	13	1	0.0258385	0.54204
EHRLICH_ICF_SYNDROM_UP	13	1	0.0258385	0.54204
TSAI_DNAJB4_TARGETS_UP	13	1	0.0258385	0.54204
GERHOLD_RESPONSE_TO_TZD_DN	13	1	0.0258385	0.54204
MULLIGHAN_NPM1_SIGNATURE_3_UP	341	3	0.0268369	0.557629
MARTINEZ_RB1_AND_TP53_TARGETS_UP	601	4	0.0269268	0.557629
PANGAS_TUMOR_SUPPRESSION_BY_SMAD1_AND_SMAD5_UP	134	2	0.0269329	0.557629
MARTINEZ_TP53_TARGETS_UP	602	4	0.0270682	0.558003
REACTOME_PROLACTIN_RECEPTOR_SIGNALING	14	1	0.0276587	0.558096
REACTOME_TRAFFICKING_AND_PROCESSING_OF_ENDOSOMAL_TLR	14	1	0.0276587	0.558096
TOMLINS_METASTASIS_UP	14	1	0.0276587	0.558096
TSENG_IRS1_TARGETS_DN	135	2	0.0272993	0.558096
HOLLERN_MICROACINAR_BREAST_TUMOR_DN	14	1	0.0276587	0.558096
KEGG_INSULIN_SIGNALING_PATHWAY	137	2	0.0280381	0.560998
MIKKELSEN_ES_ICP_WITH_H3K4ME3_AND_H3K27ME3	137	2	0.0280381	0.560998
BIOCARTA_BARRESTIN_SRC_PATHWAY	15	1	0.0294755	0.568268
BIOCARTA_LONGEVITY_PATHWAY	15	1	0.0294755	0.568268
PID_LPA4_PATHWAY	15	1	0.0294755	0.568268
REACTOME_OTHER_SEMAPHORIN_INTERACTIONS	15	1	0.0294755	0.568268
MULLIGHAN_NPM1_MUTATED_SIGNATURE_2_UP	139	2	0.0287849	0.568268
TSUNODA_CISPLATIN_RESISTANCE_UP	15	1	0.0294755	0.568268
SU_KIDNEY	15	1	0.0294755	0.568268
ZHAN_V1_LATE_DIFFERENTIATION_GENES_DN	15	1	0.0294755	0.568268
YAO_TEMPORAL_RESPONSE_TO_PROGESTERONE_CLUSTER_3	15	1	0.0294755	0.568268
REACTOME_SIGNALING_BY_GPCR	920	5	0.0297628	0.571494
GRUETZMANN_PANCREATIC_CANCER_UP	358	3	0.030342	0.580275
ST_G_ALPHA_S_PATHWAY	16	1	0.0312889	0.584305
REACTOME_SYNTHESIS_SECRETION_AND_DEACYLATION_OF_GHRELIN	16	1	0.0312889	0.584305
REACTOME_CHYLOMICRON_MEDIATED_LIPID_TRANSPORT	16	1	0.0312889	0.584305
HAHTOLA_MYCOSIS_FUNGOIDES_DN	16	1	0.0312889	0.584305
CAIRO_HEPATOBLASTOMA_POOR_SURVIVAL	16	1	0.0312889	0.584305
HOLLERN_PAPILLARY_BREAST_TUMOR	16	1	0.0312889	0.584305
RASHI_RESPONSE_TO_IONIZING_RADIATION_5	147	2	0.0318509	0.592476
REACTOME_RAP1_SIGNALLING	17	1	0.033099	0.594782
REACTOME_INFLAMMASOMES	17	1	0.033099	0.594782
RODRIGUES_NTN1_TARGETS_UP	17	1	0.033099	0.594782
RUAN_RESPONSE_TO_TNF_TROGLITAZONE_UP	17	1	0.033099	0.594782
KYNG_RESPONSE_TO_H2O2_VIA_ERCC6	17	1	0.033099	0.594782
LI_ADIPOGENESIS_BY_ACTIVATED_PPARG	17	1	0.033099	0.594782
LEIN_LOCALIZED_TO_DISTAL_AND_PROXIMAL_DENDRITES	17	1	0.033099	0.594782
LOPEZ_EPITHELIOID_MESOTHELIOMA	17	1	0.033099	0.594782
KASLER_HDAC7_TARGETS_1_DN	17	1	0.033099	0.594782
KEGG_WNT_SIGNALING_PATHWAY	151	2	0.0334301	0.598475
PID_BETA_CATENIN_DEG_PATHWAY	18	1	0.0349057	0.60225
REACTOME_ABCA_TRANSPORTERS_IN_LIPID_HOMEOSTASIS	18	1	0.0349057	0.60225
REACTOME_PKA_MEDIATED_PHOSPHORYLATION_OF_CREB	18	1	0.0349057	0.60225
REACTOME_GAP_JUNCTION_ASSEMBLY	18	1	0.0349057	0.60225
KOBAYASHI_EGFR_SIGNALING_6HR_DN	18	1	0.0349057	0.60225
WILCOX_RESPONSE_TO_PROGESTERONE_UP	152	2	0.0338297	0.60225
NADERI_BREAST_CANCER_PROGNOSIS_DN	18	1	0.0349057	0.60225
CARDOSO_RESPONSE_TO_GAMMA_RADIATION_AND_3AB	18	1	0.0349057	0.60225
NIELSEN_SCHWANNOMA_DN	18	1	0.0349057	0.60225
STAMBOLSKY_BOUND_BY_MUTATED_TP53	18	1	0.0349057	0.60225
MULLIGHAN_MLL_SIGNATURE_1_UP	380	3	0.035219	0.605462
KEGG_PURINE_METABOLISM	159	2	0.0366785	0.60909
REACTOME_CGMP_EFFECTS	19	1	0.0367091	0.60909
HAHTOLA_MYCOSIS_FUNGOIDES_UP	19	1	0.0367091	0.60909
TERAMOTO_OPN_TARGETS_CLUSTER_7	19	1	0.0367091	0.60909
NELSON_RESPONSE_TO_ANDROGEN_DN	19	1	0.0367091	0.60909
ASTON_MAJOR_DEPRESSIVE_DISORDER_DN	160	2	0.0370928	0.60909
PARK_HSC_VS_MULTIPOTENT_PROGENITORS_UP	19	1	0.0367091	0.60909
BROWNE_HCMV_INFECTION_6HR_DN	160	2	0.0370928	0.60909
GAVIN_FOXP3_TARGETS_CLUSTER_P3	160	2	0.0370928	0.60909
MARSON_FOXP3_CORE_DIRECT_TARGETS	19	1	0.0367091	0.60909
YOSHIMURA_MAPK8_TARGETS_UP	1305	6	0.0362167	0.60909
SYED_ESTRADIOL_RESPONSE	19	1	0.0367091	0.60909
SERVITJA_LIVER_HNF1A_TARGETS_DN	157	2	0.0358553	0.60909
PID_WNT_CANONICAL_PATHWAY	20	1	0.0385092	0.609238
WEST_ADRENOCORTICAL_TUMOR_MARKERS_DN	20	1	0.0385092	0.609238
KORKOLA_YOLK_SAC_TUMOR_UP	20	1	0.0385092	0.609238
LANDIS_ERBB2_BREAST_PRENEOPLASTIC_UP	20	1	0.0385092	0.609238
LINDGREN_BLADDER_CANCER_CLUSTER_2B	392	3	0.0380401	0.609238
FARMER_BREAST_CANCER_CLUSTER_7	20	1	0.0385092	0.609238
NIELSEN_GIST_AND_SYNOVIAL_SARCOMA_UP	20	1	0.0385092	0.609238
CROONQUIST_IL6_DEPRIVATION_UP	20	1	0.0385092	0.609238
SETLUR_PROSTATE_CANCER_TMPRSS2_ERG_FUSION_DN	20	1	0.0385092	0.609238
NIELSEN_GIST_VS_SYNOVIAL_SARCOMA_DN	20	1	0.0385092	0.609238
DURAND_STROMA_NS_UP	162	2	0.0379269	0.609238
MARTORIATI_MDM4_TARGETS_NEUROEPITHELIUM_DN	164	2	0.0387681	0.611304
REACTOME_DEVELOPMENTAL_BIOLOGY	396	3	0.0390054	0.6119
PASQUALUCCI_LYMPHOMA_BY_GC_STAGE_DN	165	2	0.0391914	0.6119
BROWN_MYELOID_CELL_DEVELOPMENT_UP	165	2	0.0391914	0.6119
BIOCARTA_TFF_PATHWAY	21	1	0.0403059	0.613217
PID_P38_MK2_PATHWAY	21	1	0.0403059	0.613217
SPIELMAN_LYMPHOBLAST_EUROPEAN_VS_ASIAN_2FC_DN	21	1	0.0403059	0.613217
KANNAN_TP53_TARGETS_DN	21	1	0.0403059	0.613217
SARTIPY_NORMAL_AT_INSULIN_RESISTANCE_DN	21	1	0.0403059	0.613217
STEGER_ADIPOGENESIS_UP	21	1	0.0403059	0.613217
FEVR_CTNNB1_TARGETS_UP	682	4	0.0398466	0.613217
MINGUEZ_LIVER_CANCER_VASCULAR_INVASION_DN	21	1	0.0403059	0.613217
BIOCARTA_AKT_PATHWAY	22	1	0.0420994	0.618757
SENGUPTA_NASOPHARYNGEAL_CARCINOMA_WITH_LMP1_UP	408	3	0.0419762	0.618757
GAUSSMANN_MLL_AF4_FUSION_TARGETS_E_DN	22	1	0.0420994	0.618757
SCIAN_CELL_CYCLE_TARGETS_OF_TP53_AND_TP73_DN	22	1	0.0420994	0.618757
NIKOLSKY_BREAST_CANCER_15Q26_AMPLICON	22	1	0.0420994	0.618757
NIKOLSKY_BREAST_CANCER_19Q13.1_AMPLICON	22	1	0.0420994	0.618757
WELCH_GATA1_TARGETS	22	1	0.0420994	0.618757
MAGRANGEAS_MULTIPLE_MYELOMA_IGG_VS_IGA_UP	22	1	0.0420994	0.618757
BRACHAT_RESPONSE_TO_CISPLATIN	22	1	0.0420994	0.618757
PARK_TRETINOIN_RESPONSE_AND_RARA_PLZF_FUSION	22	1	0.0420994	0.618757
CHIANG_LIVER_CANCER_SUBCLASS_CTNNB1_DN	170	2	0.0413342	0.618757
BIOCARTA_IGF1R_PATHWAY	23	1	0.0438895	0.633339
REACTOME_GLUTATHIONE_CONJUGATION	23	1	0.0438895	0.633339
ZIRN_TRETINOIN_RESPONSE_WT1_UP	23	1	0.0438895	0.633339
MARKS_HDAC_TARGETS_UP	23	1	0.0438895	0.633339
HERNANDEZ_ABERRANT_MITOSIS_BY_DOCETACEL_4NM_UP	23	1	0.0438895	0.633339
SEKI_INFLAMMATORY_RESPONSE_LPS_DN	23	1	0.0438895	0.633339
MULLIGHAN_MLL_SIGNATURE_2_UP	418	3	0.0445366	0.638805
VERHAAK_GLIOBLASTOMA_PRONEURAL	177	2	0.0444066	0.638805
KEGG_CALCIUM_SIGNALING_PATHWAY	178	2	0.0448523	0.639481
BROWNE_HCMV_INFECTION_18HR_UP	178	2	0.0448523	0.639481
BIOCARTA_CSK_PATHWAY	24	1	0.0456763	0.639792
BIOCARTA_EIF4_PATHWAY	24	1	0.0456763	0.639792
REACTOME_GROWTH_HORMONE_RECEPTOR_SIGNALING	24	1	0.0456763	0.639792
REACTOME_G_ALPHA_Q_SIGNALLING_EVENTS	184	2	0.0475612	0.639792
REACTOME_EFFECTS_OF_PIP2_HYDROLYSIS	25	1	0.0474598	0.639792
REACTOME_NITRIC_OXIDE_STIMULATES_GUANYLATE_CYCLASE	25	1	0.0474598	0.639792
THUM_SYSTOLIC_HEART_FAILURE_UP	423	3	0.0458455	0.639792
GARGALOVIC_RESPONSE_TO_OXIDIZED_PHOSPHOLIPIDS_RED_DN	25	1	0.0474598	0.639792
TAKEDA_TARGETS_OF_NUP98_HOXA9_FUSION_3D_UP	182	2	0.0466517	0.639792
ODONNELL_METASTASIS_DN	24	1	0.0456763	0.639792
OZEN_MIR125B1_TARGETS	25	1	0.0474598	0.639792
NUYTTEN_EZH2_TARGETS_UP	1037	5	0.0457725	0.639792
WU_CELL_MIGRATION	184	2	0.0475612	0.639792
COLLER_MYC_TARGETS_UP	25	1	0.0474598	0.639792
LIAN_NEUTROPHIL_GRANULE_CONSTITUENTS	25	1	0.0474598	0.639792
RUAN_RESPONSE_TO_TROGLITAZONE_UP	25	1	0.0474598	0.639792
CUI_TCF21_TARGETS_2_UP	428	3	0.0471735	0.639792
JISON_SICKLE_CELL_DISEASE_DN	181	2	0.0461993	0.639792
YAGI_AML_WITH_INV_16_TRANSLOCATION	422	3	0.0455822	0.639792
BYSTRYKH_HEMATOPOIESIS_STEM_CELL_SCP2_QTL_TRANS	25	1	0.0474598	0.639792
LEE_LIVER_CANCER_SURVIVAL_UP	185	2	0.0480184	0.644123
GRYDER_PAX3FOXO1_TOP_ENHANCERS	432	3	0.0482495	0.645405
KEGG_SELENOAMINO_ACID_METABOLISM	26	1	0.04924	0.645953
KEGG_GLYCOSAMINOGLYCAN_BIOSYNTHESIS_HEPARAN_SULFATE	26	1	0.04924	0.645953
BIOCARTA_BAD_PATHWAY	26	1	0.04924	0.645953
NEWMAN_ERCC6_TARGETS_UP	26	1	0.04924	0.645953
BRACHAT_RESPONSE_TO_METHOTREXATE_UP	26	1	0.04924	0.645953
HAHTOLA_CTCL_CUTANEOUS	26	1	0.04924	0.645953
STAMBOLSKY_RESPONSE_TO_VITAMIN_D3_DN	26	1	0.04924	0.645953
BIOCARTA_EDG1_PATHWAY	27	1	0.051017	0.654832
BIOCARTA_CREB_PATHWAY	27	1	0.051017	0.654832
REACTOME_INTEGRIN_ALPHAIIB_BETA3_SIGNALING	27	1	0.051017	0.654832
REACTOME_GAP_JUNCTION_TRAFFICKING	27	1	0.051017	0.654832
YE_METASTATIC_LIVER_CANCER	27	1	0.051017	0.654832
RIGGI_EWING_SARCOMA_PROGENITOR_DN	191	2	0.0507953	0.654832
HAN_SATB1_TARGETS_DN	442	3	0.0509921	0.654832
BOYAULT_LIVER_CANCER_SUBCLASS_G5_DN	27	1	0.051017	0.654832
BIOCARTA_GH_PATHWAY	28	1	0.0527906	0.659149
PID_WNT_SIGNALING_PATHWAY	28	1	0.0527906	0.659149
REACTOME_LIPOPROTEIN_METABOLISM	28	1	0.0527906	0.659149
DACOSTA_UV_RESPONSE_VIA_ERCC3_XPCS_UP	28	1	0.0527906	0.659149
MOHANKUMAR_HOXA1_TARGETS_DN	193	2	0.0517336	0.659149
WILLIAMS_ESR2_TARGETS_UP	28	1	0.0527906	0.659149
STARK_PREFRONTAL_CORTEX_22Q11_DELETION_UP	195	2	0.0526782	0.659149
CHUANG_OXIDATIVE_STRESS_RESPONSE_UP	28	1	0.0527906	0.659149
BRACHAT_RESPONSE_TO_CAMPTOTHECIN_UP	28	1	0.0527906	0.659149
ZHENG_FOXP3_TARGETS_IN_THYMUS_UP	196	2	0.0531527	0.659149
KONDO_PROSTATE_CANCER_WITH_H3K27ME3	196	2	0.0531527	0.659149
SHEDDEN_LUNG_CANCER_GOOD_SURVIVAL_A4	196	2	0.0531527	0.659149
WANG_ADIPOGENIC_GENES_REPRESSED_BY_SIRT1	28	1	0.0527906	0.659149
REACTOME_STEROID_HORMONES	29	1	0.054561	0.666505
REACTOME_PKB_MEDIATED_EVENTS	29	1	0.054561	0.666505
WAMUNYOKOLI_OVARIAN_CANCER_LMP_DN	199	2	0.0545857	0.666505
MA_PITUITARY_FETAL_VS_ADULT_UP	29	1	0.054561	0.666505
MATZUK_CENTRAL_FOR_FEMALE_FERTILITY	29	1	0.054561	0.666505
VALK_AML_CLUSTER_2	29	1	0.054561	0.666505
SHEPARD_BMYB_MORPHOLINO_DN	200	2	0.0550663	0.670654
REACTOME_CA_DEPENDENT_EVENTS	30	1	0.0563281	0.675653
CHARAFE_BREAST_CANCER_LUMINAL_VS_MESENCHYMAL_DN	460	3	0.0561162	0.675653
LI_WILMS_TUMOR_VS_FETAL_KIDNEY_2_UP	30	1	0.0563281	0.675653
LIU_BREAST_CANCER	30	1	0.0563281	0.675653
PARK_TRETINOIN_RESPONSE_AND_PML_RARA_FUSION	30	1	0.0563281	0.675653
PLASARI_TGFB1_SIGNALING_VIA_NFIC_10HR_DN	30	1	0.0563281	0.675653
PENG_RAPAMYCIN_RESPONSE_UP	203	2	0.0565174	0.67622
DELACROIX_RAR_BOUND_ES	462	3	0.0567002	0.676708
BIOCARTA_MYOSIN_PATHWAY	31	1	0.0580919	0.681364
REACTOME_GASTRIN_CREB_SIGNALLING_PATHWAY_VIA_PKC_AND_MAPK	205	2	0.0574922	0.681364
REACTOME_HS_GAG_BIOSYNTHESIS	31	1	0.0580919	0.681364
REACTOME_HEMOSTASIS	466	3	0.057877	0.681364
DORSEY_GAB2_TARGETS	31	1	0.0580919	0.681364
VALK_AML_CLUSTER_15	31	1	0.0580919	0.681364
ZWANG_TRANSIENTLY_UP_BY_1ST_EGF_PULSE_ONLY	1839	7	0.0573175	0.681364
MANALO_HYPOXIA_UP	207	2	0.0584728	0.68247
CAIRO_HEPATOBLASTOMA_UP	207	2	0.0584728	0.68247
REACTOME_PLATELET_ACTIVATION_SIGNALING_AND_AGGREGATION	208	2	0.0589654	0.686535
REACTOME_DAG_AND_IP3_SIGNALING	32	1	0.0598525	0.688448
DIRMEIER_LMP1_RESPONSE_LATE_DN	32	1	0.0598525	0.688448
CHANG_CORE_SERUM_RESPONSE_DN	209	2	0.0594593	0.688448
FARDIN_HYPOXIA_11	32	1	0.0598525	0.688448
HOLLERN_MICROACINAR_BREAST_TUMOR_UP	32	1	0.0598525	0.688448
BIOCARTA_NO1_PATHWAY	33	1	0.0616098	0.703563
REACTOME_POST_NMDA_RECEPTOR_ACTIVATION_EVENTS	33	1	0.0616098	0.703563
WIERENGA_STAT5A_TARGETS_DN	213	2	0.0614496	0.703563
KEGG_REGULATION_OF_ACTIN_CYTOSKELETON	216	2	0.0629572	0.713331
BIOCARTA_MPR_PATHWAY	34	1	0.0633639	0.713331
REACTOME_ABC_FAMILY_PROTEINS_MEDIATED_TRANSPORT	34	1	0.0633639	0.713331
REACTOME_GLUCAGON_SIGNALING_IN_METABOLIC_REGULATION	34	1	0.0633639	0.713331
BOQUEST_STEM_CELL_DN	216	2	0.0629572	0.713331
SCHOEN_NFKB_SIGNALING	34	1	0.0633639	0.713331
KEGG_PRION_DISEASES	35	1	0.0651147	0.726174
REACTOME_METABOLISM_OF_STEROID_HORMONES_AND_VITAMINS_A_AND_D	35	1	0.0651147	0.726174
GAUSSMANN_MLL_AF4_FUSION_TARGETS_G_DN	35	1	0.0651147	0.726174
RODRIGUES_NTN1_AND_DCC_TARGETS	35	1	0.0651147	0.726174
REACTOME_PLATELET_AGGREGATION_PLUG_FORMATION	36	1	0.0668623	0.726937
VANHARANTA_UTERINE_FIBROID_WITH_7Q_DELETION_DN	36	1	0.0668623	0.726937
HERNANDEZ_MITOTIC_ARREST_BY_DOCETAXEL_1_UP	36	1	0.0668623	0.726937
DACOSTA_ERCC3_ALLELE_XPCS_VS_TTD_DN	36	1	0.0668623	0.726937
BUYTAERT_PHOTODYNAMIC_THERAPY_STRESS_UP	811	4	0.0665973	0.726937
ZHANG_RESPONSE_TO_IKK_INHIBITOR_AND_TNF_UP	223	2	0.0665233	0.726937
HOUSTIS_ROS	36	1	0.0668623	0.726937
RODWELL_AGING_KIDNEY_NO_BLOOD_UP	222	2	0.0660098	0.726937
STEARMAN_TUMOR_FIELD_EFFECT_UP	36	1	0.0668623	0.726937
MARZEC_IL2_SIGNALING_DN	36	1	0.0668623	0.726937
ZWANG_CLASS_3_TRANSIENTLY_INDUCED_BY_EGF	222	2	0.0660098	0.726937
THEILGAARD_NEUTROPHIL_AT_SKIN_WOUND_DN	225	2	0.0675544	0.732789
JAATINEN_HEMATOPOIETIC_STEM_CELL_DN	226	2	0.068072	0.736725
BIOCARTA_GPCR_PATHWAY	37	1	0.0686067	0.737483
REACTOME_ACTIVATION_OF_NMDA_RECEPTOR_UPON_GLUTAMATE_BINDING_AND_POSTSYNAPTIC_EVENTS	37	1	0.0686067	0.737483
VALK_AML_WITH_CEBPA	37	1	0.0686067	0.737483
REACTOME_NUCLEAR_SIGNALING_BY_ERBB4	38	1	0.0703478	0.744436
REACTOME_AMINE_LIGAND_BINDING_RECEPTORS	38	1	0.0703478	0.744436
REACTOME_GABA_B_RECEPTOR_ACTIVATION	38	1	0.0703478	0.744436
CERVERA_SDHB_TARGETS_1_DN	38	1	0.0703478	0.744436
VARELA_ZMPSTE24_TARGETS_DN	38	1	0.0703478	0.744436
KEEN_RESPONSE_TO_ROSIGLITAZONE_UP	38	1	0.0703478	0.744436
PIONTEK_PKD1_TARGETS_UP	38	1	0.0703478	0.744436
DELYS_THYROID_CANCER_DN	232	2	0.071205	0.751837
BURTON_ADIPOGENESIS_PEAK_AT_8HR	39	1	0.0720858	0.754445
HAN_JNK_SINGALING_DN	39	1	0.0720858	0.754445
SMID_BREAST_CANCER_RELAPSE_IN_BRAIN_UP	39	1	0.0720858	0.754445
BROWNE_HCMV_INFECTION_2HR_UP	39	1	0.0720858	0.754445
GRAESSMANN_APOPTOSIS_BY_SERUM_DEPRIVATION_DN	234	2	0.0722597	0.754607
JIANG_AGING_HYPOTHALAMUS_DN	40	1	0.0738205	0.761465
VARELA_ZMPSTE24_TARGETS_UP	40	1	0.0738205	0.761465
ICHIBA_GRAFT_VERSUS_HOST_DISEASE_D7_DN	40	1	0.0738205	0.761465
HOSHIDA_LIVER_CANCER_SUBCLASS_S1	237	2	0.0738513	0.761465
CHANGOLKAR_H2AFY_TARGETS_DN	40	1	0.0738205	0.761465
RAO_BOUND_BY_SALL4_ISOFORM_B	517	3	0.0738759	0.761465
KORKOLA_EMBRYONAL_CARCINOMA_UP	41	1	0.075552	0.772057
UDAYAKUMAR_MED1_TARGETS_DN	240	2	0.0754542	0.772057
MALONEY_RESPONSE_TO_17AAG_UP	41	1	0.075552	0.772057
CROONQUIST_NRAS_VS_STROMAL_STIMULATION_UP	41	1	0.075552	0.772057
LUI_THYROID_CANCER_CLUSTER_2	42	1	0.0772803	0.782993
HSIAO_LIVER_SPECIFIC_GENES	244	2	0.0776087	0.782993
CHEN_LVAD_SUPPORT_OF_FAILING_HEART_DN	42	1	0.0772803	0.782993
KAYO_AGING_MUSCLE_UP	244	2	0.0776087	0.782993
ZHENG_IL22_SIGNALING_DN	42	1	0.0772803	0.782993
MIKKELSEN_ES_ICP_WITH_H3K27ME3	42	1	0.0772803	0.782993
KEGG_LYSINE_DEGRADATION	44	1	0.0807274	0.786143
KEGG_ABC_TRANSPORTERS	44	1	0.0807274	0.786143
REACTOME_NRAGE_SIGNALS_DEATH_THROUGH_JNK	43	1	0.0790054	0.786143
REACTOME_PLC_BETA_MEDIATED_EVENTS	43	1	0.0790054	0.786143
REACTOME_REGULATION_OF_WATER_BALANCE_BY_RENAL_AQUAPORINS	44	1	0.0807274	0.786143
REACTOME_VOLTAGE_GATED_POTASSIUM_CHANNELS	43	1	0.0790054	0.786143
KORKOLA_SEMINOMA_UP	44	1	0.0807274	0.786143
RODRIGUES_THYROID_CARCINOMA_ANAPLASTIC_DN	537	3	0.0806349	0.786143
LUI_THYROID_CANCER_PAX8_PPARG_UP	44	1	0.0807274	0.786143
ROVERSI_GLIOMA_LOH_REGIONS	44	1	0.0807274	0.786143
WANG_TARGETS_OF_MLL_CBP_FUSION_UP	44	1	0.0807274	0.786143
VERHAAK_AML_WITH_NPM1_MUTATED_DN	246	2	0.0786933	0.786143
KAAB_HEART_ATRIUM_VS_VENTRICLE_UP	249	2	0.080329	0.786143
MEDINA_SMARCA4_TARGETS	44	1	0.0807274	0.786143
KONDO_EZH2_TARGETS	245	2	0.0781504	0.786143
OHGUCHI_LIVER_HNF4A_TARGETS_UP	44	1	0.0807274	0.786143
NABA_COLLAGENS	44	1	0.0807274	0.786143
PID_HNF3B_PATHWAY	45	1	0.0824461	0.786791
RASHI_RESPONSE_TO_IONIZING_RADIATION_1	45	1	0.0824461	0.786791
LIAO_METASTASIS	539	3	0.0813252	0.786791
SHIPP_DLBCL_VS_FOLLICULAR_LYMPHOMA_DN	45	1	0.0824461	0.786791
ZHAN_MULTIPLE_MYELOMA_CD1_UP	45	1	0.0824461	0.786791
ZHAN_V2_LATE_DIFFERENTIATION_GENES	45	1	0.0824461	0.786791
MARSON_BOUND_BY_FOXP3_UNSTIMULATED	1229	5	0.0814291	0.786791
HUANG_FOXA2_TARGETS_UP	45	1	0.0824461	0.786791
KOBAYASHI_EGFR_SIGNALING_24HR_DN	251	2	0.0814254	0.786791
ZHAN_MULTIPLE_MYELOMA_CD1_DN	45	1	0.0824461	0.786791
BIOCARTA_KERATINOCYTE_PATHWAY	46	1	0.0841617	0.790489
PID_RHOA_REG_PATHWAY	46	1	0.0841617	0.790489
PID_PS1_PATHWAY	46	1	0.0841617	0.790489
REACTOME_NUCLEOTIDE_BINDING_DOMAIN_LEUCINE_RICH_REPEAT_CONTAINING_RECEPTOR_NLR_SIGNALING_PATHWAYS	46	1	0.0841617	0.790489
NAKAJIMA_MAST_CELL	46	1	0.0841617	0.790489
KRASNOSELSKAYA_ILF3_TARGETS_DN	46	1	0.0841617	0.790489
WINNEPENNINCKX_MELANOMA_METASTASIS_DN	46	1	0.0841617	0.790489
KYNG_RESPONSE_TO_H2O2_VIA_ERCC6_DN	46	1	0.0841617	0.790489
LEE_BMP2_TARGETS_DN	882	4	0.084485	0.791963
GRAESSMANN_APOPTOSIS_BY_SERUM_DEPRIVATION_UP	552	3	0.0858751	0.794053
SILIGAN_BOUND_BY_EWS_FLT1_FUSION	47	1	0.0858741	0.794053
KHETCHOUMIAN_TRIM24_TARGETS_UP	47	1	0.0858741	0.794053
JIANG_AGING_HYPOTHALAMUS_UP	47	1	0.0858741	0.794053
NAKAMURA_METASTASIS	47	1	0.0858741	0.794053
QI_PLASMACYTOMA_UP	259	2	0.0858573	0.794053
MELLMAN_TUT1_TARGETS_DN	47	1	0.0858741	0.794053
SENESE_HDAC1_TARGETS_DN	260	2	0.0864164	0.797509
PID_HES_HEY_PATHWAY	48	1	0.0875834	0.798988
RICKMAN_HEAD_AND_NECK_CANCER_B	48	1	0.0875834	0.798988
ZHAN_MULTIPLE_MYELOMA_MS_UP	48	1	0.0875834	0.798988
MCCLUNG_DELTA_FOSB_TARGETS_2WK	48	1	0.0875834	0.798988
LU_AGING_BRAIN_UP	262	2	0.0875378	0.798988
DELACROIX_RAR_TARGETS_UP	48	1	0.0875834	0.798988
YAUCH_HEDGEHOG_SIGNALING_PARACRINE_DN	264	2	0.0886637	0.807298
MANTOVANI_VIRAL_GPCR_SIGNALING_DN	49	1	0.0892894	0.809898
ASTON_MAJOR_DEPRESSIVE_DISORDER_UP	49	1	0.0892894	0.809898
FOSTER_KDM1A_TARGETS_UP	266	2	0.089794	0.812926
SMID_BREAST_CANCER_LUMINAL_B_DN	564	3	0.0901698	0.814779
DAUER_STAT3_TARGETS_DN	50	1	0.0909924	0.816018
KENNY_CTNNB1_TARGETS_UP	50	1	0.0909924	0.816018
SATO_SILENCED_BY_DEACETYLATION_IN_PANCREATIC_CANCER	50	1	0.0909924	0.816018
NOUSHMEHR_GBM_SILENCED_BY_METHYLATION	50	1	0.0909924	0.816018
PARENT_MTOR_SIGNALING_UP	567	3	0.0912574	0.816857
KEGG_NEUROACTIVE_LIGAND_RECEPTOR_INTERACTION	272	2	0.0932103	0.820218
REACTOME_HEPARAN_SULFATE_HEPARIN_HS_GAG_METABOLISM	52	1	0.0943888	0.820218
REACTOME_AQUAPORIN_MEDIATED_TRANSPORT	51	1	0.0926921	0.820218
REACTOME_GABA_RECEPTOR_ACTIVATION	52	1	0.0943888	0.820218
SOTIRIOU_BREAST_CANCER_GRADE_1_VS_3_DN	52	1	0.0943888	0.820218
PRAMOONJAGO_SOX4_TARGETS_UP	52	1	0.0943888	0.820218
PRAMOONJAGO_SOX4_TARGETS_DN	51	1	0.0926921	0.820218
PAPASPYRIDONOS_UNSTABLE_ATEROSCLEROTIC_PLAQUE_UP	52	1	0.0943888	0.820218
ROSS_AML_WITH_CBFB_MYH11_FUSION	52	1	0.0943888	0.820218
KENNY_CTNNB1_TARGETS_DN	52	1	0.0943888	0.820218
ZHAN_MULTIPLE_MYELOMA_CD1_AND_CD2_DN	51	1	0.0926921	0.820218
ZHANG_ANTIVIRAL_RESPONSE_TO_RIBAVIRIN_DN	51	1	0.0926921	0.820218
ACEVEDO_LIVER_TUMOR_VS_NORMAL_ADJACENT_TISSUE_DN	274	2	0.0943575	0.820218
CHICAS_RB1_TARGETS_SENESCENT	572	3	0.0930824	0.820218
TORCHIA_TARGETS_OF_EWSR1_FLI1_FUSION_UP	271	2	0.0926383	0.820218
GUILLAUMOND_KLF10_TARGETS_UP	51	1	0.0926921	0.820218
NABA_CORE_MATRISOME	275	2	0.0949327	0.823442
MULLIGHAN_NPM1_MUTATED_SIGNATURE_1_UP	276	2	0.0955088	0.826933
MORI_IMMATURE_B_LYMPHOCYTE_UP	53	1	0.0960823	0.828884
HENDRICKS_SMARCA4_TARGETS_DN	53	1	0.0960823	0.828884
PID_NFAT_3PATHWAY	54	1	0.0977727	0.830367
REACTOME_NEURONAL_SYSTEM	279	2	0.0972434	0.830367
REACTOME_PHOSPHOLIPASE_C_MEDIATED_CASCADE	54	1	0.0977727	0.830367
REACTOME_INNATE_IMMUNE_SYSTEM	279	2	0.0972434	0.830367
REACTOME_APOPTOTIC_EXECUTION_PHASE	54	1	0.0977727	0.830367
TONKS_TARGETS_OF_RUNX1_RUNX1T1_FUSION_MONOCYTE_DN	54	1	0.0977727	0.830367
WANG_SMARCE1_TARGETS_UP	280	2	0.0978236	0.830367
BRUINS_UVC_RESPONSE_VIA_TP53_GROUP_D	280	2	0.0978236	0.830367
OISHI_CHOLANGIOMA_STEM_CELL_LIKE_DN	278	2	0.0966642	0.830367
HELLER_HDAC_TARGETS_SILENCED_BY_METHYLATION_DN	281	2	0.0984048	0.833815
KEGG_STEROID_HORMONE_BIOSYNTHESIS	55	1	0.0994599	0.833852
REACTOME_IMMUNE_SYSTEM	933	4	0.0986483	0.833852
LANDIS_ERBB2_BREAST_PRENEOPLASTIC_DN	55	1	0.0994599	0.833852
YU_MYC_TARGETS_DN	55	1	0.0994599	0.833852
HELLER_SILENCED_BY_METHYLATION_UP	282	2	0.098987	0.833852
WU_SILENCED_BY_METHYLATION_IN_BLADDER_CANCER	55	1	0.0994599	0.833852
MIKKELSEN_MEF_HCP_WITH_H3K27ME3	590	3	0.099777	0.835041
ZHOU_INFLAMMATORY_RESPONSE_FIMA_DN	284	2	0.100154	0.835264
MARTINEZ_RB1_AND_TP53_TARGETS_DN	591	3	0.100155	0.835264
LEE_LIVER_CANCER_MYC_E2F1_UP	56	1	0.101144	0.836194
GALE_APL_WITH_FLT3_MUTATED_UP	56	1	0.101144	0.836194
BROWNE_HCMV_INFECTION_10HR_DN	56	1	0.101144	0.836194
MARTINEZ_TP53_TARGETS_DN	593	3	0.100911	0.836194
GYORFFY_DOXORUBICIN_RESISTANCE	56	1	0.101144	0.836194
PID_TXA2PATHWAY	57	1	0.102825	0.842776
GRABARCZYK_BCL11B_TARGETS_DN	57	1	0.102825	0.842776
AMIT_SERUM_RESPONSE_60_MCF10A	57	1	0.102825	0.842776
AMIT_SERUM_RESPONSE_240_MCF10A	57	1	0.102825	0.842776
YAMASHITA_METHYLATED_IN_PROSTATE_CANCER	57	1	0.102825	0.842776
KEGG_ARACHIDONIC_ACID_METABOLISM	58	1	0.104503	0.846332
MORI_LARGE_PRE_BII_LYMPHOCYTE_DN	58	1	0.104503	0.846332
BERNARD_PPAPDC1B_TARGETS_DN	58	1	0.104503	0.846332
ZHENG_GLIOBLASTOMA_PLASTICITY_DN	58	1	0.104503	0.846332
WUNDER_INFLAMMATORY_RESPONSE_AND_CHOLESTEROL_UP	58	1	0.104503	0.846332
KOHOUTEK_CCNT2_TARGETS	58	1	0.104503	0.846332
LIM_MAMMARY_LUMINAL_PROGENITOR_UP	58	1	0.104503	0.846332
KOYAMA_SEMA3B_TARGETS_UP	292	2	0.104862	0.846362
HELLER_HDAC_TARGETS_DN	292	2	0.104862	0.846362
ZHANG_TLX_TARGETS_60HR_UP	293	2	0.105455	0.849706
PID_ATF2_PATHWAY	59	1	0.106178	0.852645
DAVICIONI_PAX_FOXO1_SIGNATURE_IN_ARMS_UP	59	1	0.106178	0.852645
REACTOME_CELL_DEATH_SIGNALLING_VIA_NRAGE_NRIF_AND_NADE	60	1	0.107849	0.858828
BEGUM_TARGETS_OF_PAX3_FOXO1_FUSION_UP	60	1	0.107849	0.858828
LEE_LIVER_CANCER_CIPROFIBRATE_UP	60	1	0.107849	0.858828
LEE_LIVER_CANCER_DENA_UP	60	1	0.107849	0.858828
CUI_GLUCOSE_DEPRIVATION	60	1	0.107849	0.858828
BROWNE_HCMV_INFECTION_14HR_DN	298	2	0.108432	0.862027
STEARMAN_LUNG_CANCER_EARLY_VS_LATE_DN	61	1	0.109518	0.869209
SAMOLS_TARGETS_OF_KHSV_MIRNAS_DN	62	1	0.111184	0.872251
MCBRYAN_PUBERTAL_TGFB1_TARGETS_DN	62	1	0.111184	0.872251
LEE_LIVER_CANCER_E2F1_UP	62	1	0.111184	0.872251
BILD_SRC_ONCOGENIC_SIGNATURE	62	1	0.111184	0.872251
KYNG_DNA_DAMAGE_BY_UV	62	1	0.111184	0.872251
ISSAEVA_MLL2_TARGETS	62	1	0.111184	0.872251
GRYDER_PAX3FOXO1_ENHANCERS_IN_TADS	975	4	0.111095	0.872251
BILBAN_B_CLL_LPL_UP	63	1	0.112846	0.88094
HADDAD_T_LYMPHOCYTE_AND_NK_PROGENITOR_DN	63	1	0.112846	0.88094
CROMER_TUMORIGENESIS_UP	63	1	0.112846	0.88094
CHANDRAN_METASTASIS_DN	306	2	0.113242	0.882586
CREIGHTON_ENDOCRINE_THERAPY_RESISTANCE_4	307	2	0.113848	0.885853
HAHTOLA_MYCOSIS_FUNGOIDES_CD4_UP	64	1	0.114506	0.88807
ZHANG_GATA6_TARGETS_DN	64	1	0.114506	0.88807
LEE_LIVER_CANCER_ACOX1_DN	65	1	0.116162	0.896536
BOYAULT_LIVER_CANCER_SUBCLASS_G6_UP	65	1	0.116162	0.896536
VILLANUEVA_LIVER_CANCER_KRT19_DN	65	1	0.116162	0.896536
PID_LYSOPHOSPHOLIPID_PATHWAY	66	1	0.117815	0.901986
ZHAN_MULTIPLE_MYELOMA_CD1_VS_CD2_UP	66	1	0.117815	0.901986
BEIER_GLIOMA_STEM_CELL_DN	66	1	0.117815	0.901986
MARSON_FOXP3_TARGETS_UP	66	1	0.117815	0.901986
FONTAINE_PAPILLARY_THYROID_CARCINOMA_UP	66	1	0.117815	0.901986
BUYTAERT_PHOTODYNAMIC_THERAPY_STRESS_DN	637	3	0.118132	0.90296
JAATINEN_HEMATOPOIETIC_STEM_CELL_UP	316	2	0.119332	0.905882
GAJATE_RESPONSE_TO_TRABECTEDIN_UP	67	1	0.119465	0.905882
MCMURRAY_TP53_HRAS_COOPERATION_RESPONSE_DN	67	1	0.119465	0.905882
SETLUR_PROSTATE_CANCER_TMPRSS2_ERG_FUSION_UP	67	1	0.119465	0.905882
PASINI_SUZ12_TARGETS_DN	315	2	0.118719	0.905882
HELLER_HDAC_TARGETS_UP	317	2	0.119945	0.908074
REACTOME_SEMAPHORIN_INTERACTIONS	68	1	0.121112	0.912559
SESTO_RESPONSE_TO_UV_C7	68	1	0.121112	0.912559
DELPUECH_FOXO3_TARGETS_UP	68	1	0.121112	0.912559
TURASHVILI_BREAST_DUCTAL_CARCINOMA_VS_LOBULAR_NORMAL_DN	69	1	0.122757	0.922029
LEIN_NEURON_MARKERS	69	1	0.122757	0.922029
KEGG_METABOLISM_OF_XENOBIOTICS_BY_CYTOCHROME_P450	70	1	0.124398	0.928497
REACTOME_PHASE_II_CONJUGATION	70	1	0.124398	0.928497
LANDIS_BREAST_CANCER_PROGRESSION_DN	70	1	0.124398	0.928497
BENPORATH_PRC2_TARGETS	652	3	0.12424	0.928497
KEGG_MELANOMA	71	1	0.126036	0.931959
REACTOME_PI3K_CASCADE	71	1	0.126036	0.931959
FARMER_BREAST_CANCER_APOCRINE_VS_LUMINAL	326	2	0.125501	0.931959
GEORGANTAS_HSC_MARKERS	71	1	0.126036	0.931959
BROWNE_HCMV_INFECTION_6HR_UP	71	1	0.126036	0.931959
KYNG_RESPONSE_TO_H2O2	71	1	0.126036	0.931959
KEGG_DRUG_METABOLISM_CYTOCHROME_P450	72	1	0.127671	0.942585
FARMER_BREAST_CANCER_APOCRINE_VS_BASAL	330	2	0.127991	0.943485
REACTOME_G_ALPHA1213_SIGNALLING_EVENTS	74	1	0.130932	0.949565
SEITZ_NEOPLASTIC_TRANSFORMATION_BY_8P_DELETION_UP	73	1	0.129303	0.949565
WATTEL_AUTONOMOUS_THYROID_ADENOMA_UP	73	1	0.129303	0.949565
BENPORATH_SUZ12_TARGETS	1038	4	0.131009	0.949565
SHEPARD_BMYB_TARGETS	74	1	0.130932	0.949565
LEE_LIVER_CANCER_DENA_DN	74	1	0.130932	0.949565
URS_ADIPOCYTE_DIFFERENTIATION_UP	74	1	0.130932	0.949565
RAMALHO_STEMNESS_DN	74	1	0.130932	0.949565
JI_RESPONSE_TO_FSH_UP	74	1	0.130932	0.949565
LEIN_OLIGODENDROCYTE_MARKERS	74	1	0.130932	0.949565
VANASSE_BCL2_TARGETS_DN	74	1	0.130932	0.949565
MCCLUNG_COCAIN_REWARD_4WK	75	1	0.132557	0.957874
PHONG_TNF_RESPONSE_NOT_VIA_P38	337	2	0.132375	0.957874
REACTOME_ANTIGEN_PROCESSING_CROSS_PRESENTATION	76	1	0.13418	0.965207
YAO_TEMPORAL_RESPONSE_TO_PROGESTERONE_CLUSTER_0	76	1	0.13418	0.965207
YAO_TEMPORAL_RESPONSE_TO_PROGESTERONE_CLUSTER_9	76	1	0.13418	0.965207
CHEBOTAEV_GR_TARGETS_UP	77	1	0.1358	0.970993
ROSS_AML_WITH_PML_RARA_FUSION	77	1	0.1358	0.970993
HESS_TARGETS_OF_HOXA9_AND_MEIS1_DN	77	1	0.1358	0.970993
TAYLOR_METHYLATED_IN_ACUTE_LYMPHOBLASTIC_LEUKEMIA	77	1	0.1358	0.970993
IVANOVA_HEMATOPOIESIS_STEM_CELL_AND_PROGENITOR	681	3	0.136367	0.973585
PURBEY_TARGETS_OF_CTBP1_NOT_SATB1_UP	344	2	0.136793	0.973708
NABA_SECRETED_FACTORS	344	2	0.136793	0.973708
REACTOME_OPIOID_SIGNALLING	78	1	0.137417	0.975233
REACTOME_PLATELET_HOMEOSTASIS	78	1	0.137417	0.975233
REACTOME_INTEGRIN_CELL_SURFACE_INTERACTIONS	79	1	0.139031	0.98084
LIU_COMMON_CANCER_GENES	79	1	0.139031	0.98084
BENPORATH_EED_TARGETS	1062	4	0.138964	0.98084
MCCLUNG_COCAINE_REWARD_5D	79	1	0.139031	0.98084
MORI_PRE_BI_LYMPHOCYTE_UP	80	1	0.140642	0.98636
LINDVALL_IMMORTALIZED_BY_TERT_DN	80	1	0.140642	0.98636
BASSO_HAIRY_CELL_LEUKEMIA_UP	80	1	0.140642	0.98636
HELLEBREKERS_SILENCED_DURING_TUMOR_ANGIOGENESIS	80	1	0.140642	0.98636
REACTOME_P75_NTR_RECEPTOR_MEDIATED_SIGNALLING	81	1	0.14225	0.991794
SCIBETTA_KDM5B_TARGETS_DN	81	1	0.14225	0.991794
CROMER_METASTASIS_DN	81	1	0.14225	0.991794
COATES_MACROPHAGE_M1_VS_M2_UP	81	1	0.14225	0.991794
KEGG_GLYCOLYSIS_GLUCONEOGENESIS	62	0	1	1
KEGG_CITRATE_CYCLE_TCA_CYCLE	32	0	1	1
KEGG_PENTOSE_PHOSPHATE_PATHWAY	27	0	1	1
KEGG_PENTOSE_AND_GLUCURONATE_INTERCONVERSIONS	28	0	1	1
KEGG_FRUCTOSE_AND_MANNOSE_METABOLISM	34	0	1	1
KEGG_GALACTOSE_METABOLISM	26	0	1	1
KEGG_ASCORBATE_AND_ALDARATE_METABOLISM	25	0	1	1
KEGG_FATTY_ACID_METABOLISM	42	0	1	1
KEGG_STEROID_BIOSYNTHESIS	17	0	1	1
KEGG_PRIMARY_BILE_ACID_BIOSYNTHESIS	16	0	1	1
KEGG_OXIDATIVE_PHOSPHORYLATION	135	0	1	1
KEGG_PYRIMIDINE_METABOLISM	98	0	1	1
KEGG_ALANINE_ASPARTATE_AND_GLUTAMATE_METABOLISM	32	0	1	1
KEGG_GLYCINE_SERINE_AND_THREONINE_METABOLISM	31	0	1	1
KEGG_CYSTEINE_AND_METHIONINE_METABOLISM	34	0	1	1
KEGG_VALINE_LEUCINE_AND_ISOLEUCINE_DEGRADATION	44	0	1	1
KEGG_VALINE_LEUCINE_AND_ISOLEUCINE_BIOSYNTHESIS	11	0	1	1
KEGG_ARGININE_AND_PROLINE_METABOLISM	54	0	1	1
KEGG_HISTIDINE_METABOLISM	29	0	1	1
KEGG_TYROSINE_METABOLISM	42	0	1	1
KEGG_PHENYLALANINE_METABOLISM	18	0	1	1
KEGG_TRYPTOPHAN_METABOLISM	40	0	1	1
KEGG_BETA_ALANINE_METABOLISM	22	0	1	1
KEGG_STARCH_AND_SUCROSE_METABOLISM	52	0	1	1
KEGG_N_GLYCAN_BIOSYNTHESIS	46	0	1	1
KEGG_OTHER_GLYCAN_DEGRADATION	16	0	1	1
KEGG_O_GLYCAN_BIOSYNTHESIS	30	0	1	1
KEGG_AMINO_SUGAR_AND_NUCLEOTIDE_SUGAR_METABOLISM	44	0	1	1
KEGG_GLYCOSAMINOGLYCAN_DEGRADATION	21	0	1	1
KEGG_GLYCOSAMINOGLYCAN_BIOSYNTHESIS_CHONDROITIN_SULFATE	22	0	1	1
KEGG_GLYCOSAMINOGLYCAN_BIOSYNTHESIS_KERATAN_SULFATE	15	0	1	1
KEGG_GLYCEROLIPID_METABOLISM	49	0	1	1
KEGG_INOSITOL_PHOSPHATE_METABOLISM	54	0	1	1
KEGG_GLYCOSYLPHOSPHATIDYLINOSITOL_GPI_ANCHOR_BIOSYNTHESIS	25	0	1	1
KEGG_GLYCEROPHOSPHOLIPID_METABOLISM	77	0	1	1
KEGG_ETHER_LIPID_METABOLISM	33	0	1	1
KEGG_LINOLEIC_ACID_METABOLISM	29	0	1	1
KEGG_ALPHA_LINOLENIC_ACID_METABOLISM	19	0	1	1
KEGG_SPHINGOLIPID_METABOLISM	40	0	1	1
KEGG_GLYCOSPHINGOLIPID_BIOSYNTHESIS_LACTO_AND_NEOLACTO_SERIES	26	0	1	1
KEGG_GLYCOSPHINGOLIPID_BIOSYNTHESIS_GLOBO_SERIES	14	0	1	1
KEGG_GLYCOSPHINGOLIPID_BIOSYNTHESIS_GANGLIO_SERIES	15	0	1	1
KEGG_PYRUVATE_METABOLISM	40	0	1	1
KEGG_GLYOXYLATE_AND_DICARBOXYLATE_METABOLISM	16	0	1	1
KEGG_PROPANOATE_METABOLISM	33	0	1	1
KEGG_BUTANOATE_METABOLISM	34	0	1	1
KEGG_ONE_CARBON_POOL_BY_FOLATE	17	0	1	1
KEGG_RIBOFLAVIN_METABOLISM	16	0	1	1
KEGG_NICOTINATE_AND_NICOTINAMIDE_METABOLISM	24	0	1	1
KEGG_PANTOTHENATE_AND_COA_BIOSYNTHESIS	16	0	1	1
KEGG_FOLATE_BIOSYNTHESIS	11	0	1	1
KEGG_RETINOL_METABOLISM	64	0	1	1
KEGG_PORPHYRIN_AND_CHLOROPHYLL_METABOLISM	41	0	1	1
KEGG_TERPENOID_BACKBONE_BIOSYNTHESIS	15	0	1	1
KEGG_LIMONENE_AND_PINENE_DEGRADATION	10	0	1	1
KEGG_NITROGEN_METABOLISM	23	0	1	1
KEGG_SULFUR_METABOLISM	13	0	1	1
KEGG_AMINOACYL_TRNA_BIOSYNTHESIS	41	0	1	1
KEGG_DRUG_METABOLISM_OTHER_ENZYMES	51	0	1	1
KEGG_BIOSYNTHESIS_OF_UNSATURATED_FATTY_ACIDS	22	0	1	1
KEGG_RIBOSOME	88	0	1	1
KEGG_RNA_DEGRADATION	59	0	1	1
KEGG_RNA_POLYMERASE	29	0	1	1
KEGG_BASAL_TRANSCRIPTION_FACTORS	36	0	1	1
KEGG_DNA_REPLICATION	36	0	1	1
KEGG_SPLICEOSOME	128	0	1	1
KEGG_PROTEASOME	48	0	1	1
KEGG_PROTEIN_EXPORT	24	0	1	1
KEGG_PPAR_SIGNALING_PATHWAY	69	0	1	1
KEGG_BASE_EXCISION_REPAIR	35	0	1	1
KEGG_NUCLEOTIDE_EXCISION_REPAIR	44	0	1	1
KEGG_MISMATCH_REPAIR	23	0	1	1
KEGG_HOMOLOGOUS_RECOMBINATION	28	0	1	1
KEGG_NON_HOMOLOGOUS_END_JOINING	14	0	1	1
KEGG_MAPK_SIGNALING_PATHWAY	267	1	0.394992	1
KEGG_ERBB_SIGNALING_PATHWAY	87	0	1	1
KEGG_CYTOKINE_CYTOKINE_RECEPTOR_INTERACTION	267	1	0.394992	1
KEGG_CHEMOKINE_SIGNALING_PATHWAY	190	1	0.300811	1
KEGG_PHOSPHATIDYLINOSITOL_SIGNALING_SYSTEM	76	0	1	1
KEGG_CELL_CYCLE	128	0	1	1
KEGG_OOCYTE_MEIOSIS	114	1	0.193678	1
KEGG_P53_SIGNALING_PATHWAY	69	0	1	1
KEGG_UBIQUITIN_MEDIATED_PROTEOLYSIS	138	0	1	1
KEGG_SNARE_INTERACTIONS_IN_VESICULAR_TRANSPORT	38	0	1	1
KEGG_REGULATION_OF_AUTOPHAGY	35	0	1	1
KEGG_LYSOSOME	121	1	0.204188	1
KEGG_ENDOCYTOSIS	183	0	1	1
KEGG_PEROXISOME	78	0	1	1
KEGG_MTOR_SIGNALING_PATHWAY	52	0	1	1
KEGG_APOPTOSIS	88	0	1	1
KEGG_CARDIAC_MUSCLE_CONTRACTION	80	0	1	1
KEGG_DORSO_VENTRAL_AXIS_FORMATION	25	0	1	1
KEGG_NOTCH_SIGNALING_PATHWAY	47	0	1	1
KEGG_HEDGEHOG_SIGNALING_PATHWAY	56	0	1	1
KEGG_TGF_BETA_SIGNALING_PATHWAY	86	0	1	1
KEGG_AXON_GUIDANCE	129	1	0.216035	1
KEGG_VEGF_SIGNALING_PATHWAY	76	0	1	1
KEGG_FOCAL_ADHESION	201	0	1	1
KEGG_ECM_RECEPTOR_INTERACTION	84	0	1	1
KEGG_CELL_ADHESION_MOLECULES_CAMS	134	1	0.22335	1
KEGG_ADHERENS_JUNCTION	75	0	1	1
KEGG_TIGHT_JUNCTION	134	1	0.22335	1
KEGG_GAP_JUNCTION	90	1	0.156589	1
KEGG_COMPLEMENT_AND_COAGULATION_CASCADES	69	0	1	1
KEGG_ANTIGEN_PROCESSING_AND_PRESENTATION	89	1	0.155008	1
KEGG_RENIN_ANGIOTENSIN_SYSTEM	17	0	1	1
KEGG_TOLL_LIKE_RECEPTOR_SIGNALING_PATHWAY	102	0	1	1
KEGG_NOD_LIKE_RECEPTOR_SIGNALING_PATHWAY	62	0	1	1
KEGG_RIG_I_LIKE_RECEPTOR_SIGNALING_PATHWAY	71	0	1	1
KEGG_CYTOSOLIC_DNA_SENSING_PATHWAY	56	0	1	1
KEGG_JAK_STAT_SIGNALING_PATHWAY	155	1	0.253344	1
KEGG_HEMATOPOIETIC_CELL_LINEAGE	88	0	1	1
KEGG_NATURAL_KILLER_CELL_MEDIATED_CYTOTOXICITY	137	0	1	1
KEGG_T_CELL_RECEPTOR_SIGNALING_PATHWAY	108	0	1	1
KEGG_B_CELL_RECEPTOR_SIGNALING_PATHWAY	75	0	1	1
KEGG_FC_EPSILON_RI_SIGNALING_PATHWAY	79	0	1	1
KEGG_FC_GAMMA_R_MEDIATED_PHAGOCYTOSIS	97	0	1	1
KEGG_LEUKOCYTE_TRANSENDOTHELIAL_MIGRATION	118	1	0.1997	1
KEGG_INTESTINAL_IMMUNE_NETWORK_FOR_IGA_PRODUCTION	48	0	1	1
KEGG_CIRCADIAN_RHYTHM_MAMMAL	13	0	1	1
KEGG_NEUROTROPHIN_SIGNALING_PATHWAY	126	0	1	1
KEGG_LONG_TERM_DEPRESSION	70	0	1	1
KEGG_OLFACTORY_TRANSDUCTION	389	0	1	1
KEGG_TASTE_TRANSDUCTION	52	0	1	1
KEGG_GNRH_SIGNALING_PATHWAY	101	1	0.173793	1
KEGG_MELANOGENESIS	102	1	0.175339	1
KEGG_ADIPOCYTOKINE_SIGNALING_PATHWAY	67	0	1	1
KEGG_TYPE_II_DIABETES_MELLITUS	47	0	1	1
KEGG_TYPE_I_DIABETES_MELLITUS	44	0	1	1
KEGG_MATURITY_ONSET_DIABETES_OF_THE_YOUNG	25	0	1	1
KEGG_ALDOSTERONE_REGULATED_SODIUM_REABSORPTION	42	0	1	1
KEGG_VASOPRESSIN_REGULATED_WATER_REABSORPTION	44	0	1	1
KEGG_PROXIMAL_TUBULE_BICARBONATE_RECLAMATION	23	0	1	1
KEGG_ALZHEIMERS_DISEASE	169	0	1	1
KEGG_PARKINSONS_DISEASE	133	0	1	1
KEGG_AMYOTROPHIC_LATERAL_SCLEROSIS_ALS	53	0	1	1
KEGG_HUNTINGTONS_DISEASE	185	0	1	1
KEGG_VIBRIO_CHOLERAE_INFECTION	56	0	1	1
KEGG_EPITHELIAL_CELL_SIGNALING_IN_HELICOBACTER_PYLORI_INFECTION	68	0	1	1
KEGG_PATHOGENIC_ESCHERICHIA_COLI_INFECTION	59	0	1	1
KEGG_LEISHMANIA_INFECTION	72	0	1	1
KEGG_PATHWAYS_IN_CANCER	328	1	0.460603	1
KEGG_COLORECTAL_CANCER	62	0	1	1
KEGG_RENAL_CELL_CARCINOMA	70	0	1	1
KEGG_PANCREATIC_CANCER	70	0	1	1
KEGG_ENDOMETRIAL_CANCER	52	0	1	1
KEGG_GLIOMA	65	0	1	1
KEGG_PROSTATE_CANCER	89	0	1	1
KEGG_THYROID_CANCER	29	0	1	1
KEGG_BASAL_CELL_CARCINOMA	55	0	1	1
KEGG_BLADDER_CANCER	42	0	1	1
KEGG_CHRONIC_MYELOID_LEUKEMIA	73	0	1	1
KEGG_ACUTE_MYELOID_LEUKEMIA	60	0	1	1
KEGG_SMALL_CELL_LUNG_CANCER	84	0	1	1
KEGG_NON_SMALL_CELL_LUNG_CANCER	54	0	1	1
KEGG_ASTHMA	30	0	1	1
KEGG_AUTOIMMUNE_THYROID_DISEASE	53	0	1	1
KEGG_SYSTEMIC_LUPUS_ERYTHEMATOSUS	140	0	1	1
KEGG_ALLOGRAFT_REJECTION	38	0	1	1
KEGG_GRAFT_VERSUS_HOST_DISEASE	42	0	1	1
KEGG_PRIMARY_IMMUNODEFICIENCY	35	0	1	1
KEGG_HYPERTROPHIC_CARDIOMYOPATHY_HCM	85	0	1	1
KEGG_ARRHYTHMOGENIC_RIGHT_VENTRICULAR_CARDIOMYOPATHY_ARVC	76	0	1	1
KEGG_DILATED_CARDIOMYOPATHY	92	1	0.159743	1
KEGG_VIRAL_MYOCARDITIS	73	0	1	1
BIOCARTA_RELA_PATHWAY	16	0	1	1
BIOCARTA_SRCRPTP_PATHWAY	11	0	1	1
BIOCARTA_AMI_PATHWAY	20	0	1	1
BIOCARTA_GRANULOCYTES_PATHWAY	14	0	1	1
BIOCARTA_LYM_PATHWAY	11	0	1	1
BIOCARTA_ARAP_PATHWAY	18	0	1	1
BIOCARTA_AGR_PATHWAY	36	0	1	1
BIOCARTA_AKAP95_PATHWAY	12	0	1	1
BIOCARTA_ALK_PATHWAY	37	0	1	1
BIOCARTA_AT1R_PATHWAY	36	0	1	1
BIOCARTA_ACE2_PATHWAY	13	0	1	1
BIOCARTA_ASBCELL_PATHWAY	12	0	1	1
BIOCARTA_DNAFRAGMENT_PATHWAY	10	0	1	1
BIOCARTA_CHEMICAL_PATHWAY	22	0	1	1
BIOCARTA_SPPA_PATHWAY	22	0	1	1
BIOCARTA_ATM_PATHWAY	20	0	1	1
BIOCARTA_AGPCR_PATHWAY	13	0	1	1
BIOCARTA_BCELLSURVIVAL_PATHWAY	16	0	1	1
BIOCARTA_BLYMPHOCYTE_PATHWAY	11	0	1	1
BIOCARTA_BCR_PATHWAY	37	0	1	1
BIOCARTA_BIOPEPTIDES_PATHWAY	45	0	1	1
BIOCARTA_NEUROTRANSMITTERS_PATHWAY	6	0	1	1
BIOCARTA_RANKL_PATHWAY	14	0	1	1
BIOCARTA_CACAM_PATHWAY	16	0	1	1
BIOCARTA_CDMAC_PATHWAY	16	0	1	1
BIOCARTA_CARM_ER_PATHWAY	35	0	1	1
BIOCARTA_CASPASE_PATHWAY	23	0	1	1
BIOCARTA_CBL_PATHWAY	13	0	1	1
BIOCARTA_CCR3_PATHWAY	23	0	1	1
BIOCARTA_CD40_PATHWAY	15	0	1	1
BIOCARTA_MCM_PATHWAY	18	0	1	1
BIOCARTA_G1_PATHWAY	28	0	1	1
BIOCARTA_G2_PATHWAY	24	0	1	1
BIOCARTA_CELL2CELL_PATHWAY	14	0	1	1
BIOCARTA_LAIR_PATHWAY	17	0	1	1
BIOCARTA_CERAMIDE_PATHWAY	22	0	1	1
BIOCARTA_TID_PATHWAY	19	0	1	1
BIOCARTA_CLASSIC_PATHWAY	14	0	1	1
BIOCARTA_COMP_PATHWAY	19	0	1	1
BIOCARTA_VDR_PATHWAY	12	0	1	1
BIOCARTA_HDAC_PATHWAY	32	0	1	1
BIOCARTA_GCR_PATHWAY	22	0	1	1
BIOCARTA_CTCF_PATHWAY	23	0	1	1
BIOCARTA_CTL_PATHWAY	15	0	1	1
BIOCARTA_CXCR4_PATHWAY	24	0	1	1
BIOCARTA_CELLCYCLE_PATHWAY	23	0	1	1
BIOCARTA_CYTOKINE_PATHWAY	22	0	1	1
BIOCARTA_INFLAM_PATHWAY	29	0	1	1
BIOCARTA_D4GDI_PATHWAY	13	0	1	1
BIOCARTA_DC_PATHWAY	22	0	1	1
BIOCARTA_P35ALZHEIMERS_PATHWAY	11	0	1	1
BIOCARTA_RNA_PATHWAY	10	0	1	1
BIOCARTA_MTA3_PATHWAY	19	0	1	1
BIOCARTA_SKP2E2F_PATHWAY	10	0	1	1
BIOCARTA_CALCINEURIN_PATHWAY	21	0	1	1
BIOCARTA_EGF_PATHWAY	31	0	1	1
BIOCARTA_ETC_PATHWAY	12	0	1	1
BIOCARTA_NDKDYNAMIN_PATHWAY	21	0	1	1
BIOCARTA_EPHA4_PATHWAY	10	0	1	1
BIOCARTA_EPO_PATHWAY	19	0	1	1
BIOCARTA_ECM_PATHWAY	24	0	1	1
BIOCARTA_ERK_PATHWAY	28	0	1	1
BIOCARTA_ERYTH_PATHWAY	15	0	1	1
BIOCARTA_EPONFKB_PATHWAY	11	0	1	1
BIOCARTA_EIF_PATHWAY	16	0	1	1
BIOCARTA_EXTRINSIC_PATHWAY	13	0	1	1
BIOCARTA_FAS_PATHWAY	30	0	1	1
BIOCARTA_FCER1_PATHWAY	41	0	1	1
BIOCARTA_FEEDER_PATHWAY	9	0	1	1
BIOCARTA_FIBRINOLYSIS_PATHWAY	12	0	1	1
BIOCARTA_FMLP_PATHWAY	39	0	1	1
BIOCARTA_FREE_PATHWAY	10	0	1	1
BIOCARTA_GABA_PATHWAY	10	0	1	1
BIOCARTA_GATA3_PATHWAY	16	0	1	1
BIOCARTA_GLYCOLYSIS_PATHWAY	10	0	1	1
BIOCARTA_SET_PATHWAY	11	0	1	1
BIOCARTA_AHSP_PATHWAY	13	0	1	1
BIOCARTA_TCAPOPTOSIS_PATHWAY	11	0	1	1
BIOCARTA_HIVNEF_PATHWAY	58	0	1	1
BIOCARTA_SALMONELLA_PATHWAY	13	0	1	1
BIOCARTA_HCMV_PATHWAY	17	0	1	1
BIOCARTA_P53HYPOXIA_PATHWAY	23	0	1	1
BIOCARTA_HIF_PATHWAY	15	0	1	1
BIOCARTA_IGF1_PATHWAY	21	0	1	1
BIOCARTA_IL17_PATHWAY	17	0	1	1
BIOCARTA_IL2_PATHWAY	22	0	1	1
BIOCARTA_IL3_PATHWAY	15	0	1	1
BIOCARTA_IL4_PATHWAY	11	0	1	1
BIOCARTA_IL5_PATHWAY	10	0	1	1
BIOCARTA_IL6_PATHWAY	22	0	1	1
BIOCARTA_IL10_PATHWAY	17	0	1	1
BIOCARTA_IL12_PATHWAY	23	0	1	1
BIOCARTA_IL2RB_PATHWAY	38	0	1	1
BIOCARTA_IL22BP_PATHWAY	16	0	1	1
BIOCARTA_IL7_PATHWAY	17	0	1	1
BIOCARTA_GSK3_PATHWAY	27	0	1	1
BIOCARTA_DEATH_PATHWAY	33	0	1	1
BIOCARTA_RACCYCD_PATHWAY	26	0	1	1
BIOCARTA_GLEEVEC_PATHWAY	23	0	1	1
BIOCARTA_INSULIN_PATHWAY	22	0	1	1
BIOCARTA_INTEGRIN_PATHWAY	38	0	1	1
BIOCARTA_INTRINSIC_PATHWAY	23	0	1	1
BIOCARTA_TCRA_PATHWAY	13	0	1	1
BIOCARTA_LECTIN_PATHWAY	12	0	1	1
BIOCARTA_PYK2_PATHWAY	31	0	1	1
BIOCARTA_EGFR_SMRTE_PATHWAY	11	0	1	1
BIOCARTA_MAPK_PATHWAY	87	0	1	1
BIOCARTA_MCALPAIN_PATHWAY	25	0	1	1
BIOCARTA_PPARA_PATHWAY	58	0	1	1
BIOCARTA_ETS_PATHWAY	18	0	1	1
BIOCARTA_MONOCYTE_PATHWAY	11	0	1	1
BIOCARTA_MTOR_PATHWAY	23	0	1	1
BIOCARTA_PITX2_PATHWAY	15	0	1	1
BIOCARTA_NGF_PATHWAY	18	0	1	1
BIOCARTA_VIP_PATHWAY	29	0	1	1
BIOCARTA_NFAT_PATHWAY	56	0	1	1
BIOCARTA_NTHI_PATHWAY	24	0	1	1
BIOCARTA_NFKB_PATHWAY	23	0	1	1
BIOCARTA_NOS1_PATHWAY	24	0	1	1
BIOCARTA_NO2IL12_PATHWAY	17	0	1	1
BIOCARTA_RARRXR_PATHWAY	15	0	1	1
BIOCARTA_NUCLEARRS_PATHWAY	15	0	1	1
BIOCARTA_ARENRF2_PATHWAY	13	0	1	1
BIOCARTA_P38MAPK_PATHWAY	40	0	1	1
BIOCARTA_P53_PATHWAY	16	0	1	1
BIOCARTA_PDGF_PATHWAY	32	0	1	1
BIOCARTA_CCR5_PATHWAY	20	0	1	1
BIOCARTA_PTDINS_PATHWAY	23	0	1	1
BIOCARTA_CDK5_PATHWAY	11	0	1	1
BIOCARTA_PLATELETAPP_PATHWAY	14	0	1	1
BIOCARTA_PS1_PATHWAY	14	0	1	1
BIOCARTA_PROTEASOME_PATHWAY	28	0	1	1
BIOCARTA_AKAPCENTROSOME_PATHWAY	15	0	1	1
BIOCARTA_PTEN_PATHWAY	18	0	1	1
BIOCARTA_RAB_PATHWAY	12	0	1	1
BIOCARTA_RAC1_PATHWAY	23	0	1	1
BIOCARTA_RAS_PATHWAY	23	0	1	1
BIOCARTA_NKCELLS_PATHWAY	20	0	1	1
BIOCARTA_RB_PATHWAY	13	0	1	1
BIOCARTA_CHREBP2_PATHWAY	42	0	1	1
BIOCARTA_CK1_PATHWAY	17	0	1	1
BIOCARTA_EIF2_PATHWAY	11	0	1	1
BIOCARTA_STEM_PATHWAY	15	0	1	1
BIOCARTA_P27_PATHWAY	13	0	1	1
BIOCARTA_PGC1A_PATHWAY	26	0	1	1
BIOCARTA_PML_PATHWAY	17	0	1	1
BIOCARTA_DREAM_PATHWAY	14	0	1	1
BIOCARTA_LEPTIN_PATHWAY	11	0	1	1
BIOCARTA_RHO_PATHWAY	32	0	1	1
BIOCARTA_AKAP13_PATHWAY	12	0	1	1
BIOCARTA_ATRBRCA_PATHWAY	21	0	1	1
BIOCARTA_CARDIACEGF_PATHWAY	18	0	1	1
BIOCARTA_HER2_PATHWAY	22	0	1	1
BIOCARTA_ERK5_PATHWAY	18	0	1	1
BIOCARTA_MAL_PATHWAY	19	0	1	1
BIOCARTA_MEF2D_PATHWAY	23	0	1	1
BIOCARTA_MITOCHONDRIA_PATHWAY	21	0	1	1
BIOCARTA_ACH_PATHWAY	16	0	1	1
BIOCARTA_PARKIN_PATHWAY	13	0	1	1
BIOCARTA_CDC42RAC_PATHWAY	16	0	1	1
BIOCARTA_RANMS_PATHWAY	10	0	1	1
BIOCARTA_TOB1_PATHWAY	21	0	1	1
BIOCARTA_NKT_PATHWAY	29	0	1	1
BIOCARTA_IL1R_PATHWAY	33	0	1	1
BIOCARTA_MET_PATHWAY	37	0	1	1
BIOCARTA_IGF1MTOR_PATHWAY	20	0	1	1
BIOCARTA_SODD_PATHWAY	10	0	1	1
BIOCARTA_SHH_PATHWAY	16	0	1	1
BIOCARTA_PTC1_PATHWAY	11	0	1	1
BIOCARTA_SPRY_PATHWAY	18	0	1	1
BIOCARTA_STATHMIN_PATHWAY	19	0	1	1
BIOCARTA_HSP27_PATHWAY	15	0	1	1
BIOCARTA_TCR_PATHWAY	49	0	1	1
BIOCARTA_TCYTOTOXIC_PATHWAY	14	0	1	1
BIOCARTA_THELPER_PATHWAY	14	0	1	1
BIOCARTA_TALL1_PATHWAY	15	0	1	1
BIOCARTA_TEL_PATHWAY	18	0	1	1
BIOCARTA_TGFB_PATHWAY	19	0	1	1
BIOCARTA_TH1TH2_PATHWAY	19	0	1	1
BIOCARTA_41BB_PATHWAY	17	0	1	1
BIOCARTA_KREB_PATHWAY	8	0	1	1
BIOCARTA_CTLA4_PATHWAY	21	0	1	1
BIOCARTA_SARS_PATHWAY	10	0	1	1
BIOCARTA_STRESS_PATHWAY	25	0	1	1
BIOCARTA_TNFR1_PATHWAY	29	0	1	1
BIOCARTA_TNFR2_PATHWAY	18	0	1	1
BIOCARTA_TOLL_PATHWAY	37	0	1	1
BIOCARTA_TPO_PATHWAY	24	0	1	1
BIOCARTA_CARM1_PATHWAY	13	0	1	1
BIOCARTA_TRKA_PATHWAY	12	0	1	1
BIOCARTA_ARF_PATHWAY	17	0	1	1
BIOCARTA_UCALPAIN_PATHWAY	18	0	1	1
BIOCARTA_VEGF_PATHWAY	29	0	1	1
BIOCARTA_VITCB_PATHWAY	11	0	1	1
BIOCARTA_WNT_PATHWAY	26	0	1	1
BIOCARTA_ACTINY_PATHWAY	20	0	1	1
ST_INTERFERON_GAMMA_PATHWAY	10	0	1	1
ST_WNT_CA2_CYCLIC_GMP_PATHWAY	20	0	1	1
ST_DIFFERENTIATION_PATHWAY_IN_PC12_CELLS	45	0	1	1
ST_TUMOR_NECROSIS_FACTOR_PATHWAY	29	0	1	1
SA_B_CELL_RECEPTOR_COMPLEXES	24	0	1	1
ST_ERK1_ERK2_MAPK_PATHWAY	32	0	1	1
SIG_CD40PATHWAYMAP	34	0	1	1
SIG_PIP3_SIGNALING_IN_CARDIAC_MYOCTES	67	0	1	1
SA_CASPASE_CASCADE	19	0	1	1
ST_GA12_PATHWAY	23	0	1	1
ST_G_ALPHA_I_PATHWAY	35	0	1	1
SIG_CHEMOTAXIS	45	0	1	1
ST_IL_13_PATHWAY	7	0	1	1
ST_P38_MAPK_PATHWAY	37	0	1	1
SIG_IL4RECEPTOR_IN_B_LYPHOCYTES	27	0	1	1
ST_JAK_STAT_PATHWAY	9	0	1	1
SIG_REGULATION_OF_THE_ACTIN_CYTOSKELETON_BY_RHO_GTPASES	35	0	1	1
ST_GRANULE_CELL_SURVIVAL_PATHWAY	27	0	1	1
ST_ADRENERGIC	36	0	1	1
ST_INTEGRIN_SIGNALING_PATHWAY	82	0	1	1
ST_GAQ_PATHWAY	28	0	1	1
ST_GA13_PATHWAY	37	0	1	1
ST_STAT3_PATHWAY	11	0	1	1
SA_FAS_SIGNALING	9	0	1	1
SA_G1_AND_S_PHASES	15	0	1	1
SIG_INSULIN_RECEPTOR_PATHWAY_IN_CARDIAC_MYOCYTES	51	0	1	1
ST_T_CELL_SIGNAL_TRANSDUCTION	45	0	1	1
ST_TYPE_I_INTERFERON_PATHWAY	9	0	1	1
ST_PAC1_RECEPTOR_PATHWAY	7	0	1	1
SIG_PIP3_SIGNALING_IN_B_LYMPHOCYTES	36	0	1	1
SIG_BCR_SIGNALING_PATHWAY	46	0	1	1
SA_G2_AND_M_PHASES	8	0	1	1
ST_B_CELL_ANTIGEN_RECEPTOR	40	0	1	1
ST_INTERLEUKIN_4_PATHWAY	26	0	1	1
ST_WNT_BETA_CATENIN_PATHWAY	34	0	1	1
SA_MMP_CYTOKINE_CONNECTION	15	0	1	1
ST_JNK_MAPK_PATHWAY	40	0	1	1
SA_PROGRAMMED_CELL_DEATH	12	0	1	1
ST_FAS_SIGNALING_PATHWAY	65	0	1	1
ST_MYOCYTE_AD_PATHWAY	27	0	1	1
SA_PTEN_PATHWAY	17	0	1	1
SA_REG_CASCADE_OF_CYCLIN_EXPR	13	0	1	1
SA_TRKA_RECEPTOR	17	0	1	1
ST_PHOSPHOINOSITIDE_3_KINASE_PATHWAY	37	0	1	1
PID_FANCONI_PATHWAY	47	0	1	1
PID_SMAD2_3NUCLEAR_PATHWAY	82	0	1	1
PID_FCER1_PATHWAY	62	0	1	1
PID_BCR_5PATHWAY	65	0	1	1
PID_PRL_SIGNALING_EVENTS_PATHWAY	23	0	1	1
PID_RHOA_PATHWAY	45	0	1	1
PID_ERBB4_PATHWAY	38	0	1	1
PID_AURORA_B_PATHWAY	39	0	1	1
PID_INSULIN_PATHWAY	45	0	1	1
PID_NOTCH_PATHWAY	59	0	1	1
PID_INTEGRIN1_PATHWAY	66	0	1	1
PID_P73PATHWAY	79	0	1	1
PID_P38_MKK3_6PATHWAY	26	0	1	1
PID_GMCSF_PATHWAY	37	0	1	1
PID_WNT_NONCANONICAL_PATHWAY	32	0	1	1
PID_NFKAPPAB_ATYPICAL_PATHWAY	17	0	1	1
PID_IL4_2PATHWAY	65	0	1	1
PID_HDAC_CLASSII_PATHWAY	34	0	1	1
PID_HDAC_CLASSIII_PATHWAY	25	0	1	1
PID_GLYPICAN_1PATHWAY	27	0	1	1
PID_TCR_PATHWAY	66	0	1	1
PID_IL27_PATHWAY	26	0	1	1
PID_NFKAPPAB_CANONICAL_PATHWAY	23	0	1	1
PID_E2F_PATHWAY	74	0	1	1
PID_ER_NONGENOMIC_PATHWAY	41	0	1	1
PID_DNA_PK_PATHWAY	16	0	1	1
PID_HIF2PATHWAY	34	0	1	1
PID_CD40_PATHWAY	31	0	1	1
PID_ATR_PATHWAY	39	0	1	1
PID_INTEGRIN_CS_PATHWAY	26	0	1	1
PID_MET_PATHWAY	80	0	1	1
PID_PTP1B_PATHWAY	52	0	1	1
PID_INTEGRIN3_PATHWAY	43	0	1	1
PID_IL12_2PATHWAY	63	0	1	1
PID_S1P_S1P3_PATHWAY	29	0	1	1
PID_AR_PATHWAY	61	0	1	1
PID_NFAT_TFPATHWAY	47	0	1	1
PID_EPHB_FWD_PATHWAY	40	0	1	1
PID_AVB3_OPN_PATHWAY	31	0	1	1
PID_S1P_S1P4_PATHWAY	14	0	1	1
PID_FRA_PATHWAY	37	0	1	1
PID_MYC_ACTIV_PATHWAY	79	0	1	1
PID_ARF6_TRAFFICKING_PATHWAY	49	0	1	1
PID_REELIN_PATHWAY	29	0	1	1
PID_ILK_PATHWAY	45	0	1	1
PID_NECTIN_PATHWAY	30	0	1	1
PID_P38_ALPHA_BETA_PATHWAY	31	0	1	1
PID_TRAIL_PATHWAY	28	0	1	1
PID_CDC42_PATHWAY	70	0	1	1
PID_RET_PATHWAY	39	0	1	1
PID_CDC42_REG_PATHWAY	30	0	1	1
PID_ATM_PATHWAY	34	0	1	1
PID_ARF6_PATHWAY	35	0	1	1
PID_LKB1_PATHWAY	47	0	1	1
PID_CD8_TCR_PATHWAY	53	0	1	1
PID_TCPTP_PATHWAY	43	0	1	1
PID_ANGIOPOIETIN_RECEPTOR_PATHWAY	50	0	1	1
PID_FAS_PATHWAY	38	0	1	1
PID_CIRCADIAN_PATHWAY	16	0	1	1
PID_SHP2_PATHWAY	58	0	1	1
PID_HDAC_CLASSI_PATHWAY	66	0	1	1
PID_S1P_S1P1_PATHWAY	21	0	1	1
PID_TELOMERASE_PATHWAY	68	0	1	1
PID_NETRIN_PATHWAY	32	0	1	1
PID_IL1_PATHWAY	34	0	1	1
PID_REG_GR_PATHWAY	82	0	1	1
PID_CONE_PATHWAY	23	0	1	1
PID_INTEGRIN_A9B1_PATHWAY	25	0	1	1
PID_ERB_GENOMIC_PATHWAY	15	0	1	1
PID_ARF6_DOWNSTREAM_PATHWAY	15	0	1	1
PID_MTOR_4PATHWAY	69	0	1	1
PID_IL2_1PATHWAY	55	0	1	1
PID_CXCR4_PATHWAY	102	0	1	1
PID_IGF1_PATHWAY	30	0	1	1
PID_ERBB1_RECEPTOR_PROXIMAL_PATHWAY	35	0	1	1
PID_TNF_PATHWAY	46	0	1	1
PID_PLK1_PATHWAY	46	0	1	1
PID_TCR_RAS_PATHWAY	14	0	1	1
PID_IL5_PATHWAY	14	0	1	1
PID_FOXO_PATHWAY	49	0	1	1
PID_VEGF_VEGFR_PATHWAY	10	0	1	1
PID_THROMBIN_PAR4_PATHWAY	15	0	1	1
PID_MYC_PATHWAY	25	0	1	1
PID_RANBP2_PATHWAY	11	0	1	1
PID_PI3KCI_PATHWAY	49	0	1	1
PID_AJDISS_2PATHWAY	48	0	1	1
PID_IL2_PI3K_PATHWAY	34	0	1	1
PID_CERAMIDE_PATHWAY	48	0	1	1
PID_P53_DOWNSTREAM_PATHWAY	137	1	0.227707	1
PID_AR_TF_PATHWAY	53	0	1	1
PID_P75_NTR_PATHWAY	69	0	1	1
PID_S1P_META_PATHWAY	21	0	1	1
PID_ECADHERIN_NASCENT_AJ_PATHWAY	39	0	1	1
PID_INTEGRIN4_PATHWAY	11	0	1	1
PID_AMB2_NEUTROPHILS_PATHWAY	41	0	1	1
PID_AVB3_INTEGRIN_PATHWAY	75	0	1	1
PID_IFNG_PATHWAY	40	0	1	1
PID_RXR_VDR_PATHWAY	26	0	1	1
PID_LIS1_PATHWAY	28	0	1	1
PID_ERBB1_DOWNSTREAM_PATHWAY	105	0	1	1
PID_SYNDECAN_4_PATHWAY	32	0	1	1
PID_AP1_PATHWAY	70	0	1	1
PID_INTEGRIN2_PATHWAY	29	0	1	1
PID_UPA_UPAR_PATHWAY	42	0	1	1
PID_ERBB2_ERBB3_PATHWAY	44	0	1	1
PID_FOXM1_PATHWAY	40	0	1	1
PID_EPHA_FWDPATHWAY	34	0	1	1
PID_HIF1A_PATHWAY	19	0	1	1
PID_BMP_PATHWAY	42	0	1	1
PID_IL3_PATHWAY	27	0	1	1
PID_IL6_7_PATHWAY	47	0	1	1
PID_ECADHERIN_KERATINOCYTE_PATHWAY	21	0	1	1
PID_ALK1_PATHWAY	26	0	1	1
PID_PDGFRB_PATHWAY	129	0	1	1
PID_TRKR_PATHWAY	62	0	1	1
PID_TCR_JNK_PATHWAY	14	0	1	1
PID_NEPHRIN_NEPH1_PATHWAY	31	0	1	1
PID_CMYB_PATHWAY	84	0	1	1
PID_IL23_PATHWAY	37	0	1	1
PID_HIV_NEF_PATHWAY	35	0	1	1
PID_SYNDECAN_1_PATHWAY	46	0	1	1
PID_ERA_GENOMIC_PATHWAY	65	0	1	1
PID_ERBB_NETWORK_PATHWAY	15	0	1	1
PID_ALK2_PATHWAY	11	0	1	1
PID_RHODOPSIN_PATHWAY	24	0	1	1
PID_PDGFRA_PATHWAY	22	0	1	1
PID_RETINOIC_ACID_PATHWAY	30	0	1	1
PID_P38_GAMMA_DELTA_PATHWAY	11	0	1	1
PID_IL8_CXCR2_PATHWAY	34	0	1	1
PID_HEDGEHOG_2PATHWAY	22	0	1	1
PID_INTEGRIN5_PATHWAY	17	0	1	1
PID_AR_NONGENOMIC_PATHWAY	31	0	1	1
PID_ERBB1_INTERNALIZATION_PATHWAY	41	0	1	1
PID_HEDGEHOG_GLI_PATHWAY	48	0	1	1
PID_CASPASE_PATHWAY	52	0	1	1
PID_CXCR3_PATHWAY	43	0	1	1
PID_BETA_CATENIN_NUC_PATHWAY	80	0	1	1
PID_VEGFR1_PATHWAY	26	0	1	1
PID_SMAD2_3PATHWAY	17	0	1	1
PID_P38_ALPHA_BETA_DOWNSTREAM_PATHWAY	38	0	1	1
PID_KIT_PATHWAY	52	0	1	1
PID_ECADHERIN_STABILIZATION_PATHWAY	42	0	1	1
PID_EPO_PATHWAY	34	0	1	1
PID_IL2_STAT5_PATHWAY	30	0	1	1
PID_TCR_CALCIUM_PATHWAY	29	0	1	1
PID_DELTA_NP63_PATHWAY	47	0	1	1
PID_VEGFR1_2_PATHWAY	69	0	1	1
PID_THROMBIN_PAR1_PATHWAY	43	0	1	1
PID_A6B1_A6B4_INTEGRIN_PATHWAY	46	0	1	1
PID_SYNDECAN_2_PATHWAY	33	0	1	1
PID_RAC1_REG_PATHWAY	38	0	1	1
PID_AURORA_A_PATHWAY	31	0	1	1
PID_ARF_3PATHWAY	19	0	1	1
PID_INSULIN_GLUCOSE_PATHWAY	26	0	1	1
PID_PI3KCI_AKT_PATHWAY	35	0	1	1
PID_SYNDECAN_3_PATHWAY	17	0	1	1
PID_IL8_CXCR1_PATHWAY	28	0	1	1
PID_MYC_REPRESS_PATHWAY	63	0	1	1
PID_HIF1_TFPATHWAY	66	0	1	1
PID_TAP63_PATHWAY	54	0	1	1
PID_EPHRINB_REV_PATHWAY	30	0	1	1
PID_BARD1_PATHWAY	29	0	1	1
PID_P53_REGULATION_PATHWAY	59	0	1	1
PID_TOLL_ENDOGENOUS_PATHWAY	25	0	1	1
PID_NCADHERIN_PATHWAY	33	0	1	1
PID_ANTHRAX_PATHWAY	17	0	1	1
PID_S1P_S1P2_PATHWAY	24	0	1	1
PID_RAS_PATHWAY	30	0	1	1
PID_MAPK_TRK_PATHWAY	34	0	1	1
PID_PI3K_PLC_TRK_PATHWAY	36	0	1	1
PID_CD8_TCR_DOWNSTREAM_PATHWAY	65	0	1	1
PID_EPHA2_FWD_PATHWAY	19	0	1	1
PID_LYMPH_ANGIOGENESIS_PATHWAY	25	0	1	1
PID_ALPHA_SYNUCLEIN_PATHWAY	33	0	1	1
PID_FGF_PATHWAY	55	0	1	1
PID_INTEGRIN_A4B1_PATHWAY	33	0	1	1
PID_RAC1_PATHWAY	54	0	1	1
PID_RB_1PATHWAY	65	0	1	1
PID_FAK_PATHWAY	59	0	1	1
PID_HNF3A_PATHWAY	44	0	1	1
PID_TGFBR_PATHWAY	55	0	1	1
PID_IL12_STAT4_PATHWAY	33	0	1	1
REACTOME_GLYCOGEN_BREAKDOWN_GLYCOGENOLYSIS	18	0	1	1
REACTOME_TRANSLATION	222	0	1	1
REACTOME_PYRIMIDINE_CATABOLISM	12	0	1	1
REACTOME_RNA_POL_III_TRANSCRIPTION_INITIATION_FROM_TYPE_2_PROMOTER	23	0	1	1
REACTOME_INHIBITION_OF_THE_PROTEOLYTIC_ACTIVITY_OF_APC_C_REQUIRED_FOR_THE_ONSET_OF_ANAPHASE_BY_MITOTIC_SPINDLE_CHECKPOINT_COMPONENTS	24	0	1	1
REACTOME_PYRUVATE_METABOLISM_AND_CITRIC_ACID_TCA_CYCLE	48	0	1	1
REACTOME_EXTRINSIC_PATHWAY_FOR_APOPTOSIS	13	0	1	1
REACTOME_PTM_GAMMA_CARBOXYLATION_HYPUSINE_FORMATION_AND_ARYLSULFATASE_ACTIVATION	27	0	1	1
REACTOME_APOPTOTIC_CLEAVAGE_OF_CELLULAR_PROTEINS	40	0	1	1
REACTOME_RNA_POL_I_TRANSCRIPTION_TERMINATION	22	0	1	1
REACTOME_FORMATION_OF_THE_TERNARY_COMPLEX_AND_SUBSEQUENTLY_THE_43S_COMPLEX	74	0	1	1
REACTOME_ACTIVATION_OF_THE_PRE_REPLICATIVE_COMPLEX	31	0	1	1
REACTOME_PROCESSING_OF_INTRONLESS_PRE_MRNAS	14	0	1	1
REACTOME_GAP_JUNCTION_DEGRADATION	10	0	1	1
REACTOME_BASE_EXCISION_REPAIR	19	0	1	1
REACTOME_BILE_ACID_AND_BILE_SALT_METABOLISM	27	0	1	1
REACTOME_SYNTHESIS_OF_BILE_ACIDS_AND_BILE_SALTS_VIA_7ALPHA_HYDROXYCHOLESTEROL	15	0	1	1
REACTOME_RECYCLING_OF_BILE_ACIDS_AND_SALTS	11	0	1	1
REACTOME_SIGNALING_BY_WNT	65	0	1	1
REACTOME_METABOLISM_OF_NON_CODING_RNA	49	0	1	1
REACTOME_SYNTHESIS_OF_BILE_ACIDS_AND_BILE_SALTS_VIA_24_HYDROXYCHOLESTEROL	10	0	1	1
REACTOME_SYNTHESIS_OF_BILE_ACIDS_AND_BILE_SALTS	19	0	1	1
REACTOME_ANDROGEN_BIOSYNTHESIS	10	0	1	1
REACTOME_CTNNB1_PHOSPHORYLATION_CASCADE	16	0	1	1
REACTOME_INSULIN_RECEPTOR_RECYCLING	23	0	1	1
REACTOME_COPI_MEDIATED_TRANSPORT	10	0	1	1
REACTOME_NEF_MEDIATED_DOWNREGULATION_OF_MHC_CLASS_I_COMPLEX_CELL_SURFACE_EXPRESSION	10	0	1	1
REACTOME_SIGNALING_BY_SCF_KIT	78	0	1	1
REACTOME_CROSS_PRESENTATION_OF_SOLUBLE_EXOGENOUS_ANTIGENS_ENDOSOMES	48	0	1	1
REACTOME_SIGNALING_BY_NODAL	18	0	1	1
REACTOME_SPRY_REGULATION_OF_FGF_SIGNALING	14	0	1	1
REACTOME_TCA_CYCLE_AND_RESPIRATORY_ELECTRON_TRANSPORT	141	1	0.233478	1
REACTOME_BMAL1_CLOCK_NPAS2_ACTIVATES_CIRCADIAN_EXPRESSION	36	0	1	1
REACTOME_TRIF_MEDIATED_TLR3_SIGNALING	74	0	1	1
REACTOME_CELL_CELL_COMMUNICATION	120	0	1	1
REACTOME_TETRAHYDROBIOPTERIN_BH4_SYNTHESIS_RECYCLING_SALVAGE_AND_REGULATION	13	0	1	1
REACTOME_ER_PHAGOSOME_PATHWAY	61	0	1	1
REACTOME_MEIOSIS	116	0	1	1
REACTOME_NEGATIVE_REGULATION_OF_FGFR_SIGNALING	37	0	1	1
REACTOME_G0_AND_EARLY_G1	25	0	1	1
REACTOME_REGULATION_OF_KIT_SIGNALING	17	0	1	1
REACTOME_MEMBRANE_TRAFFICKING	129	1	0.216035	1
REACTOME_NEF_MEDIATES_DOWN_MODULATION_OF_CELL_SURFACE_RECEPTORS_BY_RECRUITING_THEM_TO_CLATHRIN_ADAPTERS	21	0	1	1
REACTOME_IMMUNOREGULATORY_INTERACTIONS_BETWEEN_A_LYMPHOID_AND_A_NON_LYMPHOID_CELL	70	0	1	1
REACTOME_ACTIVATED_AMPK_STIMULATES_FATTY_ACID_OXIDATION_IN_MUSCLE	19	0	1	1
REACTOME_VITAMIN_B5_PANTOTHENATE_METABOLISM	11	0	1	1
REACTOME_BOTULINUM_NEUROTOXICITY	19	0	1	1
REACTOME_METABOLISM_OF_VITAMINS_AND_COFACTORS	51	0	1	1
REACTOME_TRANS_GOLGI_NETWORK_VESICLE_BUDDING	60	0	1	1
REACTOME_PROTEOLYTIC_CLEAVAGE_OF_SNARE_COMPLEX_PROTEINS	17	0	1	1
REACTOME_RESOLUTION_OF_AP_SITES_VIA_THE_MULTIPLE_NUCLEOTIDE_PATCH_REPLACEMENT_PATHWAY	17	0	1	1
REACTOME_GAMMA_CARBOXYLATION_TRANSPORT_AND_AMINO_TERMINAL_CLEAVAGE_OF_PROTEINS	11	0	1	1
REACTOME_IL_7_SIGNALING	11	0	1	1
REACTOME_CELL_CYCLE	421	0	1	1
REACTOME_SIGNALING_BY_ERBB4	90	1	0.156589	1
REACTOME_ORC1_REMOVAL_FROM_CHROMATIN	67	0	1	1
REACTOME_O_LINKED_GLYCOSYLATION_OF_MUCINS	59	0	1	1
REACTOME_SULFUR_AMINO_ACID_METABOLISM	24	0	1	1
REACTOME_DOWNREGULATION_OF_ERBB2_ERBB3_SIGNALING	12	0	1	1
REACTOME_ANTIVIRAL_MECHANISM_BY_IFN_STIMULATED_GENES	66	0	1	1
REACTOME_SIGNALING_BY_ERBB2	101	1	0.173793	1
REACTOME_SPHINGOLIPID_DE_NOVO_BIOSYNTHESIS	31	0	1	1
REACTOME_TERMINATION_OF_O_GLYCAN_BIOSYNTHESIS	24	0	1	1
REACTOME_DEFENSINS	51	0	1	1
REACTOME_SIGNALING_BY_CONSTITUTIVELY_ACTIVE_EGFR	18	0	1	1
REACTOME_GRB2_EVENTS_IN_ERBB2_SIGNALING	22	0	1	1
REACTOME_SIGNALING_BY_EGFR_IN_CANCER	109	1	0.186086	1
REACTOME_MEMBRANE_BINDING_AND_TARGETTING_OF_GAG_PROTEINS	10	0	1	1
REACTOME_BETA_DEFENSINS	42	0	1	1
REACTOME_SRP_DEPENDENT_COTRANSLATIONAL_PROTEIN_TARGETING_TO_MEMBRANE	179	0	1	1
REACTOME_PI3K_EVENTS_IN_ERBB4_SIGNALING	38	0	1	1
REACTOME_SHC1_EVENTS_IN_ERBB4_SIGNALING	20	0	1	1
REACTOME_PI3K_EVENTS_IN_ERBB2_SIGNALING	44	0	1	1
REACTOME_GLYCOSPHINGOLIPID_METABOLISM	38	0	1	1
REACTOME_PPARA_ACTIVATES_GENE_EXPRESSION	104	1	0.178424	1
REACTOME_ASSOCIATION_OF_LICENSING_FACTORS_WITH_THE_PRE_REPLICATIVE_COMPLEX	14	0	1	1
REACTOME_RIP_MEDIATED_NFKB_ACTIVATION_VIA_DAI	18	0	1	1
REACTOME_PRE_NOTCH_TRANSCRIPTION_AND_TRANSLATION	29	0	1	1
REACTOME_DEGRADATION_OF_THE_EXTRACELLULAR_MATRIX	29	0	1	1
REACTOME_MITOCHONDRIAL_PROTEIN_IMPORT	58	0	1	1
REACTOME_SIGNALING_BY_HIPPO	22	0	1	1
REACTOME_ACTIVATED_NOTCH1_TRANSMITS_SIGNAL_TO_THE_NUCLEUS	27	0	1	1
REACTOME_SIGNALING_BY_NOTCH4	12	0	1	1
REACTOME_DOWNSTREAM_SIGNALING_EVENTS_OF_B_CELL_RECEPTOR_BCR	97	0	1	1
REACTOME_ACTIVATION_OF_NF_KAPPAB_IN_B_CELLS	64	0	1	1
REACTOME_RORA_ACTIVATES_CIRCADIAN_EXPRESSION	24	0	1	1
REACTOME_ANTIGEN_ACTIVATES_B_CELL_RECEPTOR_LEADING_TO_GENERATION_OF_SECOND_MESSENGERS	29	0	1	1
REACTOME_REGULATION_OF_COMPLEMENT_CASCADE	14	0	1	1
REACTOME_YAP1_AND_WWTR1_TAZ_STIMULATED_GENE_EXPRESSION	24	0	1	1
REACTOME_SIGNALING_BY_NOTCH2	12	0	1	1
REACTOME_PRE_NOTCH_EXPRESSION_AND_PROCESSING	44	0	1	1
REACTOME_SIGNALING_BY_THE_B_CELL_RECEPTOR_BCR	126	0	1	1
REACTOME_NOTCH1_INTRACELLULAR_DOMAIN_REGULATES_TRANSCRIPTION	46	0	1	1
REACTOME_CIRCADIAN_REPRESSION_OF_EXPRESSION_BY_REV_ERBA	23	0	1	1
REACTOME_PRE_NOTCH_PROCESSING_IN_GOLGI	16	0	1	1
REACTOME_SIGNALING_BY_NOTCH1	70	0	1	1
REACTOME_SIGNALING_BY_NOTCH3	12	0	1	1
REACTOME_TRIGLYCERIDE_BIOSYNTHESIS	38	0	1	1
REACTOME_INSULIN_RECEPTOR_SIGNALLING_CASCADE	87	1	0.151836	1
REACTOME_ARMS_MEDIATED_ACTIVATION	17	0	1	1
REACTOME_PROLONGED_ERK_ACTIVATION_EVENTS	19	0	1	1
REACTOME_SIGNALLING_TO_RAS	27	0	1	1
REACTOME_SIGNALING_BY_BMP	23	0	1	1
REACTOME_CELL_SURFACE_INTERACTIONS_AT_THE_VASCULAR_WALL	91	0	1	1
REACTOME_NGF_SIGNALLING_VIA_TRKA_FROM_THE_PLASMA_MEMBRANE	137	1	0.227707	1
REACTOME_SIGNALLING_TO_ERKS	36	0	1	1
REACTOME_P38MAPK_EVENTS	13	0	1	1
REACTOME_ACYL_CHAIN_REMODELLING_OF_PI	15	0	1	1
REACTOME_TGF_BETA_RECEPTOR_SIGNALING_IN_EMT_EPITHELIAL_TO_MESENCHYMAL_TRANSITION	16	0	1	1
REACTOME_DOWNREGULATION_OF_TGF_BETA_RECEPTOR_SIGNALING	23	0	1	1
REACTOME_SMAD2_SMAD3_SMAD4_HETEROTRIMER_REGULATES_TRANSCRIPTION	27	0	1	1
REACTOME_SIGNALING_BY_FGFR_IN_DISEASE	127	1	0.213089	1
REACTOME_HS_GAG_DEGRADATION	20	0	1	1
REACTOME_SYNTHESIS_OF_PIPS_AT_THE_EARLY_ENDOSOME_MEMBRANE	12	0	1	1
REACTOME_SIGNALLING_TO_P38_VIA_RIT_AND_RIN	15	0	1	1
REACTOME_P53_INDEPENDENT_G1_S_DNA_DAMAGE_CHECKPOINT	51	0	1	1
REACTOME_REGULATION_OF_HYPOXIA_INDUCIBLE_FACTOR_HIF_BY_OXYGEN	25	0	1	1
REACTOME_ACYL_CHAIN_REMODELLING_OF_PC	22	0	1	1
REACTOME_SYNTHESIS_OF_PIPS_AT_THE_GOLGI_MEMBRANE	17	0	1	1
REACTOME_TGF_BETA_RECEPTOR_SIGNALING_ACTIVATES_SMADS	26	0	1	1
REACTOME_ACTIVATED_POINT_MUTANTS_OF_FGFR2	16	0	1	1
REACTOME_PHOSPHOLIPID_METABOLISM	198	0	1	1
REACTOME_CS_DS_DEGRADATION	12	0	1	1
REACTOME_SYNTHESIS_OF_PA	27	0	1	1
REACTOME_OXYGEN_DEPENDENT_PROLINE_HYDROXYLATION_OF_HYPOXIA_INDUCIBLE_FACTOR_ALPHA	18	0	1	1
REACTOME_SYNTHESIS_OF_PIPS_AT_THE_LATE_ENDOSOME_MEMBRANE	10	0	1	1
REACTOME_SYNTHESIS_OF_PE	11	0	1	1
REACTOME_CHONDROITIN_SULFATE_BIOSYNTHESIS	21	0	1	1
REACTOME_HYALURONAN_UPTAKE_AND_DEGRADATION	10	0	1	1
REACTOME_SIGNALING_BY_FGFR1_MUTANTS	30	0	1	1
REACTOME_SYNTHESIS_OF_PIPS_AT_THE_PLASMA_MEMBRANE	31	0	1	1
REACTOME_THE_ACTIVATION_OF_ARYLSULFATASES	12	0	1	1
REACTOME_TRANSCRIPTIONAL_ACTIVITY_OF_SMAD2_SMAD3_SMAD4_HETEROTRIMER	38	0	1	1
REACTOME_HYALURONAN_METABOLISM	14	0	1	1
REACTOME_DOWNREGULATION_OF_SMAD2_3_SMAD4_TRANSCRIPTIONAL_ACTIVITY	20	0	1	1
REACTOME_KERATAN_SULFATE_BIOSYNTHESIS	26	0	1	1
REACTOME_REVERSIBLE_HYDRATION_OF_CARBON_DIOXIDE	12	0	1	1
REACTOME_SIGNALING_BY_FGFR1_FUSION_MUTANTS	19	0	1	1
REACTOME_ALPHA_LINOLENIC_ACID_ALA_METABOLISM	12	0	1	1
REACTOME_SIGNALING_BY_ACTIVATED_POINT_MUTANTS_OF_FGFR1	11	0	1	1
REACTOME_PI_METABOLISM	48	0	1	1
REACTOME_ABACAVIR_TRANSPORT_AND_METABOLISM	10	0	1	1
REACTOME_CHONDROITIN_SULFATE_DERMATAN_SULFATE_METABOLISM	49	0	1	1
REACTOME_LATENT_INFECTION_OF_HOMO_SAPIENS_WITH_MYCOBACTERIUM_TUBERCULOSIS	33	0	1	1
REACTOME_SYNTHESIS_OF_PC	18	0	1	1
REACTOME_SIGNALING_BY_FGFR3_MUTANTS	11	0	1	1
REACTOME_KERATAN_SULFATE_KERATIN_METABOLISM	30	0	1	1
REACTOME_KERATAN_SULFATE_DEGRADATION	11	0	1	1
REACTOME_GLYCOSAMINOGLYCAN_METABOLISM	111	1	0.189131	1
REACTOME_ACYL_CHAIN_REMODELLING_OF_PG	16	0	1	1
REACTOME_ACYL_CHAIN_REMODELLING_OF_PE	21	0	1	1
REACTOME_ACYL_CHAIN_REMODELLING_OF_PS	15	0	1	1
REACTOME_SIGNALING_BY_FGFR_MUTANTS	44	0	1	1
REACTOME_MHC_CLASS_II_ANTIGEN_PRESENTATION	91	1	0.158167	1
REACTOME_GLYCEROPHOSPHOLIPID_BIOSYNTHESIS	82	0	1	1
REACTOME_A_TETRASACCHARIDE_LINKER_SEQUENCE_IS_REQUIRED_FOR_GAG_SYNTHESIS	25	0	1	1
REACTOME_CDK_MEDIATED_PHOSPHORYLATION_AND_REMOVAL_OF_CDC6	48	0	1	1
REACTOME_PLATELET_ADHESION_TO_EXPOSED_COLLAGEN	12	0	1	1
REACTOME_VEGF_LIGAND_RECEPTOR_INTERACTIONS	10	0	1	1
REACTOME_ENOS_ACTIVATION_AND_REGULATION	20	0	1	1
REACTOME_MICRORNA_MIRNA_BIOGENESIS	23	0	1	1
REACTOME_NUCLEAR_EVENTS_KINASE_AND_TRANSCRIPTION_FACTOR_ACTIVATION	24	0	1	1
REACTOME_RETROGRADE_NEUROTROPHIN_SIGNALLING	13	0	1	1
REACTOME_ERKS_ARE_INACTIVATED	12	0	1	1
REACTOME_NEGATIVE_REGULATION_OF_THE_PI3K_AKT_NETWORK	9	0	1	1
REACTOME_PI3K_AKT_ACTIVATION	38	0	1	1
REACTOME_REGULATORY_RNA_PATHWAYS	26	0	1	1
REACTOME_EGFR_DOWNREGULATION	25	0	1	1
REACTOME_PROCESSING_OF_CAPPED_INTRON_CONTAINING_PRE_MRNA	140	0	1	1
REACTOME_PECAM1_INTERACTIONS	10	0	1	1
REACTOME_TCR_SIGNALING	54	0	1	1
REACTOME_REGULATION_OF_PYRUVATE_DEHYDROGENASE_PDH_COMPLEX	13	0	1	1
REACTOME_DOWNSTREAM_TCR_SIGNALING	37	0	1	1
REACTOME_BASIGIN_INTERACTIONS	30	0	1	1
REACTOME_AKT_PHOSPHORYLATES_TARGETS_IN_THE_CYTOSOL	12	0	1	1
REACTOME_GAB1_SIGNALOSOME	38	0	1	1
REACTOME_SHC1_EVENTS_IN_EGFR_SIGNALING	15	0	1	1
REACTOME_ACTIVATION_OF_THE_MRNA_UPON_BINDING_OF_THE_CAP_BINDING_COMPLEX_AND_EIFS_AND_SUBSEQUENT_BINDING_TO_43S	84	0	1	1
REACTOME_PHOSPHORYLATION_OF_CD3_AND_TCR_ZETA_CHAINS	16	0	1	1
REACTOME_GLUTAMATE_NEUROTRANSMITTER_RELEASE_CYCLE	15	0	1	1
REACTOME_TRANSLOCATION_OF_ZAP_70_TO_IMMUNOLOGICAL_SYNAPSE	14	0	1	1
REACTOME_ERK_MAPK_TARGETS	21	0	1	1
REACTOME_TIE2_SIGNALING	17	0	1	1
REACTOME_GENERATION_OF_SECOND_MESSENGER_MOLECULES	27	0	1	1
REACTOME_GENERIC_TRANSCRIPTION_PATHWAY	352	0	1	1
REACTOME_RESPONSE_TO_ELEVATED_PLATELET_CYTOSOLIC_CA2_	89	0	1	1
REACTOME_TRANSPORT_OF_MATURE_TRANSCRIPT_TO_CYTOPLASM	54	0	1	1
REACTOME_METABOLISM_OF_AMINO_ACIDS_AND_DERIVATIVES	200	1	0.313817	1
REACTOME_RNA_POL_I_TRANSCRIPTION	89	0	1	1
REACTOME_FATTY_ACYL_COA_BIOSYNTHESIS	18	0	1	1
REACTOME_E2F_ENABLED_INHIBITION_OF_PRE_REPLICATION_COMPLEX_FORMATION	10	0	1	1
REACTOME_P75NTR_RECRUITS_SIGNALLING_COMPLEXES	12	0	1	1
REACTOME_BIOLOGICAL_OXIDATIONS	139	1	0.230598	1
REACTOME_REGULATED_PROTEOLYSIS_OF_P75NTR	10	0	1	1
REACTOME_TRANSMISSION_ACROSS_CHEMICAL_SYNAPSES	186	1	0.295541	1
REACTOME_P75NTR_SIGNALS_VIA_NFKB	14	0	1	1
REACTOME_CASPASE_MEDIATED_CLEAVAGE_OF_CYTOSKELETAL_PROTEINS	13	0	1	1
REACTOME_XENOBIOTICS	16	0	1	1
REACTOME_REGULATION_OF_ORNITHINE_DECARBOXYLASE_ODC	49	0	1	1
REACTOME_CYTOCHROME_P450_ARRANGED_BY_SUBSTRATE_TYPE	51	0	1	1
REACTOME_BASE_FREE_SUGAR_PHOSPHATE_REMOVAL_VIA_THE_SINGLE_NUCLEOTIDE_REPLACEMENT_PATHWAY	10	0	1	1
REACTOME_APOPTOTIC_CLEAVAGE_OF_CELL_ADHESION_PROTEINS	12	0	1	1
REACTOME_HDL_MEDIATED_LIPID_TRANSPORT	15	0	1	1
REACTOME_SLBP_DEPENDENT_PROCESSING_OF_REPLICATION_DEPENDENT_HISTONE_PRE_MRNAS	11	0	1	1
REACTOME_NRIF_SIGNALS_CELL_DEATH_FROM_THE_NUCLEUS	15	0	1	1
REACTOME_REGULATION_OF_APOPTOSIS	58	0	1	1
REACTOME_RNA_POL_II_TRANSCRIPTION	105	0	1	1
REACTOME_NFKB_IS_ACTIVATED_AND_SIGNALS_SURVIVAL	11	0	1	1
REACTOME_REGULATION_OF_BETA_CELL_DEVELOPMENT	30	0	1	1
REACTOME_PHASE1_FUNCTIONALIZATION_OF_COMPOUNDS	70	0	1	1
REACTOME_RNA_POL_III_TRANSCRIPTION	33	0	1	1
REACTOME_NEUROTRANSMITTER_RELEASE_CYCLE	34	0	1	1
REACTOME_AMINO_ACID_TRANSPORT_ACROSS_THE_PLASMA_MEMBRANE	31	0	1	1
REACTOME_ENDOGENOUS_STEROLS	15	0	1	1
REACTOME_REGULATION_OF_GENE_EXPRESSION_IN_BETA_CELLS	20	0	1	1
REACTOME_GLYCOLYSIS	29	0	1	1
REACTOME_PROCESSIVE_SYNTHESIS_ON_THE_LAGGING_STRAND	15	0	1	1
REACTOME_PEPTIDE_CHAIN_ELONGATION	153	0	1	1
REACTOME_COMMON_PATHWAY	14	0	1	1
REACTOME_MRNA_CAPPING	30	0	1	1
REACTOME_MITOCHONDRIAL_FATTY_ACID_BETA_OXIDATION	14	0	1	1
REACTOME_PEPTIDE_LIGAND_BINDING_RECEPTORS	188	0	1	1
REACTOME_METABOLISM_OF_POLYAMINES	15	0	1	1
REACTOME_CLASS_A1_RHODOPSIN_LIKE_RECEPTORS	305	1	0.436735	1
REACTOME_NOTCH_HLH_TRANSCRIPTION_PATHWAY	13	0	1	1
REACTOME_CELL_CYCLE_MITOTIC	325	0	1	1
REACTOME_GLUCONEOGENESIS	34	0	1	1
REACTOME_DOPAMINE_NEUROTRANSMITTER_RELEASE_CYCLE	11	0	1	1
REACTOME_RECRUITMENT_OF_MITOTIC_CENTROSOME_PROTEINS_AND_COMPLEXES	66	0	1	1
REACTOME_MITOCHONDRIAL_TRNA_AMINOACYLATION	21	0	1	1
REACTOME_CYTOSOLIC_TRNA_AMINOACYLATION	24	0	1	1
REACTOME_ACETYLCHOLINE_NEUROTRANSMITTER_RELEASE_CYCLE	10	0	1	1
REACTOME_DARPP_32_EVENTS	25	0	1	1
REACTOME_CHEMOKINE_RECEPTORS_BIND_CHEMOKINES	57	0	1	1
REACTOME_LOSS_OF_NLP_FROM_MITOTIC_CENTROSOMES	59	0	1	1
REACTOME_NEUROTRANSMITTER_RECEPTOR_BINDING_AND_DOWNSTREAM_TRANSMISSION_IN_THE_POSTSYNAPTIC_CELL	137	1	0.227707	1
REACTOME_CELL_CYCLE_CHECKPOINTS	124	0	1	1
REACTOME_DIABETES_PATHWAYS	133	1	0.221892	1
REACTOME_P130CAS_LINKAGE_TO_MAPK_SIGNALING_FOR_INTEGRINS	15	0	1	1
REACTOME_GLYCOPROTEIN_HORMONES	12	0	1	1
REACTOME_NOREPINEPHRINE_NEUROTRANSMITTER_RELEASE_CYCLE	10	0	1	1
REACTOME_REGULATION_OF_INSULIN_LIKE_GROWTH_FACTOR_IGF_ACTIVITY_BY_INSULIN_LIKE_GROWTH_FACTOR_BINDING_PROTEINS_IGFBPS	16	0	1	1
REACTOME_GRB2_SOS_PROVIDES_LINKAGE_TO_MAPK_SIGNALING_FOR_INTERGRINS_	15	0	1	1
REACTOME_PEPTIDE_HORMONE_BIOSYNTHESIS	14	0	1	1
REACTOME_G_PROTEIN_ACTIVATION	27	0	1	1
REACTOME_ACETYLCHOLINE_BINDING_AND_DOWNSTREAM_EVENTS	16	0	1	1
REACTOME_TRNA_AMINOACYLATION	42	0	1	1
REACTOME_OLFACTORY_SIGNALING_PATHWAY	328	0	1	1
REACTOME_RECRUITMENT_OF_NUMA_TO_MITOTIC_CENTROSOMES	10	0	1	1
REACTOME_AMINE_DERIVED_HORMONES	15	0	1	1
REACTOME_TRANSMEMBRANE_TRANSPORT_OF_SMALL_MOLECULES	413	2	0.181863	1
REACTOME_NUCLEAR_RECEPTOR_TRANSCRIPTION_PATHWAY	49	0	1	1
REACTOME_INSULIN_SYNTHESIS_AND_PROCESSING	21	0	1	1
REACTOME_CYCLIN_E_ASSOCIATED_EVENTS_DURING_G1_S_TRANSITION_	65	0	1	1
REACTOME_HOMOLOGOUS_RECOMBINATION_REPAIR_OF_REPLICATION_INDEPENDENT_DOUBLE_STRAND_BREAKS	17	0	1	1
REACTOME_G1_PHASE	38	0	1	1
REACTOME_ELEVATION_OF_CYTOSOLIC_CA2_LEVELS	10	0	1	1
REACTOME_P53_DEPENDENT_G1_DNA_DAMAGE_RESPONSE	57	0	1	1
REACTOME_TRANSCRIPTION_COUPLED_NER_TC_NER	45	0	1	1
REACTOME_RNA_POL_II_TRANSCRIPTION_PRE_INITIATION_AND_PROMOTER_OPENING	41	0	1	1
REACTOME_MRNA_PROCESSING	161	0	1	1
REACTOME_SIGNALING_BY_PDGF	122	1	0.205679	1
REACTOME_ASSOCIATION_OF_TRIC_CCT_WITH_TARGET_PROTEINS_DURING_BIOSYNTHESIS	27	0	1	1
REACTOME_PREFOLDIN_MEDIATED_TRANSFER_OF_SUBSTRATE_TO_CCT_TRIC	28	0	1	1
REACTOME_HORMONE_LIGAND_BINDING_RECEPTORS	10	0	1	1
REACTOME_GPVI_MEDIATED_ACTIVATION_CASCADE	31	0	1	1
REACTOME_PROTEIN_FOLDING	53	0	1	1
REACTOME_FORMATION_OF_TUBULIN_FOLDING_INTERMEDIATES_BY_CCT_TRIC	22	0	1	1
REACTOME_PEROXISOMAL_LIPID_METABOLISM	21	0	1	1
REACTOME_POST_CHAPERONIN_TUBULIN_FOLDING_PATHWAY	19	0	1	1
REACTOME_STRIATED_MUSCLE_CONTRACTION	27	0	1	1
REACTOME_METABOLISM_OF_NUCLEOTIDES	72	0	1	1
REACTOME_METABOLISM_OF_PROTEINS	518	0	1	1
REACTOME_DOWNSTREAM_SIGNAL_TRANSDUCTION	95	1	0.164452	1
REACTOME_MUSCLE_CONTRACTION	48	0	1	1
REACTOME_SEROTONIN_RECEPTORS	12	0	1	1
REACTOME_CDC6_ASSOCIATION_WITH_THE_ORC_ORIGIN_COMPLEX	11	0	1	1
REACTOME_M_G1_TRANSITION	81	0	1	1
REACTOME_MRNA_SPLICING	111	0	1	1
REACTOME_MRNA_SPLICING_MINOR_PATHWAY	45	0	1	1
REACTOME_3_UTR_MEDIATED_TRANSLATIONAL_REGULATION	176	0	1	1
REACTOME_PROCESSING_OF_CAPPED_INTRONLESS_PRE_MRNA	23	0	1	1
REACTOME_PURINE_RIBONUCLEOSIDE_MONOPHOSPHATE_BIOSYNTHESIS	11	0	1	1
REACTOME_G1_S_TRANSITION	112	0	1	1
REACTOME_CITRIC_ACID_CYCLE_TCA_CYCLE	26	0	1	1
REACTOME_TRANSCRIPTION	210	0	1	1
REACTOME_POL_SWITCHING	13	0	1	1
REACTOME_NUCLEOTIDE_EXCISION_REPAIR	51	0	1	1
REACTOME_REGULATION_OF_THE_FANCONI_ANEMIA_PATHWAY	11	0	1	1
REACTOME_ACTIVATION_OF_CHAPERONE_GENES_BY_XBP1S	46	0	1	1
REACTOME_PERK_REGULATED_GENE_EXPRESSION	29	0	1	1
REACTOME_P2Y_RECEPTORS	12	0	1	1
REACTOME_TRAFFICKING_OF_AMPA_RECEPTORS	28	0	1	1
REACTOME_NCAM1_INTERACTIONS	39	0	1	1
REACTOME_CLASS_C_3_METABOTROPIC_GLUTAMATE_PHEROMONE_RECEPTORS	15	0	1	1
REACTOME_NCAM_SIGNALING_FOR_NEURITE_OUT_GROWTH	64	0	1	1
REACTOME_INHIBITION_OF_INSULIN_SECRETION_BY_ADRENALINE_NORADRENALINE	25	0	1	1
REACTOME_NUCLEOTIDE_LIKE_PURINERGIC_RECEPTORS	16	0	1	1
REACTOME_ACTIVATION_OF_CHAPERONES_BY_ATF6_ALPHA	13	0	1	1
REACTOME_TRANSPORT_OF_MATURE_MRNA_DERIVED_FROM_AN_INTRONLESS_TRANSCRIPT	33	0	1	1
REACTOME_EICOSANOID_LIGAND_BINDING_RECEPTORS	16	0	1	1
REACTOME_ACTIVATION_OF_GENES_BY_ATF4	26	0	1	1
REACTOME_UNFOLDED_PROTEIN_RESPONSE	80	0	1	1
REACTOME_CLASS_B_2_SECRETIN_FAMILY_RECEPTORS	88	0	1	1
REACTOME_GLUCAGON_TYPE_LIGAND_RECEPTORS	33	0	1	1
REACTOME_FANCONI_ANEMIA_PATHWAY	25	0	1	1
REACTOME_TRAFFICKING_OF_GLUR2_CONTAINING_AMPA_RECEPTORS	16	0	1	1
REACTOME_ACTIVATION_OF_CHAPERONE_GENES_BY_ATF6_ALPHA	11	0	1	1
REACTOME_PROSTANOID_LIGAND_RECEPTORS	10	0	1	1
REACTOME_OPSINS	10	0	1	1
REACTOME_FORMATION_OF_RNA_POL_II_ELONGATION_COMPLEX_	45	0	1	1
REACTOME_MRNA_3_END_PROCESSING	35	0	1	1
REACTOME_POST_TRANSLATIONAL_MODIFICATION_SYNTHESIS_OF_GPI_ANCHORED_PROTEINS	26	0	1	1
REACTOME_CYCLIN_A_B1_ASSOCIATED_EVENTS_DURING_G2_M_TRANSITION	15	0	1	1
REACTOME_ELONGATION_ARREST_AND_RECOVERY	32	0	1	1
REACTOME_SLC_MEDIATED_TRANSMEMBRANE_TRANSPORT	241	0	1	1
REACTOME_ADP_SIGNALLING_THROUGH_P2RY1	25	0	1	1
REACTOME_G_BETA_GAMMA_SIGNALLING_THROUGH_PLC_BETA	20	0	1	1
REACTOME_CD28_CO_STIMULATION	32	0	1	1
REACTOME_ADHERENS_JUNCTIONS_INTERACTIONS	27	0	1	1
REACTOME_CRMPS_IN_SEMA3A_SIGNALING	14	0	1	1
REACTOME_ACTIVATION_OF_RAC	14	0	1	1
REACTOME_PURINE_SALVAGE	13	0	1	1
REACTOME_G_ALPHA_I_SIGNALLING_EVENTS	195	1	0.307344	1
REACTOME_SEMA3A_PAK_DEPENDENT_AXON_REPULSION	15	0	1	1
REACTOME_CD28_DEPENDENT_VAV1_PATHWAY	11	0	1	1
REACTOME_SEMA4D_IN_SEMAPHORIN_SIGNALING	32	0	1	1
REACTOME_SEMA4D_INDUCED_CELL_MIGRATION_AND_GROWTH_CONE_COLLAPSE	27	0	1	1
REACTOME_SEMA3A_PLEXIN_REPULSION_SIGNALING_BY_INHIBITING_INTEGRIN_ADHESION	13	0	1	1
REACTOME_LYSOSOME_VESICLE_BIOGENESIS	23	0	1	1
REACTOME_G_BETA_GAMMA_SIGNALLING_THROUGH_PI3KGAMMA	25	0	1	1
REACTOME_TRANSPORT_OF_GLUCOSE_AND_OTHER_SUGARS_BILE_SALTS_AND_ORGANIC_ACIDS_METAL_IONS_AND_AMINE_COMPOUNDS	89	0	1	1
REACTOME_SPHINGOLIPID_METABOLISM	69	0	1	1
REACTOME_PD1_SIGNALING	18	0	1	1
REACTOME_CELL_CELL_JUNCTION_ORGANIZATION	56	0	1	1
REACTOME_FACILITATIVE_NA_INDEPENDENT_GLUCOSE_TRANSPORTERS	12	0	1	1
REACTOME_COSTIMULATION_BY_THE_CD28_FAMILY	63	0	1	1
REACTOME_SIGNALING_BY_ROBO_RECEPTOR	30	0	1	1
REACTOME_CD28_DEPENDENT_PI3K_AKT_SIGNALING	22	0	1	1
REACTOME_TIGHT_JUNCTION_INTERACTIONS	29	0	1	1
REACTOME_G_PROTEIN_BETA_GAMMA_SIGNALLING	28	0	1	1
REACTOME_TRANSPORT_OF_INORGANIC_CATIONS_ANIONS_AND_AMINO_ACIDS_OLIGOPEPTIDES	94	0	1	1
REACTOME_GOLGI_ASSOCIATED_VESICLE_BIOGENESIS	53	0	1	1
REACTOME_CTLA4_INHIBITORY_SIGNALING	21	0	1	1
REACTOME_FORMATION_OF_TRANSCRIPTION_COUPLED_NER_TC_NER_REPAIR_COMPLEX	30	0	1	1
REACTOME_AMINO_ACID_AND_OLIGOPEPTIDE_SLC_TRANSPORTERS	49	0	1	1
REACTOME_CDT1_ASSOCIATION_WITH_THE_CDC6_ORC_ORIGIN_COMPLEX	56	0	1	1
REACTOME_BRANCHED_CHAIN_AMINO_ACID_CATABOLISM	17	0	1	1
REACTOME_REPAIR_SYNTHESIS_FOR_GAP_FILLING_BY_DNA_POL_IN_TC_NER	14	0	1	1
REACTOME_RECEPTOR_LIGAND_BINDING_INITIATES_THE_SECOND_PROTEOLYTIC_CLEAVAGE_OF_NOTCH_RECEPTOR	12	0	1	1
REACTOME_SYNTHESIS_OF_DNA	92	0	1	1
REACTOME_NA_CL_DEPENDENT_NEUROTRANSMITTER_TRANSPORTERS	17	0	1	1
REACTOME_FORMATION_OF_FIBRIN_CLOT_CLOTTING_CASCADE	32	0	1	1
REACTOME_DEADENYLATION_OF_MRNA	22	0	1	1
REACTOME_MRNA_DECAY_BY_5_TO_3_EXORIBONUCLEASE	15	0	1	1
REACTOME_SIGNAL_AMPLIFICATION	31	0	1	1
REACTOME_ZINC_TRANSPORTERS	15	0	1	1
REACTOME_DOUBLE_STRAND_BREAK_REPAIR	24	0	1	1
REACTOME_RAS_ACTIVATION_UOPN_CA2_INFUX_THROUGH_NMDA_RECEPTOR	17	0	1	1
REACTOME_METAL_ION_SLC_TRANSPORTERS	22	0	1	1
REACTOME_AUTODEGRADATION_OF_THE_E3_UBIQUITIN_LIGASE_COP1	51	0	1	1
REACTOME_SMOOTH_MUSCLE_CONTRACTION	25	0	1	1
REACTOME_CREB_PHOSPHORYLATION_THROUGH_THE_ACTIVATION_OF_RAS	27	0	1	1
REACTOME_UNBLOCKING_OF_NMDA_RECEPTOR_GLUTAMATE_BINDING_AND_ACTIVATION	15	0	1	1
REACTOME_METABOLISM_OF_MRNA	284	0	1	1
REACTOME_MRNA_DECAY_BY_3_TO_5_EXORIBONUCLEASE	11	0	1	1
REACTOME_BILE_SALT_AND_ORGANIC_ANION_SLC_TRANSPORTERS	11	0	1	1
REACTOME_DEADENYLATION_DEPENDENT_MRNA_DECAY	48	0	1	1
REACTOME_CREB_PHOSPHORYLATION_THROUGH_THE_ACTIVATION_OF_CAMKII	15	0	1	1
REACTOME_THROMBOXANE_SIGNALLING_THROUGH_TP_RECEPTOR	23	0	1	1
REACTOME_CELL_EXTRACELLULAR_MATRIX_INTERACTIONS	14	0	1	1
REACTOME_ADP_SIGNALLING_THROUGH_P2RY12	21	0	1	1
REACTOME_CELL_JUNCTION_ORGANIZATION	78	0	1	1
REACTOME_AMINE_COMPOUND_SLC_TRANSPORTERS	27	0	1	1
REACTOME_PYRUVATE_METABOLISM	19	0	1	1
REACTOME_PURINE_CATABOLISM	10	0	1	1
REACTOME_GLUCOSE_TRANSPORT	38	0	1	1
REACTOME_FRS2_MEDIATED_CASCADE	36	0	1	1
REACTOME_METABOLISM_OF_RNA	330	0	1	1
REACTOME_MITOTIC_G1_G1_S_PHASES	137	0	1	1
REACTOME_PI_3K_CASCADE	56	0	1	1
REACTOME_DOWNSTREAM_SIGNALING_OF_ACTIVATED_FGFR	100	1	0.172243	1
REACTOME_REGULATION_OF_MITOTIC_CELL_CYCLE	85	0	1	1
REACTOME_TAK1_ACTIVATES_NFKB_BY_PHOSPHORYLATION_AND_ACTIVATION_OF_IKKS_COMPLEX	23	0	1	1
REACTOME_REGULATION_OF_AMPK_ACTIVITY_VIA_LKB1	15	0	1	1
REACTOME_MITOTIC_M_M_G1_PHASES	172	0	1	1
REACTOME_MYOGENESIS	28	0	1	1
REACTOME_MAP_KINASE_ACTIVATION_IN_TLR_CASCADE	50	0	1	1
REACTOME_ACTIVATION_OF_KAINATE_RECEPTORS_UPON_GLUTAMATE_BINDING	31	0	1	1
REACTOME_IONOTROPIC_ACTIVITY_OF_KAINATE_RECEPTORS	11	0	1	1
REACTOME_ACTIVATION_OF_THE_AP1_FAMILY_OF_TRANSCRIPTION_FACTORS	10	0	1	1
REACTOME_MAPK_TARGETS_NUCLEAR_EVENTS_MEDIATED_BY_MAP_KINASES	30	0	1	1
REACTOME_SYNTHESIS_AND_INTERCONVERSION_OF_NUCLEOTIDE_DI_AND_TRIPHOSPHATES	19	0	1	1
REACTOME_GPCR_LIGAND_BINDING	408	1	0.536097	1
REACTOME_RNA_POL_I_RNA_POL_III_AND_MITOCHONDRIAL_TRANSCRIPTION	122	0	1	1
REACTOME_JNK_C_JUN_KINASES_PHOSPHORYLATION_AND_ACTIVATION_MEDIATED_BY_ACTIVATED_HUMAN_TAK1	16	0	1	1
REACTOME_SHC_MEDIATED_CASCADE	28	0	1	1
REACTOME_THROMBIN_SIGNALLING_THROUGH_PROTEINASE_ACTIVATED_RECEPTORS_PARS	32	0	1	1
REACTOME_ENERGY_DEPENDENT_REGULATION_OF_MTOR_BY_LKB1_AMPK	18	0	1	1
REACTOME_MITOTIC_G2_G2_M_PHASES	81	0	1	1
REACTOME_REGULATION_OF_RHEB_GTPASE_ACTIVITY_BY_AMPK	10	0	1	1
REACTOME_ACTIVATED_TAK1_MEDIATES_P38_MAPK_ACTIVATION	18	0	1	1
REACTOME_DNA_REPAIR	112	0	1	1
REACTOME_RNA_POL_II_PRE_TRANSCRIPTION_EVENTS	61	0	1	1
REACTOME_ROLE_OF_DCC_IN_REGULATING_APOPTOSIS	10	0	1	1
REACTOME_POST_TRANSLATIONAL_PROTEIN_MODIFICATION	188	0	1	1
REACTOME_CHROMOSOME_MAINTENANCE	122	0	1	1
REACTOME_DEPOSITION_OF_NEW_CENPA_CONTAINING_NUCLEOSOMES_AT_THE_CENTROMERE	64	0	1	1
REACTOME_ROLE_OF_SECOND_MESSENGERS_IN_NETRIN1_SIGNALING	11	0	1	1
REACTOME_SIGNALING_BY_ILS	107	0	1	1
REACTOME_NETRIN1_SIGNALING	41	0	1	1
REACTOME_SIGNAL_TRANSDUCTION_BY_L1	34	0	1	1
REACTOME_FATTY_ACID_TRIACYLGLYCEROL_AND_KETONE_BODY_METABOLISM	168	1	0.271336	1
REACTOME_TRANSPORT_OF_VITAMINS_NUCLEOSIDES_AND_RELATED_MOLECULES	31	0	1	1
REACTOME_HIGHLY_CALCIUM_PERMEABLE_POSTSYNAPTIC_NICOTINIC_ACETYLCHOLINE_RECEPTORS	13	0	1	1
REACTOME_RNA_POL_I_PROMOTER_OPENING	62	0	1	1
REACTOME_PRESYNAPTIC_NICOTINIC_ACETYLCHOLINE_RECEPTORS	12	0	1	1
REACTOME_ORGANIC_CATION_ANION_ZWITTERION_TRANSPORT	13	0	1	1
REACTOME_DCC_MEDIATED_ATTRACTIVE_SIGNALING	13	0	1	1
REACTOME_RECYCLING_PATHWAY_OF_L1	27	0	1	1
REACTOME_SYNTHESIS_OF_SUBSTRATES_IN_N_GLYCAN_BIOSYTHESIS	14	0	1	1
REACTOME_RESPIRATORY_ELECTRON_TRANSPORT	79	0	1	1
REACTOME_ASPARAGINE_N_LINKED_GLYCOSYLATION	81	0	1	1
REACTOME_ASSEMBLY_OF_THE_PRE_REPLICATIVE_COMPLEX	65	0	1	1
REACTOME_BIOSYNTHESIS_OF_THE_N_GLYCAN_PRECURSOR_DOLICHOL_LIPID_LINKED_OLIGOSACCHARIDE_LLO_AND_TRANSFER_TO_A_NASCENT_PROTEIN	29	0	1	1
REACTOME_IL1_SIGNALING	39	0	1	1
REACTOME_GLOBAL_GENOMIC_NER_GG_NER	35	0	1	1
REACTOME_REGULATION_OF_SIGNALING_BY_CBL	18	0	1	1
REACTOME_AMINO_ACID_SYNTHESIS_AND_INTERCONVERSION_TRANSAMINATION	17	0	1	1
REACTOME_CALNEXIN_CALRETICULIN_CYCLE	11	0	1	1
REACTOME_SYNTHESIS_SECRETION_AND_INACTIVATION_OF_GIP	14	0	1	1
REACTOME_PASSIVE_TRANSPORT_BY_AQUAPORINS	11	0	1	1
REACTOME_NEPHRIN_INTERACTIONS	20	0	1	1
REACTOME_IL_3_5_AND_GM_CSF_SIGNALING	43	0	1	1
REACTOME_N_GLYCAN_TRIMMING_IN_THE_ER_AND_CALNEXIN_CALRETICULIN_CYCLE	13	0	1	1
REACTOME_PLATELET_SENSITIZATION_BY_LDL	16	0	1	1
REACTOME_IL_RECEPTOR_SHC_SIGNALING	27	0	1	1
REACTOME_PLATELET_CALCIUM_HOMEOSTASIS	18	0	1	1
REACTOME_SIGNAL_REGULATORY_PROTEIN_SIRP_FAMILY_INTERACTIONS	12	0	1	1
REACTOME_PROSTACYCLIN_SIGNALLING_THROUGH_PROSTACYCLIN_RECEPTOR	19	0	1	1
REACTOME_GABA_SYNTHESIS_RELEASE_REUPTAKE_AND_DEGRADATION	17	0	1	1
REACTOME_INCRETIN_SYNTHESIS_SECRETION_AND_INACTIVATION	22	0	1	1
REACTOME_TRANSPORT_OF_ORGANIC_ANIONS	11	0	1	1
REACTOME_SYNTHESIS_SECRETION_AND_INACTIVATION_OF_GLP1	19	0	1	1
REACTOME_DESTABILIZATION_OF_MRNA_BY_BRF1	17	0	1	1
REACTOME_IRAK1_RECRUITS_IKK_COMPLEX	10	0	1	1
REACTOME_TRAF6_MEDIATED_IRF7_ACTIVATION	30	0	1	1
REACTOME_CIRCADIAN_CLOCK	53	0	1	1
REACTOME_TRAF6_MEDIATED_NFKB_ACTIVATION	21	0	1	1
REACTOME_FACTORS_INVOLVED_IN_MEGAKARYOCYTE_DEVELOPMENT_AND_PLATELET_PRODUCTION	132	0	1	1
REACTOME_REGULATION_OF_IFNG_SIGNALING	14	0	1	1
REACTOME_GABA_A_RECEPTOR_ACTIVATION	12	0	1	1
REACTOME_REGULATION_OF_MRNA_STABILITY_BY_PROTEINS_THAT_BIND_AU_RICH_ELEMENTS	84	0	1	1
REACTOME_INHIBITION_OF_VOLTAGE_GATED_CA2_CHANNELS_VIA_GBETA_GAMMA_SUBUNITS	25	0	1	1
REACTOME_IRAK2_MEDIATED_ACTIVATION_OF_TAK1_COMPLEX_UPON_TLR7_8_OR_9_STIMULATION	9	0	1	1
REACTOME_TRAF6_MEDIATED_INDUCTION_OF_NFKB_AND_MAP_KINASES_UPON_TLR7_8_OR_9_ACTIVATION	77	0	1	1
REACTOME_TRAF3_DEPENDENT_IRF_ACTIVATION_PATHWAY	14	0	1	1
REACTOME_NFKB_ACTIVATION_THROUGH_FADD_RIP1_PATHWAY_MEDIATED_BY_CASPASE_8_AND10	12	0	1	1
REACTOME_DESTABILIZATION_OF_MRNA_BY_KSRP	17	0	1	1
REACTOME_TRANSPORT_TO_THE_GOLGI_AND_SUBSEQUENT_MODIFICATION	33	0	1	1
REACTOME_IRON_UPTAKE_AND_TRANSPORT	36	0	1	1
REACTOME_DESTABILIZATION_OF_MRNA_BY_TRISTETRAPROLIN_TTP	17	0	1	1
REACTOME_INTERFERON_GAMMA_SIGNALING	63	0	1	1
REACTOME_N_GLYCAN_ANTENNAE_ELONGATION	14	0	1	1
REACTOME_TRAF6_MEDIATED_IRF7_ACTIVATION_IN_TLR7_8_OR_9_SIGNALING	10	0	1	1
REACTOME_ACTIVATION_OF_IRF3_IRF7_MEDIATED_BY_TBK1_IKK_EPSILON	14	0	1	1
REACTOME_ION_TRANSPORT_BY_P_TYPE_ATPASES	34	0	1	1
REACTOME_INTERFERON_ALPHA_BETA_SIGNALING	64	0	1	1
REACTOME_ADVANCED_GLYCOSYLATION_ENDPRODUCT_RECEPTOR_SIGNALING	13	0	1	1
REACTOME_KINESINS	24	0	1	1
REACTOME_N_GLYCAN_ANTENNAE_ELONGATION_IN_THE_MEDIAL_TRANS_GOLGI	18	0	1	1
REACTOME_REGULATION_OF_IFNA_SIGNALING	24	0	1	1
REACTOME_INTERFERON_SIGNALING	159	0	1	1
REACTOME_NEGATIVE_REGULATORS_OF_RIG_I_MDA5_SIGNALING	31	0	1	1
REACTOME_NFKB_AND_MAP_KINASES_ACTIVATION_MEDIATED_BY_TLR4_SIGNALING_REPERTOIRE	72	0	1	1
REACTOME_TRANSFERRIN_ENDOCYTOSIS_AND_RECYCLING	25	0	1	1
REACTOME_DSCAM_INTERACTIONS	11	0	1	1
REACTOME_ION_CHANNEL_TRANSPORT	55	0	1	1
REACTOME_DESTABILIZATION_OF_MRNA_BY_AUF1_HNRNP_D0	53	0	1	1
REACTOME_TRAF6_MEDIATED_INDUCTION_OF_TAK1_COMPLEX	14	0	1	1
REACTOME_RIG_I_MDA5_MEDIATED_INDUCTION_OF_IFN_ALPHA_BETA_PATHWAYS	73	0	1	1
REACTOME_IKK_COMPLEX_RECRUITMENT_MEDIATED_BY_RIP1	10	0	1	1
REACTOME_LIGAND_GATED_ION_CHANNEL_TRANSPORT	21	0	1	1
REACTOME_FORMATION_OF_INCISION_COMPLEX_IN_GG_NER	23	0	1	1
REACTOME_TRANSCRIPTIONAL_REGULATION_OF_WHITE_ADIPOCYTE_DIFFERENTIATION	72	0	1	1
REACTOME_ENDOSOMAL_SORTING_COMPLEX_REQUIRED_FOR_TRANSPORT_ESCRT	27	0	1	1
REACTOME_MEIOTIC_RECOMBINATION	86	0	1	1
REACTOME_IL_2_SIGNALING	41	0	1	1
REACTOME_IL_6_SIGNALING	11	0	1	1
REACTOME_SIGNALING_BY_NOTCH	103	0	1	1
REACTOME_LAGGING_STRAND_SYNTHESIS	19	0	1	1
REACTOME_INTRINSIC_PATHWAY	17	0	1	1
REACTOME_INHIBITION_OF_REPLICATION_INITIATION_OF_DAMAGED_DNA_BY_RB1_E2F1	13	0	1	1
REACTOME_ETHANOL_OXIDATION	10	0	1	1
REACTOME_SYNTHESIS_OF_VERY_LONG_CHAIN_FATTY_ACYL_COAS	14	0	1	1
REACTOME_DNA_REPLICATION	192	0	1	1
REACTOME_CLEAVAGE_OF_GROWING_TRANSCRIPT_IN_THE_TERMINATION_REGION_	44	0	1	1
REACTOME_E2F_MEDIATED_REGULATION_OF_DNA_REPLICATION	35	0	1	1
REACTOME_METABOLISM_OF_CARBOHYDRATES	247	1	0.371809	1
REACTOME_SIGNALING_BY_INSULIN_RECEPTOR	108	1	0.184559	1
REACTOME_SIGNAL_ATTENUATION	14	0	1	1
REACTOME_PURINE_METABOLISM	33	0	1	1
REACTOME_SOS_MEDIATED_SIGNALLING	14	0	1	1
REACTOME_RNA_POL_III_TRANSCRIPTION_INITIATION_FROM_TYPE_3_PROMOTER	26	0	1	1
REACTOME_APOPTOSIS	148	1	0.243476	1
REACTOME_INFLUENZA_LIFE_CYCLE	203	0	1	1
REACTOME_INFLUENZA_VIRAL_RNA_TRANSCRIPTION_AND_REPLICATION	169	0	1	1
REACTOME_NEP_NS2_INTERACTS_WITH_THE_CELLULAR_EXPORT_MACHINERY	27	0	1	1
REACTOME_HIV_INFECTION	207	0	1	1
REACTOME_TRANSPORT_OF_RIBONUCLEOPROTEINS_INTO_THE_HOST_NUCLEUS	27	0	1	1
REACTOME_HIV_LIFE_CYCLE	125	0	1	1
REACTOME_ABORTIVE_ELONGATION_OF_HIV1_TRANSCRIPT_IN_THE_ABSENCE_OF_TAT	23	0	1	1
REACTOME_EARLY_PHASE_OF_HIV_LIFE_CYCLE	21	0	1	1
REACTOME_HOST_INTERACTIONS_OF_HIV_FACTORS	132	0	1	1
REACTOME_RNA_POL_III_TRANSCRIPTION_TERMINATION	19	0	1	1
REACTOME_RESPIRATORY_ELECTRON_TRANSPORT_ATP_SYNTHESIS_BY_CHEMIOSMOTIC_COUPLING_AND_HEAT_PRODUCTION_BY_UNCOUPLING_PROTEINS_	98	1	0.169135	1
REACTOME_FORMATION_OF_THE_HIV1_EARLY_ELONGATION_COMPLEX	34	0	1	1
REACTOME_RAF_MAP_KINASE_CASCADE	10	0	1	1
REACTOME_VIRAL_MESSENGER_RNA_SYNTHESIS	14	0	1	1
REACTOME_LATE_PHASE_OF_HIV_LIFE_CYCLE	104	0	1	1
REACTOME_SHC_MEDIATED_SIGNALLING	15	0	1	1
REACTOME_INTERACTIONS_OF_VPR_WITH_HOST_CELLULAR_PROTEINS	33	0	1	1
REACTOME_FORMATION_OF_ATP_BY_CHEMIOSMOTIC_COUPLING	16	0	1	1
REACTOME_APC_C_CDH1_MEDIATED_DEGRADATION_OF_CDC20_AND_OTHER_APC_C_CDH1_TARGETED_PROTEINS_IN_LATE_MITOSIS_EARLY_G1	72	0	1	1
REACTOME_ACTIVATION_OF_ATR_IN_RESPONSE_TO_REPLICATION_STRESS	38	0	1	1
REACTOME_UNWINDING_OF_DNA	11	0	1	1
REACTOME_APC_C_CDC20_MEDIATED_DEGRADATION_OF_MITOTIC_PROTEINS	73	0	1	1
REACTOME_GLUCURONIDATION	18	0	1	1
REACTOME_AUTODEGRADATION_OF_CDH1_BY_CDH1_APC_C	64	0	1	1
REACTOME_MYD88_MAL_CASCADE_INITIATED_ON_PLASMA_MEMBRANE	83	0	1	1
REACTOME_REGULATION_OF_GLUCOKINASE_BY_GLUCOKINASE_REGULATORY_PROTEIN	27	0	1	1
REACTOME_MITOTIC_PROMETAPHASE	87	0	1	1
REACTOME_APC_C_CDC20_MEDIATED_DEGRADATION_OF_CYCLIN_B	26	0	1	1
REACTOME_SCF_BETA_TRCP_MEDIATED_DEGRADATION_OF_EMI1	51	0	1	1
REACTOME_G1_S_SPECIFIC_TRANSCRIPTION	19	0	1	1
REACTOME_THE_ROLE_OF_NEF_IN_HIV1_REPLICATION_AND_DISEASE_PATHOGENESIS	28	0	1	1
REACTOME_SIGNALING_BY_TGF_BETA_RECEPTOR_COMPLEX	63	0	1	1
REACTOME_CONVERSION_FROM_APC_C_CDC20_TO_APC_C_CDH1_IN_LATE_ANAPHASE	22	0	1	1
REACTOME_ACTIVATED_TLR4_SIGNALLING	93	0	1	1
REACTOME_BINDING_AND_ENTRY_OF_HIV_VIRION	10	0	1	1
REACTOME_PHOSPHORYLATION_OF_THE_APC_C	23	0	1	1
REACTOME_CYTOSOLIC_SULFONATION_OF_SMALL_MOLECULES	14	0	1	1
REACTOME_INTEGRATION_OF_PROVIRUS	16	0	1	1
REACTOME_COMPLEMENT_CASCADE	32	0	1	1
REACTOME_MTORC1_MEDIATED_SIGNALLING	11	0	1	1
REACTOME_TOLL_RECEPTOR_CASCADES	118	1	0.1997	1
REACTOME_ACTIVATION_OF_BH3_ONLY_PROTEINS	17	0	1	1
REACTOME_GLUCOSE_METABOLISM	69	0	1	1
REACTOME_RNA_POL_III_CHAIN_ELONGATION	17	0	1	1
REACTOME_ADAPTIVE_IMMUNE_SYSTEM	539	2	0.268126	1
REACTOME_NOD1_2_SIGNALING_PATHWAY	30	0	1	1
REACTOME_CYTOKINE_SIGNALING_IN_IMMUNE_SYSTEM	270	1	0.398396	1
REACTOME_MEIOTIC_SYNAPSIS	73	0	1	1
REACTOME_ANTIGEN_PRESENTATION_FOLDING_ASSEMBLY_AND_PEPTIDE_LOADING_OF_CLASS_I_MHC	21	0	1	1
REACTOME_CLASS_I_MHC_MEDIATED_ANTIGEN_PROCESSING_PRESENTATION	251	1	0.376515	1
REACTOME_NONSENSE_MEDIATED_DECAY_ENHANCED_BY_THE_EXON_JUNCTION_COMPLEX	176	0	1	1
REACTOME_PIP3_ACTIVATES_AKT_SIGNALING	29	0	1	1
REACTOME_ANTIGEN_PROCESSING_UBIQUITINATION_PROTEASOME_DEGRADATION	212	0	1	1
REACTOME_TANDEM_PORE_DOMAIN_POTASSIUM_CHANNELS	12	0	1	1
REACTOME_POTASSIUM_CHANNELS	98	1	0.169135	1
REACTOME_INWARDLY_RECTIFYING_K_CHANNELS	31	0	1	1
REACTOME_AMYLOIDS	83	0	1	1
REACTOME_PACKAGING_OF_TELOMERE_ENDS	48	0	1	1
REACTOME_TELOMERE_MAINTENANCE	75	0	1	1
REACTOME_REMOVAL_OF_THE_FLAP_INTERMEDIATE_FROM_THE_C_STRAND	10	0	1	1
REACTOME_CREATION_OF_C4_AND_C2_ACTIVATORS	10	0	1	1
REACTOME_APC_CDC20_MEDIATED_DEGRADATION_OF_NEK2A	28	0	1	1
REACTOME_INITIAL_TRIGGERING_OF_COMPLEMENT	16	0	1	1
REACTOME_EXTENSION_OF_TELOMERES	27	0	1	1
REACTOME_G2_M_CHECKPOINTS	45	0	1	1
REACTOME_G2_M_DNA_DAMAGE_CHECKPOINT	12	0	1	1
REACTOME_S_PHASE	109	0	1	1
REACTOME_SCFSKP2_MEDIATED_DEGRADATION_OF_P27_P21	56	0	1	1
REACTOME_TRYPTOPHAN_CATABOLISM	11	0	1	1
REACTOME_DNA_STRAND_ELONGATION	30	0	1	1
REACTOME_RESOLUTION_OF_AP_SITES_VIA_THE_SINGLE_NUCLEOTIDE_REPLACEMENT_PATHWAY	12	0	1	1
REACTOME_FGFR_LIGAND_BINDING_AND_ACTIVATION	22	0	1	1
REACTOME_CHOLESTEROL_BIOSYNTHESIS	24	0	1	1
REACTOME_APOBEC3G_MEDIATED_RESISTANCE_TO_HIV1_INFECTION	12	0	1	1
REACTOME_FGFR2C_LIGAND_BINDING_AND_ACTIVATION	12	0	1	1
REACTOME_METABOLISM_OF_PORPHYRINS	14	0	1	1
REACTOME_FGFR4_LIGAND_BINDING_AND_ACTIVATION	12	0	1	1
REACTOME_VIF_MEDIATED_DEGRADATION_OF_APOBEC3G	52	0	1	1
REACTOME_SIGNALING_BY_FGFR	112	1	0.190649	1
REACTOME_DIGESTION_OF_DIETARY_CARBOHYDRATE	12	0	1	1
REACTOME_FGFR1_LIGAND_BINDING_AND_ACTIVATION	14	0	1	1
REACTOME_SYNTHESIS_OF_GLYCOSYLPHOSPHATIDYLINOSITOL_GPI	17	0	1	1
REACTOME_RNA_POL_I_TRANSCRIPTION_INITIATION	25	0	1	1
REACTOME_PYRIMIDINE_METABOLISM	24	0	1	1
REACTOME_INTRINSIC_PATHWAY_FOR_APOPTOSIS	30	0	1	1
REACTOME_SHC_RELATED_EVENTS	17	0	1	1
NAKAMURA_CANCER_MICROENVIRONMENT_UP	26	0	1	1
NAKAMURA_CANCER_MICROENVIRONMENT_DN	46	0	1	1
WEST_ADRENOCORTICAL_TUMOR_MARKERS_UP	21	0	1	1
WINTER_HYPOXIA_UP	92	0	1	1
PARENT_MTOR_SIGNALING_DN	46	0	1	1
PYEON_HPV_POSITIVE_TUMORS_UP	98	0	1	1
PYEON_HPV_POSITIVE_TUMORS_DN	10	0	1	1
NAKAMURA_TUMOR_ZONE_PERIPHERAL_VS_CENTRAL_UP	285	1	0.415133	1
NAKAMURA_TUMOR_ZONE_PERIPHERAL_VS_CENTRAL_DN	634	2	0.333546	1
PICCALUGA_ANGIOIMMUNOBLASTIC_LYMPHOMA_UP	205	0	1	1
PICCALUGA_ANGIOIMMUNOBLASTIC_LYMPHOMA_DN	136	0	1	1
LU_TUMOR_VASCULATURE_UP	29	0	1	1
KORKOLA_EMBRYONAL_CARCINOMA_DN	13	0	1	1
KORKOLA_TERATOMA_UP	16	0	1	1
KORKOLA_CHORIOCARCINOMA_UP	6	0	1	1
KORKOLA_CHORIOCARCINOMA_DN	11	0	1	1
KORKOLA_SEMINOMA_DN	13	0	1	1
WATANABE_RECTAL_CANCER_RADIOTHERAPY_RESPONSIVE_UP	108	0	1	1
WATANABE_RECTAL_CANCER_RADIOTHERAPY_RESPONSIVE_DN	92	0	1	1
HOLLMANN_APOPTOSIS_VIA_CD40_UP	201	0	1	1
HOLLMANN_APOPTOSIS_VIA_CD40_DN	267	1	0.394992	1
LIU_PROSTATE_CANCER_UP	96	0	1	1
LIU_PROSTATE_CANCER_DN	481	0	1	1
LIU_SOX4_TARGETS_UP	137	0	1	1
LIU_SOX4_TARGETS_DN	309	1	0.44096	1
BERTUCCI_MEDULLARY_VS_DUCTAL_BREAST_CANCER_UP	206	1	0.321505	1
BERTUCCI_MEDULLARY_VS_DUCTAL_BREAST_CANCER_DN	169	1	0.272702	1
SCHUETZ_BREAST_CANCER_DUCTAL_INVASIVE_DN	84	0	1	1
DAVICIONI_PAX_FOXO1_SIGNATURE_IN_ARMS_DN	20	0	1	1
FOURNIER_ACINAR_DEVELOPMENT_EARLY_UP	21	0	1	1
FOURNIER_ACINAR_DEVELOPMENT_EARLY_DN	6	0	1	1
FOURNIER_ACINAR_DEVELOPMENT_LATE_UP	11	0	1	1
FOURNIER_ACINAR_DEVELOPMENT_LATE_DN	21	0	1	1
NAM_FXYD5_TARGETS_DN	18	0	1	1
FRASOR_TAMOXIFEN_RESPONSE_UP	51	0	1	1
FRASOR_TAMOXIFEN_RESPONSE_DN	11	0	1	1
KIM_RESPONSE_TO_TSA_AND_DECITABINE_UP	129	1	0.216035	1
KIM_RESPONSE_TO_TSA_AND_DECITABINE_DN	13	0	1	1
SENGUPTA_NASOPHARYNGEAL_CARCINOMA_UP	294	0	1	1
SENGUPTA_NASOPHARYNGEAL_CARCINOMA_DN	349	0	1	1
WATANABE_COLON_CANCER_MSI_VS_MSS_UP	29	0	1	1
WATANABE_COLON_CANCER_MSI_VS_MSS_DN	81	0	1	1
KOBAYASHI_EGFR_SIGNALING_6HR_UP	7	0	1	1
SOTIRIOU_BREAST_CANCER_GRADE_1_VS_3_UP	151	0	1	1
GAZDA_DIAMOND_BLACKFAN_ANEMIA_ERYTHROID_UP	25	0	1	1
GAZDA_DIAMOND_BLACKFAN_ANEMIA_ERYTHROID_DN	493	0	1	1
GAZDA_DIAMOND_BLACKFAN_ANEMIA_MYELOID_UP	30	0	1	1
GAZDA_DIAMOND_BLACKFAN_ANEMIA_MYELOID_DN	38	0	1	1
GAZDA_DIAMOND_BLACKFAN_ANEMIA_PROGENITOR_UP	39	0	1	1
GAZDA_DIAMOND_BLACKFAN_ANEMIA_PROGENITOR_DN	66	0	1	1
CHEMNITZ_RESPONSE_TO_PROSTAGLANDIN_E2_UP	146	0	1	1
ZERBINI_RESPONSE_TO_SULINDAC_UP	9	0	1	1
ZERBINI_RESPONSE_TO_SULINDAC_DN	6	0	1	1
IGARASHI_ATF4_TARGETS_UP	6	0	1	1
IGARASHI_ATF4_TARGETS_DN	90	1	0.156589	1
ZHONG_RESPONSE_TO_AZACITIDINE_AND_TSA_UP	183	1	0.291563	1
ZHONG_RESPONSE_TO_AZACITIDINE_AND_TSA_DN	70	0	1	1
DAVICIONI_MOLECULAR_ARMS_VS_ERMS_UP	332	1	0.464651	1
DAVICIONI_MOLECULAR_ARMS_VS_ERMS_DN	182	0	1	1
DAVICIONI_TARGETS_OF_PAX_FOXO1_FUSIONS_DN	68	0	1	1
DAVICIONI_RHABDOMYOSARCOMA_PAX_FOXO1_FUSION_UP	64	0	1	1
DAVICIONI_RHABDOMYOSARCOMA_PAX_FOXO1_FUSION_DN	15	0	1	1
SENGUPTA_NASOPHARYNGEAL_CARCINOMA_WITH_LMP1_DN	175	0	1	1
TURASHVILI_BREAST_NORMAL_DUCTAL_VS_LOBULAR_DN	7	0	1	1
TURASHVILI_BREAST_DUCTAL_CARCINOMA_VS_DUCTAL_NORMAL_UP	44	0	1	1
TURASHVILI_BREAST_DUCTAL_CARCINOMA_VS_DUCTAL_NORMAL_DN	198	0	1	1
TURASHVILI_BREAST_DUCTAL_CARCINOMA_VS_LOBULAR_NORMAL_UP	73	0	1	1
TURASHVILI_BREAST_CARCINOMA_DUCTAL_VS_LOBULAR_UP	21	0	1	1
TURASHVILI_BREAST_CARCINOMA_DUCTAL_VS_LOBULAR_DN	7	0	1	1
TURASHVILI_BREAST_LOBULAR_CARCINOMA_VS_DUCTAL_NORMAL_DN	91	0	1	1
TURASHVILI_BREAST_LOBULAR_CARCINOMA_VS_LOBULAR_NORMAL_UP	94	1	0.162885	1
TURASHVILI_BREAST_LOBULAR_CARCINOMA_VS_LOBULAR_NORMAL_DN	74	0	1	1
CHANDRAN_METASTASIS_TOP50_UP	38	0	1	1
CHANDRAN_METASTASIS_TOP50_DN	45	0	1	1
WILCOX_RESPONSE_TO_PROGESTERONE_DN	66	0	1	1
FULCHER_INFLAMMATORY_RESPONSE_LECTIN_VS_LPS_UP	579	1	0.664205	1
FULCHER_INFLAMMATORY_RESPONSE_LECTIN_VS_LPS_DN	463	2	0.215738	1
GARY_CD5_TARGETS_UP	473	1	0.589665	1
GARY_CD5_TARGETS_DN	431	2	0.193971	1
ZHOU_INFLAMMATORY_RESPONSE_LIVE_UP	485	2	0.230835	1
ZHOU_INFLAMMATORY_RESPONSE_LIVE_DN	384	1	0.514618	1
SAMOLS_TARGETS_OF_KHSV_MIRNAS_UP	8	0	1	1
HOOI_ST7_TARGETS_UP	94	0	1	1
HOOI_ST7_TARGETS_DN	123	0	1	1
PUIFFE_INVASION_INHIBITED_BY_ASCITES_UP	82	0	1	1
PUIFFE_INVASION_INHIBITED_BY_ASCITES_DN	145	0	1	1
PIEPOLI_LGI1_TARGETS_UP	15	0	1	1
PIEPOLI_LGI1_TARGETS_DN	14	0	1	1
THUM_SYSTOLIC_HEART_FAILURE_DN	244	1	0.368257	1
CASORELLI_ACUTE_PROMYELOCYTIC_LEUKEMIA_UP	177	1	0.283539	1
CASORELLI_ACUTE_PROMYELOCYTIC_LEUKEMIA_DN	663	2	0.353248	1
CORRE_MULTIPLE_MYELOMA_DN	62	0	1	1
HUTTMANN_B_CLL_POOR_SURVIVAL_DN	60	0	1	1
DIAZ_CHRONIC_MEYLOGENOUS_LEUKEMIA_UP	1382	2	0.734716	1
DIAZ_CHRONIC_MEYLOGENOUS_LEUKEMIA_DN	116	0	1	1
CASORELLI_APL_SECONDARY_VS_DE_NOVO_UP	39	0	1	1
CASORELLI_APL_SECONDARY_VS_DE_NOVO_DN	9	0	1	1
DEURIG_T_CELL_PROLYMPHOCYTIC_LEUKEMIA_UP	368	2	0.152182	1
DEURIG_T_CELL_PROLYMPHOCYTIC_LEUKEMIA_DN	320	1	0.452417	1
LIU_CMYB_TARGETS_UP	165	1	0.267222	1
LIU_CMYB_TARGETS_DN	7	0	1	1
LIU_VMYB_TARGETS_UP	127	1	0.213089	1
LIU_TARGETS_OF_VMYB_VS_CMYB_UP	20	0	1	1
LIU_TARGETS_OF_VMYB_VS_CMYB_DN	43	0	1	1
CHARAFE_BREAST_CANCER_LUMINAL_VS_BASAL_UP	380	1	0.510944	1
CHARAFE_BREAST_CANCER_LUMINAL_VS_BASAL_DN	455	2	0.210272	1
CHARAFE_BREAST_CANCER_LUMINAL_VS_MESENCHYMAL_UP	450	0	1	1
CHARAFE_BREAST_CANCER_BASAL_VS_MESENCHYMAL_UP	121	0	1	1
CHARAFE_BREAST_CANCER_BASAL_VS_MESENCHYMAL_DN	50	0	1	1
DOANE_BREAST_CANCER_CLASSES_UP	72	0	1	1
DOANE_BREAST_CANCER_CLASSES_DN	34	0	1	1
DOANE_RESPONSE_TO_ANDROGEN_UP	184	0	1	1
DOANE_BREAST_CANCER_ESR1_UP	112	0	1	1
DOANE_BREAST_CANCER_ESR1_DN	48	0	1	1
WANG_RESPONSE_TO_ANDROGEN_UP	29	0	1	1
WANG_RESPONSE_TO_FORSKOLIN_UP	23	0	1	1
WANG_RESPONSE_TO_FORSKOLIN_DN	9	0	1	1
TIMOFEEVA_GROWTH_STRESS_VIA_STAT1_DN	16	0	1	1
LAIHO_COLORECTAL_CANCER_SERRATED_UP	112	0	1	1
LAIHO_COLORECTAL_CANCER_SERRATED_DN	86	1	0.150246	1
BORCZUK_MALIGNANT_MESOTHELIOMA_UP	305	0	1	1
ROY_WOUND_BLOOD_VESSEL_UP	50	0	1	1
ROY_WOUND_BLOOD_VESSEL_DN	22	0	1	1
GRABARCZYK_BCL11B_TARGETS_UP	81	0	1	1
NEWMAN_ERCC6_TARGETS_DN	39	0	1	1
HORIUCHI_WTAP_TARGETS_UP	306	1	0.437794	1
HORIUCHI_WTAP_TARGETS_DN	310	0	1	1
GAL_LEUKEMIC_STEM_CELL_UP	133	0	1	1
CHOI_ATL_CHRONIC_VS_ACUTE_DN	18	0	1	1
BASAKI_YBX1_TARGETS_UP	290	1	0.420609	1
BASAKI_YBX1_TARGETS_DN	384	1	0.514618	1
NOJIMA_SFRP2_TARGETS_UP	31	0	1	1
NOJIMA_SFRP2_TARGETS_DN	25	0	1	1
WIKMAN_ASBESTOS_LUNG_CANCER_UP	17	0	1	1
WIKMAN_ASBESTOS_LUNG_CANCER_DN	28	0	1	1
RODRIGUES_DCC_TARGETS_UP	5	0	1	1
[truncated: 2,765 more rows]

## Sheet: GSEA_F-DN
Supplementary Data Set 4
Gene set enrichment analysis: overlap between curated gene sets and the core F-DN set
Set_name	Set_size	Overlap_size	p-value	q-value(BH 0.1)
KEGG_CYSTEINE_AND_METHIONINE_METABOLISM	34	2	0.000369047	0.172261
KEGG_SELENOAMINO_ACID_METABOLISM	26	2	0.000222302	0.172261
REACTOME_SULFUR_AMINO_ACID_METABOLISM	24	2	0.000191321	0.172261
HERNANDEZ_MITOTIC_ARREST_BY_DOCETAXEL_2_DN	19	2	0.000123928	0.172261
BROWNE_HCMV_INFECTION_48HR_UP	180	3	0.000401671	0.172261
HELLER_SILENCED_BY_METHYLATION_DN	105	3	8.49707e-05	0.172261
HELLER_HDAC_TARGETS_SILENCED_BY_METHYLATION_UP	461	4	0.000470262	0.172261
WALLACE_PROSTATE_CANCER_UP	20	2	0.000136253	0.172261
RIGGI_EWING_SARCOMA_PROGENITOR_UP	430	4	0.000362711	0.172261
SMID_BREAST_CANCER_LUMINAL_B_UP	172	3	0.000352506	0.172261
NAKAMURA_ADIPOGENESIS_EARLY_DN	38	2	0.000456017	0.172261
NAKAMURA_ADIPOGENESIS_LATE_DN	38	2	0.000456017	0.172261
KATSANOU_ELAVL1_TARGETS_UP	169	3	0.000335124	0.172261
MIKKELSEN_NPC_HCP_WITH_H3K4ME3_AND_H3K27ME3	210	3	0.000624711	0.212491
KANG_GIST_WITH_PDGFRA_UP	50	2	0.000770665	0.244661
UDAYAKUMAR_MED1_TARGETS_DN	240	3	0.000914402	0.25614
CONCANNON_APOPTOSIS_BY_EPOXOMICIN_UP	239	3	0.000903597	0.25614
TANG_SENESCENCE_TP53_TARGETS_DN	57	2	0.000991008	0.256816
BERNARD_PPAPDC1B_TARGETS_DN	58	2	0.00102468	0.256816
HUTTMANN_B_CLL_POOR_SURVIVAL_DN	60	2	0.00109365	0.257492
MIYAGAWA_TARGETS_OF_EWSR1_ETS_FUSIONS_UP	259	3	0.00113551	0.257492
BHAT_ESR1_TARGETS_VIA_AKT1_UP	281	3	0.00143059	0.309658
KOYAMA_SEMA3B_TARGETS_UP	292	3	0.00159456	0.311812
POOLA_INVASIVE_BREAST_CANCER_UP	288	3	0.00153364	0.311812
NAKAYAMA_SOFT_TISSUE_TUMORS_PCA1_DN	74	2	0.00163698	0.311812
IVANOVA_HEMATOPOIESIS_STEM_CELL_LONG_TERM	302	3	0.00175346	0.321153
TARTE_PLASMA_CELL_VS_PLASMABLAST_DN	309	3	0.00187038	0.329879
SHAFFER_IRF4_TARGETS_IN_ACTIVATED_B_LYMPHOCYTE	81	2	0.0019479	0.331282
GAUSSMANN_MLL_AF4_FUSION_TARGETS_A_DN	90	2	0.00238553	0.378663
DELASERNA_MYOD_TARGETS_UP	89	2	0.00233482	0.378663
KIM_MYCN_AMPLIFICATION_TARGETS_UP	92	2	0.00248851	0.382268
HAHTOLA_SEZARY_SYNDROM_UP	98	2	0.00280986	0.418143
DOANE_BREAST_CANCER_ESR1_UP	112	2	0.0036312	0.523993
SCHAEFFER_PROSTATE_DEVELOPMENT_12HR_UP	116	2	0.00388403	0.543993
SENGUPTA_NASOPHARYNGEAL_CARCINOMA_WITH_LMP1_UP	408	3	0.00406462	0.553021
KIM_RESPONSE_TO_TSA_AND_DECITABINE_UP	129	2	0.0047606	0.56675
VECCHI_GASTRIC_CANCER_EARLY_UP	430	3	0.00469916	0.56675
KAN_RESPONSE_TO_ARSENIC_TRIOXIDE	123	2	0.00434567	0.56675
BROWN_MYELOID_CELL_DEVELOPMENT_DN	129	2	0.0047606	0.56675
BOQUEST_STEM_CELL_CULTURED_VS_FRESH_UP	425	3	0.00455	0.56675
MITSIADES_RESPONSE_TO_APLIDIN_UP	439	3	0.00497507	0.577836
GEORGES_TARGETS_OF_MIR192_AND_MIR215	893	4	0.00515713	0.584721
ELVIDGE_HIF2A_TARGETS_UP	6	1	0.00546672	0.589103
ONDER_CDH1_TARGETS_1_UP	140	2	0.00556691	0.589103
ISHIDA_TARGETS_OF_SYT_SSX_FUSIONS	6	1	0.00546672	0.589103
MEISSNER_NPC_HCP_WITH_H3K4ME3_AND_H3K27ME3	142	2	0.00571979	0.592123
MATSUDA_NATURAL_KILLER_DIFFERENTIATION	475	3	0.00617589	0.594803
YAMASHITA_SILENCED_BY_METHYLATION	7	1	0.0062453	0.594803
ZHANG_BREAST_CANCER_PROGENITORS_DN	145	2	0.00595269	0.594803
KATSANOU_ELAVL1_TARGETS_DN	148	2	0.00618989	0.594803
RUIZ_TNC_TARGETS_UP	153	2	0.0065947	0.615764
SAMOLS_TARGETS_OF_KHSV_MIRNAS_UP	8	1	0.0070233	0.643172
DURAND_STROMA_NS_UP	162	2	0.00735294	0.660655
BLALOCK_ALZHEIMERS_DISEASE_INCIPIENT_DN	165	2	0.00761406	0.663338
KUMAMOTO_RESPONSE_TO_NUTLIN_3A_UP	9	1	0.0078007	0.663338
GUTIERREZ_WALDENSTROEMS_MACROGLOBULINEMIA_1_UP	9	1	0.0078007	0.663338
BIOCARTA_GLYCOLYSIS_PATHWAY	10	1	0.0085775	0.696708
PID_INTEGRIN4_PATHWAY	11	1	0.00935372	0.696708
NAGASHIMA_NRG1_SIGNALING_UP	176	2	0.00860694	0.696708
HASEGAWA_TUMORIGENESIS_BY_RET_C634R	11	1	0.00935372	0.696708
WU_CELL_MIGRATION	184	2	0.00936357	0.696708
WHITESIDE_CISPLATIN_RESISTANCE_UP	11	1	0.00935372	0.696708
WEST_ADRENOCORTICAL_TUMOR_DN	546	3	0.00901694	0.696708
KIM_ALL_DISORDERS_CALB1_CORR_UP	548	3	0.00910632	0.696708
SMID_BREAST_CANCER_LUMINAL_B_DN	564	3	0.00984025	0.720912
MOHANKUMAR_HOXA1_TARGETS_DN	193	2	0.010249	0.739483
REACTOME_METABOLISM_OF_AMINO_ACIDS_AND_DERIVATIVES	200	2	0.0109625	0.763725
KIM_MYC_AMPLIFICATION_TARGETS_UP	201	2	0.0110662	0.763725
PLASARI_TGFB1_TARGETS_10HR_UP	199	2	0.0108592	0.763725
PEREZ_TP53_AND_TP63_TARGETS	205	2	0.0114852	0.772425
INAMURA_LUNG_CANCER_SCC_DN	14	1	0.0116788	0.772425
GOTZMANN_EPITHELIAL_TO_MESENCHYMAL_TRANSITION_DN	206	2	0.011591	0.772425
RIZKI_TUMOR_INVASIVENESS_3D_UP	210	2	0.0120187	0.784018
RAMPON_ENRICHED_LEARNING_ENVIRONMENT_EARLY_UP	15	1	0.0124527	0.801347
KEGG_PENTOSE_PHOSPHATE_PATHWAY	27	1	0.0216931	0.804512
KEGG_GALACTOSE_METABOLISM	26	1	0.0209263	0.804512
KEGG_O_GLYCAN_BIOSYNTHESIS	30	1	0.0239901	0.804512
KEGG_NITROGEN_METABOLISM	23	1	0.0186224	0.804512
KEGG_THYROID_CANCER	29	1	0.023225	0.804512
BIOCARTA_PTDINS_PATHWAY	23	1	0.0186224	0.804512
REACTOME_GLYCOLYSIS	29	1	0.023225	0.804512
REACTOME_NA_CL_DEPENDENT_NEUROTRANSMITTER_TRANSPORTERS	17	1	0.0139986	0.804512
REACTOME_AMINE_COMPOUND_SLC_TRANSPORTERS	27	1	0.0216931	0.804512
NAKAMURA_CANCER_MICROENVIRONMENT_UP	26	1	0.0209263	0.804512
BARRIER_COLON_CANCER_RECURRENCE_DN	20	1	0.0163131	0.804512
MULLIGHAN_NPM1_MUTATED_SIGNATURE_1_UP	276	2	0.0200352	0.804512
TONKS_TARGETS_OF_RUNX1_RUNX1T1_FUSION_SUSTAINED_IN_MONOCYTE_UP	21	1	0.0170835	0.804512
GOZGIT_ESR1_TARGETS_DN	781	3	0.0232179	0.804512
COLDREN_GEFITINIB_RESISTANCE_DN	230	2	0.0142594	0.804512
CREIGHTON_AKT1_SIGNALING_VIA_MTOR_DN	23	1	0.0186224	0.804512
LANDIS_ERBB2_BREAST_PRENEOPLASTIC_UP	20	1	0.0163131	0.804512
WANG_BARRETTS_ESOPHAGUS_AND_ESOPHAGUS_CANCER_UP	26	1	0.0209263	0.804512
DACOSTA_UV_RESPONSE_VIA_ERCC3_XPCS_UP	28	1	0.0224594	0.804512
MAHADEVAN_RESPONSE_TO_MP470_DN	19	1	0.0155422	0.804512
TERAMOTO_OPN_TARGETS_CLUSTER_7	19	1	0.0155422	0.804512
MANN_RESPONSE_TO_AMIFOSTINE_UP	20	1	0.0163131	0.804512
CEBALLOS_TARGETS_OF_TP53_AND_MYC_UP	21	1	0.0170835	0.804512
SHETH_LIVER_CANCER_VS_TXNIP_LOSS_PAM4	261	2	0.0180592	0.804512
GROSS_HIF1A_TARGETS_DN	25	1	0.0201589	0.804512
JEON_SMAD6_TARGETS_DN	19	1	0.0155422	0.804512
NIKOLSKY_BREAST_CANCER_21Q22_AMPLICON	16	1	0.0132259	0.804512
JI_METASTASIS_REPRESSED_BY_STK11	27	1	0.0216931	0.804512
COLLER_MYC_TARGETS_UP	25	1	0.0201589	0.804512
GILDEA_METASTASIS	30	1	0.0239901	0.804512
ZHAN_MULTIPLE_MYELOMA_SPIKED	22	1	0.0178532	0.804512
RORIE_TARGETS_OF_EWSR1_FLI1_FUSION_UP	30	1	0.0239901	0.804512
HASLINGER_B_CLL_WITH_CHROMOSOME_12_TRISOMY	24	1	0.0193909	0.804512
RORIE_TARGETS_OF_EWSR1_FLI1_FUSION_DN	30	1	0.0239901	0.804512
BROWNE_HCMV_INFECTION_20HR_UP	240	2	0.0154425	0.804512
GENTILE_UV_LOW_DOSE_UP	27	1	0.0216931	0.804512
VIETOR_IFRD1_TARGETS	23	1	0.0186224	0.804512
CHUANG_OXIDATIVE_STRESS_RESPONSE_UP	28	1	0.0224594	0.804512
VISALA_AGING_LYMPHOCYTE_DN	19	1	0.0155422	0.804512
ABE_VEGFA_TARGETS_30MIN	29	1	0.023225	0.804512
BILD_HRAS_ONCOGENIC_SIGNATURE	261	2	0.0180592	0.804512
KRIGE_AMINO_ACID_DEPRIVATION	29	1	0.023225	0.804512
KRIGE_RESPONSE_TO_TOSEDOSTAT_24HR_UP	783	3	0.0233715	0.804512
HELLER_HDAC_TARGETS_DN	292	2	0.0222385	0.804512
FINETTI_BREAST_CANCERS_KINOME_BLUE	21	1	0.0170835	0.804512
SMID_BREAST_CANCER_BASAL_DN	701	3	0.0175313	0.804512
GRADE_COLON_AND_RECTAL_CANCER_UP	285	2	0.0212626	0.804512
WAGNER_APO2_SENSITIVITY	25	1	0.0201589	0.804512
VANTVEER_BREAST_CANCER_ESR1_DN	240	2	0.0154425	0.804512
HOFMANN_MYELODYSPLASTIC_SYNDROM_LOW_RISK_DN	30	1	0.0239901	0.804512
HOFMANN_MYELODYSPLASTIC_SYNDROM_RISK_UP	24	1	0.0193909	0.804512
CHEN_METABOLIC_SYNDROM_NETWORK	1210	4	0.0145485	0.804512
CHEOK_RESPONSE_TO_MERCAPTOPURINE_AND_HD_MTX_DN	25	1	0.0201589	0.804512
VALK_AML_CLUSTER_7	28	1	0.0224594	0.804512
VALK_AML_CLUSTER_12	30	1	0.0239901	0.804512
VALK_AML_CLUSTER_16	26	1	0.0209263	0.804512
VALK_AML_WITH_11Q23_REARRANGED	22	1	0.0178532	0.804512
STEIN_ESTROGEN_RESPONSE_NOT_VIA_ESRRA	18	1	0.0147707	0.804512
PYEON_CANCER_HEAD_AND_NECK_VS_CERVICAL_DN	29	1	0.023225	0.804512
HAHTOLA_CTCL_CUTANEOUS	26	1	0.0209263	0.804512
WONG_ADULT_TISSUE_STEM_MODULE	721	3	0.0188693	0.804512
BRUINS_UVC_RESPONSE_VIA_TP53_GROUP_D	280	2	0.0205769	0.804512
KIM_PTEN_TARGETS_UP	18	1	0.0147707	0.804512
WANG_TNF_TARGETS	24	1	0.0193909	0.804512
BILANGES_SERUM_SENSITIVE_VIA_TSC1	23	1	0.0186224	0.804512
WAKABAYASHI_ADIPOGENESIS_PPARG_BOUND_8D	658	3	0.0148419	0.804512
PHONG_TNF_RESPONSE_VIA_P38_COMPLETE	227	2	0.0139126	0.804512
VANOEVELEN_MYOGENESIS_SIN3A_TARGETS	220	2	0.013118	0.804512
KEGG_GLYCINE_SERINE_AND_THREONINE_METABOLISM	31	1	0.0247545	0.812974
REACTOME_AMINO_ACID_TRANSPORT_ACROSS_THE_PLASMA_MEMBRANE	31	1	0.0247545	0.812974
LIU_SOX4_TARGETS_DN	309	2	0.0246845	0.812974
GROSS_ELK3_TARGETS_DN	32	1	0.0255184	0.826659
KIM_TIAL1_TARGETS	32	1	0.0255184	0.826659
GAUSSMANN_MLL_AF4_FUSION_TARGETS_F_DN	33	1	0.0262818	0.834358
LEI_MYB_TARGETS	318	2	0.0260222	0.834358
CHO_NR4A1_TARGETS	33	1	0.0262818	0.834358
KEGG_FRUCTOSE_AND_MANNOSE_METABOLISM	34	1	0.0270445	0.844751
KEGG_PATHWAYS_IN_CANCER	328	2	0.0275425	0.844751
PACHER_TARGETS_OF_IGF1_AND_IGF2_UP	35	1	0.0278067	0.844751
FARMER_BREAST_CANCER_BASAL_VS_LULMINAL	330	2	0.0278509	0.844751
WANG_METHYLATED_IN_BREAST_CANCER	35	1	0.0278067	0.844751
WANG_RESPONSE_TO_BEXAROTENE_UP	34	1	0.0270445	0.844751
DORSAM_HOXA9_TARGETS_UP	35	1	0.0278067	0.844751
SEMENZA_HIF1_TARGETS	36	1	0.0285682	0.861025
FRASOR_RESPONSE_TO_ESTRADIOL_UP	37	1	0.0293292	0.87101
LEIN_LOCALIZED_TO_PROXIMAL_DENDRITES	37	1	0.0293292	0.87101
MARTENS_TRETINOIN_RESPONSE_UP	857	3	0.0294483	0.87101
PID_RET_PATHWAY	39	1	0.0308495	0.875927
MCBRYAN_PUBERTAL_BREAST_3_4WK_DN	39	1	0.0308495	0.875927
PEREZ_TP63_TARGETS	355	2	0.0318218	0.875927
APPIERTO_RESPONSE_TO_FENRETINIDE_UP	38	1	0.0300896	0.875927
AMIT_EGF_RESPONSE_60_MCF10A	39	1	0.0308495	0.875927
BYSTRYKH_HEMATOPOIESIS_STEM_CELL_QTL_TRANS	882	3	0.0316739	0.875927
VARELA_ZMPSTE24_TARGETS_UP	40	1	0.0316087	0.875927
ACEVEDO_NORMAL_TISSUE_ADJACENT_TO_LIVER_TUMOR_DN	354	2	0.0316589	0.875927
CONRAD_STEM_CELL	39	1	0.0308495	0.875927
VANASSE_BCL2_TARGETS_UP	40	1	0.0316087	0.875927
PURBEY_TARGETS_OF_CTBP1_NOT_SATB1_UP	344	2	0.0300482	0.875927
NABA_BASEMENT_MEMBRANES	40	1	0.0316087	0.875927
ELVIDGE_HIF1A_AND_HIF2A_TARGETS_UP	41	1	0.0323674	0.880764
KAMMINGA_EZH2_TARGETS	41	1	0.0323674	0.880764
TURASHVILI_BREAST_DUCTAL_CARCINOMA_VS_DUCTAL_NORMAL_UP	44	1	0.03464	0.891717
WANG_LMO4_TARGETS_UP	372	2	0.0346425	0.891717
TONKS_TARGETS_OF_RUNX1_RUNX1T1_FUSION_SUSTAINDED_IN_ERYTHROCYTE_UP	44	1	0.03464	0.891717
LANDIS_BREAST_CANCER_PROGRESSION_UP	44	1	0.03464	0.891717
KERLEY_RESPONSE_TO_CISPLATIN_UP	44	1	0.03464	0.891717
LUI_THYROID_CANCER_CLUSTER_2	42	1	0.0331255	0.891717
GROSS_HYPOXIA_VIA_ELK3_ONLY_DN	44	1	0.03464	0.891717
AMIT_EGF_RESPONSE_120_MCF10A	43	1	0.033883	0.891717
ZUCCHI_METASTASIS_UP	43	1	0.033883	0.891717
YOSHIMURA_MAPK8_TARGETS_DN	366	2	0.0336361	0.891717
PID_SYNDECAN_1_PATHWAY	46	1	0.0361522	0.892003
PID_A6B1_A6B4_INTEGRIN_PATHWAY	46	1	0.0361522	0.892003
NAKAMURA_CANCER_MICROENVIRONMENT_DN	46	1	0.0361522	0.892003
SHIPP_DLBCL_VS_FOLLICULAR_LYMPHOMA_DN	45	1	0.0353964	0.892003
ZHAN_MULTIPLE_MYELOMA_CD1_UP	45	1	0.0353964	0.892003
NAKAJIMA_MAST_CELL	46	1	0.0361522	0.892003
OSADA_ASCL1_TARGETS_UP	46	1	0.0361522	0.892003
SAGIV_CD24_TARGETS_DN	46	1	0.0361522	0.892003
BASAKI_YBX1_TARGETS_DN	384	2	0.0366905	0.892147
GRAHAM_CML_QUIESCENT_VS_NORMAL_QUIESCENT_DN	47	1	0.0369074	0.892147
IRITANI_MAD1_TARGETS_DN	47	1	0.0369074	0.892147
WARTERS_IR_RESPONSE_5GY	47	1	0.0369074	0.892147
PID_AJDISS_2PATHWAY	48	1	0.037662	0.892271
TAVOR_CEBPA_TARGETS_UP	48	1	0.037662	0.892271
MCCLUNG_DELTA_FOSB_TARGETS_2WK	48	1	0.037662	0.892271
ACEVEDO_METHYLATED_IN_LIVER_CANCER_DN	940	3	0.0371712	0.892271
REACTOME_AMINO_ACID_AND_OLIGOPEPTIDE_SLC_TRANSPORTERS	49	1	0.0384161	0.893558
CHEMNITZ_RESPONSE_TO_PROSTAGLANDIN_E2_DN	391	2	0.0379065	0.893558
FAELT_B_CLL_WITH_VH3_21_DN	49	1	0.0384161	0.893558
KRIGE_RESPONSE_TO_TOSEDOSTAT_6HR_UP	953	3	0.0384669	0.893558
STOSSI_RESPONSE_TO_ESTRADIOL	50	1	0.0391696	0.90109
SATO_SILENCED_BY_DEACETYLATION_IN_PANCREATIC_CANCER	50	1	0.0391696	0.90109
LI_WILMS_TUMOR_VS_FETAL_KIDNEY_2_DN	51	1	0.0399225	0.909622
ZWANG_CLASS_2_TRANSIENTLY_INDUCED_BY_EGF	51	1	0.0399225	0.909622
PRAMOONJAGO_SOX4_TARGETS_UP	52	1	0.0406748	0.917979
ZHAN_MULTIPLE_MYELOMA_CD1_VS_CD2_DN	52	1	0.0406748	0.917979
YAMASHITA_LIVER_CANCER_WITH_EPCAM_UP	53	1	0.0414266	0.921839
KRIEG_HYPOXIA_VIA_KDM3A	53	1	0.0414266	0.921839
SMIRNOV_RESPONSE_TO_IR_2HR_UP	53	1	0.0414266	0.921839
PID_TAP63_PATHWAY	54	1	0.0421778	0.93419
SU_LIVER	55	1	0.0429285	0.946413
AMIT_SERUM_RESPONSE_240_MCF10A	57	1	0.044428	0.953
LEE_LIVER_CANCER_MYC_E2F1_UP	56	1	0.0436785	0.953
YAMASHITA_METHYLATED_IN_PROSTATE_CANCER	57	1	0.044428	0.953
ZHANG_BREAST_CANCER_PROGENITORS_UP	425	2	0.0440284	0.953
ZHENG_IL22_SIGNALING_UP	56	1	0.0436785	0.953
BOCHKIS_FOXA2_TARGETS	425	2	0.0440284	0.953
KANNAN_TP53_TARGETS_UP	58	1	0.0451769	0.964719
REACTOME_O_LINKED_GLYCOSYLATION_OF_MUCINS	59	1	0.0459252	0.967682
ELVIDGE_HYPOXIA_BY_DMOG_DN	59	1	0.0459252	0.967682
LIAN_LIPA_TARGETS_3M	59	1	0.0459252	0.967682
KEGG_GLYCOLYSIS_GLUCONEOGENESIS	62	1	0.0481669	0.97038
PID_INTEGRIN1_PATHWAY	66	1	0.0511477	0.97038
PID_HIF1_TFPATHWAY	66	1	0.0511477	0.97038
SAMOLS_TARGETS_OF_KHSV_MIRNAS_DN	62	1	0.0481669	0.97038
CHARAFE_BREAST_CANCER_LUMINAL_VS_BASAL_DN	455	2	0.0497151	0.97038
CHARAFE_BREAST_CANCER_LUMINAL_VS_MESENCHYMAL_DN	460	2	0.0506877	0.97038
SENESE_HDAC1_TARGETS_UP	457	2	0.0501033	0.97038
GRAHAM_NORMAL_QUIESCENT_VS_NORMAL_DIVIDING_UP	66	1	0.0511477	0.97038
HAHTOLA_MYCOSIS_FUNGOIDES_CD4_UP	64	1	0.0496584	0.97038
KOKKINAKIS_METHIONINE_DEPRIVATION_48HR_DN	64	1	0.0496584	0.97038
NUYTTEN_EZH2_TARGETS_UP	1037	3	0.0473932	0.97038
INGRAM_SHH_TARGETS_DN	64	1	0.0496584	0.97038
WANG_PROSTATE_CANCER_ANDROGEN_INDEPENDENT	66	1	0.0511477	0.97038
LEE_LIVER_CANCER_DENA_UP	60	1	0.046673	0.97038
ZHAN_MULTIPLE_MYELOMA_CD1_VS_CD2_UP	66	1	0.0511477	0.97038
JOSEPH_RESPONSE_TO_SODIUM_BUTYRATE_DN	64	1	0.0496584	0.97038
RHODES_CANCER_META_SIGNATURE	64	1	0.0496584	0.97038
LIU_SMARCA4_TARGETS	64	1	0.0496584	0.97038
RIGGINS_TAMOXIFEN_RESISTANCE_UP	66	1	0.0511477	0.97038
RIZKI_TUMOR_INVASIVENESS_2D_DN	64	1	0.0496584	0.97038
CUI_GLUCOSE_DEPRIVATION	60	1	0.046673	0.97038
HAN_SATB1_TARGETS_DN	442	2	0.0472191	0.97038
MEISSNER_BRAIN_HCP_WITH_H3K4ME3_AND_H3K27ME3	1069	3	0.0510424	0.97038
FONTAINE_PAPILLARY_THYROID_CARCINOMA_UP	66	1	0.0511477	0.97038
BROWNE_HCMV_INFECTION_1HR_UP	61	1	0.0474202	0.97038
ONDER_CDH1_TARGETS_2_DN	464	2	0.0514709	0.972636
REACTOME_GLUCOSE_METABOLISM	69	1	0.0533774	0.973882
TURASHVILI_BREAST_NORMAL_DUCTAL_VS_LOBULAR_UP	68	1	0.0526347	0.973882
GARY_CD5_TARGETS_UP	473	2	0.0532489	0.973882
OUELLET_CULTURED_OVARIAN_CANCER_INVASIVE_VS_LMP_UP	69	1	0.0533774	0.973882
HOWLIN_PUBERTAL_MAMMARY_GLAND	69	1	0.0533774	0.973882
AMIT_EGF_RESPONSE_120_HELA	69	1	0.0533774	0.973882
NOUZOVA_METHYLATED_IN_APL	68	1	0.0526347	0.973882
BROWNE_INTERFERON_RESPONSIVE_GENES	68	1	0.0526347	0.973882
ZHANG_RESPONSE_TO_CANTHARIDIN_DN	69	1	0.0533774	0.973882
SMID_BREAST_CANCER_NORMAL_LIKE_UP	476	2	0.0538465	0.97869
REACTOME_PHASE_II_CONJUGATION	70	1	0.0541195	0.979912
TURASHVILI_BREAST_DUCTAL_CARCINOMA_VS_LOBULAR_NORMAL_UP	73	1	0.0563424	0.984875
ZHOU_INFLAMMATORY_RESPONSE_LIVE_UP	485	2	0.0556536	0.984875
CORRE_MULTIPLE_MYELOMA_UP	74	1	0.0570822	0.984875
DACOSTA_UV_RESPONSE_VIA_ERCC3_COMMON_DN	483	2	0.0552502	0.984875
FURUKAWA_DUSP6_TARGETS_PCI35_DN	74	1	0.0570822	0.984875
LIAN_LIPA_TARGETS_6M	74	1	0.0570822	0.984875
SESTO_RESPONSE_TO_UV_C1	72	1	0.055602	0.984875
KYNG_RESPONSE_TO_H2O2	71	1	0.054861	0.984875
CREIGHTON_ENDOCRINE_THERAPY_RESISTANCE_5	482	2	0.0550489	0.984875
OUILLETTE_CLL_13Q14_DELETION_UP	74	1	0.0570822	0.984875
SWEET_LUNG_CANCER_KRAS_UP	491	2	0.0568703	0.984875
MEISSNER_NPC_HCP_WITH_H3K4ME2	491	2	0.0568703	0.984875
BILANGES_RAPAMYCIN_SENSITIVE_VIA_TSC1_AND_TSC2	73	1	0.0563424	0.984875
KOKKINAKIS_METHIONINE_DEPRIVATION_96HR_DN	75	1	0.0578215	0.994028
KEGG_CITRATE_CYCLE_TCA_CYCLE	32	0	1	1
KEGG_PENTOSE_AND_GLUCURONATE_INTERCONVERSIONS	28	0	1	1
KEGG_ASCORBATE_AND_ALDARATE_METABOLISM	25	0	1	1
KEGG_FATTY_ACID_METABOLISM	42	0	1	1
KEGG_STEROID_BIOSYNTHESIS	17	0	1	1
KEGG_PRIMARY_BILE_ACID_BIOSYNTHESIS	16	0	1	1
KEGG_STEROID_HORMONE_BIOSYNTHESIS	55	0	1	1
KEGG_OXIDATIVE_PHOSPHORYLATION	135	0	1	1
KEGG_PURINE_METABOLISM	159	0	1	1
KEGG_PYRIMIDINE_METABOLISM	98	0	1	1
KEGG_ALANINE_ASPARTATE_AND_GLUTAMATE_METABOLISM	32	0	1	1
KEGG_VALINE_LEUCINE_AND_ISOLEUCINE_DEGRADATION	44	0	1	1
KEGG_VALINE_LEUCINE_AND_ISOLEUCINE_BIOSYNTHESIS	11	0	1	1
KEGG_LYSINE_DEGRADATION	44	0	1	1
KEGG_ARGININE_AND_PROLINE_METABOLISM	54	0	1	1
KEGG_HISTIDINE_METABOLISM	29	0	1	1
KEGG_TYROSINE_METABOLISM	42	0	1	1
KEGG_PHENYLALANINE_METABOLISM	18	0	1	1
KEGG_TRYPTOPHAN_METABOLISM	40	0	1	1
KEGG_BETA_ALANINE_METABOLISM	22	0	1	1
KEGG_TAURINE_AND_HYPOTAURINE_METABOLISM	10	0	1	1
KEGG_GLUTATHIONE_METABOLISM	50	0	1	1
KEGG_STARCH_AND_SUCROSE_METABOLISM	52	0	1	1
KEGG_N_GLYCAN_BIOSYNTHESIS	46	0	1	1
KEGG_OTHER_GLYCAN_DEGRADATION	16	0	1	1
KEGG_AMINO_SUGAR_AND_NUCLEOTIDE_SUGAR_METABOLISM	44	0	1	1
KEGG_GLYCOSAMINOGLYCAN_DEGRADATION	21	0	1	1
KEGG_GLYCOSAMINOGLYCAN_BIOSYNTHESIS_CHONDROITIN_SULFATE	22	0	1	1
KEGG_GLYCOSAMINOGLYCAN_BIOSYNTHESIS_KERATAN_SULFATE	15	0	1	1
KEGG_GLYCOSAMINOGLYCAN_BIOSYNTHESIS_HEPARAN_SULFATE	26	0	1	1
KEGG_GLYCEROLIPID_METABOLISM	49	0	1	1
KEGG_INOSITOL_PHOSPHATE_METABOLISM	54	0	1	1
KEGG_GLYCOSYLPHOSPHATIDYLINOSITOL_GPI_ANCHOR_BIOSYNTHESIS	25	0	1	1
KEGG_GLYCEROPHOSPHOLIPID_METABOLISM	77	0	1	1
KEGG_ETHER_LIPID_METABOLISM	33	0	1	1
KEGG_ARACHIDONIC_ACID_METABOLISM	58	0	1	1
KEGG_LINOLEIC_ACID_METABOLISM	29	0	1	1
KEGG_ALPHA_LINOLENIC_ACID_METABOLISM	19	0	1	1
KEGG_SPHINGOLIPID_METABOLISM	40	0	1	1
KEGG_GLYCOSPHINGOLIPID_BIOSYNTHESIS_LACTO_AND_NEOLACTO_SERIES	26	0	1	1
KEGG_GLYCOSPHINGOLIPID_BIOSYNTHESIS_GLOBO_SERIES	14	0	1	1
KEGG_GLYCOSPHINGOLIPID_BIOSYNTHESIS_GANGLIO_SERIES	15	0	1	1
KEGG_PYRUVATE_METABOLISM	40	0	1	1
KEGG_GLYOXYLATE_AND_DICARBOXYLATE_METABOLISM	16	0	1	1
KEGG_PROPANOATE_METABOLISM	33	0	1	1
KEGG_BUTANOATE_METABOLISM	34	0	1	1
KEGG_ONE_CARBON_POOL_BY_FOLATE	17	0	1	1
KEGG_RIBOFLAVIN_METABOLISM	16	0	1	1
KEGG_NICOTINATE_AND_NICOTINAMIDE_METABOLISM	24	0	1	1
KEGG_PANTOTHENATE_AND_COA_BIOSYNTHESIS	16	0	1	1
KEGG_FOLATE_BIOSYNTHESIS	11	0	1	1
KEGG_RETINOL_METABOLISM	64	0	1	1
KEGG_PORPHYRIN_AND_CHLOROPHYLL_METABOLISM	41	0	1	1
KEGG_TERPENOID_BACKBONE_BIOSYNTHESIS	15	0	1	1
KEGG_LIMONENE_AND_PINENE_DEGRADATION	10	0	1	1
KEGG_SULFUR_METABOLISM	13	0	1	1
KEGG_AMINOACYL_TRNA_BIOSYNTHESIS	41	0	1	1
KEGG_METABOLISM_OF_XENOBIOTICS_BY_CYTOCHROME_P450	70	0	1	1
KEGG_DRUG_METABOLISM_CYTOCHROME_P450	72	0	1	1
KEGG_DRUG_METABOLISM_OTHER_ENZYMES	51	0	1	1
KEGG_BIOSYNTHESIS_OF_UNSATURATED_FATTY_ACIDS	22	0	1	1
KEGG_ABC_TRANSPORTERS	44	0	1	1
KEGG_RIBOSOME	88	0	1	1
KEGG_RNA_DEGRADATION	59	0	1	1
KEGG_RNA_POLYMERASE	29	0	1	1
KEGG_BASAL_TRANSCRIPTION_FACTORS	36	0	1	1
KEGG_DNA_REPLICATION	36	0	1	1
KEGG_SPLICEOSOME	128	0	1	1
KEGG_PROTEASOME	48	0	1	1
KEGG_PROTEIN_EXPORT	24	0	1	1
KEGG_PPAR_SIGNALING_PATHWAY	69	0	1	1
KEGG_BASE_EXCISION_REPAIR	35	0	1	1
KEGG_NUCLEOTIDE_EXCISION_REPAIR	44	0	1	1
KEGG_MISMATCH_REPAIR	23	0	1	1
KEGG_HOMOLOGOUS_RECOMBINATION	28	0	1	1
KEGG_NON_HOMOLOGOUS_END_JOINING	14	0	1	1
KEGG_MAPK_SIGNALING_PATHWAY	267	0	1	1
KEGG_ERBB_SIGNALING_PATHWAY	87	0	1	1
KEGG_CALCIUM_SIGNALING_PATHWAY	178	0	1	1
KEGG_CYTOKINE_CYTOKINE_RECEPTOR_INTERACTION	267	0	1	1
KEGG_CHEMOKINE_SIGNALING_PATHWAY	190	0	1	1
KEGG_PHOSPHATIDYLINOSITOL_SIGNALING_SYSTEM	76	0	1	1
KEGG_NEUROACTIVE_LIGAND_RECEPTOR_INTERACTION	272	0	1	1
KEGG_CELL_CYCLE	128	0	1	1
KEGG_OOCYTE_MEIOSIS	114	0	1	1
KEGG_P53_SIGNALING_PATHWAY	69	0	1	1
KEGG_UBIQUITIN_MEDIATED_PROTEOLYSIS	138	0	1	1
KEGG_SNARE_INTERACTIONS_IN_VESICULAR_TRANSPORT	38	0	1	1
KEGG_REGULATION_OF_AUTOPHAGY	35	0	1	1
KEGG_LYSOSOME	121	0	1	1
KEGG_ENDOCYTOSIS	183	1	0.134432	1
KEGG_PEROXISOME	78	0	1	1
KEGG_MTOR_SIGNALING_PATHWAY	52	0	1	1
KEGG_APOPTOSIS	88	0	1	1
KEGG_CARDIAC_MUSCLE_CONTRACTION	80	0	1	1
KEGG_VASCULAR_SMOOTH_MUSCLE_CONTRACTION	115	0	1	1
KEGG_WNT_SIGNALING_PATHWAY	151	0	1	1
KEGG_DORSO_VENTRAL_AXIS_FORMATION	25	0	1	1
KEGG_NOTCH_SIGNALING_PATHWAY	47	0	1	1
KEGG_HEDGEHOG_SIGNALING_PATHWAY	56	0	1	1
KEGG_TGF_BETA_SIGNALING_PATHWAY	86	0	1	1
KEGG_AXON_GUIDANCE	129	0	1	1
KEGG_VEGF_SIGNALING_PATHWAY	76	0	1	1
KEGG_FOCAL_ADHESION	201	1	0.146597	1
KEGG_ECM_RECEPTOR_INTERACTION	84	1	0.0644496	1
KEGG_CELL_ADHESION_MOLECULES_CAMS	134	0	1	1
KEGG_ADHERENS_JUNCTION	75	0	1	1
KEGG_TIGHT_JUNCTION	134	0	1	1
KEGG_GAP_JUNCTION	90	0	1	1
KEGG_COMPLEMENT_AND_COAGULATION_CASCADES	69	0	1	1
KEGG_ANTIGEN_PROCESSING_AND_PRESENTATION	89	0	1	1
KEGG_RENIN_ANGIOTENSIN_SYSTEM	17	0	1	1
KEGG_TOLL_LIKE_RECEPTOR_SIGNALING_PATHWAY	102	0	1	1
KEGG_NOD_LIKE_RECEPTOR_SIGNALING_PATHWAY	62	0	1	1
KEGG_RIG_I_LIKE_RECEPTOR_SIGNALING_PATHWAY	71	0	1	1
KEGG_CYTOSOLIC_DNA_SENSING_PATHWAY	56	0	1	1
KEGG_JAK_STAT_SIGNALING_PATHWAY	155	0	1	1
KEGG_HEMATOPOIETIC_CELL_LINEAGE	88	0	1	1
KEGG_NATURAL_KILLER_CELL_MEDIATED_CYTOTOXICITY	137	0	1	1
KEGG_T_CELL_RECEPTOR_SIGNALING_PATHWAY	108	0	1	1
KEGG_B_CELL_RECEPTOR_SIGNALING_PATHWAY	75	0	1	1
KEGG_FC_EPSILON_RI_SIGNALING_PATHWAY	79	0	1	1
KEGG_FC_GAMMA_R_MEDIATED_PHAGOCYTOSIS	97	0	1	1
KEGG_LEUKOCYTE_TRANSENDOTHELIAL_MIGRATION	118	0	1	1
KEGG_INTESTINAL_IMMUNE_NETWORK_FOR_IGA_PRODUCTION	48	0	1	1
KEGG_CIRCADIAN_RHYTHM_MAMMAL	13	0	1	1
KEGG_LONG_TERM_POTENTIATION	70	0	1	1
KEGG_NEUROTROPHIN_SIGNALING_PATHWAY	126	0	1	1
KEGG_LONG_TERM_DEPRESSION	70	0	1	1
KEGG_OLFACTORY_TRANSDUCTION	389	0	1	1
KEGG_TASTE_TRANSDUCTION	52	0	1	1
KEGG_REGULATION_OF_ACTIN_CYTOSKELETON	216	0	1	1
KEGG_INSULIN_SIGNALING_PATHWAY	137	0	1	1
KEGG_GNRH_SIGNALING_PATHWAY	101	0	1	1
KEGG_PROGESTERONE_MEDIATED_OOCYTE_MATURATION	86	0	1	1
KEGG_MELANOGENESIS	102	0	1	1
KEGG_ADIPOCYTOKINE_SIGNALING_PATHWAY	67	0	1	1
KEGG_TYPE_II_DIABETES_MELLITUS	47	0	1	1
KEGG_TYPE_I_DIABETES_MELLITUS	44	0	1	1
KEGG_MATURITY_ONSET_DIABETES_OF_THE_YOUNG	25	0	1	1
KEGG_ALDOSTERONE_REGULATED_SODIUM_REABSORPTION	42	0	1	1
KEGG_VASOPRESSIN_REGULATED_WATER_REABSORPTION	44	0	1	1
KEGG_PROXIMAL_TUBULE_BICARBONATE_RECLAMATION	23	0	1	1
KEGG_ALZHEIMERS_DISEASE	169	0	1	1
KEGG_PARKINSONS_DISEASE	133	0	1	1
KEGG_AMYOTROPHIC_LATERAL_SCLEROSIS_ALS	53	0	1	1
KEGG_HUNTINGTONS_DISEASE	185	0	1	1
KEGG_PRION_DISEASES	35	0	1	1
KEGG_VIBRIO_CHOLERAE_INFECTION	56	0	1	1
KEGG_EPITHELIAL_CELL_SIGNALING_IN_HELICOBACTER_PYLORI_INFECTION	68	0	1	1
KEGG_PATHOGENIC_ESCHERICHIA_COLI_INFECTION	59	0	1	1
KEGG_LEISHMANIA_INFECTION	72	0	1	1
KEGG_COLORECTAL_CANCER	62	0	1	1
KEGG_RENAL_CELL_CARCINOMA	70	0	1	1
KEGG_PANCREATIC_CANCER	70	0	1	1
KEGG_ENDOMETRIAL_CANCER	52	0	1	1
KEGG_GLIOMA	65	0	1	1
KEGG_PROSTATE_CANCER	89	0	1	1
KEGG_BASAL_CELL_CARCINOMA	55	0	1	1
KEGG_MELANOMA	71	0	1	1
KEGG_BLADDER_CANCER	42	0	1	1
KEGG_CHRONIC_MYELOID_LEUKEMIA	73	0	1	1
KEGG_ACUTE_MYELOID_LEUKEMIA	60	0	1	1
KEGG_SMALL_CELL_LUNG_CANCER	84	1	0.0644496	1
KEGG_NON_SMALL_CELL_LUNG_CANCER	54	0	1	1
KEGG_ASTHMA	30	0	1	1
KEGG_AUTOIMMUNE_THYROID_DISEASE	53	0	1	1
KEGG_SYSTEMIC_LUPUS_ERYTHEMATOSUS	140	0	1	1
KEGG_ALLOGRAFT_REJECTION	38	0	1	1
KEGG_GRAFT_VERSUS_HOST_DISEASE	42	0	1	1
KEGG_PRIMARY_IMMUNODEFICIENCY	35	0	1	1
KEGG_HYPERTROPHIC_CARDIOMYOPATHY_HCM	85	0	1	1
KEGG_ARRHYTHMOGENIC_RIGHT_VENTRICULAR_CARDIOMYOPATHY_ARVC	76	0	1	1
KEGG_DILATED_CARDIOMYOPATHY	92	0	1	1
KEGG_VIRAL_MYOCARDITIS	73	0	1	1
BIOCARTA_RELA_PATHWAY	16	0	1	1
BIOCARTA_NO1_PATHWAY	33	0	1	1
BIOCARTA_CSK_PATHWAY	24	0	1	1
BIOCARTA_SRCRPTP_PATHWAY	11	0	1	1
BIOCARTA_AMI_PATHWAY	20	0	1	1
BIOCARTA_GRANULOCYTES_PATHWAY	14	0	1	1
BIOCARTA_LYM_PATHWAY	11	0	1	1
BIOCARTA_ARAP_PATHWAY	18	0	1	1
BIOCARTA_AGR_PATHWAY	36	0	1	1
BIOCARTA_AKAP95_PATHWAY	12	0	1	1
BIOCARTA_AKT_PATHWAY	22	0	1	1
BIOCARTA_ALK_PATHWAY	37	0	1	1
BIOCARTA_AT1R_PATHWAY	36	0	1	1
BIOCARTA_ACE2_PATHWAY	13	0	1	1
BIOCARTA_ASBCELL_PATHWAY	12	0	1	1
BIOCARTA_DNAFRAGMENT_PATHWAY	10	0	1	1
BIOCARTA_CHEMICAL_PATHWAY	22	0	1	1
BIOCARTA_SPPA_PATHWAY	22	0	1	1
BIOCARTA_ATM_PATHWAY	20	0	1	1
BIOCARTA_AGPCR_PATHWAY	13	0	1	1
BIOCARTA_BCELLSURVIVAL_PATHWAY	16	0	1	1
BIOCARTA_BLYMPHOCYTE_PATHWAY	11	0	1	1
BIOCARTA_BCR_PATHWAY	37	0	1	1
BIOCARTA_BIOPEPTIDES_PATHWAY	45	0	1	1
BIOCARTA_NEUROTRANSMITTERS_PATHWAY	6	0	1	1
BIOCARTA_RANKL_PATHWAY	14	0	1	1
BIOCARTA_CACAM_PATHWAY	16	0	1	1
BIOCARTA_CDMAC_PATHWAY	16	0	1	1
BIOCARTA_CARM_ER_PATHWAY	35	0	1	1
BIOCARTA_CASPASE_PATHWAY	23	0	1	1
BIOCARTA_CBL_PATHWAY	13	0	1	1
BIOCARTA_CCR3_PATHWAY	23	0	1	1
BIOCARTA_CD40_PATHWAY	15	0	1	1
BIOCARTA_MCM_PATHWAY	18	0	1	1
BIOCARTA_G1_PATHWAY	28	0	1	1
BIOCARTA_G2_PATHWAY	24	0	1	1
BIOCARTA_CELL2CELL_PATHWAY	14	0	1	1
BIOCARTA_LAIR_PATHWAY	17	0	1	1
BIOCARTA_CERAMIDE_PATHWAY	22	0	1	1
BIOCARTA_TID_PATHWAY	19	0	1	1
BIOCARTA_CLASSIC_PATHWAY	14	0	1	1
BIOCARTA_COMP_PATHWAY	19	0	1	1
BIOCARTA_VDR_PATHWAY	12	0	1	1
BIOCARTA_HDAC_PATHWAY	32	0	1	1
BIOCARTA_GCR_PATHWAY	22	0	1	1
BIOCARTA_CTCF_PATHWAY	23	0	1	1
BIOCARTA_CTL_PATHWAY	15	0	1	1
BIOCARTA_CXCR4_PATHWAY	24	0	1	1
BIOCARTA_CELLCYCLE_PATHWAY	23	0	1	1
BIOCARTA_CFTR_PATHWAY	12	0	1	1
BIOCARTA_CYTOKINE_PATHWAY	22	0	1	1
BIOCARTA_INFLAM_PATHWAY	29	0	1	1
BIOCARTA_D4GDI_PATHWAY	13	0	1	1
BIOCARTA_DC_PATHWAY	22	0	1	1
BIOCARTA_P35ALZHEIMERS_PATHWAY	11	0	1	1
BIOCARTA_RNA_PATHWAY	10	0	1	1
BIOCARTA_MTA3_PATHWAY	19	0	1	1
BIOCARTA_SKP2E2F_PATHWAY	10	0	1	1
BIOCARTA_CALCINEURIN_PATHWAY	21	0	1	1
BIOCARTA_EGF_PATHWAY	31	0	1	1
BIOCARTA_ETC_PATHWAY	12	0	1	1
BIOCARTA_NDKDYNAMIN_PATHWAY	21	0	1	1
BIOCARTA_EPHA4_PATHWAY	10	0	1	1
BIOCARTA_EPO_PATHWAY	19	0	1	1
BIOCARTA_ECM_PATHWAY	24	0	1	1
BIOCARTA_ERK_PATHWAY	28	0	1	1
BIOCARTA_ERYTH_PATHWAY	15	0	1	1
BIOCARTA_EPONFKB_PATHWAY	11	0	1	1
BIOCARTA_EIF_PATHWAY	16	0	1	1
BIOCARTA_EXTRINSIC_PATHWAY	13	0	1	1
BIOCARTA_FAS_PATHWAY	30	0	1	1
BIOCARTA_FCER1_PATHWAY	41	0	1	1
BIOCARTA_FEEDER_PATHWAY	9	0	1	1
BIOCARTA_FIBRINOLYSIS_PATHWAY	12	0	1	1
BIOCARTA_FMLP_PATHWAY	39	0	1	1
BIOCARTA_FREE_PATHWAY	10	0	1	1
BIOCARTA_GABA_PATHWAY	10	0	1	1
BIOCARTA_GATA3_PATHWAY	16	0	1	1
BIOCARTA_SET_PATHWAY	11	0	1	1
BIOCARTA_GH_PATHWAY	28	0	1	1
BIOCARTA_AHSP_PATHWAY	13	0	1	1
BIOCARTA_TCAPOPTOSIS_PATHWAY	11	0	1	1
BIOCARTA_HIVNEF_PATHWAY	58	0	1	1
BIOCARTA_SALMONELLA_PATHWAY	13	0	1	1
BIOCARTA_MPR_PATHWAY	34	0	1	1
BIOCARTA_HCMV_PATHWAY	17	0	1	1
BIOCARTA_P53HYPOXIA_PATHWAY	23	0	1	1
BIOCARTA_HIF_PATHWAY	15	0	1	1
BIOCARTA_IGF1_PATHWAY	21	0	1	1
BIOCARTA_IL17_PATHWAY	17	0	1	1
BIOCARTA_IL2_PATHWAY	22	0	1	1
BIOCARTA_IL3_PATHWAY	15	0	1	1
BIOCARTA_IL4_PATHWAY	11	0	1	1
BIOCARTA_IL5_PATHWAY	10	0	1	1
BIOCARTA_IL6_PATHWAY	22	0	1	1
BIOCARTA_IL10_PATHWAY	17	0	1	1
BIOCARTA_IL12_PATHWAY	23	0	1	1
BIOCARTA_IL2RB_PATHWAY	38	0	1	1
BIOCARTA_IL22BP_PATHWAY	16	0	1	1
BIOCARTA_IL7_PATHWAY	17	0	1	1
BIOCARTA_GSK3_PATHWAY	27	0	1	1
BIOCARTA_DEATH_PATHWAY	33	0	1	1
BIOCARTA_RACCYCD_PATHWAY	26	0	1	1
BIOCARTA_GLEEVEC_PATHWAY	23	0	1	1
BIOCARTA_INSULIN_PATHWAY	22	0	1	1
BIOCARTA_INTEGRIN_PATHWAY	38	0	1	1
BIOCARTA_INTRINSIC_PATHWAY	23	0	1	1
BIOCARTA_KERATINOCYTE_PATHWAY	46	0	1	1
BIOCARTA_TCRA_PATHWAY	13	0	1	1
BIOCARTA_LECTIN_PATHWAY	12	0	1	1
BIOCARTA_PYK2_PATHWAY	31	0	1	1
BIOCARTA_EGFR_SMRTE_PATHWAY	11	0	1	1
BIOCARTA_MAPK_PATHWAY	87	0	1	1
BIOCARTA_MCALPAIN_PATHWAY	25	0	1	1
BIOCARTA_PPARA_PATHWAY	58	0	1	1
BIOCARTA_ETS_PATHWAY	18	0	1	1
BIOCARTA_MONOCYTE_PATHWAY	11	0	1	1
BIOCARTA_MTOR_PATHWAY	23	0	1	1
BIOCARTA_IGF1R_PATHWAY	23	0	1	1
BIOCARTA_PITX2_PATHWAY	15	0	1	1
BIOCARTA_NGF_PATHWAY	18	0	1	1
BIOCARTA_VIP_PATHWAY	29	0	1	1
BIOCARTA_NFAT_PATHWAY	56	0	1	1
BIOCARTA_NTHI_PATHWAY	24	0	1	1
BIOCARTA_NFKB_PATHWAY	23	0	1	1
BIOCARTA_NOS1_PATHWAY	24	0	1	1
BIOCARTA_NO2IL12_PATHWAY	17	0	1	1
BIOCARTA_RARRXR_PATHWAY	15	0	1	1
BIOCARTA_NUCLEARRS_PATHWAY	15	0	1	1
BIOCARTA_ARENRF2_PATHWAY	13	0	1	1
BIOCARTA_P38MAPK_PATHWAY	40	0	1	1
BIOCARTA_P53_PATHWAY	16	0	1	1
BIOCARTA_PDGF_PATHWAY	32	0	1	1
BIOCARTA_CCR5_PATHWAY	20	0	1	1
BIOCARTA_PLCE_PATHWAY	12	0	1	1
BIOCARTA_EDG1_PATHWAY	27	0	1	1
BIOCARTA_CDK5_PATHWAY	11	0	1	1
BIOCARTA_MYOSIN_PATHWAY	31	0	1	1
BIOCARTA_PLATELETAPP_PATHWAY	14	0	1	1
BIOCARTA_PS1_PATHWAY	14	0	1	1
BIOCARTA_PROTEASOME_PATHWAY	28	0	1	1
BIOCARTA_AKAPCENTROSOME_PATHWAY	15	0	1	1
BIOCARTA_PTEN_PATHWAY	18	0	1	1
BIOCARTA_RAB_PATHWAY	12	0	1	1
BIOCARTA_RAC1_PATHWAY	23	0	1	1
BIOCARTA_RAS_PATHWAY	23	0	1	1
BIOCARTA_NKCELLS_PATHWAY	20	0	1	1
BIOCARTA_RB_PATHWAY	13	0	1	1
BIOCARTA_CHREBP2_PATHWAY	42	0	1	1
BIOCARTA_BAD_PATHWAY	26	0	1	1
BIOCARTA_CK1_PATHWAY	17	0	1	1
BIOCARTA_EIF2_PATHWAY	11	0	1	1
BIOCARTA_EIF4_PATHWAY	24	0	1	1
BIOCARTA_STEM_PATHWAY	15	0	1	1
BIOCARTA_P27_PATHWAY	13	0	1	1
BIOCARTA_PGC1A_PATHWAY	26	0	1	1
BIOCARTA_PML_PATHWAY	17	0	1	1
BIOCARTA_DREAM_PATHWAY	14	0	1	1
BIOCARTA_LEPTIN_PATHWAY	11	0	1	1
BIOCARTA_RHO_PATHWAY	32	0	1	1
BIOCARTA_AKAP13_PATHWAY	12	0	1	1
BIOCARTA_ATRBRCA_PATHWAY	21	0	1	1
BIOCARTA_CARDIACEGF_PATHWAY	18	0	1	1
BIOCARTA_HER2_PATHWAY	22	0	1	1
BIOCARTA_ERK5_PATHWAY	18	0	1	1
BIOCARTA_MAL_PATHWAY	19	0	1	1
BIOCARTA_MEF2D_PATHWAY	23	0	1	1
BIOCARTA_MITOCHONDRIA_PATHWAY	21	0	1	1
BIOCARTA_ACH_PATHWAY	16	0	1	1
BIOCARTA_PARKIN_PATHWAY	13	0	1	1
BIOCARTA_CDC42RAC_PATHWAY	16	0	1	1
BIOCARTA_RANMS_PATHWAY	10	0	1	1
BIOCARTA_BARR_MAPK_PATHWAY	12	0	1	1
BIOCARTA_TOB1_PATHWAY	21	0	1	1
BIOCARTA_BARRESTIN_SRC_PATHWAY	15	0	1	1
BIOCARTA_NKT_PATHWAY	29	0	1	1
BIOCARTA_IL1R_PATHWAY	33	0	1	1
BIOCARTA_MET_PATHWAY	37	0	1	1
BIOCARTA_GPCR_PATHWAY	37	0	1	1
BIOCARTA_IGF1MTOR_PATHWAY	20	0	1	1
BIOCARTA_SODD_PATHWAY	10	0	1	1
BIOCARTA_SHH_PATHWAY	16	0	1	1
BIOCARTA_PTC1_PATHWAY	11	0	1	1
BIOCARTA_SPRY_PATHWAY	18	0	1	1
BIOCARTA_BARRESTIN_PATHWAY	10	0	1	1
BIOCARTA_STATHMIN_PATHWAY	19	0	1	1
BIOCARTA_HSP27_PATHWAY	15	0	1	1
BIOCARTA_TCR_PATHWAY	49	0	1	1
BIOCARTA_TCYTOTOXIC_PATHWAY	14	0	1	1
BIOCARTA_THELPER_PATHWAY	14	0	1	1
BIOCARTA_TALL1_PATHWAY	15	0	1	1
BIOCARTA_TEL_PATHWAY	18	0	1	1
BIOCARTA_TGFB_PATHWAY	19	0	1	1
BIOCARTA_TH1TH2_PATHWAY	19	0	1	1
BIOCARTA_41BB_PATHWAY	17	0	1	1
BIOCARTA_KREB_PATHWAY	8	0	1	1
BIOCARTA_CTLA4_PATHWAY	21	0	1	1
BIOCARTA_LONGEVITY_PATHWAY	15	0	1	1
BIOCARTA_SARS_PATHWAY	10	0	1	1
BIOCARTA_PAR1_PATHWAY	37	0	1	1
BIOCARTA_STRESS_PATHWAY	25	0	1	1
BIOCARTA_TNFR1_PATHWAY	29	0	1	1
BIOCARTA_TNFR2_PATHWAY	18	0	1	1
BIOCARTA_TOLL_PATHWAY	37	0	1	1
BIOCARTA_TPO_PATHWAY	24	0	1	1
BIOCARTA_CREB_PATHWAY	27	0	1	1
BIOCARTA_CARM1_PATHWAY	13	0	1	1
BIOCARTA_TFF_PATHWAY	21	0	1	1
BIOCARTA_TRKA_PATHWAY	12	0	1	1
BIOCARTA_ARF_PATHWAY	17	0	1	1
BIOCARTA_UCALPAIN_PATHWAY	18	0	1	1
BIOCARTA_VEGF_PATHWAY	29	0	1	1
BIOCARTA_VITCB_PATHWAY	11	0	1	1
BIOCARTA_WNT_PATHWAY	26	0	1	1
BIOCARTA_ACTINY_PATHWAY	20	0	1	1
ST_INTERFERON_GAMMA_PATHWAY	10	0	1	1
ST_WNT_CA2_CYCLIC_GMP_PATHWAY	20	0	1	1
ST_DIFFERENTIATION_PATHWAY_IN_PC12_CELLS	45	0	1	1
ST_TUMOR_NECROSIS_FACTOR_PATHWAY	29	0	1	1
SA_B_CELL_RECEPTOR_COMPLEXES	24	0	1	1
ST_ERK1_ERK2_MAPK_PATHWAY	32	0	1	1
SIG_CD40PATHWAYMAP	34	0	1	1
SIG_PIP3_SIGNALING_IN_CARDIAC_MYOCTES	67	0	1	1
SA_CASPASE_CASCADE	19	0	1	1
ST_GA12_PATHWAY	23	0	1	1
ST_G_ALPHA_S_PATHWAY	16	0	1	1
ST_G_ALPHA_I_PATHWAY	35	0	1	1
SIG_CHEMOTAXIS	45	0	1	1
ST_IL_13_PATHWAY	7	0	1	1
ST_P38_MAPK_PATHWAY	37	0	1	1
SIG_IL4RECEPTOR_IN_B_LYPHOCYTES	27	0	1	1
WNT_SIGNALING	89	0	1	1
ST_JAK_STAT_PATHWAY	9	0	1	1
SIG_REGULATION_OF_THE_ACTIN_CYTOSKELETON_BY_RHO_GTPASES	35	0	1	1
ST_GRANULE_CELL_SURVIVAL_PATHWAY	27	0	1	1
ST_ADRENERGIC	36	0	1	1
ST_INTEGRIN_SIGNALING_PATHWAY	82	0	1	1
ST_GAQ_PATHWAY	28	0	1	1
ST_GA13_PATHWAY	37	0	1	1
ST_STAT3_PATHWAY	11	0	1	1
SA_FAS_SIGNALING	9	0	1	1
SA_G1_AND_S_PHASES	15	0	1	1
SIG_INSULIN_RECEPTOR_PATHWAY_IN_CARDIAC_MYOCYTES	51	0	1	1
ST_T_CELL_SIGNAL_TRANSDUCTION	45	0	1	1
ST_TYPE_I_INTERFERON_PATHWAY	9	0	1	1
ST_PAC1_RECEPTOR_PATHWAY	7	0	1	1
SIG_PIP3_SIGNALING_IN_B_LYMPHOCYTES	36	0	1	1
SIG_BCR_SIGNALING_PATHWAY	46	0	1	1
SA_G2_AND_M_PHASES	8	0	1	1
ST_B_CELL_ANTIGEN_RECEPTOR	40	0	1	1
ST_INTERLEUKIN_4_PATHWAY	26	0	1	1
ST_WNT_BETA_CATENIN_PATHWAY	34	0	1	1
SA_MMP_CYTOKINE_CONNECTION	15	0	1	1
ST_JNK_MAPK_PATHWAY	40	0	1	1
SA_PROGRAMMED_CELL_DEATH	12	0	1	1
ST_FAS_SIGNALING_PATHWAY	65	0	1	1
ST_MYOCYTE_AD_PATHWAY	27	0	1	1
SA_PTEN_PATHWAY	17	0	1	1
SA_REG_CASCADE_OF_CYCLIN_EXPR	13	0	1	1
SA_TRKA_RECEPTOR	17	0	1	1
ST_PHOSPHOINOSITIDE_3_KINASE_PATHWAY	37	0	1	1
PID_FANCONI_PATHWAY	47	0	1	1
PID_SMAD2_3NUCLEAR_PATHWAY	82	0	1	1
PID_FCER1_PATHWAY	62	0	1	1
PID_ENDOTHELIN_PATHWAY	63	0	1	1
PID_BCR_5PATHWAY	65	0	1	1
PID_PRL_SIGNALING_EVENTS_PATHWAY	23	0	1	1
PID_RHOA_PATHWAY	45	0	1	1
PID_ERBB4_PATHWAY	38	0	1	1
PID_AURORA_B_PATHWAY	39	0	1	1
PID_LYSOPHOSPHOLIPID_PATHWAY	66	0	1	1
PID_INSULIN_PATHWAY	45	0	1	1
PID_NOTCH_PATHWAY	59	0	1	1
PID_P73PATHWAY	79	1	0.0607729	1
PID_P38_MKK3_6PATHWAY	26	0	1	1
PID_GMCSF_PATHWAY	37	0	1	1
PID_WNT_NONCANONICAL_PATHWAY	32	0	1	1
PID_NFKAPPAB_ATYPICAL_PATHWAY	17	0	1	1
PID_IL4_2PATHWAY	65	0	1	1
PID_HDAC_CLASSII_PATHWAY	34	0	1	1
PID_BETA_CATENIN_DEG_PATHWAY	18	0	1	1
PID_HDAC_CLASSIII_PATHWAY	25	0	1	1
PID_GLYPICAN_1PATHWAY	27	0	1	1
PID_TCR_PATHWAY	66	0	1	1
PID_IL27_PATHWAY	26	0	1	1
PID_NFKAPPAB_CANONICAL_PATHWAY	23	0	1	1
PID_E2F_PATHWAY	74	0	1	1
PID_ER_NONGENOMIC_PATHWAY	41	0	1	1
PID_DNA_PK_PATHWAY	16	0	1	1
PID_HIF2PATHWAY	34	0	1	1
PID_CD40_PATHWAY	31	0	1	1
PID_ATR_PATHWAY	39	0	1	1
PID_INTEGRIN_CS_PATHWAY	26	0	1	1
PID_MET_PATHWAY	80	0	1	1
PID_PTP1B_PATHWAY	52	0	1	1
PID_INTEGRIN3_PATHWAY	43	0	1	1
PID_IL12_2PATHWAY	63	0	1	1
PID_S1P_S1P3_PATHWAY	29	0	1	1
PID_LPA4_PATHWAY	15	0	1	1
PID_AR_PATHWAY	61	0	1	1
PID_NFAT_TFPATHWAY	47	0	1	1
PID_EPHB_FWD_PATHWAY	40	0	1	1
PID_AVB3_OPN_PATHWAY	31	0	1	1
PID_S1P_S1P4_PATHWAY	14	0	1	1
PID_FRA_PATHWAY	37	0	1	1
PID_MYC_ACTIV_PATHWAY	79	0	1	1
PID_ARF6_TRAFFICKING_PATHWAY	49	0	1	1
PID_RHOA_REG_PATHWAY	46	0	1	1
PID_REELIN_PATHWAY	29	0	1	1
PID_PS1_PATHWAY	46	0	1	1
PID_ILK_PATHWAY	45	0	1	1
PID_NECTIN_PATHWAY	30	0	1	1
PID_P38_ALPHA_BETA_PATHWAY	31	0	1	1
PID_WNT_SIGNALING_PATHWAY	28	0	1	1
PID_TRAIL_PATHWAY	28	0	1	1
PID_CDC42_PATHWAY	70	0	1	1
PID_CDC42_REG_PATHWAY	30	0	1	1
PID_ATM_PATHWAY	34	0	1	1
PID_ARF6_PATHWAY	35	0	1	1
PID_LKB1_PATHWAY	47	0	1	1
PID_CD8_TCR_PATHWAY	53	0	1	1
PID_WNT_CANONICAL_PATHWAY	20	0	1	1
PID_TCPTP_PATHWAY	43	0	1	1
PID_ANGIOPOIETIN_RECEPTOR_PATHWAY	50	0	1	1
PID_FAS_PATHWAY	38	0	1	1
PID_CIRCADIAN_PATHWAY	16	0	1	1
PID_TXA2PATHWAY	57	0	1	1
PID_SHP2_PATHWAY	58	0	1	1
PID_HDAC_CLASSI_PATHWAY	66	0	1	1
PID_S1P_S1P1_PATHWAY	21	0	1	1
PID_TELOMERASE_PATHWAY	68	0	1	1
PID_HNF3B_PATHWAY	45	0	1	1
PID_NETRIN_PATHWAY	32	0	1	1
PID_IL1_PATHWAY	34	0	1	1
PID_NFAT_3PATHWAY	54	0	1	1
PID_REG_GR_PATHWAY	82	0	1	1
PID_CONE_PATHWAY	23	0	1	1
PID_INTEGRIN_A9B1_PATHWAY	25	0	1	1
PID_ERB_GENOMIC_PATHWAY	15	0	1	1
PID_ARF6_DOWNSTREAM_PATHWAY	15	0	1	1
PID_MTOR_4PATHWAY	69	0	1	1
PID_IL2_1PATHWAY	55	0	1	1
PID_CXCR4_PATHWAY	102	0	1	1
PID_IGF1_PATHWAY	30	0	1	1
PID_ERBB1_RECEPTOR_PROXIMAL_PATHWAY	35	0	1	1
PID_TNF_PATHWAY	46	0	1	1
PID_PLK1_PATHWAY	46	0	1	1
PID_TCR_RAS_PATHWAY	14	0	1	1
PID_IL5_PATHWAY	14	0	1	1
PID_FOXO_PATHWAY	49	0	1	1
PID_VEGF_VEGFR_PATHWAY	10	0	1	1
PID_THROMBIN_PAR4_PATHWAY	15	0	1	1
PID_MYC_PATHWAY	25	0	1	1
PID_RANBP2_PATHWAY	11	0	1	1
PID_PI3KCI_PATHWAY	49	0	1	1
PID_IL2_PI3K_PATHWAY	34	0	1	1
PID_CERAMIDE_PATHWAY	48	0	1	1
PID_P53_DOWNSTREAM_PATHWAY	137	1	0.102572	1
PID_AR_TF_PATHWAY	53	0	1	1
PID_P75_NTR_PATHWAY	69	0	1	1
PID_S1P_META_PATHWAY	21	0	1	1
PID_ECADHERIN_NASCENT_AJ_PATHWAY	39	0	1	1
PID_AMB2_NEUTROPHILS_PATHWAY	41	0	1	1
PID_AVB3_INTEGRIN_PATHWAY	75	0	1	1
PID_IFNG_PATHWAY	40	0	1	1
PID_RXR_VDR_PATHWAY	26	0	1	1
PID_LIS1_PATHWAY	28	0	1	1
PID_ERBB1_DOWNSTREAM_PATHWAY	105	0	1	1
PID_SYNDECAN_4_PATHWAY	32	0	1	1
PID_ATF2_PATHWAY	59	0	1	1
PID_AP1_PATHWAY	70	0	1	1
PID_INTEGRIN2_PATHWAY	29	0	1	1
PID_UPA_UPAR_PATHWAY	42	0	1	1
PID_ERBB2_ERBB3_PATHWAY	44	0	1	1
PID_FOXM1_PATHWAY	40	0	1	1
PID_EPHA_FWDPATHWAY	34	0	1	1
PID_HIF1A_PATHWAY	19	0	1	1
PID_BMP_PATHWAY	42	0	1	1
PID_IL3_PATHWAY	27	0	1	1
PID_IL6_7_PATHWAY	47	0	1	1
PID_ECADHERIN_KERATINOCYTE_PATHWAY	21	0	1	1
PID_ALK1_PATHWAY	26	0	1	1
PID_PDGFRB_PATHWAY	129	0	1	1
PID_TRKR_PATHWAY	62	0	1	1
PID_TCR_JNK_PATHWAY	14	0	1	1
PID_NEPHRIN_NEPH1_PATHWAY	31	0	1	1
PID_CMYB_PATHWAY	84	0	1	1
PID_IL23_PATHWAY	37	0	1	1
PID_HIV_NEF_PATHWAY	35	0	1	1
PID_P38_MK2_PATHWAY	21	0	1	1
PID_ERA_GENOMIC_PATHWAY	65	0	1	1
PID_ERBB_NETWORK_PATHWAY	15	0	1	1
PID_ALK2_PATHWAY	11	0	1	1
PID_RHODOPSIN_PATHWAY	24	0	1	1
PID_PDGFRA_PATHWAY	22	0	1	1
PID_RETINOIC_ACID_PATHWAY	30	0	1	1
PID_P38_GAMMA_DELTA_PATHWAY	11	0	1	1
PID_IL8_CXCR2_PATHWAY	34	0	1	1
PID_HEDGEHOG_2PATHWAY	22	0	1	1
PID_INTEGRIN5_PATHWAY	17	0	1	1
PID_AR_NONGENOMIC_PATHWAY	31	0	1	1
PID_ERBB1_INTERNALIZATION_PATHWAY	41	0	1	1
PID_HEDGEHOG_GLI_PATHWAY	48	0	1	1
PID_CASPASE_PATHWAY	52	0	1	1
PID_CXCR3_PATHWAY	43	0	1	1
PID_BETA_CATENIN_NUC_PATHWAY	80	0	1	1
PID_VEGFR1_PATHWAY	26	0	1	1
PID_SMAD2_3PATHWAY	17	0	1	1
PID_P38_ALPHA_BETA_DOWNSTREAM_PATHWAY	38	0	1	1
PID_KIT_PATHWAY	52	0	1	1
PID_ECADHERIN_STABILIZATION_PATHWAY	42	0	1	1
PID_EPO_PATHWAY	34	0	1	1
PID_IL2_STAT5_PATHWAY	30	0	1	1
PID_TCR_CALCIUM_PATHWAY	29	0	1	1
PID_DELTA_NP63_PATHWAY	47	0	1	1
PID_VEGFR1_2_PATHWAY	69	0	1	1
PID_THROMBIN_PAR1_PATHWAY	43	0	1	1
PID_SYNDECAN_2_PATHWAY	33	0	1	1
PID_RAC1_REG_PATHWAY	38	0	1	1
PID_AURORA_A_PATHWAY	31	0	1	1
PID_ARF_3PATHWAY	19	0	1	1
PID_INSULIN_GLUCOSE_PATHWAY	26	0	1	1
PID_PI3KCI_AKT_PATHWAY	35	0	1	1
PID_SYNDECAN_3_PATHWAY	17	0	1	1
PID_IL8_CXCR1_PATHWAY	28	0	1	1
PID_MYC_REPRESS_PATHWAY	63	0	1	1
PID_EPHRINB_REV_PATHWAY	30	0	1	1
PID_BARD1_PATHWAY	29	0	1	1
PID_P53_REGULATION_PATHWAY	59	0	1	1
PID_TOLL_ENDOGENOUS_PATHWAY	25	0	1	1
PID_NCADHERIN_PATHWAY	33	0	1	1
PID_ANTHRAX_PATHWAY	17	0	1	1
PID_S1P_S1P2_PATHWAY	24	0	1	1
PID_RAS_PATHWAY	30	0	1	1
PID_MAPK_TRK_PATHWAY	34	0	1	1
PID_PI3K_PLC_TRK_PATHWAY	36	0	1	1
PID_CD8_TCR_DOWNSTREAM_PATHWAY	65	0	1	1
PID_EPHA2_FWD_PATHWAY	19	0	1	1
PID_LYMPH_ANGIOGENESIS_PATHWAY	25	0	1	1
PID_ALPHA_SYNUCLEIN_PATHWAY	33	0	1	1
PID_FGF_PATHWAY	55	0	1	1
PID_INTEGRIN_A4B1_PATHWAY	33	0	1	1
PID_RAC1_PATHWAY	54	0	1	1
PID_RB_1PATHWAY	65	0	1	1
PID_FAK_PATHWAY	59	0	1	1
PID_HNF3A_PATHWAY	44	0	1	1
PID_TGFBR_PATHWAY	55	0	1	1
PID_HES_HEY_PATHWAY	48	0	1	1
PID_IL12_STAT4_PATHWAY	33	0	1	1
REACTOME_GLYCOGEN_BREAKDOWN_GLYCOGENOLYSIS	18	0	1	1
REACTOME_TRANSLATION	222	0	1	1
REACTOME_PYRIMIDINE_CATABOLISM	12	0	1	1
REACTOME_RNA_POL_III_TRANSCRIPTION_INITIATION_FROM_TYPE_2_PROMOTER	23	0	1	1
REACTOME_INHIBITION_OF_THE_PROTEOLYTIC_ACTIVITY_OF_APC_C_REQUIRED_FOR_THE_ONSET_OF_ANAPHASE_BY_MITOTIC_SPINDLE_CHECKPOINT_COMPONENTS	24	0	1	1
REACTOME_PYRUVATE_METABOLISM_AND_CITRIC_ACID_TCA_CYCLE	48	0	1	1
REACTOME_EXTRINSIC_PATHWAY_FOR_APOPTOSIS	13	0	1	1
REACTOME_PTM_GAMMA_CARBOXYLATION_HYPUSINE_FORMATION_AND_ARYLSULFATASE_ACTIVATION	27	0	1	1
REACTOME_APOPTOTIC_CLEAVAGE_OF_CELLULAR_PROTEINS	40	0	1	1
REACTOME_RNA_POL_I_TRANSCRIPTION_TERMINATION	22	0	1	1
REACTOME_FORMATION_OF_THE_TERNARY_COMPLEX_AND_SUBSEQUENTLY_THE_43S_COMPLEX	74	0	1	1
REACTOME_ACTIVATION_OF_THE_PRE_REPLICATIVE_COMPLEX	31	0	1	1
REACTOME_PROCESSING_OF_INTRONLESS_PRE_MRNAS	14	0	1	1
REACTOME_GAP_JUNCTION_DEGRADATION	10	0	1	1
REACTOME_BASE_EXCISION_REPAIR	19	0	1	1
REACTOME_BILE_ACID_AND_BILE_SALT_METABOLISM	27	0	1	1
REACTOME_SYNTHESIS_OF_BILE_ACIDS_AND_BILE_SALTS_VIA_7ALPHA_HYDROXYCHOLESTEROL	15	0	1	1
REACTOME_RECYCLING_OF_BILE_ACIDS_AND_SALTS	11	0	1	1
REACTOME_SIGNALING_BY_RHO_GTPASES	113	0	1	1
REACTOME_SIGNALING_BY_WNT	65	0	1	1
REACTOME_METABOLISM_OF_NON_CODING_RNA	49	0	1	1
REACTOME_SYNTHESIS_OF_BILE_ACIDS_AND_BILE_SALTS_VIA_24_HYDROXYCHOLESTEROL	10	0	1	1
REACTOME_SYNTHESIS_OF_BILE_ACIDS_AND_BILE_SALTS	19	0	1	1
REACTOME_METABOLISM_OF_STEROID_HORMONES_AND_VITAMINS_A_AND_D	35	0	1	1
REACTOME_ANDROGEN_BIOSYNTHESIS	10	0	1	1
REACTOME_SIGNALLING_BY_NGF	217	0	1	1
REACTOME_CTNNB1_PHOSPHORYLATION_CASCADE	16	0	1	1
REACTOME_INSULIN_RECEPTOR_RECYCLING	23	0	1	1
REACTOME_COPI_MEDIATED_TRANSPORT	10	0	1	1
REACTOME_NEF_MEDIATED_DOWNREGULATION_OF_MHC_CLASS_I_COMPLEX_CELL_SURFACE_EXPRESSION	10	0	1	1
REACTOME_SIGNALING_BY_SCF_KIT	78	0	1	1
REACTOME_DEVELOPMENTAL_BIOLOGY	396	0	1	1
REACTOME_CROSS_PRESENTATION_OF_SOLUBLE_EXOGENOUS_ANTIGENS_ENDOSOMES	48	0	1	1
REACTOME_SIGNALING_BY_NODAL	18	0	1	1
REACTOME_DAG_AND_IP3_SIGNALING	32	0	1	1
REACTOME_SPRY_REGULATION_OF_FGF_SIGNALING	14	0	1	1
REACTOME_TCA_CYCLE_AND_RESPIRATORY_ELECTRON_TRANSPORT	141	0	1	1
REACTOME_BMAL1_CLOCK_NPAS2_ACTIVATES_CIRCADIAN_EXPRESSION	36	0	1	1
REACTOME_ANTIGEN_PROCESSING_CROSS_PRESENTATION	76	0	1	1
REACTOME_GROWTH_HORMONE_RECEPTOR_SIGNALING	24	0	1	1
REACTOME_TRIF_MEDIATED_TLR3_SIGNALING	74	0	1	1
REACTOME_CELL_CELL_COMMUNICATION	120	0	1	1
REACTOME_ABCA_TRANSPORTERS_IN_LIPID_HOMEOSTASIS	18	0	1	1
REACTOME_ENDOSOMAL_VACUOLAR_PATHWAY	9	0	1	1
REACTOME_TETRAHYDROBIOPTERIN_BH4_SYNTHESIS_RECYCLING_SALVAGE_AND_REGULATION	13	0	1	1
REACTOME_ER_PHAGOSOME_PATHWAY	61	0	1	1
REACTOME_MEIOSIS	116	0	1	1
REACTOME_NEGATIVE_REGULATION_OF_FGFR_SIGNALING	37	0	1	1
REACTOME_G0_AND_EARLY_G1	25	0	1	1
REACTOME_REGULATION_OF_KIT_SIGNALING	17	0	1	1
REACTOME_MEMBRANE_TRAFFICKING	129	0	1	1
REACTOME_NEF_MEDIATES_DOWN_MODULATION_OF_CELL_SURFACE_RECEPTORS_BY_RECRUITING_THEM_TO_CLATHRIN_ADAPTERS	21	0	1	1
REACTOME_IMMUNOREGULATORY_INTERACTIONS_BETWEEN_A_LYMPHOID_AND_A_NON_LYMPHOID_CELL	70	0	1	1
REACTOME_ACTIVATED_AMPK_STIMULATES_FATTY_ACID_OXIDATION_IN_MUSCLE	19	0	1	1
REACTOME_VITAMIN_B5_PANTOTHENATE_METABOLISM	11	0	1	1
REACTOME_BOTULINUM_NEUROTOXICITY	19	0	1	1
REACTOME_METABOLISM_OF_VITAMINS_AND_COFACTORS	51	0	1	1
REACTOME_TRANS_GOLGI_NETWORK_VESICLE_BUDDING	60	0	1	1
REACTOME_PROTEOLYTIC_CLEAVAGE_OF_SNARE_COMPLEX_PROTEINS	17	0	1	1
REACTOME_RESOLUTION_OF_AP_SITES_VIA_THE_MULTIPLE_NUCLEOTIDE_PATCH_REPLACEMENT_PATHWAY	17	0	1	1
REACTOME_GAMMA_CARBOXYLATION_TRANSPORT_AND_AMINO_TERMINAL_CLEAVAGE_OF_PROTEINS	11	0	1	1
REACTOME_IL_7_SIGNALING	11	0	1	1
REACTOME_CELL_CYCLE	421	0	1	1
REACTOME_SIGNALING_BY_ERBB4	90	0	1	1
REACTOME_ORC1_REMOVAL_FROM_CHROMATIN	67	0	1	1
REACTOME_DOWNREGULATION_OF_ERBB2_ERBB3_SIGNALING	12	0	1	1
REACTOME_ANTIVIRAL_MECHANISM_BY_IFN_STIMULATED_GENES	66	0	1	1
REACTOME_PROLACTIN_RECEPTOR_SIGNALING	14	0	1	1
REACTOME_SIGNALING_BY_ERBB2	101	0	1	1
REACTOME_SPHINGOLIPID_DE_NOVO_BIOSYNTHESIS	31	0	1	1
REACTOME_TERMINATION_OF_O_GLYCAN_BIOSYNTHESIS	24	0	1	1
REACTOME_DEFENSINS	51	0	1	1
REACTOME_SIGNALING_BY_CONSTITUTIVELY_ACTIVE_EGFR	18	0	1	1
REACTOME_GRB2_EVENTS_IN_ERBB2_SIGNALING	22	0	1	1
REACTOME_SIGNALING_BY_EGFR_IN_CANCER	109	0	1	1
REACTOME_MEMBRANE_BINDING_AND_TARGETTING_OF_GAG_PROTEINS	10	0	1	1
REACTOME_BETA_DEFENSINS	42	0	1	1
REACTOME_SRP_DEPENDENT_COTRANSLATIONAL_PROTEIN_TARGETING_TO_MEMBRANE	179	0	1	1
REACTOME_PI3K_EVENTS_IN_ERBB4_SIGNALING	38	0	1	1
REACTOME_SHC1_EVENTS_IN_ERBB4_SIGNALING	20	0	1	1
REACTOME_PI3K_EVENTS_IN_ERBB2_SIGNALING	44	0	1	1
REACTOME_NUCLEAR_SIGNALING_BY_ERBB4	38	0	1	1
REACTOME_GLYCOSPHINGOLIPID_METABOLISM	38	0	1	1
REACTOME_PPARA_ACTIVATES_GENE_EXPRESSION	104	1	0.0790168	1
REACTOME_ASSOCIATION_OF_LICENSING_FACTORS_WITH_THE_PRE_REPLICATIVE_COMPLEX	14	0	1	1
REACTOME_RIP_MEDIATED_NFKB_ACTIVATION_VIA_DAI	18	0	1	1
REACTOME_PRE_NOTCH_TRANSCRIPTION_AND_TRANSLATION	29	0	1	1
REACTOME_DEGRADATION_OF_THE_EXTRACELLULAR_MATRIX	29	0	1	1
REACTOME_MITOCHONDRIAL_PROTEIN_IMPORT	58	0	1	1
REACTOME_SIGNALING_BY_HIPPO	22	0	1	1
REACTOME_ACTIVATED_NOTCH1_TRANSMITS_SIGNAL_TO_THE_NUCLEUS	27	0	1	1
REACTOME_TRAFFICKING_AND_PROCESSING_OF_ENDOSOMAL_TLR	14	0	1	1
REACTOME_SIGNALING_BY_NOTCH4	12	0	1	1
REACTOME_DOWNSTREAM_SIGNALING_EVENTS_OF_B_CELL_RECEPTOR_BCR	97	0	1	1
REACTOME_ACTIVATION_OF_NF_KAPPAB_IN_B_CELLS	64	0	1	1
REACTOME_RORA_ACTIVATES_CIRCADIAN_EXPRESSION	24	0	1	1
REACTOME_ANTIGEN_ACTIVATES_B_CELL_RECEPTOR_LEADING_TO_GENERATION_OF_SECOND_MESSENGERS	29	0	1	1
REACTOME_REGULATION_OF_COMPLEMENT_CASCADE	14	0	1	1
REACTOME_YAP1_AND_WWTR1_TAZ_STIMULATED_GENE_EXPRESSION	24	0	1	1
REACTOME_SIGNALING_BY_NOTCH2	12	0	1	1
REACTOME_PRE_NOTCH_EXPRESSION_AND_PROCESSING	44	0	1	1
REACTOME_SIGNALING_BY_THE_B_CELL_RECEPTOR_BCR	126	0	1	1
REACTOME_EXTRACELLULAR_MATRIX_ORGANIZATION	87	0	1	1
REACTOME_NOTCH1_INTRACELLULAR_DOMAIN_REGULATES_TRANSCRIPTION	46	0	1	1
REACTOME_CIRCADIAN_REPRESSION_OF_EXPRESSION_BY_REV_ERBA	23	0	1	1
REACTOME_PRE_NOTCH_PROCESSING_IN_GOLGI	16	0	1	1
REACTOME_SIGNALING_BY_NOTCH1	70	0	1	1
REACTOME_SIGNALING_BY_NOTCH3	12	0	1	1
REACTOME_TRIGLYCERIDE_BIOSYNTHESIS	38	0	1	1
REACTOME_INSULIN_RECEPTOR_SIGNALLING_CASCADE	87	0	1	1
REACTOME_ARMS_MEDIATED_ACTIVATION	17	0	1	1
REACTOME_PROLONGED_ERK_ACTIVATION_EVENTS	19	0	1	1
REACTOME_SIGNALLING_TO_RAS	27	0	1	1
REACTOME_SIGNALING_BY_BMP	23	0	1	1
REACTOME_CELL_SURFACE_INTERACTIONS_AT_THE_VASCULAR_WALL	91	0	1	1
REACTOME_NGF_SIGNALLING_VIA_TRKA_FROM_THE_PLASMA_MEMBRANE	137	0	1	1
REACTOME_SIGNALLING_TO_ERKS	36	0	1	1
REACTOME_P38MAPK_EVENTS	13	0	1	1
REACTOME_ACYL_CHAIN_REMODELLING_OF_PI	15	0	1	1
REACTOME_TGF_BETA_RECEPTOR_SIGNALING_IN_EMT_EPITHELIAL_TO_MESENCHYMAL_TRANSITION	16	0	1	1
REACTOME_DOWNREGULATION_OF_TGF_BETA_RECEPTOR_SIGNALING	23	0	1	1
REACTOME_COLLAGEN_FORMATION	58	0	1	1
REACTOME_SMAD2_SMAD3_SMAD4_HETEROTRIMER_REGULATES_TRANSCRIPTION	27	0	1	1
REACTOME_SIGNALING_BY_FGFR_IN_DISEASE	127	0	1	1
REACTOME_HS_GAG_DEGRADATION	20	0	1	1
REACTOME_SYNTHESIS_OF_PIPS_AT_THE_EARLY_ENDOSOME_MEMBRANE	12	0	1	1
REACTOME_SIGNALLING_TO_P38_VIA_RIT_AND_RIN	15	0	1	1
REACTOME_P53_INDEPENDENT_G1_S_DNA_DAMAGE_CHECKPOINT	51	0	1	1
REACTOME_REGULATION_OF_HYPOXIA_INDUCIBLE_FACTOR_HIF_BY_OXYGEN	25	0	1	1
REACTOME_ACYL_CHAIN_REMODELLING_OF_PC	22	0	1	1
REACTOME_SYNTHESIS_OF_PIPS_AT_THE_GOLGI_MEMBRANE	17	0	1	1
REACTOME_TGF_BETA_RECEPTOR_SIGNALING_ACTIVATES_SMADS	26	0	1	1
REACTOME_ACTIVATED_POINT_MUTANTS_OF_FGFR2	16	0	1	1
REACTOME_PHOSPHOLIPID_METABOLISM	198	0	1	1
REACTOME_CS_DS_DEGRADATION	12	0	1	1
REACTOME_SYNTHESIS_OF_PA	27	0	1	1
REACTOME_OXYGEN_DEPENDENT_PROLINE_HYDROXYLATION_OF_HYPOXIA_INDUCIBLE_FACTOR_ALPHA	18	0	1	1
REACTOME_SYNTHESIS_OF_PIPS_AT_THE_LATE_ENDOSOME_MEMBRANE	10	0	1	1
REACTOME_SYNTHESIS_OF_PE	11	0	1	1
REACTOME_GASTRIN_CREB_SIGNALLING_PATHWAY_VIA_PKC_AND_MAPK	205	1	0.149277	1
REACTOME_CHONDROITIN_SULFATE_BIOSYNTHESIS	21	0	1	1
REACTOME_HYALURONAN_UPTAKE_AND_DEGRADATION	10	0	1	1
REACTOME_SIGNALING_BY_FGFR1_MUTANTS	30	0	1	1
REACTOME_SYNTHESIS_OF_PIPS_AT_THE_PLASMA_MEMBRANE	31	0	1	1
REACTOME_THE_ACTIVATION_OF_ARYLSULFATASES	12	0	1	1
REACTOME_TRANSCRIPTIONAL_ACTIVITY_OF_SMAD2_SMAD3_SMAD4_HETEROTRIMER	38	0	1	1
REACTOME_HYALURONAN_METABOLISM	14	0	1	1
REACTOME_DOWNREGULATION_OF_SMAD2_3_SMAD4_TRANSCRIPTIONAL_ACTIVITY	20	0	1	1
REACTOME_KERATAN_SULFATE_BIOSYNTHESIS	26	0	1	1
REACTOME_REVERSIBLE_HYDRATION_OF_CARBON_DIOXIDE	12	0	1	1
REACTOME_SIGNALING_BY_FGFR1_FUSION_MUTANTS	19	0	1	1
REACTOME_ALPHA_LINOLENIC_ACID_ALA_METABOLISM	12	0	1	1
REACTOME_SIGNALING_BY_ACTIVATED_POINT_MUTANTS_OF_FGFR1	11	0	1	1
REACTOME_PI_METABOLISM	48	0	1	1
REACTOME_ABACAVIR_TRANSPORT_AND_METABOLISM	10	0	1	1
REACTOME_CHONDROITIN_SULFATE_DERMATAN_SULFATE_METABOLISM	49	0	1	1
REACTOME_LATENT_INFECTION_OF_HOMO_SAPIENS_WITH_MYCOBACTERIUM_TUBERCULOSIS	33	0	1	1
REACTOME_SYNTHESIS_OF_PC	18	0	1	1
REACTOME_HS_GAG_BIOSYNTHESIS	31	0	1	1
REACTOME_SIGNALING_BY_FGFR3_MUTANTS	11	0	1	1
REACTOME_KERATAN_SULFATE_KERATIN_METABOLISM	30	0	1	1
REACTOME_APOPTOSIS_INDUCED_DNA_FRAGMENTATION	13	0	1	1
REACTOME_KERATAN_SULFATE_DEGRADATION	11	0	1	1
REACTOME_HEPARAN_SULFATE_HEPARIN_HS_GAG_METABOLISM	52	0	1	1
REACTOME_GLYCOSAMINOGLYCAN_METABOLISM	111	0	1	1
REACTOME_ACYL_CHAIN_REMODELLING_OF_PG	16	0	1	1
REACTOME_ACYL_CHAIN_REMODELLING_OF_PE	21	0	1	1
REACTOME_ACYL_CHAIN_REMODELLING_OF_PS	15	0	1	1
REACTOME_SIGNALING_BY_FGFR_MUTANTS	44	0	1	1
REACTOME_MHC_CLASS_II_ANTIGEN_PRESENTATION	91	0	1	1
REACTOME_GLYCEROPHOSPHOLIPID_BIOSYNTHESIS	82	0	1	1
REACTOME_A_TETRASACCHARIDE_LINKER_SEQUENCE_IS_REQUIRED_FOR_GAG_SYNTHESIS	25	0	1	1
REACTOME_CDK_MEDIATED_PHOSPHORYLATION_AND_REMOVAL_OF_CDC6	48	0	1	1
REACTOME_PLATELET_ADHESION_TO_EXPOSED_COLLAGEN	12	0	1	1
REACTOME_VEGF_LIGAND_RECEPTOR_INTERACTIONS	10	0	1	1
REACTOME_ENOS_ACTIVATION_AND_REGULATION	20	0	1	1
REACTOME_MICRORNA_MIRNA_BIOGENESIS	23	0	1	1
REACTOME_NUCLEAR_EVENTS_KINASE_AND_TRANSCRIPTION_FACTOR_ACTIVATION	24	0	1	1
REACTOME_RETROGRADE_NEUROTROPHIN_SIGNALLING	13	0	1	1
REACTOME_ERKS_ARE_INACTIVATED	12	0	1	1
REACTOME_NEGATIVE_REGULATION_OF_THE_PI3K_AKT_NETWORK	9	0	1	1
REACTOME_PI3K_AKT_ACTIVATION	38	0	1	1
REACTOME_REGULATORY_RNA_PATHWAYS	26	0	1	1
REACTOME_EGFR_DOWNREGULATION	25	0	1	1
REACTOME_PROCESSING_OF_CAPPED_INTRON_CONTAINING_PRE_MRNA	140	0	1	1
REACTOME_PECAM1_INTERACTIONS	10	0	1	1
REACTOME_TCR_SIGNALING	54	0	1	1
REACTOME_REGULATION_OF_PYRUVATE_DEHYDROGENASE_PDH_COMPLEX	13	0	1	1
REACTOME_DOWNSTREAM_TCR_SIGNALING	37	0	1	1
REACTOME_BASIGIN_INTERACTIONS	30	0	1	1
REACTOME_AKT_PHOSPHORYLATES_TARGETS_IN_THE_CYTOSOL	12	0	1	1
REACTOME_GAB1_SIGNALOSOME	38	0	1	1
REACTOME_SHC1_EVENTS_IN_EGFR_SIGNALING	15	0	1	1
REACTOME_ACTIVATION_OF_THE_MRNA_UPON_BINDING_OF_THE_CAP_BINDING_COMPLEX_AND_EIFS_AND_SUBSEQUENT_BINDING_TO_43S	84	0	1	1
REACTOME_PHOSPHORYLATION_OF_CD3_AND_TCR_ZETA_CHAINS	16	0	1	1
REACTOME_GLUTAMATE_NEUROTRANSMITTER_RELEASE_CYCLE	15	0	1	1
REACTOME_TRANSLOCATION_OF_ZAP_70_TO_IMMUNOLOGICAL_SYNAPSE	14	0	1	1
REACTOME_ERK_MAPK_TARGETS	21	0	1	1
REACTOME_TIE2_SIGNALING	17	0	1	1
REACTOME_GENERATION_OF_SECOND_MESSENGER_MOLECULES	27	0	1	1
REACTOME_GENERIC_TRANSCRIPTION_PATHWAY	352	0	1	1
REACTOME_RESPONSE_TO_ELEVATED_PLATELET_CYTOSOLIC_CA2_	89	0	1	1
REACTOME_TRANSPORT_OF_MATURE_TRANSCRIPT_TO_CYTOPLASM	54	0	1	1
REACTOME_RNA_POL_I_TRANSCRIPTION	89	0	1	1
REACTOME_FATTY_ACYL_COA_BIOSYNTHESIS	18	0	1	1
REACTOME_E2F_ENABLED_INHIBITION_OF_PRE_REPLICATION_COMPLEX_FORMATION	10	0	1	1
REACTOME_P75NTR_RECRUITS_SIGNALLING_COMPLEXES	12	0	1	1
REACTOME_BIOLOGICAL_OXIDATIONS	139	1	0.103981	1
REACTOME_REGULATED_PROTEOLYSIS_OF_P75NTR	10	0	1	1
REACTOME_TRANSMISSION_ACROSS_CHEMICAL_SYNAPSES	186	0	1	1
REACTOME_P75NTR_SIGNALS_VIA_NFKB	14	0	1	1
REACTOME_CASPASE_MEDIATED_CLEAVAGE_OF_CYTOSKELETAL_PROTEINS	13	0	1	1
REACTOME_XENOBIOTICS	16	0	1	1
REACTOME_INTEGRIN_CELL_SURFACE_INTERACTIONS	79	1	0.0607729	1
REACTOME_REGULATION_OF_ORNITHINE_DECARBOXYLASE_ODC	49	0	1	1
REACTOME_CYTOCHROME_P450_ARRANGED_BY_SUBSTRATE_TYPE	51	0	1	1
REACTOME_BASE_FREE_SUGAR_PHOSPHATE_REMOVAL_VIA_THE_SINGLE_NUCLEOTIDE_REPLACEMENT_PATHWAY	10	0	1	1
REACTOME_APOPTOTIC_CLEAVAGE_OF_CELL_ADHESION_PROTEINS	12	0	1	1
REACTOME_HDL_MEDIATED_LIPID_TRANSPORT	15	0	1	1
REACTOME_NRAGE_SIGNALS_DEATH_THROUGH_JNK	43	0	1	1
REACTOME_SLBP_DEPENDENT_PROCESSING_OF_REPLICATION_DEPENDENT_HISTONE_PRE_MRNAS	11	0	1	1
REACTOME_NRIF_SIGNALS_CELL_DEATH_FROM_THE_NUCLEUS	15	0	1	1
REACTOME_REGULATION_OF_APOPTOSIS	58	0	1	1
REACTOME_RNA_POL_II_TRANSCRIPTION	105	0	1	1
REACTOME_NEURONAL_SYSTEM	279	0	1	1
REACTOME_NFKB_IS_ACTIVATED_AND_SIGNALS_SURVIVAL	11	0	1	1
REACTOME_REGULATION_OF_BETA_CELL_DEVELOPMENT	30	0	1	1
REACTOME_PHASE1_FUNCTIONALIZATION_OF_COMPOUNDS	70	0	1	1
REACTOME_RNA_POL_III_TRANSCRIPTION	33	0	1	1
REACTOME_CELL_DEATH_SIGNALLING_VIA_NRAGE_NRIF_AND_NADE	60	0	1	1
REACTOME_NEUROTRANSMITTER_RELEASE_CYCLE	34	0	1	1
REACTOME_P75_NTR_RECEPTOR_MEDIATED_SIGNALLING	81	0	1	1
REACTOME_ENDOGENOUS_STEROLS	15	0	1	1
REACTOME_REGULATION_OF_GENE_EXPRESSION_IN_BETA_CELLS	20	0	1	1
REACTOME_PROCESSIVE_SYNTHESIS_ON_THE_LAGGING_STRAND	15	0	1	1
REACTOME_PEPTIDE_CHAIN_ELONGATION	153	0	1	1
REACTOME_COMMON_PATHWAY	14	0	1	1
REACTOME_MRNA_CAPPING	30	0	1	1
REACTOME_MITOCHONDRIAL_FATTY_ACID_BETA_OXIDATION	14	0	1	1
REACTOME_SIGNALING_BY_GPCR	920	1	0.51737	1
REACTOME_PEPTIDE_LIGAND_BINDING_RECEPTORS	188	1	0.137828	1
REACTOME_METABOLISM_OF_POLYAMINES	15	0	1	1
REACTOME_CLASS_A1_RHODOPSIN_LIKE_RECEPTORS	305	1	0.213696	1
REACTOME_NOTCH_HLH_TRANSCRIPTION_PATHWAY	13	0	1	1
REACTOME_INTEGRATION_OF_ENERGY_METABOLISM	120	0	1	1
REACTOME_CELL_CYCLE_MITOTIC	325	0	1	1
REACTOME_GLUCONEOGENESIS	34	0	1	1
REACTOME_DOPAMINE_NEUROTRANSMITTER_RELEASE_CYCLE	11	0	1	1
REACTOME_OPIOID_SIGNALLING	78	0	1	1
REACTOME_RECRUITMENT_OF_MITOTIC_CENTROSOME_PROTEINS_AND_COMPLEXES	66	0	1	1
REACTOME_MITOCHONDRIAL_TRNA_AMINOACYLATION	21	0	1	1
REACTOME_CYTOSOLIC_TRNA_AMINOACYLATION	24	0	1	1
REACTOME_CA_DEPENDENT_EVENTS	30	0	1	1
REACTOME_ACETYLCHOLINE_NEUROTRANSMITTER_RELEASE_CYCLE	10	0	1	1
REACTOME_ADENYLATE_CYCLASE_ACTIVATING_PATHWAY	10	0	1	1
REACTOME_ADENYLATE_CYCLASE_INHIBITORY_PATHWAY	13	0	1	1
REACTOME_DARPP_32_EVENTS	25	0	1	1
REACTOME_CHEMOKINE_RECEPTORS_BIND_CHEMOKINES	57	0	1	1
REACTOME_LOSS_OF_NLP_FROM_MITOTIC_CENTROSOMES	59	0	1	1
REACTOME_NEUROTRANSMITTER_RECEPTOR_BINDING_AND_DOWNSTREAM_TRANSMISSION_IN_THE_POSTSYNAPTIC_CELL	137	0	1	1
REACTOME_CELL_CYCLE_CHECKPOINTS	124	0	1	1
REACTOME_DIABETES_PATHWAYS	133	0	1	1
REACTOME_P130CAS_LINKAGE_TO_MAPK_SIGNALING_FOR_INTEGRINS	15	0	1	1
REACTOME_GLYCOPROTEIN_HORMONES	12	0	1	1
REACTOME_NOREPINEPHRINE_NEUROTRANSMITTER_RELEASE_CYCLE	10	0	1	1
REACTOME_PLC_BETA_MEDIATED_EVENTS	43	0	1	1
REACTOME_REGULATION_OF_INSULIN_LIKE_GROWTH_FACTOR_IGF_ACTIVITY_BY_INSULIN_LIKE_GROWTH_FACTOR_BINDING_PROTEINS_IGFBPS	16	0	1	1
REACTOME_GRB2_SOS_PROVIDES_LINKAGE_TO_MAPK_SIGNALING_FOR_INTERGRINS_	15	0	1	1
REACTOME_PEPTIDE_HORMONE_BIOSYNTHESIS	14	0	1	1
REACTOME_G_PROTEIN_ACTIVATION	27	0	1	1
REACTOME_ACETYLCHOLINE_BINDING_AND_DOWNSTREAM_EVENTS	16	0	1	1
REACTOME_ABC_FAMILY_PROTEINS_MEDIATED_TRANSPORT	34	0	1	1
REACTOME_TRNA_AMINOACYLATION	42	0	1	1
REACTOME_OLFACTORY_SIGNALING_PATHWAY	328	0	1	1
REACTOME_STEROID_HORMONES	29	0	1	1
REACTOME_PKA_MEDIATED_PHOSPHORYLATION_OF_CREB	18	0	1	1
REACTOME_RECRUITMENT_OF_NUMA_TO_MITOTIC_CENTROSOMES	10	0	1	1
REACTOME_AMINE_DERIVED_HORMONES	15	0	1	1
REACTOME_TRANSMEMBRANE_TRANSPORT_OF_SMALL_MOLECULES	413	1	0.277941	1
REACTOME_INTEGRIN_ALPHAIIB_BETA3_SIGNALING	27	0	1	1
REACTOME_NUCLEAR_RECEPTOR_TRANSCRIPTION_PATHWAY	49	0	1	1
REACTOME_INSULIN_SYNTHESIS_AND_PROCESSING	21	0	1	1
REACTOME_CYCLIN_E_ASSOCIATED_EVENTS_DURING_G1_S_TRANSITION_	65	0	1	1
REACTOME_HOMOLOGOUS_RECOMBINATION_REPAIR_OF_REPLICATION_INDEPENDENT_DOUBLE_STRAND_BREAKS	17	0	1	1
REACTOME_G1_PHASE	38	0	1	1
REACTOME_ELEVATION_OF_CYTOSOLIC_CA2_LEVELS	10	0	1	1
REACTOME_P53_DEPENDENT_G1_DNA_DAMAGE_RESPONSE	57	0	1	1
REACTOME_TRANSCRIPTION_COUPLED_NER_TC_NER	45	0	1	1
REACTOME_RNA_POL_II_TRANSCRIPTION_PRE_INITIATION_AND_PROMOTER_OPENING	41	0	1	1
REACTOME_GLUCAGON_SIGNALING_IN_METABOLIC_REGULATION	34	0	1	1
REACTOME_MRNA_PROCESSING	161	1	0.119334	1
REACTOME_SIGNALING_BY_PDGF	122	0	1	1
REACTOME_ASSOCIATION_OF_TRIC_CCT_WITH_TARGET_PROTEINS_DURING_BIOSYNTHESIS	27	0	1	1
REACTOME_PREFOLDIN_MEDIATED_TRANSFER_OF_SUBSTRATE_TO_CCT_TRIC	28	0	1	1
REACTOME_HORMONE_LIGAND_BINDING_RECEPTORS	10	0	1	1
REACTOME_GPVI_MEDIATED_ACTIVATION_CASCADE	31	0	1	1
REACTOME_PROTEIN_FOLDING	53	0	1	1
REACTOME_FORMATION_OF_TUBULIN_FOLDING_INTERMEDIATES_BY_CCT_TRIC	22	0	1	1
REACTOME_PEROXISOMAL_LIPID_METABOLISM	21	0	1	1
REACTOME_POST_CHAPERONIN_TUBULIN_FOLDING_PATHWAY	19	0	1	1
REACTOME_STRIATED_MUSCLE_CONTRACTION	27	0	1	1
REACTOME_METABOLISM_OF_NUCLEOTIDES	72	0	1	1
REACTOME_AMINE_LIGAND_BINDING_RECEPTORS	38	0	1	1
REACTOME_METABOLISM_OF_PROTEINS	518	1	0.335493	1
REACTOME_DOWNSTREAM_SIGNAL_TRANSDUCTION	95	0	1	1
REACTOME_MUSCLE_CONTRACTION	48	0	1	1
REACTOME_SEROTONIN_RECEPTORS	12	0	1	1
REACTOME_CDC6_ASSOCIATION_WITH_THE_ORC_ORIGIN_COMPLEX	11	0	1	1
REACTOME_M_G1_TRANSITION	81	0	1	1
REACTOME_MRNA_SPLICING	111	0	1	1
REACTOME_MRNA_SPLICING_MINOR_PATHWAY	45	0	1	1
REACTOME_3_UTR_MEDIATED_TRANSLATIONAL_REGULATION	176	0	1	1
REACTOME_PROCESSING_OF_CAPPED_INTRONLESS_PRE_MRNA	23	0	1	1
REACTOME_PURINE_RIBONUCLEOSIDE_MONOPHOSPHATE_BIOSYNTHESIS	11	0	1	1
REACTOME_G1_S_TRANSITION	112	0	1	1
REACTOME_CITRIC_ACID_CYCLE_TCA_CYCLE	26	0	1	1
REACTOME_TRANSCRIPTION	210	0	1	1
REACTOME_POL_SWITCHING	13	0	1	1
REACTOME_NUCLEOTIDE_EXCISION_REPAIR	51	0	1	1
REACTOME_REGULATION_OF_THE_FANCONI_ANEMIA_PATHWAY	11	0	1	1
REACTOME_AXON_GUIDANCE	251	0	1	1
REACTOME_ACTIVATION_OF_CHAPERONE_GENES_BY_XBP1S	46	0	1	1
REACTOME_REGULATION_OF_INSULIN_SECRETION_BY_GLUCAGON_LIKE_PEPTIDE1	43	0	1	1
REACTOME_PERK_REGULATED_GENE_EXPRESSION	29	0	1	1
REACTOME_G_ALPHA_Q_SIGNALLING_EVENTS	184	1	0.135112	1
REACTOME_P2Y_RECEPTORS	12	0	1	1
REACTOME_TRAFFICKING_OF_AMPA_RECEPTORS	28	0	1	1
REACTOME_NCAM1_INTERACTIONS	39	0	1	1
REACTOME_CLASS_C_3_METABOTROPIC_GLUTAMATE_PHEROMONE_RECEPTORS	15	0	1	1
REACTOME_REGULATION_OF_INSULIN_SECRETION	93	0	1	1
REACTOME_NCAM_SIGNALING_FOR_NEURITE_OUT_GROWTH	64	0	1	1
REACTOME_INHIBITION_OF_INSULIN_SECRETION_BY_ADRENALINE_NORADRENALINE	25	0	1	1
REACTOME_NUCLEOTIDE_LIKE_PURINERGIC_RECEPTORS	16	0	1	1
REACTOME_ACTIVATION_OF_CHAPERONES_BY_ATF6_ALPHA	13	0	1	1
REACTOME_TRANSPORT_OF_MATURE_MRNA_DERIVED_FROM_AN_INTRONLESS_TRANSCRIPT	33	0	1	1
REACTOME_EICOSANOID_LIGAND_BINDING_RECEPTORS	16	0	1	1
REACTOME_ACTIVATION_OF_GENES_BY_ATF4	26	0	1	1
REACTOME_UNFOLDED_PROTEIN_RESPONSE	80	0	1	1
REACTOME_CLASS_B_2_SECRETIN_FAMILY_RECEPTORS	88	0	1	1
REACTOME_GLUCAGON_TYPE_LIGAND_RECEPTORS	33	0	1	1
REACTOME_REGULATION_OF_INSULIN_SECRETION_BY_ACETYLCHOLINE	11	0	1	1
REACTOME_G_ALPHA1213_SIGNALLING_EVENTS	74	0	1	1
REACTOME_FANCONI_ANEMIA_PATHWAY	25	0	1	1
REACTOME_TRAFFICKING_OF_GLUR2_CONTAINING_AMPA_RECEPTORS	16	0	1	1
REACTOME_ACTIVATION_OF_CHAPERONE_GENES_BY_ATF6_ALPHA	11	0	1	1
REACTOME_PROSTANOID_LIGAND_RECEPTORS	10	0	1	1
REACTOME_OPSINS	10	0	1	1
REACTOME_FORMATION_OF_RNA_POL_II_ELONGATION_COMPLEX_	45	0	1	1
REACTOME_MRNA_3_END_PROCESSING	35	0	1	1
REACTOME_POST_TRANSLATIONAL_MODIFICATION_SYNTHESIS_OF_GPI_ANCHORED_PROTEINS	26	0	1	1
REACTOME_CYCLIN_A_B1_ASSOCIATED_EVENTS_DURING_G2_M_TRANSITION	15	0	1	1
REACTOME_ELONGATION_ARREST_AND_RECOVERY	32	0	1	1
REACTOME_SLC_MEDIATED_TRANSMEMBRANE_TRANSPORT	241	1	0.173038	1
REACTOME_ADP_SIGNALLING_THROUGH_P2RY1	25	0	1	1
REACTOME_G_BETA_GAMMA_SIGNALLING_THROUGH_PLC_BETA	20	0	1	1
REACTOME_CD28_CO_STIMULATION	32	0	1	1
REACTOME_GPCR_DOWNSTREAM_SIGNALING	805	1	0.470981	1
REACTOME_SYNTHESIS_SECRETION_AND_DEACYLATION_OF_GHRELIN	16	0	1	1
REACTOME_ADHERENS_JUNCTIONS_INTERACTIONS	27	0	1	1
REACTOME_CRMPS_IN_SEMA3A_SIGNALING	14	0	1	1
REACTOME_OTHER_SEMAPHORIN_INTERACTIONS	15	0	1	1
REACTOME_ACTIVATION_OF_RAC	14	0	1	1
REACTOME_PURINE_SALVAGE	13	0	1	1
REACTOME_G_ALPHA_I_SIGNALLING_EVENTS	195	0	1	1
REACTOME_SEMA3A_PAK_DEPENDENT_AXON_REPULSION	15	0	1	1
REACTOME_CD28_DEPENDENT_VAV1_PATHWAY	11	0	1	1
REACTOME_SEMA4D_IN_SEMAPHORIN_SIGNALING	32	0	1	1
REACTOME_SEMAPHORIN_INTERACTIONS	68	0	1	1
REACTOME_SEMA4D_INDUCED_CELL_MIGRATION_AND_GROWTH_CONE_COLLAPSE	27	0	1	1
REACTOME_SEMA3A_PLEXIN_REPULSION_SIGNALING_BY_INHIBITING_INTEGRIN_ADHESION	13	0	1	1
REACTOME_LYSOSOME_VESICLE_BIOGENESIS	23	0	1	1
REACTOME_G_BETA_GAMMA_SIGNALLING_THROUGH_PI3KGAMMA	25	0	1	1
REACTOME_TRANSPORT_OF_GLUCOSE_AND_OTHER_SUGARS_BILE_SALTS_AND_ORGANIC_ACIDS_METAL_IONS_AND_AMINE_COMPOUNDS	89	1	0.0681123	1
REACTOME_SPHINGOLIPID_METABOLISM	69	0	1	1
REACTOME_PD1_SIGNALING	18	0	1	1
REACTOME_G_ALPHA_S_SIGNALLING_EVENTS	121	0	1	1
REACTOME_CELL_CELL_JUNCTION_ORGANIZATION	56	0	1	1
REACTOME_G_ALPHA_Z_SIGNALLING_EVENTS	44	0	1	1
REACTOME_FACILITATIVE_NA_INDEPENDENT_GLUCOSE_TRANSPORTERS	12	0	1	1
REACTOME_COSTIMULATION_BY_THE_CD28_FAMILY	63	0	1	1
REACTOME_SIGNALING_BY_ROBO_RECEPTOR	30	0	1	1
REACTOME_CD28_DEPENDENT_PI3K_AKT_SIGNALING	22	0	1	1
REACTOME_TIGHT_JUNCTION_INTERACTIONS	29	0	1	1
REACTOME_G_PROTEIN_BETA_GAMMA_SIGNALLING	28	0	1	1
REACTOME_TRANSPORT_OF_INORGANIC_CATIONS_ANIONS_AND_AMINO_ACIDS_OLIGOPEPTIDES	94	1	0.071761	1
REACTOME_GOLGI_ASSOCIATED_VESICLE_BIOGENESIS	53	0	1	1
REACTOME_CTLA4_INHIBITORY_SIGNALING	21	0	1	1
REACTOME_FORMATION_OF_TRANSCRIPTION_COUPLED_NER_TC_NER_REPAIR_COMPLEX	30	0	1	1
REACTOME_CDT1_ASSOCIATION_WITH_THE_CDC6_ORC_ORIGIN_COMPLEX	56	0	1	1
REACTOME_BRANCHED_CHAIN_AMINO_ACID_CATABOLISM	17	0	1	1
REACTOME_REPAIR_SYNTHESIS_FOR_GAP_FILLING_BY_DNA_POL_IN_TC_NER	14	0	1	1
REACTOME_RECEPTOR_LIGAND_BINDING_INITIATES_THE_SECOND_PROTEOLYTIC_CLEAVAGE_OF_NOTCH_RECEPTOR	12	0	1	1
REACTOME_SYNTHESIS_OF_DNA	92	0	1	1
REACTOME_FORMATION_OF_FIBRIN_CLOT_CLOTTING_CASCADE	32	0	1	1
REACTOME_DEADENYLATION_OF_MRNA	22	0	1	1
REACTOME_MRNA_DECAY_BY_5_TO_3_EXORIBONUCLEASE	15	0	1	1
REACTOME_SIGNAL_AMPLIFICATION	31	0	1	1
REACTOME_ZINC_TRANSPORTERS	15	0	1	1
REACTOME_DOUBLE_STRAND_BREAK_REPAIR	24	0	1	1
REACTOME_RAS_ACTIVATION_UOPN_CA2_INFUX_THROUGH_NMDA_RECEPTOR	17	0	1	1
REACTOME_METAL_ION_SLC_TRANSPORTERS	22	0	1	1
REACTOME_AUTODEGRADATION_OF_THE_E3_UBIQUITIN_LIGASE_COP1	51	0	1	1
REACTOME_SMOOTH_MUSCLE_CONTRACTION	25	0	1	1
REACTOME_ACTIVATION_OF_NMDA_RECEPTOR_UPON_GLUTAMATE_BINDING_AND_POSTSYNAPTIC_EVENTS	37	0	1	1
REACTOME_CREB_PHOSPHORYLATION_THROUGH_THE_ACTIVATION_OF_RAS	27	0	1	1
REACTOME_POST_NMDA_RECEPTOR_ACTIVATION_EVENTS	33	0	1	1
REACTOME_UNBLOCKING_OF_NMDA_RECEPTOR_GLUTAMATE_BINDING_AND_ACTIVATION	15	0	1	1
REACTOME_METABOLISM_OF_MRNA	284	0	1	1
REACTOME_MRNA_DECAY_BY_3_TO_5_EXORIBONUCLEASE	11	0	1	1
REACTOME_BILE_SALT_AND_ORGANIC_ANION_SLC_TRANSPORTERS	11	0	1	1
REACTOME_DEADENYLATION_DEPENDENT_MRNA_DECAY	48	0	1	1
REACTOME_CREB_PHOSPHORYLATION_THROUGH_THE_ACTIVATION_OF_CAMKII	15	0	1	1
REACTOME_THROMBOXANE_SIGNALLING_THROUGH_TP_RECEPTOR	23	0	1	1
REACTOME_CELL_EXTRACELLULAR_MATRIX_INTERACTIONS	14	0	1	1
REACTOME_ADP_SIGNALLING_THROUGH_P2RY12	21	0	1	1
REACTOME_CELL_JUNCTION_ORGANIZATION	78	0	1	1
REACTOME_PYRUVATE_METABOLISM	19	0	1	1
REACTOME_PURINE_CATABOLISM	10	0	1	1
REACTOME_GLUCOSE_TRANSPORT	38	0	1	1
REACTOME_FRS2_MEDIATED_CASCADE	36	0	1	1
REACTOME_METABOLISM_OF_RNA	330	0	1	1
REACTOME_MITOTIC_G1_G1_S_PHASES	137	0	1	1
REACTOME_PI_3K_CASCADE	56	0	1	1
REACTOME_DOWNSTREAM_SIGNALING_OF_ACTIVATED_FGFR	100	0	1	1
REACTOME_REGULATION_OF_MITOTIC_CELL_CYCLE	85	0	1	1
REACTOME_TAK1_ACTIVATES_NFKB_BY_PHOSPHORYLATION_AND_ACTIVATION_OF_IKKS_COMPLEX	23	0	1	1
REACTOME_REGULATION_OF_AMPK_ACTIVITY_VIA_LKB1	15	0	1	1
REACTOME_MITOTIC_M_M_G1_PHASES	172	0	1	1
REACTOME_MYOGENESIS	28	0	1	1
REACTOME_MAP_KINASE_ACTIVATION_IN_TLR_CASCADE	50	0	1	1
REACTOME_PHOSPHOLIPASE_C_MEDIATED_CASCADE	54	0	1	1
REACTOME_ACTIVATION_OF_KAINATE_RECEPTORS_UPON_GLUTAMATE_BINDING	31	0	1	1
REACTOME_IONOTROPIC_ACTIVITY_OF_KAINATE_RECEPTORS	11	0	1	1
REACTOME_ACTIVATION_OF_THE_AP1_FAMILY_OF_TRANSCRIPTION_FACTORS	10	0	1	1
REACTOME_MAPK_TARGETS_NUCLEAR_EVENTS_MEDIATED_BY_MAP_KINASES	30	0	1	1
REACTOME_SYNTHESIS_AND_INTERCONVERSION_OF_NUCLEOTIDE_DI_AND_TRIPHOSPHATES	19	0	1	1
REACTOME_GPCR_LIGAND_BINDING	408	1	0.275083	1
REACTOME_RNA_POL_I_RNA_POL_III_AND_MITOCHONDRIAL_TRANSCRIPTION	122	0	1	1
REACTOME_JNK_C_JUN_KINASES_PHOSPHORYLATION_AND_ACTIVATION_MEDIATED_BY_ACTIVATED_HUMAN_TAK1	16	0	1	1
REACTOME_SHC_MEDIATED_CASCADE	28	0	1	1
REACTOME_THROMBIN_SIGNALLING_THROUGH_PROTEINASE_ACTIVATED_RECEPTORS_PARS	32	0	1	1
REACTOME_ENERGY_DEPENDENT_REGULATION_OF_MTOR_BY_LKB1_AMPK	18	0	1	1
REACTOME_MITOTIC_G2_G2_M_PHASES	81	0	1	1
REACTOME_REGULATION_OF_RHEB_GTPASE_ACTIVITY_BY_AMPK	10	0	1	1
REACTOME_ACTIVATED_TAK1_MEDIATES_P38_MAPK_ACTIVATION	18	0	1	1
REACTOME_DNA_REPAIR	112	0	1	1
REACTOME_EFFECTS_OF_PIP2_HYDROLYSIS	25	0	1	1
REACTOME_RNA_POL_II_PRE_TRANSCRIPTION_EVENTS	61	0	1	1
REACTOME_ROLE_OF_DCC_IN_REGULATING_APOPTOSIS	10	0	1	1
REACTOME_POST_TRANSLATIONAL_PROTEIN_MODIFICATION	188	1	0.137828	1
REACTOME_CHROMOSOME_MAINTENANCE	122	0	1	1
REACTOME_DEPOSITION_OF_NEW_CENPA_CONTAINING_NUCLEOSOMES_AT_THE_CENTROMERE	64	0	1	1
REACTOME_L1CAM_INTERACTIONS	86	0	1	1
REACTOME_ROLE_OF_SECOND_MESSENGERS_IN_NETRIN1_SIGNALING	11	0	1	1
REACTOME_SIGNALING_BY_ILS	107	0	1	1
REACTOME_NETRIN1_SIGNALING	41	0	1	1
REACTOME_METABOLISM_OF_LIPIDS_AND_LIPOPROTEINS	478	1	0.314115	1
REACTOME_INTERACTION_BETWEEN_L1_AND_ANKYRINS	23	0	1	1
REACTOME_SIGNAL_TRANSDUCTION_BY_L1	34	0	1	1
REACTOME_FATTY_ACID_TRIACYLGLYCEROL_AND_KETONE_BODY_METABOLISM	168	1	0.124165	1
REACTOME_TRANSPORT_OF_VITAMINS_NUCLEOSIDES_AND_RELATED_MOLECULES	31	0	1	1
REACTOME_HIGHLY_CALCIUM_PERMEABLE_POSTSYNAPTIC_NICOTINIC_ACETYLCHOLINE_RECEPTORS	13	0	1	1
REACTOME_RNA_POL_I_PROMOTER_OPENING	62	0	1	1
REACTOME_PRESYNAPTIC_NICOTINIC_ACETYLCHOLINE_RECEPTORS	12	0	1	1
REACTOME_ORGANIC_CATION_ANION_ZWITTERION_TRANSPORT	13	0	1	1
REACTOME_DCC_MEDIATED_ATTRACTIVE_SIGNALING	13	0	1	1
REACTOME_RECYCLING_PATHWAY_OF_L1	27	0	1	1
REACTOME_SYNTHESIS_OF_SUBSTRATES_IN_N_GLYCAN_BIOSYTHESIS	14	0	1	1
REACTOME_RESPIRATORY_ELECTRON_TRANSPORT	79	0	1	1
REACTOME_ASPARAGINE_N_LINKED_GLYCOSYLATION	81	0	1	1
REACTOME_ASSEMBLY_OF_THE_PRE_REPLICATIVE_COMPLEX	65	0	1	1
REACTOME_BIOSYNTHESIS_OF_THE_N_GLYCAN_PRECURSOR_DOLICHOL_LIPID_LINKED_OLIGOSACCHARIDE_LLO_AND_TRANSFER_TO_A_NASCENT_PROTEIN	29	0	1	1
REACTOME_IL1_SIGNALING	39	0	1	1
REACTOME_GLOBAL_GENOMIC_NER_GG_NER	35	0	1	1
REACTOME_CGMP_EFFECTS	19	0	1	1
REACTOME_REGULATION_OF_SIGNALING_BY_CBL	18	0	1	1
REACTOME_AMINO_ACID_SYNTHESIS_AND_INTERCONVERSION_TRANSAMINATION	17	0	1	1
REACTOME_CALNEXIN_CALRETICULIN_CYCLE	11	0	1	1
REACTOME_SYNTHESIS_SECRETION_AND_INACTIVATION_OF_GIP	14	0	1	1
REACTOME_PASSIVE_TRANSPORT_BY_AQUAPORINS	11	0	1	1
REACTOME_NEPHRIN_INTERACTIONS	20	0	1	1
REACTOME_IL_3_5_AND_GM_CSF_SIGNALING	43	0	1	1
REACTOME_NITRIC_OXIDE_STIMULATES_GUANYLATE_CYCLASE	25	0	1	1
REACTOME_PLATELET_HOMEOSTASIS	78	0	1	1
REACTOME_N_GLYCAN_TRIMMING_IN_THE_ER_AND_CALNEXIN_CALRETICULIN_CYCLE	13	0	1	1
REACTOME_PLATELET_SENSITIZATION_BY_LDL	16	0	1	1
REACTOME_AQUAPORIN_MEDIATED_TRANSPORT	51	0	1	1
REACTOME_IL_RECEPTOR_SHC_SIGNALING	27	0	1	1
REACTOME_RAP1_SIGNALLING	17	0	1	1
REACTOME_PLATELET_CALCIUM_HOMEOSTASIS	18	0	1	1
REACTOME_SIGNAL_REGULATORY_PROTEIN_SIRP_FAMILY_INTERACTIONS	12	0	1	1
REACTOME_PROSTACYCLIN_SIGNALLING_THROUGH_PROSTACYCLIN_RECEPTOR	19	0	1	1
REACTOME_GABA_SYNTHESIS_RELEASE_REUPTAKE_AND_DEGRADATION	17	0	1	1
REACTOME_INCRETIN_SYNTHESIS_SECRETION_AND_INACTIVATION	22	0	1	1
REACTOME_TRANSPORT_OF_ORGANIC_ANIONS	11	0	1	1
REACTOME_SYNTHESIS_SECRETION_AND_INACTIVATION_OF_GLP1	19	0	1	1
REACTOME_REGULATION_OF_WATER_BALANCE_BY_RENAL_AQUAPORINS	44	0	1	1
REACTOME_DESTABILIZATION_OF_MRNA_BY_BRF1	17	0	1	1
REACTOME_IRAK1_RECRUITS_IKK_COMPLEX	10	0	1	1
REACTOME_TRAF6_MEDIATED_IRF7_ACTIVATION	30	0	1	1
REACTOME_CIRCADIAN_CLOCK	53	0	1	1
REACTOME_TRAF6_MEDIATED_NFKB_ACTIVATION	21	0	1	1
REACTOME_FACTORS_INVOLVED_IN_MEGAKARYOCYTE_DEVELOPMENT_AND_PLATELET_PRODUCTION	132	0	1	1
REACTOME_REGULATION_OF_IFNG_SIGNALING	14	0	1	1
REACTOME_GABA_A_RECEPTOR_ACTIVATION	12	0	1	1
REACTOME_REGULATION_OF_MRNA_STABILITY_BY_PROTEINS_THAT_BIND_AU_RICH_ELEMENTS	84	0	1	1
REACTOME_INHIBITION_OF_VOLTAGE_GATED_CA2_CHANNELS_VIA_GBETA_GAMMA_SUBUNITS	25	0	1	1
REACTOME_IRAK2_MEDIATED_ACTIVATION_OF_TAK1_COMPLEX_UPON_TLR7_8_OR_9_STIMULATION	9	0	1	1
REACTOME_TRAF6_MEDIATED_INDUCTION_OF_NFKB_AND_MAP_KINASES_UPON_TLR7_8_OR_9_ACTIVATION	77	0	1	1
REACTOME_TRAF3_DEPENDENT_IRF_ACTIVATION_PATHWAY	14	0	1	1
REACTOME_GABA_B_RECEPTOR_ACTIVATION	38	0	1	1
REACTOME_NFKB_ACTIVATION_THROUGH_FADD_RIP1_PATHWAY_MEDIATED_BY_CASPASE_8_AND10	12	0	1	1
REACTOME_DESTABILIZATION_OF_MRNA_BY_KSRP	17	0	1	1
REACTOME_TRANSPORT_TO_THE_GOLGI_AND_SUBSEQUENT_MODIFICATION	33	0	1	1
REACTOME_IRON_UPTAKE_AND_TRANSPORT	36	0	1	1
REACTOME_DESTABILIZATION_OF_MRNA_BY_TRISTETRAPROLIN_TTP	17	0	1	1
REACTOME_INTERFERON_GAMMA_SIGNALING	63	0	1	1
REACTOME_N_GLYCAN_ANTENNAE_ELONGATION	14	0	1	1
REACTOME_TRAF6_MEDIATED_IRF7_ACTIVATION_IN_TLR7_8_OR_9_SIGNALING	10	0	1	1
REACTOME_ACTIVATION_OF_IRF3_IRF7_MEDIATED_BY_TBK1_IKK_EPSILON	14	0	1	1
REACTOME_ION_TRANSPORT_BY_P_TYPE_ATPASES	34	0	1	1
REACTOME_INTERFERON_ALPHA_BETA_SIGNALING	64	0	1	1
REACTOME_ADVANCED_GLYCOSYLATION_ENDPRODUCT_RECEPTOR_SIGNALING	13	0	1	1
REACTOME_GABA_RECEPTOR_ACTIVATION	52	0	1	1
REACTOME_KINESINS	24	0	1	1
REACTOME_N_GLYCAN_ANTENNAE_ELONGATION_IN_THE_MEDIAL_TRANS_GOLGI	18	0	1	1
REACTOME_REGULATION_OF_IFNA_SIGNALING	24	0	1	1
REACTOME_INTERFERON_SIGNALING	159	0	1	1
REACTOME_NEGATIVE_REGULATORS_OF_RIG_I_MDA5_SIGNALING	31	0	1	1
REACTOME_NFKB_AND_MAP_KINASES_ACTIVATION_MEDIATED_BY_TLR4_SIGNALING_REPERTOIRE	72	0	1	1
REACTOME_TRANSFERRIN_ENDOCYTOSIS_AND_RECYCLING	25	0	1	1
REACTOME_DSCAM_INTERACTIONS	11	0	1	1
REACTOME_ION_CHANNEL_TRANSPORT	55	0	1	1
REACTOME_DESTABILIZATION_OF_MRNA_BY_AUF1_HNRNP_D0	53	0	1	1
REACTOME_TRAF6_MEDIATED_INDUCTION_OF_TAK1_COMPLEX	14	0	1	1
REACTOME_RIG_I_MDA5_MEDIATED_INDUCTION_OF_IFN_ALPHA_BETA_PATHWAYS	73	0	1	1
REACTOME_IKK_COMPLEX_RECRUITMENT_MEDIATED_BY_RIP1	10	0	1	1
REACTOME_LIGAND_GATED_ION_CHANNEL_TRANSPORT	21	0	1	1
REACTOME_FORMATION_OF_INCISION_COMPLEX_IN_GG_NER	23	0	1	1
REACTOME_TRANSCRIPTIONAL_REGULATION_OF_WHITE_ADIPOCYTE_DIFFERENTIATION	72	0	1	1
REACTOME_ENDOSOMAL_SORTING_COMPLEX_REQUIRED_FOR_TRANSPORT_ESCRT	27	0	1	1
REACTOME_MEIOTIC_RECOMBINATION	86	0	1	1
REACTOME_IL_2_SIGNALING	41	0	1	1
REACTOME_IL_6_SIGNALING	11	0	1	1
REACTOME_PLATELET_AGGREGATION_PLUG_FORMATION	36	0	1	1
REACTOME_SIGNALING_BY_NOTCH	103	0	1	1
REACTOME_LAGGING_STRAND_SYNTHESIS	19	0	1	1
REACTOME_INTRINSIC_PATHWAY	17	0	1	1
REACTOME_INHIBITION_OF_REPLICATION_INITIATION_OF_DAMAGED_DNA_BY_RB1_E2F1	13	0	1	1
REACTOME_ETHANOL_OXIDATION	10	0	1	1
REACTOME_SYNTHESIS_OF_VERY_LONG_CHAIN_FATTY_ACYL_COAS	14	0	1	1
REACTOME_DNA_REPLICATION	192	0	1	1
REACTOME_CLEAVAGE_OF_GROWING_TRANSCRIPT_IN_THE_TERMINATION_REGION_	44	0	1	1
REACTOME_PKB_MEDIATED_EVENTS	29	0	1	1
REACTOME_E2F_MEDIATED_REGULATION_OF_DNA_REPLICATION	35	0	1	1
REACTOME_METABOLISM_OF_CARBOHYDRATES	247	1	0.176935	1
REACTOME_HORMONE_SENSITIVE_LIPASE_HSL_MEDIATED_TRIACYLGLYCEROL_HYDROLYSIS	13	0	1	1
REACTOME_SIGNALING_BY_INSULIN_RECEPTOR	108	0	1	1
REACTOME_SIGNAL_ATTENUATION	14	0	1	1
REACTOME_PURINE_METABOLISM	33	0	1	1
REACTOME_SOS_MEDIATED_SIGNALLING	14	0	1	1
REACTOME_RNA_POL_III_TRANSCRIPTION_INITIATION_FROM_TYPE_3_PROMOTER	26	0	1	1
REACTOME_APOPTOSIS	148	0	1	1
REACTOME_LIPID_DIGESTION_MOBILIZATION_AND_TRANSPORT	46	0	1	1
REACTOME_HEMOSTASIS	466	0	1	1
REACTOME_INFLUENZA_LIFE_CYCLE	203	0	1	1
REACTOME_INFLUENZA_VIRAL_RNA_TRANSCRIPTION_AND_REPLICATION	169	0	1	1
REACTOME_NEP_NS2_INTERACTS_WITH_THE_CELLULAR_EXPORT_MACHINERY	27	0	1	1
REACTOME_HIV_INFECTION	207	0	1	1
REACTOME_TRANSPORT_OF_RIBONUCLEOPROTEINS_INTO_THE_HOST_NUCLEUS	27	0	1	1
REACTOME_HIV_LIFE_CYCLE	125	0	1	1
REACTOME_ABORTIVE_ELONGATION_OF_HIV1_TRANSCRIPT_IN_THE_ABSENCE_OF_TAT	23	0	1	1
REACTOME_EARLY_PHASE_OF_HIV_LIFE_CYCLE	21	0	1	1
REACTOME_HOST_INTERACTIONS_OF_HIV_FACTORS	132	0	1	1
REACTOME_RNA_POL_III_TRANSCRIPTION_TERMINATION	19	0	1	1
REACTOME_RESPIRATORY_ELECTRON_TRANSPORT_ATP_SYNTHESIS_BY_CHEMIOSMOTIC_COUPLING_AND_HEAT_PRODUCTION_BY_UNCOUPLING_PROTEINS_	98	0	1	1
REACTOME_FORMATION_OF_THE_HIV1_EARLY_ELONGATION_COMPLEX	34	0	1	1
REACTOME_RAF_MAP_KINASE_CASCADE	10	0	1	1
REACTOME_VIRAL_MESSENGER_RNA_SYNTHESIS	14	0	1	1
REACTOME_LATE_PHASE_OF_HIV_LIFE_CYCLE	104	0	1	1
REACTOME_SHC_MEDIATED_SIGNALLING	15	0	1	1
REACTOME_INTERACTIONS_OF_VPR_WITH_HOST_CELLULAR_PROTEINS	33	0	1	1
REACTOME_FORMATION_OF_ATP_BY_CHEMIOSMOTIC_COUPLING	16	0	1	1
REACTOME_APC_C_CDH1_MEDIATED_DEGRADATION_OF_CDC20_AND_OTHER_APC_C_CDH1_TARGETED_PROTEINS_IN_LATE_MITOSIS_EARLY_G1	72	0	1	1
REACTOME_ACTIVATION_OF_ATR_IN_RESPONSE_TO_REPLICATION_STRESS	38	0	1	1
REACTOME_UNWINDING_OF_DNA	11	0	1	1
REACTOME_APC_C_CDC20_MEDIATED_DEGRADATION_OF_MITOTIC_PROTEINS	73	0	1	1
REACTOME_GLUCURONIDATION	18	0	1	1
REACTOME_AUTODEGRADATION_OF_CDH1_BY_CDH1_APC_C	64	0	1	1
REACTOME_MYD88_MAL_CASCADE_INITIATED_ON_PLASMA_MEMBRANE	83	0	1	1
REACTOME_INNATE_IMMUNE_SYSTEM	279	0	1	1
REACTOME_REGULATION_OF_GLUCOKINASE_BY_GLUCOKINASE_REGULATORY_PROTEIN	27	0	1	1
REACTOME_MITOTIC_PROMETAPHASE	87	0	1	1
REACTOME_APC_C_CDC20_MEDIATED_DEGRADATION_OF_CYCLIN_B	26	0	1	1
REACTOME_SCF_BETA_TRCP_MEDIATED_DEGRADATION_OF_EMI1	51	0	1	1
REACTOME_LIPOPROTEIN_METABOLISM	28	0	1	1
REACTOME_G1_S_SPECIFIC_TRANSCRIPTION	19	0	1	1
REACTOME_THE_ROLE_OF_NEF_IN_HIV1_REPLICATION_AND_DISEASE_PATHOGENESIS	28	0	1	1
REACTOME_CHYLOMICRON_MEDIATED_LIPID_TRANSPORT	16	0	1	1
REACTOME_SIGNALING_BY_TGF_BETA_RECEPTOR_COMPLEX	63	0	1	1
REACTOME_CONVERSION_FROM_APC_C_CDC20_TO_APC_C_CDH1_IN_LATE_ANAPHASE	22	0	1	1
REACTOME_ACTIVATED_TLR4_SIGNALLING	93	0	1	1
REACTOME_IMMUNE_SYSTEM	933	1	0.522358	1
REACTOME_BINDING_AND_ENTRY_OF_HIV_VIRION	10	0	1	1
REACTOME_PHOSPHORYLATION_OF_THE_APC_C	23	0	1	1
REACTOME_CYTOSOLIC_SULFONATION_OF_SMALL_MOLECULES	14	0	1	1
REACTOME_INTEGRATION_OF_PROVIRUS	16	0	1	1
REACTOME_GLUTATHIONE_CONJUGATION	23	0	1	1
REACTOME_COMPLEMENT_CASCADE	32	0	1	1
REACTOME_MTORC1_MEDIATED_SIGNALLING	11	0	1	1
REACTOME_TOLL_RECEPTOR_CASCADES	118	0	1	1
REACTOME_ACTIVATION_OF_BH3_ONLY_PROTEINS	17	0	1	1
REACTOME_RNA_POL_III_CHAIN_ELONGATION	17	0	1	1
REACTOME_VOLTAGE_GATED_POTASSIUM_CHANNELS	43	0	1	1
REACTOME_ADAPTIVE_IMMUNE_SYSTEM	539	1	0.346456	1
REACTOME_NOD1_2_SIGNALING_PATHWAY	30	0	1	1
REACTOME_CYTOKINE_SIGNALING_IN_IMMUNE_SYSTEM	270	0	1	1
REACTOME_MEIOTIC_SYNAPSIS	73	0	1	1
REACTOME_ANTIGEN_PRESENTATION_FOLDING_ASSEMBLY_AND_PEPTIDE_LOADING_OF_CLASS_I_MHC	21	0	1	1
REACTOME_THE_NLRP3_INFLAMMASOME	12	0	1	1
REACTOME_CLASS_I_MHC_MEDIATED_ANTIGEN_PROCESSING_PRESENTATION	251	1	0.179523	1
REACTOME_NONSENSE_MEDIATED_DECAY_ENHANCED_BY_THE_EXON_JUNCTION_COMPLEX	176	0	1	1
REACTOME_PIP3_ACTIVATES_AKT_SIGNALING	29	0	1	1
REACTOME_ANTIGEN_PROCESSING_UBIQUITINATION_PROTEASOME_DEGRADATION	212	1	0.153949	1
REACTOME_TANDEM_PORE_DOMAIN_POTASSIUM_CHANNELS	12	0	1	1
REACTOME_INFLAMMASOMES	17	0	1	1
REACTOME_POTASSIUM_CHANNELS	98	0	1	1
REACTOME_NUCLEOTIDE_BINDING_DOMAIN_LEUCINE_RICH_REPEAT_CONTAINING_RECEPTOR_NLR_SIGNALING_PATHWAYS	46	0	1	1
REACTOME_INWARDLY_RECTIFYING_K_CHANNELS	31	0	1	1
REACTOME_AMYLOIDS	83	0	1	1
REACTOME_PACKAGING_OF_TELOMERE_ENDS	48	0	1	1
REACTOME_TELOMERE_MAINTENANCE	75	0	1	1
REACTOME_PLATELET_ACTIVATION_SIGNALING_AND_AGGREGATION	208	0	1	1
REACTOME_REMOVAL_OF_THE_FLAP_INTERMEDIATE_FROM_THE_C_STRAND	10	0	1	1
REACTOME_CREATION_OF_C4_AND_C2_ACTIVATORS	10	0	1	1
REACTOME_APC_CDC20_MEDIATED_DEGRADATION_OF_NEK2A	28	0	1	1
REACTOME_INITIAL_TRIGGERING_OF_COMPLEMENT	16	0	1	1
REACTOME_EXTENSION_OF_TELOMERES	27	0	1	1
REACTOME_G2_M_CHECKPOINTS	45	0	1	1
REACTOME_G2_M_DNA_DAMAGE_CHECKPOINT	12	0	1	1
REACTOME_S_PHASE	109	0	1	1
REACTOME_SCFSKP2_MEDIATED_DEGRADATION_OF_P27_P21	56	0	1	1
REACTOME_TRYPTOPHAN_CATABOLISM	11	0	1	1
REACTOME_DNA_STRAND_ELONGATION	30	0	1	1
REACTOME_RESOLUTION_OF_AP_SITES_VIA_THE_SINGLE_NUCLEOTIDE_REPLACEMENT_PATHWAY	12	0	1	1
REACTOME_FGFR_LIGAND_BINDING_AND_ACTIVATION	22	0	1	1
REACTOME_CHOLESTEROL_BIOSYNTHESIS	24	0	1	1
REACTOME_APOBEC3G_MEDIATED_RESISTANCE_TO_HIV1_INFECTION	12	0	1	1
REACTOME_GAP_JUNCTION_TRAFFICKING	27	0	1	1
REACTOME_FGFR2C_LIGAND_BINDING_AND_ACTIVATION	12	0	1	1
REACTOME_METABOLISM_OF_PORPHYRINS	14	0	1	1
REACTOME_FGFR4_LIGAND_BINDING_AND_ACTIVATION	12	0	1	1
REACTOME_VIF_MEDIATED_DEGRADATION_OF_APOBEC3G	52	0	1	1
REACTOME_SIGNALING_BY_FGFR	112	0	1	1
REACTOME_DIGESTION_OF_DIETARY_CARBOHYDRATE	12	0	1	1
REACTOME_FGFR1_LIGAND_BINDING_AND_ACTIVATION	14	0	1	1
REACTOME_GAP_JUNCTION_ASSEMBLY	18	0	1	1
REACTOME_SYNTHESIS_OF_GLYCOSYLPHOSPHATIDYLINOSITOL_GPI	17	0	1	1
REACTOME_RNA_POL_I_TRANSCRIPTION_INITIATION	25	0	1	1
REACTOME_PYRIMIDINE_METABOLISM	24	0	1	1
REACTOME_INTRINSIC_PATHWAY_FOR_APOPTOSIS	30	0	1	1
REACTOME_PI3K_CASCADE	71	0	1	1
REACTOME_APOPTOTIC_EXECUTION_PHASE	54	0	1	1
REACTOME_SHC_RELATED_EVENTS	17	0	1	1
WEST_ADRENOCORTICAL_TUMOR_MARKERS_UP	21	0	1	1
WEST_ADRENOCORTICAL_TUMOR_MARKERS_DN	20	0	1	1
WINTER_HYPOXIA_UP	92	0	1	1
WINTER_HYPOXIA_DN	52	0	1	1
PARENT_MTOR_SIGNALING_UP	567	1	0.3608	1
PARENT_MTOR_SIGNALING_DN	46	0	1	1
PYEON_HPV_POSITIVE_TUMORS_UP	98	0	1	1
PYEON_HPV_POSITIVE_TUMORS_DN	10	0	1	1
NAKAMURA_TUMOR_ZONE_PERIPHERAL_VS_CENTRAL_UP	285	1	0.201204	1
NAKAMURA_TUMOR_ZONE_PERIPHERAL_VS_CENTRAL_DN	634	1	0.393893	1
PICCALUGA_ANGIOIMMUNOBLASTIC_LYMPHOMA_UP	205	0	1	1
PICCALUGA_ANGIOIMMUNOBLASTIC_LYMPHOMA_DN	136	0	1	1
LU_TUMOR_VASCULATURE_UP	29	0	1	1
LU_TUMOR_VASCULATURE_DN	13	0	1	1
KORKOLA_EMBRYONAL_CARCINOMA_UP	41	0	1	1
KORKOLA_EMBRYONAL_CARCINOMA_DN	13	0	1	1
KORKOLA_TERATOMA_UP	16	0	1	1
KORKOLA_YOLK_SAC_TUMOR_UP	20	0	1	1
KORKOLA_CHORIOCARCINOMA_UP	6	0	1	1
KORKOLA_CHORIOCARCINOMA_DN	11	0	1	1
KORKOLA_SEMINOMA_UP	44	0	1	1
KORKOLA_SEMINOMA_DN	13	0	1	1
WATANABE_RECTAL_CANCER_RADIOTHERAPY_RESPONSIVE_UP	108	0	1	1
WATANABE_RECTAL_CANCER_RADIOTHERAPY_RESPONSIVE_DN	92	0	1	1
HOLLMANN_APOPTOSIS_VIA_CD40_UP	201	0	1	1
HOLLMANN_APOPTOSIS_VIA_CD40_DN	267	0	1	1
LIU_PROSTATE_CANCER_UP	96	1	0.0732166	1
LIU_PROSTATE_CANCER_DN	481	0	1	1
LIU_SOX4_TARGETS_UP	137	0	1	1
ONKEN_UVEAL_MELANOMA_UP	783	2	0.12551	1
ONKEN_UVEAL_MELANOMA_DN	526	2	0.0641516	1
BERTUCCI_MEDULLARY_VS_DUCTAL_BREAST_CANCER_UP	206	0	1	1
BERTUCCI_MEDULLARY_VS_DUCTAL_BREAST_CANCER_DN	169	0	1	1
SCHUETZ_BREAST_CANCER_DUCTAL_INVASIVE_UP	351	1	0.241712	1
SCHUETZ_BREAST_CANCER_DUCTAL_INVASIVE_DN	84	1	0.0644496	1
DAVICIONI_PAX_FOXO1_SIGNATURE_IN_ARMS_UP	59	0	1	1
DAVICIONI_PAX_FOXO1_SIGNATURE_IN_ARMS_DN	20	0	1	1
FOURNIER_ACINAR_DEVELOPMENT_EARLY_UP	21	0	1	1
FOURNIER_ACINAR_DEVELOPMENT_EARLY_DN	6	0	1	1
FOURNIER_ACINAR_DEVELOPMENT_LATE_UP	11	0	1	1
FOURNIER_ACINAR_DEVELOPMENT_LATE_DN	21	0	1	1
NAM_FXYD5_TARGETS_DN	18	0	1	1
FRASOR_TAMOXIFEN_RESPONSE_UP	51	0	1	1
FRASOR_TAMOXIFEN_RESPONSE_DN	11	0	1	1
KIM_RESPONSE_TO_TSA_AND_DECITABINE_DN	13	0	1	1
SENGUPTA_NASOPHARYNGEAL_CARCINOMA_UP	294	0	1	1
SENGUPTA_NASOPHARYNGEAL_CARCINOMA_DN	349	0	1	1
WATANABE_COLON_CANCER_MSI_VS_MSS_UP	29	0	1	1
WATANABE_COLON_CANCER_MSI_VS_MSS_DN	81	1	0.0622453	1
KOBAYASHI_EGFR_SIGNALING_6HR_UP	7	0	1	1
KOBAYASHI_EGFR_SIGNALING_6HR_DN	18	0	1	1
SOTIRIOU_BREAST_CANCER_GRADE_1_VS_3_UP	151	0	1	1
SOTIRIOU_BREAST_CANCER_GRADE_1_VS_3_DN	52	0	1	1
GAZDA_DIAMOND_BLACKFAN_ANEMIA_ERYTHROID_UP	25	0	1	1
GAZDA_DIAMOND_BLACKFAN_ANEMIA_ERYTHROID_DN	493	1	0.322209	1
GAZDA_DIAMOND_BLACKFAN_ANEMIA_MYELOID_UP	30	0	1	1
GAZDA_DIAMOND_BLACKFAN_ANEMIA_MYELOID_DN	38	0	1	1
GAZDA_DIAMOND_BLACKFAN_ANEMIA_PROGENITOR_UP	39	0	1	1
GAZDA_DIAMOND_BLACKFAN_ANEMIA_PROGENITOR_DN	66	0	1	1
CHEMNITZ_RESPONSE_TO_PROSTAGLANDIN_E2_UP	146	1	0.108894	1
ZERBINI_RESPONSE_TO_SULINDAC_UP	9	0	1	1
ZERBINI_RESPONSE_TO_SULINDAC_DN	6	0	1	1
IGARASHI_ATF4_TARGETS_UP	6	0	1	1
IGARASHI_ATF4_TARGETS_DN	90	0	1	1
ZHONG_RESPONSE_TO_AZACITIDINE_AND_TSA_UP	183	0	1	1
ZHONG_RESPONSE_TO_AZACITIDINE_AND_TSA_DN	70	0	1	1
DAVICIONI_MOLECULAR_ARMS_VS_ERMS_UP	332	0	1	1
DAVICIONI_MOLECULAR_ARMS_VS_ERMS_DN	182	0	1	1
DAVICIONI_TARGETS_OF_PAX_FOXO1_FUSIONS_UP	255	0	1	1
DAVICIONI_TARGETS_OF_PAX_FOXO1_FUSIONS_DN	68	0	1	1
DAVICIONI_RHABDOMYOSARCOMA_PAX_FOXO1_FUSION_UP	64	0	1	1
DAVICIONI_RHABDOMYOSARCOMA_PAX_FOXO1_FUSION_DN	15	0	1	1
SENGUPTA_NASOPHARYNGEAL_CARCINOMA_WITH_LMP1_DN	175	1	0.128971	1
TURASHVILI_BREAST_NORMAL_DUCTAL_VS_LOBULAR_DN	7	0	1	1
TURASHVILI_BREAST_DUCTAL_CARCINOMA_VS_DUCTAL_NORMAL_DN	198	1	0.144581	1
TURASHVILI_BREAST_DUCTAL_CARCINOMA_VS_LOBULAR_NORMAL_DN	69	0	1	1
TURASHVILI_BREAST_CARCINOMA_DUCTAL_VS_LOBULAR_UP	21	0	1	1
TURASHVILI_BREAST_CARCINOMA_DUCTAL_VS_LOBULAR_DN	7	0	1	1
TURASHVILI_BREAST_LOBULAR_CARCINOMA_VS_DUCTAL_NORMAL_UP	69	0	1	1
TURASHVILI_BREAST_LOBULAR_CARCINOMA_VS_DUCTAL_NORMAL_DN	91	1	0.0695734	1
TURASHVILI_BREAST_LOBULAR_CARCINOMA_VS_LOBULAR_NORMAL_UP	94	0	1	1
TURASHVILI_BREAST_LOBULAR_CARCINOMA_VS_LOBULAR_NORMAL_DN	74	0	1	1
CHANDRAN_METASTASIS_TOP50_UP	38	0	1	1
CHANDRAN_METASTASIS_TOP50_DN	45	0	1	1
WILCOX_RESPONSE_TO_PROGESTERONE_UP	152	0	1	1
WILCOX_RESPONSE_TO_PROGESTERONE_DN	66	0	1	1
FULCHER_INFLAMMATORY_RESPONSE_LECTIN_VS_LPS_UP	579	1	0.366854	1
FULCHER_INFLAMMATORY_RESPONSE_LECTIN_VS_LPS_DN	463	1	0.305927	1
GARY_CD5_TARGETS_DN	431	0	1	1
ZHOU_INFLAMMATORY_RESPONSE_LIVE_DN	384	0	1	1
HOOI_ST7_TARGETS_UP	94	1	0.071761	1
HOOI_ST7_TARGETS_DN	123	0	1	1
PRAMOONJAGO_SOX4_TARGETS_DN	51	0	1	1
PUIFFE_INVASION_INHIBITED_BY_ASCITES_UP	82	0	1	1
PUIFFE_INVASION_INHIBITED_BY_ASCITES_DN	145	0	1	1
PIEPOLI_LGI1_TARGETS_UP	15	0	1	1
PIEPOLI_LGI1_TARGETS_DN	14	0	1	1
THUM_SYSTOLIC_HEART_FAILURE_UP	423	0	1	1
THUM_SYSTOLIC_HEART_FAILURE_DN	244	0	1	1
CASORELLI_ACUTE_PROMYELOCYTIC_LEUKEMIA_UP	177	1	0.130339	1
CASORELLI_ACUTE_PROMYELOCYTIC_LEUKEMIA_DN	663	1	0.407694	1
CORRE_MULTIPLE_MYELOMA_DN	62	0	1	1
HUTTMANN_B_CLL_POOR_SURVIVAL_UP	276	1	0.19552	1
DIAZ_CHRONIC_MEYLOGENOUS_LEUKEMIA_UP	1382	1	0.666986	1
DIAZ_CHRONIC_MEYLOGENOUS_LEUKEMIA_DN	116	1	0.0876511	1
CASORELLI_APL_SECONDARY_VS_DE_NOVO_UP	39	0	1	1
CASORELLI_APL_SECONDARY_VS_DE_NOVO_DN	9	0	1	1
DEURIG_T_CELL_PROLYMPHOCYTIC_LEUKEMIA_UP	368	0	1	1
DEURIG_T_CELL_PROLYMPHOCYTIC_LEUKEMIA_DN	320	0	1	1
LIU_CMYB_TARGETS_UP	165	0	1	1
LIU_CMYB_TARGETS_DN	7	0	1	1
LIU_VMYB_TARGETS_UP	127	0	1	1
LIU_TARGETS_OF_VMYB_VS_CMYB_UP	20	0	1	1
LIU_TARGETS_OF_VMYB_VS_CMYB_DN	43	0	1	1
CHARAFE_BREAST_CANCER_LUMINAL_VS_BASAL_UP	380	0	1	1
CHARAFE_BREAST_CANCER_LUMINAL_VS_MESENCHYMAL_UP	450	1	0.298754	1
CHARAFE_BREAST_CANCER_BASAL_VS_MESENCHYMAL_UP	121	1	0.0912254	1
CHARAFE_BREAST_CANCER_BASAL_VS_MESENCHYMAL_DN	50	0	1	1
DOANE_BREAST_CANCER_CLASSES_UP	72	0	1	1
DOANE_BREAST_CANCER_CLASSES_DN	34	0	1	1
DOANE_RESPONSE_TO_ANDROGEN_UP	184	1	0.135112	1
DOANE_RESPONSE_TO_ANDROGEN_DN	241	1	0.173038	1
DOANE_BREAST_CANCER_ESR1_DN	48	0	1	1
WANG_RESPONSE_TO_ANDROGEN_UP	29	0	1	1
WANG_RESPONSE_TO_FORSKOLIN_UP	23	0	1	1
WANG_RESPONSE_TO_FORSKOLIN_DN	9	0	1	1
TIMOFEEVA_GROWTH_STRESS_VIA_STAT1_DN	16	0	1	1
LAIHO_COLORECTAL_CANCER_SERRATED_UP	112	0	1	1
LAIHO_COLORECTAL_CANCER_SERRATED_DN	86	0	1	1
BORCZUK_MALIGNANT_MESOTHELIOMA_UP	305	1	0.213696	1
BORCZUK_MALIGNANT_MESOTHELIOMA_DN	104	0	1	1
ROY_WOUND_BLOOD_VESSEL_UP	50	0	1	1
ROY_WOUND_BLOOD_VESSEL_DN	22	0	1	1
GRABARCZYK_BCL11B_TARGETS_UP	81	0	1	1
GRABARCZYK_BCL11B_TARGETS_DN	57	0	1	1
NEWMAN_ERCC6_TARGETS_UP	26	0	1	1
NEWMAN_ERCC6_TARGETS_DN	39	0	1	1
HORIUCHI_WTAP_TARGETS_UP	306	0	1	1
HORIUCHI_WTAP_TARGETS_DN	310	0	1	1
GAL_LEUKEMIC_STEM_CELL_UP	133	0	1	1
GAL_LEUKEMIC_STEM_CELL_DN	244	0	1	1
CHOI_ATL_CHRONIC_VS_ACUTE_DN	18	0	1	1
BASAKI_YBX1_TARGETS_UP	290	1	0.204345	1
NOJIMA_SFRP2_TARGETS_UP	31	0	1	1
NOJIMA_SFRP2_TARGETS_DN	25	0	1	1
WIKMAN_ASBESTOS_LUNG_CANCER_UP	17	0	1	1
WIKMAN_ASBESTOS_LUNG_CANCER_DN	28	0	1	1
RODRIGUES_DCC_TARGETS_UP	5	0	1	1
RODRIGUES_DCC_TARGETS_DN	121	0	1	1
RODRIGUES_NTN1_TARGETS_UP	17	0	1	1
RODRIGUES_NTN1_TARGETS_DN	158	0	1	1
WANG_LMO4_TARGETS_DN	352	1	0.24231	1
WANG_CLIM2_TARGETS_UP	269	0	1	1
WANG_CLIM2_TARGETS_DN	186	0	1	1
VECCHI_GASTRIC_CANCER_ADVANCED_VS_EARLY_UP	175	0	1	1
VECCHI_GASTRIC_CANCER_ADVANCED_VS_EARLY_DN	138	0	1	1
VECCHI_GASTRIC_CANCER_EARLY_DN	367	1	0.251227	1
BARRIER_COLON_CANCER_RECURRENCE_UP	42	0	1	1
SMIRNOV_CIRCULATING_ENDOTHELIOCYTES_IN_CANCER_UP	158	0	1	1
SMIRNOV_CIRCULATING_ENDOTHELIOCYTES_IN_CANCER_DN	5	0	1	1
SLEBOS_HEAD_AND_NECK_CANCER_WITH_HPV_UP	84	0	1	1
JAEGER_METASTASIS_UP	44	0	1	1
JAEGER_METASTASIS_DN	258	0	1	1
OSMAN_BLADDER_CANCER_UP	404	0	1	1
OSMAN_BLADDER_CANCER_DN	406	1	0.273936	1
GINESTIER_BREAST_CANCER_ZNF217_AMPLIFIED_UP	78	0	1	1
GINESTIER_BREAST_CANCER_ZNF217_AMPLIFIED_DN	335	0	1	1
GINESTIER_BREAST_CANCER_20Q13_AMPLIFICATION_UP	119	0	1	1
GINESTIER_BREAST_CANCER_20Q13_AMPLIFICATION_DN	180	0	1	1
OSWALD_HEMATOPOIETIC_STEM_CELL_IN_COLLAGEN_GEL_UP	233	0	1	1
OSWALD_HEMATOPOIETIC_STEM_CELL_IN_COLLAGEN_GEL_DN	275	1	0.194886	1
GARGALOVIC_RESPONSE_TO_OXIDIZED_PHOSPHOLIPIDS_YELLOW_UP	32	0	1	1
GARGALOVIC_RESPONSE_TO_OXIDIZED_PHOSPHOLIPIDS_YELLOW_DN	23	0	1	1
GARGALOVIC_RESPONSE_TO_OXIDIZED_PHOSPHOLIPIDS_TURQUOISE_UP	79	1	0.0607729	1
GARGALOVIC_RESPONSE_TO_OXIDIZED_PHOSPHOLIPIDS_TURQUOISE_DN	53	0	1	1
GARGALOVIC_RESPONSE_TO_OXIDIZED_PHOSPHOLIPIDS_RED_UP	17	0	1	1
GARGALOVIC_RESPONSE_TO_OXIDIZED_PHOSPHOLIPIDS_RED_DN	25	0	1	1
GARGALOVIC_RESPONSE_TO_OXIDIZED_PHOSPHOLIPIDS_MAGENTA_UP	28	0	1	1
GARGALOVIC_RESPONSE_TO_OXIDIZED_PHOSPHOLIPIDS_MAGENTA_DN	12	0	1	1
GARGALOVIC_RESPONSE_TO_OXIDIZED_PHOSPHOLIPIDS_LIGHTYELLOW_UP	11	0	1	1
GARGALOVIC_RESPONSE_TO_OXIDIZED_PHOSPHOLIPIDS_LIGHTYELLOW_DN	11	0	1	1
GARGALOVIC_RESPONSE_TO_OXIDIZED_PHOSPHOLIPIDS_GREEN_UP	23	0	1	1
GARGALOVIC_RESPONSE_TO_OXIDIZED_PHOSPHOLIPIDS_GREEN_DN	25	0	1	1
GARGALOVIC_RESPONSE_TO_OXIDIZED_PHOSPHOLIPIDS_BLUE_UP	136	0	1	1
GARGALOVIC_RESPONSE_TO_OXIDIZED_PHOSPHOLIPIDS_BLUE_DN	61	0	1	1
GARGALOVIC_RESPONSE_TO_OXIDIZED_PHOSPHOLIPIDS_BLACK_UP	35	0	1	1
GARGALOVIC_RESPONSE_TO_OXIDIZED_PHOSPHOLIPIDS_BLACK_DN	11	0	1	1
GARGALOVIC_RESPONSE_TO_OXIDIZED_PHOSPHOLIPIDS_GREY_UP	18	0	1	1
GARGALOVIC_RESPONSE_TO_OXIDIZED_PHOSPHOLIPIDS_GREY_DN	74	0	1	1
RUNNE_GENDER_EFFECT_UP	9	0	1	1
TAKEDA_TARGETS_OF_NUP98_HOXA9_FUSION_6HR_UP	85	1	0.0651832	1
TAKEDA_TARGETS_OF_NUP98_HOXA9_FUSION_6HR_DN	41	0	1	1
TAKEDA_TARGETS_OF_NUP98_HOXA9_FUSION_3D_UP	182	0	1	1
TAKEDA_TARGETS_OF_NUP98_HOXA9_FUSION_3D_DN	31	0	1	1
TAKEDA_TARGETS_OF_NUP98_HOXA9_FUSION_8D_UP	157	1	0.116562	1
TAKEDA_TARGETS_OF_NUP98_HOXA9_FUSION_8D_DN	205	0	1	1
TAKEDA_TARGETS_OF_NUP98_HOXA9_FUSION_10D_UP	194	1	0.141886	1
TAKEDA_TARGETS_OF_NUP98_HOXA9_FUSION_10D_DN	142	0	1	1
TAKEDA_TARGETS_OF_NUP98_HOXA9_FUSION_16D_UP	175	0	1	1
TAKEDA_TARGETS_OF_NUP98_HOXA9_FUSION_16D_DN	143	0	1	1
LOPEZ_MESOTELIOMA_SURVIVAL_TIME_UP	14	0	1	1
LOPEZ_MESOTELIOMA_SURVIVAL_TIME_DN	7	0	1	1
BOGNI_TREATMENT_RELATED_MYELOID_LEUKEMIA_UP	30	0	1	1
BOGNI_TREATMENT_RELATED_MYELOID_LEUKEMIA_DN	33	0	1	1
BILBAN_B_CLL_LPL_UP	63	0	1	1
BILBAN_B_CLL_LPL_DN	42	0	1	1
HOEBEKE_LYMPHOID_STEM_CELL_UP	95	0	1	1
HOEBEKE_LYMPHOID_STEM_CELL_DN	86	0	1	1
PEPPER_CHRONIC_LYMPHOCYTIC_LEUKEMIA_UP	33	0	1	1
PEPPER_CHRONIC_LYMPHOCYTIC_LEUKEMIA_DN	21	0	1	1
AKL_HTLV1_INFECTION_UP	27	0	1	1
AKL_HTLV1_INFECTION_DN	68	0	1	1
RHEIN_ALL_GLUCOCORTICOID_THERAPY_UP	78	1	0.0600359	1
RHEIN_ALL_GLUCOCORTICOID_THERAPY_DN	362	1	0.248266	1
MULLIGHAN_NPM1_MUTATED_SIGNATURE_1_DN	126	0	1	1
MULLIGHAN_NPM1_MUTATED_SIGNATURE_2_UP	139	1	0.103981	1
MULLIGHAN_NPM1_MUTATED_SIGNATURE_2_DN	77	0	1	1
MULLIGHAN_MLL_SIGNATURE_1_UP	380	1	0.258872	1
MULLIGHAN_MLL_SIGNATURE_1_DN	242	1	0.173689	1
MULLIGHAN_MLL_SIGNATURE_2_UP	418	1	0.280788	1
MULLIGHAN_MLL_SIGNATURE_2_DN	281	1	0.198683	1
MULLIGHAN_NPM1_SIGNATURE_3_UP	341	1	0.235705	1
MULLIGHAN_NPM1_SIGNATURE_3_DN	162	0	1	1
TONKS_TARGETS_OF_RUNX1_RUNX1T1_FUSION_SUSTAINED_IN_GRANULOCYTE_UP	15	0	1	1
TONKS_TARGETS_OF_RUNX1_RUNX1T1_FUSION_SUSTAINED_IN_GRANULOCYTE_DN	7	0	1	1
TONKS_TARGETS_OF_RUNX1_RUNX1T1_FUSION_HSC_UP	185	1	0.135792	1
TONKS_TARGETS_OF_RUNX1_RUNX1T1_FUSION_HSC_DN	187	0	1	1
TONKS_TARGETS_OF_RUNX1_RUNX1T1_FUSION_GRANULOCYTE_UP	55	0	1	1
TONKS_TARGETS_OF_RUNX1_RUNX1T1_FUSION_GRANULOCYTE_DN	17	0	1	1
TONKS_TARGETS_OF_RUNX1_RUNX1T1_FUSION_MONOCYTE_UP	204	1	0.148608	1
TONKS_TARGETS_OF_RUNX1_RUNX1T1_FUSION_MONOCYTE_DN	54	0	1	1
TONKS_TARGETS_OF_RUNX1_RUNX1T1_FUSION_ERYTHROCYTE_UP	157	1	0.116562	1
TONKS_TARGETS_OF_RUNX1_RUNX1T1_FUSION_ERYTHROCYTE_DN	16	0	1	1
TONKS_TARGETS_OF_RUNX1_RUNX1T1_FUSION_SUSTAINED_IN_MONOCYTE_DN	8	0	1	1
LOPEZ_MESOTHELIOMA_SURVIVAL_WORST_VS_BEST_UP	14	0	1	1
LOPEZ_MESOTHELIOMA_SURVIVAL_WORST_VS_BEST_DN	7	0	1	1
PAPASPYRIDONOS_UNSTABLE_ATEROSCLEROTIC_PLAQUE_UP	52	0	1	1
PAPASPYRIDONOS_UNSTABLE_ATEROSCLEROTIC_PLAQUE_DN	43	0	1	1
DITTMER_PTHLH_TARGETS_UP	112	1	0.0847818	1
DITTMER_PTHLH_TARGETS_DN	73	0	1	1
UDAYAKUMAR_MED1_TARGETS_UP	135	1	0.101161	1
ODONNELL_TFRC_TARGETS_UP	456	1	0.302073	1
ODONNELL_TFRC_TARGETS_DN	139	0	1	1
ODONNELL_TARGETS_OF_MYC_AND_TFRC_UP	83	1	0.0637154	1
ODONNELL_TARGETS_OF_MYC_AND_TFRC_DN	45	0	1	1
SENESE_HDAC1_TARGETS_DN	260	1	0.185317	1
SENESE_HDAC1_AND_HDAC2_TARGETS_UP	238	0	1	1
SENESE_HDAC1_AND_HDAC2_TARGETS_DN	232	0	1	1
SENESE_HDAC2_TARGETS_UP	114	1	0.0862175	1
SENESE_HDAC2_TARGETS_DN	133	0	1	1
SENESE_HDAC3_TARGETS_UP	501	1	0.326488	1
SENESE_HDAC3_TARGETS_DN	536	1	0.344901	1
LEE_NEURAL_CREST_STEM_CELL_UP	146	0	1	1
LEE_NEURAL_CREST_STEM_CELL_DN	118	1	0.0890825	1
HUMMEL_BURKITTS_LYMPHOMA_UP	43	0	1	1
HUMMEL_BURKITTS_LYMPHOMA_DN	15	0	1	1
TIEN_INTESTINE_PROBIOTICS_2HR_UP	27	0	1	1
TIEN_INTESTINE_PROBIOTICS_2HR_DN	88	0	1	1
TIEN_INTESTINE_PROBIOTICS_6HR_UP	55	0	1	1
TIEN_INTESTINE_PROBIOTICS_6HR_DN	167	0	1	1
TIEN_INTESTINE_PROBIOTICS_24HR_UP	557	0	1	1
TIEN_INTESTINE_PROBIOTICS_24HR_DN	214	1	0.155279	1
ZHOU_INFLAMMATORY_RESPONSE_FIMA_UP	544	2	0.0680138	1
ZHOU_INFLAMMATORY_RESPONSE_FIMA_DN	284	0	1	1
ZHOU_INFLAMMATORY_RESPONSE_LPS_UP	431	1	0.28814	1
KINSEY_TARGETS_OF_EWSR1_FLII_FUSION_UP	1278	1	0.637854	1
KINSEY_TARGETS_OF_EWSR1_FLII_FUSION_DN	329	0	1	1
SABATES_COLORECTAL_ADENOMA_SIZE_UP	23	0	1	1
SABATES_COLORECTAL_ADENOMA_SIZE_DN	14	0	1	1
SABATES_COLORECTAL_ADENOMA_UP	141	0	1	1
SABATES_COLORECTAL_ADENOMA_DN	291	1	0.204972	1
SCIBETTA_KDM5B_TARGETS_UP	19	0	1	1
SCIBETTA_KDM5B_TARGETS_DN	81	0	1	1
NAGASHIMA_NRG1_SIGNALING_DN	58	0	1	1
NAGASHIMA_EGF_SIGNALING_UP	58	0	1	1
KIM_WT1_TARGETS_UP	214	1	0.155279	1
KIM_WT1_TARGETS_DN	459	0	1	1
KIM_WT1_TARGETS_8HR_UP	164	0	1	1
KIM_WT1_TARGETS_8HR_DN	129	1	0.096916	1
KIM_WT1_TARGETS_12HR_UP	162	1	0.120026	1
KIM_WT1_TARGETS_12HR_DN	209	0	1	1
ELVIDGE_HYPOXIA_UP	171	1	0.126228	1
ELVIDGE_HYPOXIA_DN	146	1	0.108894	1
ELVIDGE_HYPOXIA_BY_DMOG_UP	130	1	0.0976249	1
ELVIDGE_HIF1A_TARGETS_UP	67	0	1	1
ELVIDGE_HIF1A_TARGETS_DN	91	0	1	1
ELVIDGE_HIF1A_AND_HIF2A_TARGETS_DN	104	0	1	1
JAATINEN_HEMATOPOIETIC_STEM_CELL_UP	316	0	1	1
JAATINEN_HEMATOPOIETIC_STEM_CELL_DN	226	0	1	1
MOROSETTI_FACIOSCAPULOHUMERAL_MUSCULAR_DISTROPHY_UP	20	0	1	1
MOROSETTI_FACIOSCAPULOHUMERAL_MUSCULAR_DISTROPHY_DN	12	0	1	1
GRAHAM_CML_QUIESCENT_VS_CML_DIVIDING_UP	23	0	1	1
GRAHAM_CML_QUIESCENT_VS_CML_DIVIDING_DN	11	0	1	1
GRAHAM_CML_QUIESCENT_VS_NORMAL_QUIESCENT_UP	87	0	1	1
GRAHAM_CML_QUIESCENT_VS_NORMAL_DIVIDING_UP	57	0	1	1
GRAHAM_CML_QUIESCENT_VS_NORMAL_DIVIDING_DN	12	0	1	1
GRAHAM_CML_DIVIDING_VS_NORMAL_DIVIDING_UP	13	0	1	1
GRAHAM_CML_DIVIDING_VS_NORMAL_DIVIDING_DN	10	0	1	1
GRAHAM_CML_DIVIDING_VS_NORMAL_QUIESCENT_UP	181	0	1	1
GRAHAM_CML_DIVIDING_VS_NORMAL_QUIESCENT_DN	95	1	0.0724891	1
GRAHAM_NORMAL_QUIESCENT_VS_NORMAL_DIVIDING_DN	87	0	1	1
BIDUS_METASTASIS_UP	214	0	1	1
BIDUS_METASTASIS_DN	161	0	1	1
WAMUNYOKOLI_OVARIAN_CANCER_LMP_UP	265	1	0.188519	1
WAMUNYOKOLI_OVARIAN_CANCER_LMP_DN	199	0	1	1
WAMUNYOKOLI_OVARIAN_CANCER_GRADES_1_2_UP	137	1	0.102572	1
WAMUNYOKOLI_OVARIAN_CANCER_GRADES_1_2_DN	67	0	1	1
MAYBURD_RESPONSE_TO_L663536_UP	29	0	1	1
MAYBURD_RESPONSE_TO_L663536_DN	56	0	1	1
WATANABE_ULCERATIVE_COLITIS_WITH_CANCER_UP	18	0	1	1
WATANABE_ULCERATIVE_COLITIS_WITH_CANCER_DN	14	0	1	1
DODD_NASOPHARYNGEAL_CARCINOMA_UP	1821	2	0.420434	1
DODD_NASOPHARYNGEAL_CARCINOMA_DN	1375	1	0.665099	1
RODRIGUES_THYROID_CARCINOMA_POORLY_DIFFERENTIATED_UP	633	0	1	1
RODRIGUES_THYROID_CARCINOMA_POORLY_DIFFERENTIATED_DN	805	0	1	1
RODRIGUES_THYROID_CARCINOMA_ANAPLASTIC_UP	722	1	0.434836	1
RODRIGUES_THYROID_CARCINOMA_ANAPLASTIC_DN	537	1	0.34542	1
RODRIGUES_THYROID_CARCINOMA_UP	16	0	1	1
RODRIGUES_THYROID_CARCINOMA_DN	77	0	1	1
GOZGIT_ESR1_TARGETS_UP	149	0	1	1
HAHTOLA_SEZARY_SYNDROM_DN	42	0	1	1
HAHTOLA_MYCOSIS_FUNGOIDES_SKIN_UP	177	0	1	1
HAHTOLA_MYCOSIS_FUNGOIDES_SKIN_DN	27	0	1	1
HAHTOLA_MYCOSIS_FUNGOIDES_CD4_DN	116	0	1	1
HAHTOLA_MYCOSIS_FUNGOIDES_UP	19	0	1	1
HAHTOLA_MYCOSIS_FUNGOIDES_DN	16	0	1	1
PROVENZANI_METASTASIS_UP	194	1	0.141886	1
PROVENZANI_METASTASIS_DN	136	0	1	1
LIU_CDX2_TARGETS_UP	36	0	1	1
LIU_CDX2_TARGETS_DN	8	0	1	1
COLDREN_GEFITINIB_RESISTANCE_UP	85	0	1	1
KOKKINAKIS_METHIONINE_DEPRIVATION_48HR_UP	128	0	1	1
KOKKINAKIS_METHIONINE_DEPRIVATION_96HR_UP	117	0	1	1
PASTURAL_RIZ1_TARGETS_UP	11	0	1	1
PASTURAL_RIZ1_TARGETS_DN	5	0	1	1
CHOW_RASSF1_TARGETS_UP	27	0	1	1
CHOW_RASSF1_TARGETS_DN	29	0	1	1
ENK_UV_RESPONSE_EPIDERMIS_UP	293	0	1	1
ENK_UV_RESPONSE_EPIDERMIS_DN	508	0	1	1
ENK_UV_RESPONSE_KERATINOCYTE_UP	530	2	0.0650031	1
ENK_UV_RESPONSE_KERATINOCYTE_DN	485	0	1	1
LANDIS_BREAST_CANCER_PROGRESSION_DN	70	0	1	1
GESERICK_TERT_TARGETS_DN	21	0	1	1
YEMELYANOV_GR_TARGETS_DN	10	0	1	1
LAU_APOPTOSIS_CDKN2A_UP	55	0	1	1
LAU_APOPTOSIS_CDKN2A_DN	5	0	1	1
DELYS_THYROID_CANCER_UP	443	1	0.294861	1
DELYS_THYROID_CANCER_DN	232	1	0.167159	1
CHIARADONNA_NEOPLASTIC_TRANSFORMATION_KRAS_CDC25_UP	58	0	1	1
CHIARADONNA_NEOPLASTIC_TRANSFORMATION_KRAS_CDC25_DN	51	0	1	1
CHIARADONNA_NEOPLASTIC_TRANSFORMATION_KRAS_UP	126	1	0.0947861	1
CHIARADONNA_NEOPLASTIC_TRANSFORMATION_KRAS_DN	142	0	1	1
CHIARADONNA_NEOPLASTIC_TRANSFORMATION_CDC25_UP	120	0	1	1
CHIARADONNA_NEOPLASTIC_TRANSFORMATION_CDC25_DN	153	0	1	1
CASTELLANO_HRAS_TARGETS_UP	5	0	1	1
CASTELLANO_HRAS_TARGETS_DN	6	0	1	1
CASTELLANO_HRAS_AND_NRAS_TARGETS_UP	6	0	1	1
CASTELLANO_HRAS_AND_NRAS_TARGETS_DN	8	0	1	1
CASTELLANO_NRAS_TARGETS_UP	68	0	1	1
CASTELLANO_NRAS_TARGETS_DN	14	0	1	1
CHEBOTAEV_GR_TARGETS_UP	77	0	1	1
CHEBOTAEV_GR_TARGETS_DN	120	0	1	1
BERENJENO_ROCK_SIGNALING_NOT_VIA_RHOA_UP	29	0	1	1
BERENJENO_ROCK_SIGNALING_NOT_VIA_RHOA_DN	48	0	1	1
BERENJENO_TRANSFORMED_BY_RHOA_REVERSIBLY_UP	8	0	1	1
BERENJENO_TRANSFORMED_BY_RHOA_REVERSIBLY_DN	29	0	1	1
LINDGREN_BLADDER_CANCER_CLUSTER_1_UP	121	0	1	1
LINDGREN_BLADDER_CANCER_CLUSTER_1_DN	378	0	1	1
LINDGREN_BLADDER_CANCER_CLUSTER_2A_UP	8	0	1	1
LINDGREN_BLADDER_CANCER_CLUSTER_2A_DN	141	1	0.105387	1
LINDGREN_BLADDER_CANCER_CLUSTER_3_UP	329	0	1	1
LINDGREN_BLADDER_CANCER_CLUSTER_3_DN	229	0	1	1
KOINUMA_COLON_CANCER_MSI_UP	16	0	1	1
KOINUMA_COLON_CANCER_MSI_DN	8	0	1	1
CREIGHTON_AKT1_SIGNALING_VIA_MTOR_UP	34	0	1	1
NADERI_BREAST_CANCER_PROGNOSIS_UP	50	0	1	1
NADERI_BREAST_CANCER_PROGNOSIS_DN	18	0	1	1
MARKEY_RB1_CHRONIC_LOF_UP	115	0	1	1
MARKEY_RB1_CHRONIC_LOF_DN	118	0	1	1
MARKEY_RB1_ACUTE_LOF_UP	235	1	0.169123	1
MARKEY_RB1_ACUTE_LOF_DN	226	1	0.163217	1
CHIN_BREAST_CANCER_COPY_NUMBER_UP	27	0	1	1
CHIN_BREAST_CANCER_COPY_NUMBER_DN	16	0	1	1
GRAESSMANN_APOPTOSIS_BY_SERUM_DEPRIVATION_UP	552	0	1	1
GRAESSMANN_APOPTOSIS_BY_SERUM_DEPRIVATION_DN	234	0	1	1
VANHARANTA_UTERINE_FIBROID_UP	45	0	1	1
VANHARANTA_UTERINE_FIBROID_DN	67	0	1	1
VANHARANTA_UTERINE_FIBROID_WITH_7Q_DELETION_UP	67	0	1	1
VANHARANTA_UTERINE_FIBROID_WITH_7Q_DELETION_DN	36	0	1	1
LANDIS_ERBB2_BREAST_TUMORS_65_UP	22	0	1	1
LANDIS_ERBB2_BREAST_TUMORS_65_DN	37	0	1	1
LANDIS_ERBB2_BREAST_PRENEOPLASTIC_DN	55	0	1	1
CONCANNON_APOPTOSIS_BY_EPOXOMICIN_DN	172	0	1	1
ODONNELL_METASTASIS_UP	82	0	1	1
ODONNELL_METASTASIS_DN	24	0	1	1
GRAESSMANN_RESPONSE_TO_MC_AND_SERUM_DEPRIVATION_UP	211	0	1	1
GRAESSMANN_RESPONSE_TO_MC_AND_SERUM_DEPRIVATION_DN	84	0	1	1
GRAESSMANN_APOPTOSIS_BY_DOXORUBICIN_UP	1142	2	0.225332	1
GRAESSMANN_APOPTOSIS_BY_DOXORUBICIN_DN	1781	2	0.409401	1
GRAESSMANN_RESPONSE_TO_MC_AND_DOXORUBICIN_UP	612	1	0.383215	1
GRAESSMANN_RESPONSE_TO_MC_AND_DOXORUBICIN_DN	770	0	1	1
GAUSSMANN_MLL_AF4_FUSION_TARGETS_A_UP	191	0	1	1
GAUSSMANN_MLL_AF4_FUSION_TARGETS_B_UP	26	0	1	1
GAUSSMANN_MLL_AF4_FUSION_TARGETS_B_DN	8	0	1	1
GAUSSMANN_MLL_AF4_FUSION_TARGETS_C_UP	170	0	1	1
GAUSSMANN_MLL_AF4_FUSION_TARGETS_C_DN	19	0	1	1
GAUSSMANN_MLL_AF4_FUSION_TARGETS_D_UP	38	0	1	1
GAUSSMANN_MLL_AF4_FUSION_TARGETS_D_DN	9	0	1	1
GAUSSMANN_MLL_AF4_FUSION_TARGETS_E_UP	97	1	0.0739436	1
GAUSSMANN_MLL_AF4_FUSION_TARGETS_E_DN	22	0	1	1
GAUSSMANN_MLL_AF4_FUSION_TARGETS_F_UP	185	1	0.135792	1
GAUSSMANN_MLL_AF4_FUSION_TARGETS_G_UP	238	0	1	1
GAUSSMANN_MLL_AF4_FUSION_TARGETS_G_DN	35	0	1	1
BERENJENO_TRANSFORMED_BY_RHOA_FOREVER_UP	19	0	1	1
BERENJENO_TRANSFORMED_BY_RHOA_FOREVER_DN	31	0	1	1
CAIRO_PML_TARGETS_BOUND_BY_MYC_UP	23	0	1	1
CAIRO_PML_TARGETS_BOUND_BY_MYC_DN	14	0	1	1
OUELLET_OVARIAN_CANCER_INVASIVE_VS_LMP_UP	117	0	1	1
OUELLET_OVARIAN_CANCER_INVASIVE_VS_LMP_DN	11	0	1	1
LANDIS_ERBB2_BREAST_TUMORS_324_UP	150	1	0.11169	1
LANDIS_ERBB2_BREAST_TUMORS_324_DN	149	0	1	1
BARRIER_CANCER_RELAPSE_NORMAL_SAMPLE_UP	32	0	1	1
BARRIER_CANCER_RELAPSE_NORMAL_SAMPLE_DN	31	0	1	1
BARRIER_CANCER_RELAPSE_TUMOR_SAMPLE_UP	16	0	1	1
BARRIER_CANCER_RELAPSE_TUMOR_SAMPLE_DN	13	0	1	1
BARIS_THYROID_CANCER_UP	23	0	1	1
BARIS_THYROID_CANCER_DN	59	0	1	1
BERENJENO_TRANSFORMED_BY_RHOA_UP	536	2	0.0662877	1
BERENJENO_TRANSFORMED_BY_RHOA_DN	394	0	1	1
TAKADA_GASTRIC_CANCER_COPY_NUMBER_UP	7	0	1	1
TAKADA_GASTRIC_CANCER_COPY_NUMBER_DN	29	0	1	1
WANG_BARRETTS_ESOPHAGUS_AND_ESOPHAGUS_CANCER_DN	37	0	1	1
[truncated: 2,765 more rows]

## Sheet: GSEA_I-UP
Supplementary Data Set 4
Gene set enrichment analysis: overlap between curated gene sets and the core I-UP set
Set_name	Set_size	Overlap_size	p-value	q-value(BH 0.1)
BERENJENO_TRANSFORMED_BY_RHOA_DN	394	13	5.56e-10	2.65e-06
KRIGE_RESPONSE_TO_TOSEDOSTAT_24HR_UP	783	14	2.17e-07	0.000376141
MIKKELSEN_MEF_LCP_WITH_H3K4ME3	128	7	2.37e-07	0.000376141
KRIGE_RESPONSE_TO_TOSEDOSTAT_6HR_UP	953	15	3.85e-07	0.000458814
YAMASHITA_LIVER_CANCER_STEM_CELL_UP	47	5	6.19e-07	0.000589272
LEE_BMP2_TARGETS_UP	745	13	7.84e-07	0.00062202
KINSEY_TARGETS_OF_EWSR1_FLII_FUSION_DN	329	9	1.24e-06	0.000843816
CUI_TCF21_TARGETS_2_DN	830	13	2.52e-06	0.0012006
BURTON_ADIPOGENESIS_PEAK_AT_0HR	63	5	2.38e-06	0.0012006
DELACROIX_RAR_BOUND_ES	462	10	2.45e-06	0.0012006
CHANG_CORE_SERUM_RESPONSE_DN	209	7	5.48e-06	0.0020082
ZHANG_TLX_TARGETS_60HR_UP	293	8	4.99e-06	0.0020082
DUTERTRE_ESTRADIOL_RESPONSE_24HR_DN	505	10	5.27e-06	0.0020082
RODRIGUES_THYROID_CARCINOMA_ANAPLASTIC_DN	537	10	8.9e-06	0.00282464
PODAR_RESPONSE_TO_ADAPHOSTIN_UP	147	6	8.9e-06	0.00282464
WEST_ADRENOCORTICAL_TUMOR_DN	546	10	1.02e-05	0.00304898
FARMER_BREAST_CANCER_BASAL_VS_LULMINAL	330	8	1.16e-05	0.00306367
BHAT_ESR1_TARGETS_NOT_VIA_AKT1_DN	88	5	1.12e-05	0.00306367
REACTOME_CELL_SURFACE_INTERACTIONS_AT_THE_VASCULAR_WALL	91	5	1.3e-05	0.00310536
MALIK_REPRESSED_BY_ESTROGEN	12	3	1.29e-05	0.00310536
CHARAFE_BREAST_CANCER_LUMINAL_VS_MESENCHYMAL_UP	450	9	1.46e-05	0.00313534
PLASARI_TGFB1_TARGETS_10HR_DN	244	7	1.45e-05	0.00313534
DURAND_STROMA_NS_UP	162	6	1.51e-05	0.00313534
ODONNELL_TFRC_TARGETS_UP	456	9	1.62e-05	0.00321221
KATSANOU_ELAVL1_TARGETS_UP	169	6	1.91e-05	0.00363348
MARTORIATI_MDM4_TARGETS_NEUROEPITHELIUM_UP	176	6	2.38e-05	0.00429549
DELACROIX_RARG_BOUND_MEF	367	8	2.44e-05	0.00429549
ENK_UV_RESPONSE_EPIDERMIS_DN	508	9	3.7e-05	0.0061268
SARTIPY_BLUNTED_BY_INSULIN_RESISTANCE_DN	18	3	3.73e-05	0.0061268
LIM_MAMMARY_LUMINAL_MATURE_UP	116	5	3.99e-05	0.00632762
CHEBOTAEV_GR_TARGETS_DN	120	5	4.66e-05	0.00715302
PID_MYC_REPRESS_PATHWAY	63	4	5.85e-05	0.00869941
BYSTROEM_CORRELATED_WITH_IL5_DN	64	4	6.2e-05	0.00894152
RIGGINS_TAMOXIFEN_RESISTANCE_DN	220	6	7.93e-05	0.011109
KEGG_P53_SIGNALING_PATHWAY	69	4	8.18e-05	0.011133
QI_HYPOXIA	140	5	9.41e-05	0.0124509
WONG_ADULT_TISSUE_STEM_MODULE	721	10	0.000101967	0.0131235
PHONG_TNF_RESPONSE_NOT_VIA_P38	337	7	0.000106399	0.0133335
REACTOME_IL_RECEPTOR_SHC_SIGNALING	27	3	0.000111591	0.0136256
REACTOME_SIGNALING_BY_SCF_KIT	78	4	0.000128681	0.0153194
GRAESSMANN_RESPONSE_TO_MC_AND_DOXORUBICIN_UP	612	9	0.000148592	0.0172584
ODONNELL_TARGETS_OF_MYC_AND_TFRC_UP	83	4	0.00016181	0.0175122
BHAT_ESR1_TARGETS_VIA_AKT1_DN	82	4	0.000154741	0.0175122
QUINTENS_EMBRYONIC_BRAIN_RESPONSE_TO_IR	83	4	0.00016181	0.0175122
KASLER_HDAC7_TARGETS_2_DN	32	3	0.000177861	0.0188217
KEGG_PROPANOATE_METABOLISM	33	3	0.00019359	0.0200408
SMIRNOV_RESPONSE_TO_IR_6HR_UP	166	5	0.000203484	0.0206169
HINATA_NFKB_TARGETS_KERATINOCYTE_UP	91	4	0.000227029	0.0225231
RODRIGUES_THYROID_CARCINOMA_POORLY_DIFFERENTIATED_DN	805	10	0.000244496	0.0234394
YANG_BREAST_CANCER_ESR1_UP	36	3	0.000246109	0.0234394
GRAESSMANN_APOPTOSIS_BY_DOXORUBICIN_UP	1142	12	0.000269869	0.0248563
VERHAAK_GLIOBLASTOMA_PRONEURAL	177	5	0.000271426	0.0248563
REACTOME_PI3K_AKT_ACTIVATION	38	3	0.000285769	0.0252006
BLALOCK_ALZHEIMERS_DISEASE_UP	1691	15	0.000284515	0.0252006
KUMAR_TARGETS_OF_MLL_AF9_FUSION	405	7	0.000319252	0.0276414
REACTOME_IL_2_SIGNALING	41	3	0.000352631	0.0298746
LEIN_CHOROID_PLEXUS_MARKERS	103	4	0.000357592	0.0298746
REACTOME_IL_3_5_AND_GM_CSF_SIGNALING	43	3	0.00040235	0.0314097
SATO_SILENCED_BY_METHYLATION_IN_PANCREATIC_CANCER_1	419	7	0.000389861	0.0314097
SMID_BREAST_CANCER_BASAL_DN	701	9	0.00039643	0.0314097
DURAND_STROMA_S_UP	297	6	0.00038578	0.0314097
KEGG_VALINE_LEUCINE_AND_ISOLEUCINE_DEGRADATION	44	3	0.00042881	0.0314153
REACTOME_SIGNALING_BY_ILS	107	4	0.000411039	0.0314153
CHUNG_BLISTER_CYTOTOXICITY_DN	44	3	0.00042881	0.0314153
ZHANG_TLX_TARGETS_UP	108	4	0.000425244	0.0314153
LIM_MAMMARY_STEM_CELL_DN	428	7	0.000441494	0.0318545
CHICAS_RB1_TARGETS_CONFLUENT	567	8	0.000455492	0.0323739
DOANE_BREAST_CANCER_ESR1_UP	112	4	0.00048558	0.0340049
ZERBINI_RESPONSE_TO_SULINDAC_UP	9	2	0.000515992	0.0351022
MASSARWEH_TAMOXIFEN_RESISTANCE_UP	578	8	0.000515699	0.0351022
CAIRO_HEPATOBLASTOMA_CLASSES_DN	210	5	0.000580497	0.0389341
FOSTER_KDM1A_TARGETS_DN	211	5	0.000592788	0.0392063
GINESTIER_BREAST_CANCER_20Q13_AMPLIFICATION_UP	119	4	0.000605457	0.0394957
MATZUK_PREOVULATORY_FOLLICLE	10	2	0.00061793	0.0397646
KEGG_PATHWAYS_IN_CANCER	328	6	0.000643071	0.0399282
BURTON_ADIPOGENESIS_7	51	3	0.000645627	0.0399282
BOYAULT_LIVER_CANCER_SUBCLASS_G3_DN	51	3	0.000645627	0.0399282
REACTOME_SIGNALLING_BY_NGF	217	5	0.000670683	0.0401282
REACTOME_SIGNALING_BY_PDGF	122	4	0.000662743	0.0401282
ZWANG_TRANSIENTLY_UP_BY_1ST_EGF_PULSE_ONLY	1839	15	0.00067414	0.0401282
LINDSTEDT_DENDRITIC_CELL_MATURATION_B	53	3	0.000718268	0.0422023
ZHANG_TLX_TARGETS_36HR_UP	221	5	0.000726709	0.0422023
KEGG_NON_SMALL_CELL_LUNG_CANCER	54	3	0.000756457	0.0424934
PID_TAP63_PATHWAY	54	3	0.000756457	0.0424934
REACTOME_IMMUNE_SYSTEM	933	10	0.000758492	0.0424934
MARTORIATI_MDM4_TARGETS_FETAL_LIVER_UP	227	5	0.000817216	0.0452509
HENDRICKS_SMARCA4_TARGETS_UP	56	3	0.000836657	0.045795
GOZGIT_ESR1_TARGETS_DN	781	9	0.000846286	0.0457956
COLDREN_GEFITINIB_RESISTANCE_DN	230	5	0.000865499	0.046309
KANNAN_TP53_TARGETS_UP	58	3	0.000922062	0.0487874
BRUINS_UVC_RESPONSE_LATE	1137	11	0.000950234	0.0497255
WESTON_VEGFA_TARGETS_6HR	59	3	0.000966758	0.0500402
REACTOME_NGF_SIGNALLING_VIA_TRKA_FROM_THE_PLASMA_MEMBRANE	137	4	0.00100791	0.0510601
GAZDA_DIAMOND_BLACKFAN_ANEMIA_ERYTHROID_DN	493	7	0.000997658	0.0510601
BROWNE_HCMV_INFECTION_20HR_UP	240	5	0.00104189	0.0522259
CHYLA_CBFA2T3_TARGETS_DN	242	5	0.00108014	0.0535795
CAIRO_PML_TARGETS_BOUND_BY_MYC_DN	14	2	0.0011144	0.0547089
REACTOME_COSTIMULATION_BY_THE_CD28_FAMILY	63	3	0.00115919	0.0547607
BENPORATH_NANOG_TARGETS	988	10	0.00116145	0.0547607
BROWNE_HCMV_INFECTION_48HR_DN	504	7	0.00113072	0.0547607
BLUM_RESPONSE_TO_SALIRASIB_UP	245	5	0.00113947	0.0547607
DAVICIONI_RHABDOMYOSARCOMA_PAX_FOXO1_FUSION_UP	64	3	0.00121078	0.0559782
BONOME_OVARIAN_CANCER_SURVIVAL_SUBOPTIMAL_DEBULKING	510	7	0.00120896	0.0559782
YAO_TEMPORAL_RESPONSE_TO_PROGESTERONE_CLUSTER_3	15	2	0.00126042	0.0577126
ZHAN_MULTIPLE_MYELOMA_CD1_VS_CD2_UP	66	3	0.00131827	0.0592226
DANG_REGULATED_BY_MYC_DN	253	5	0.00130946	0.0592226
SIG_PIP3_SIGNALING_IN_CARDIAC_MYOCTES	67	3	0.00137419	0.0594898
MULLIGHAN_MLL_SIGNATURE_1_UP	380	6	0.00135258	0.0594898
MCMURRAY_TP53_HRAS_COOPERATION_RESPONSE_DN	67	3	0.00137419	0.0594898
OHGUCHI_LIVER_HNF4A_TARGETS_DN	149	4	0.00136255	0.0594898
FEVR_CTNNB1_TARGETS_UP	682	8	0.0014683	0.0629915
CHIARADONNA_NEOPLASTIC_TRANSFORMATION_CDC25_DN	153	4	0.0014979	0.0631241
RUIZ_TNC_TARGETS_UP	153	4	0.0014979	0.0631241
KEGG_JAK_STAT_SIGNALING_PATHWAY	155	4	0.00156898	0.0636961
KEGG_PANCREATIC_CANCER	70	3	0.00155082	0.0636961
PID_AP1_PATHWAY	70	3	0.00155082	0.0636961
REACTOME_TIE2_SIGNALING	17	2	0.00157836	0.0636961
INGA_TP53_TARGETS	17	2	0.00157836	0.0636961
TONKS_TARGETS_OF_RUNX1_RUNX1T1_FUSION_ERYTHROCYTE_UP	157	4	0.00164236	0.065722
SCHEIDEREIT_IKK_TARGETS	18	2	0.00175017	0.0694525
DODD_NASOPHARYNGEAL_CARCINOMA_UP	1821	14	0.00176953	0.0696406
KIM_WT1_TARGETS_12HR_UP	162	4	0.0018362	0.0710893
MIKKELSEN_MCV6_LCP_WITH_H3K4ME3	162	4	0.0018362	0.0710893
YAMASHITA_LIVER_CANCER_STEM_CELL_DN	76	3	0.00194525	0.0741064
YAO_TEMPORAL_RESPONSE_TO_PROGESTERONE_CLUSTER_0	76	3	0.00194525	0.0741064
RODRIGUES_THYROID_CARCINOMA_DN	77	3	0.00201649	0.0756103
DACOSTA_UV_RESPONSE_VIA_ERCC3_COMMON_UP	77	3	0.00201649	0.0756103
VANTVEER_BREAST_CANCER_ESR1_UP	167	4	0.00204535	0.0760936
BARRIER_COLON_CANCER_RECURRENCE_DN	20	2	0.0021192	0.0782299
YAO_TEMPORAL_RESPONSE_TO_PROGESTERONE_CLUSTER_16	79	3	0.00216378	0.0792609
PARENT_MTOR_SIGNALING_UP	567	7	0.00218327	0.0793642
BOQUEST_STEM_CELL_CULTURED_VS_FRESH_UP	425	6	0.00235096	0.0846791
ANDERSEN_CHOLANGIOCARCINOMA_CLASS2	174	4	0.00236504	0.0846791
PID_SMAD2_3NUCLEAR_PATHWAY	82	3	0.00239697	0.0851288
VECCHI_GASTRIC_CANCER_ADVANCED_VS_EARLY_UP	175	4	0.00241335	0.0851288
MOOTHA_HUMAN_MITODB_6_2002	429	6	0.00246095	0.0861695
BIOCARTA_HER2_PATHWAY	22	2	0.00252177	0.0863934
REACTOME_CD28_DEPENDENT_PI3K_AKT_SIGNALING	22	2	0.00252177	0.0863934
JOHNSTONE_PARVB_TARGETS_3_UP	430	6	0.00248905	0.0863934
SMID_BREAST_CANCER_LUMINAL_A_UP	84	3	0.00256074	0.0871016
CHIANG_LIVER_CANCER_SUBCLASS_PROLIFERATION_DN	179	4	0.00261339	0.0882623
SUZUKI_RESPONSE_TO_TSA_AND_DECITABINE_1A	23	2	0.0027355	0.0917355
GAUSSMANN_MLL_AF4_FUSION_TARGETS_F_UP	185	4	0.00293436	0.0965558
UEDA_CENTRAL_CLOCK	88	3	0.00290862	0.0965558
MIKKELSEN_NPC_ICP_WITH_H3K4ME3	445	6	0.00294006	0.0965558
BAKKER_FOXO3_TARGETS_DN	187	4	0.00304706	0.0993844
REACTOME_SIGNALING_BY_ERBB4	90	3	0.00309292	0.0995169
KRIEG_HYPOXIA_NOT_VIA_KDM3A	770	8	0.00307379	0.0995169
PID_HDAC_CLASSIII_PATHWAY	25	2	0.00318757	0.100524
YANG_BREAST_CANCER_ESR1_DN	25	2	0.00318757	0.100524
GENTILE_UV_HIGH_DOSE_UP	25	2	0.00318757	0.100524
BURTON_ADIPOGENESIS_9	92	3	0.00328425	0.101556
DOUGLAS_BMI1_TARGETS_DN	314	5	0.00328194	0.101556
BRUINS_UVC_RESPONSE_VIA_TP53_GROUP_C	92	3	0.00328425	0.101556
DAZARD_RESPONSE_TO_UV_NHEK_DN	318	5	0.00346021	0.106307
REACTOME_DOWNSTREAM_SIGNAL_TRANSDUCTION	95	3	0.00358457	0.108724
AMUNDSON_POOR_SURVIVAL_AFTER_GAMMA_RADIATION_8G	95	3	0.00358457	0.108724
REACTOME_HEMOSTASIS	466	6	0.00367091	0.109291
OHM_METHYLATED_IN_ADULT_CANCERS	27	2	0.00367211	0.109291
LOPES_METHYLATED_IN_COLON_CANCER_UP	27	2	0.00367211	0.109291
KEGG_FC_GAMMA_R_MEDIATED_PHAGOCYTOSIS	97	3	0.00379381	0.111519
SMID_BREAST_CANCER_RELAPSE_IN_BONE_UP	97	3	0.00379381	0.111519
REACTOME_METABOLISM_OF_AMINO_ACIDS_AND_DERIVATIVES	200	4	0.00385253	0.111864
SHEPARD_BMYB_MORPHOLINO_DN	200	4	0.00385253	0.111864
FERREIRA_EWINGS_SARCOMA_UNSTABLE_VS_STABLE_DN	98	3	0.00390116	0.11259
PID_IL8_CXCR1_PATHWAY	28	2	0.00392643	0.112637
GRAESSMANN_APOPTOSIS_BY_DOXORUBICIN_DN	1781	13	0.00398301	0.113575
GRUETZMANN_PANCREATIC_CANCER_DN	203	4	0.00405698	0.114996
REACTOME_PIP3_ACTIVATES_AKT_SIGNALING	29	2	0.00418872	0.115969
DAVICIONI_MOLECULAR_ARMS_VS_ERMS_UP	332	5	0.00413915	0.115969
BUYTAERT_PHOTODYNAMIC_THERAPY_STRESS_UP	811	8	0.00418054	0.115969
KRIGE_AMINO_ACID_DEPRIVATION	29	2	0.00418872	0.115969
KEGG_TOLL_LIKE_RECEPTOR_SIGNALING_PATHWAY	102	3	0.00434901	0.119023
PID_CXCR4_PATHWAY	102	3	0.00434901	0.119023
LI_PROSTATE_CANCER_EPIGENETIC	30	2	0.00445892	0.121334
KEGG_GLYCINE_SERINE_AND_THREONINE_METABOLISM	31	2	0.00473699	0.124627
PID_AURORA_A_PATHWAY	31	2	0.00473699	0.124627
REACTOME_SYNTHESIS_OF_PIPS_AT_THE_PLASMA_MEMBRANE	31	2	0.00473699	0.124627
REACTOME_GPVI_MEDIATED_ACTIVATION_CASCADE	31	2	0.00473699	0.124627
NOJIMA_SFRP2_TARGETS_UP	31	2	0.00473699	0.124627
WOO_LIVER_CANCER_RECURRENCE_UP	105	3	0.00470452	0.124627
RICKMAN_METASTASIS_UP	344	5	0.00479273	0.125401
PLASARI_TGFB1_SIGNALING_VIA_NFIC_1HR_DN	106	3	0.00482681	0.125603
AFFAR_YY1_TARGETS_UP	214	4	0.00486929	0.126019
CHEN_METABOLIC_SYNDROM_NETWORK	1210	10	0.00489785	0.126073
REACTOME_CD28_CO_STIMULATION	32	2	0.00502286	0.128596
WESTON_VEGFA_TARGETS	108	3	0.00507712	0.12929
AMUNDSON_RESPONSE_TO_ARSENITE	217	4	0.00510842	0.129395
SENESE_HDAC3_TARGETS_UP	501	6	0.00517779	0.130458
GROSS_HYPOXIA_VIA_HIF1A_DN	110	3	0.00533511	0.133015
GHANDHI_DIRECT_IRRADIATION_UP	110	3	0.00533511	0.133015
BENPORATH_SUZ12_TARGETS	1038	9	0.00555206	0.136972
SHEN_SMARCA2_TARGETS_DN	357	5	0.00558014	0.136972
CAIRO_LIVER_DEVELOPMENT_DN	222	4	0.00552425	0.136972
PID_ERBB1_RECEPTOR_PROXIMAL_PATHWAY	35	2	0.00592685	0.141118
PACHER_TARGETS_OF_IGF1_AND_IGF2_UP	35	2	0.00592685	0.141118
GAUSSMANN_MLL_AF4_FUSION_TARGETS_G_DN	35	2	0.00592685	0.141118
AIGNER_ZEB1_TARGETS	35	2	0.00592685	0.141118
MARTORIATI_MDM4_TARGETS_FETAL_LIVER_DN	514	6	0.00583914	0.141118
WEIGEL_OXIDATIVE_STRESS_RESPONSE	35	2	0.00592685	0.141118
PHONG_TNF_RESPONSE_VIA_P38_COMPLETE	227	4	0.00596211	0.141252
MARKEY_RB1_CHRONIC_LOF_UP	115	3	0.00601417	0.14178
SIG_PIP3_SIGNALING_IN_B_LYMPHOCYTES	36	2	0.00624347	0.14294
DACOSTA_ERCC3_ALLELE_XPCS_VS_TTD_DN	36	2	0.00624347	0.14294
SAKAI_CHRONIC_HEPATITIS_VS_LIVER_CANCER_DN	36	2	0.00624347	0.14294
CLASPER_LYMPHATIC_VESSELS_DURING_METASTASIS_DN	36	2	0.00624347	0.14294
HUANG_FOXA2_TARGETS_DN	36	2	0.00624347	0.14294
SUBTIL_PROGESTIN_TARGETS	36	2	0.00624347	0.14294
KOKKINAKIS_METHIONINE_DEPRIVATION_96HR_UP	117	3	0.00629958	0.143534
REACTOME_TOLL_RECEPTOR_CASCADES	118	3	0.00644526	0.146154
PID_FRA_PATHWAY	37	2	0.00656766	0.147524
BILANGES_SERUM_RESPONSE_TRANSLATION	37	2	0.00656766	0.147524
MONNIER_POSTRADIATION_TUMOR_ESCAPE_DN	373	5	0.00666963	0.147761
CREIGHTON_ENDOCRINE_THERAPY_RESISTANCE_1	528	6	0.00661825	0.147761
MEISSNER_BRAIN_HCP_WITH_H3K4ME3_AND_H3K27ME3	1069	9	0.00667129	0.147761
REACTOME_CELL_CELL_COMMUNICATION	120	3	0.00674263	0.147994
REACTOME_PI3K_EVENTS_IN_ERBB4_SIGNALING	38	2	0.00689935	0.147994
REACTOME_GAB1_SIGNALOSOME	38	2	0.00689935	0.147994
CHARAFE_BREAST_CANCER_BASAL_VS_MESENCHYMAL_UP	121	3	0.00689433	0.147994
RODRIGUES_DCC_TARGETS_DN	121	3	0.00689433	0.147994
GAUSSMANN_MLL_AF4_FUSION_TARGETS_D_UP	38	2	0.00689935	0.147994
NIKOLSKY_BREAST_CANCER_1Q21_AMPLICON	38	2	0.00689935	0.147994
GAUSSMANN_MLL_AF4_FUSION_TARGETS_G_UP	238	4	0.00700542	0.149595
SENESE_HDAC3_TARGETS_DN	536	6	0.00709598	0.150853
CASORELLI_APL_SECONDARY_VS_DE_NOVO_UP	39	2	0.00723851	0.151849
AIYAR_COBRA1_TARGETS_UP	39	2	0.00723851	0.151849
GU_PDEF_TARGETS_DN	39	2	0.00723851	0.151849
REACTOME_ADAPTIVE_IMMUNE_SYSTEM	539	6	0.00728142	0.152079
DAIRKEE_TERT_TARGETS_DN	124	3	0.00736155	0.153082
PID_FOXM1_PATHWAY	40	2	0.00758508	0.15569
GENTILE_UV_RESPONSE_CLUSTER_D8	40	2	0.00758508	0.15569
GOBERT_CORE_OLIGODENDROCYTE_DIFFERENTIATION	40	2	0.00758508	0.15569
MISSIAGLIA_REGULATED_BY_METHYLATION_UP	126	3	0.00768321	0.156569
MIKKELSEN_ES_ICP_WITH_H3K4ME3	718	7	0.00769364	0.156569
CHYLA_CBFA2T3_TARGETS_UP	387	5	0.00773842	0.15681
PID_ERBB1_INTERNALIZATION_PATHWAY	41	2	0.00793902	0.158333
KOKKINAKIS_METHIONINE_DEPRIVATION_48HR_UP	128	3	0.00801305	0.158333
HATADA_METHYLATED_IN_LUNG_CANCER_UP	390	5	0.00798207	0.158333
ZHAN_MULTIPLE_MYELOMA_DN	41	2	0.00793902	0.158333
ZHU_CMV_ALL_DN	128	3	0.00801305	0.158333
BRUINS_UVC_RESPONSE_VIA_TP53_GROUP_B	549	6	0.00792489	0.158333
WANG_RESPONSE_TO_GSK3_INHIBITOR_SB216763_UP	397	5	0.00857123	0.168662
PID_CXCR3_PATHWAY	43	2	0.0086688	0.169184
AMIT_EGF_RESPONSE_480_MCF10A	43	2	0.0086688	0.169184
BENPORATH_ES_WITH_H3K27ME3	1118	9	0.00878534	0.170758
REACTOME_PI3K_EVENTS_IN_ERBB2_SIGNALING	44	2	0.00904455	0.175082
MASSARWEH_TAMOXIFEN_RESISTANCE_DN	258	4	0.0091981	0.177333
ZHAN_MULTIPLE_MYELOMA_CD1_UP	45	2	0.00942747	0.181023
SHETH_LIVER_CANCER_VS_TXNIP_LOSS_PAM4	261	4	0.00956131	0.182124
KAAB_HEART_ATRIUM_VS_VENTRICLE_DN	261	4	0.00956131	0.182124
KOYAMA_SEMA3B_TARGETS_DN	411	5	0.0098387	0.185185
LEE_AGING_MUSCLE_DN	46	2	0.00981752	0.185185
TSENG_ADIPOGENIC_POTENTIAL_DN	46	2	0.00981752	0.185185
YAUCH_HEDGEHOG_SIGNALING_PARACRINE_DN	264	4	0.00993373	0.186238
FOSTER_KDM1A_TARGETS_UP	266	4	0.0101872	0.190008
WARTERS_IR_RESPONSE_5GY	47	2	0.0102146	0.190008
SABATES_COLORECTAL_ADENOMA_UP	141	3	0.0103597	0.191957
REACTOME_PI_METABOLISM	48	2	0.0106188	0.193003
MULLIGHAN_MLL_SIGNATURE_2_UP	418	5	0.0105184	0.193003
CHIARADONNA_NEOPLASTIC_TRANSFORMATION_KRAS_DN	142	3	0.010555	0.193003
EBAUER_TARGETS_OF_PAX3_FOXO1_FUSION_DN	48	2	0.0106188	0.193003
HANN_RESISTANCE_TO_BCL2_INHIBITOR_DN	48	2	0.0106188	0.193003
REACTOME_CYTOKINE_SIGNALING_IN_IMMUNE_SYSTEM	270	4	0.0107065	0.193858
TAKEDA_TARGETS_OF_NUP98_HOXA9_FUSION_16D_DN	143	3	0.0107524	0.19395
TORCHIA_TARGETS_OF_EWSR1_FLI1_FUSION_UP	271	4	0.010839	0.194775
PID_FOXO_PATHWAY	49	2	0.01103	0.195259
PID_PI3KCI_PATHWAY	49	2	0.01103	0.195259
BROCKE_APOPTOSIS_REVERSED_BY_IL6	144	3	0.0109519	0.195259
GERHOLD_ADIPOGENESIS_UP	49	2	0.01103	0.195259
LEE_NEURAL_CREST_STEM_CELL_UP	146	3	0.0113573	0.200309
CHARAFE_BREAST_CANCER_BASAL_VS_MESENCHYMAL_DN	50	2	0.011448	0.200425
SATO_SILENCED_BY_METHYLATION_IN_PANCREATIC_CANCER_2	50	2	0.011448	0.200425
HUTTMANN_B_CLL_POOR_SURVIVAL_UP	276	4	0.0115172	0.200632
SCHAEFFER_PROSTATE_DEVELOPMENT_48HR_DN	428	5	0.0115442	0.200632
PEREZ_TP53_TARGETS	1174	9	0.0117866	0.204101
FORTSCHEGGER_PHF8_TARGETS_DN	784	7	0.0120142	0.207289
KEGG_ENDOMETRIAL_CANCER	52	2	0.0123048	0.210776
PID_KIT_PATHWAY	52	2	0.0123048	0.210776
LEE_TARGETS_OF_PTCH1_AND_SUFU_UP	53	2	0.0127435	0.215959
IKEDA_MIR1_TARGETS_UP	53	2	0.0127435	0.215959
SMIRNOV_RESPONSE_TO_IR_2HR_UP	53	2	0.0127435	0.215959
DEBIASI_APOPTOSIS_BY_REOVIRUS_INFECTION_DN	287	4	0.0131039	0.220497
SARRIO_EPITHELIAL_MESENCHYMAL_TRANSITION_DN	154	3	0.013065	0.220497
ROVERSI_GLIOMA_COPY_NUMBER_DN	54	2	0.0131888	0.221145
GABRIELY_MIR21_TARGETS	289	4	0.0134066	0.224008
MOOTHA_MITOCHONDRIA	447	5	0.0136771	0.226146
WU_SILENCED_BY_METHYLATION_IN_BLADDER_CANCER	55	2	0.0136409	0.226146
BROWNE_HCMV_INFECTION_4HR_UP	55	2	0.0136409	0.226146
SERVITJA_LIVER_HNF1A_TARGETS_DN	157	3	0.0137412	0.22642
KEGG_CYTOSOLIC_DNA_SENSING_PATHWAY	56	2	0.0140997	0.229156
REACTOME_PI_3K_CASCADE	56	2	0.0140997	0.229156
HADDAD_B_LYMPHOCYTE_PROGENITOR	293	4	0.0140252	0.229156
HOQUE_METHYLATED_IN_CANCER	56	2	0.0140997	0.229156
MARTENS_BOUND_BY_PML_RARA_FUSION	456	5	0.0147743	0.23929
FISCHER_DIRECT_P53_TARGETS_META_ANALYSIS	298	4	0.0148237	0.23929
VERRECCHIA_EARLY_RESPONSE_TO_TGFB1	58	2	0.015037	0.239485
BERNARD_PPAPDC1B_TARGETS_DN	58	2	0.015037	0.239485
ZHENG_GLIOBLASTOMA_PLASTICITY_DN	58	2	0.015037	0.239485
MIKKELSEN_NPC_LCP_WITH_H3K4ME3	58	2	0.015037	0.239485
CHARAFE_BREAST_CANCER_LUMINAL_VS_MESENCHYMAL_DN	460	5	0.0152804	0.242551
PID_ATF2_PATHWAY	59	2	0.0155155	0.243041
DAVICIONI_PAX_FOXO1_SIGNATURE_IN_ARMS_UP	59	2	0.0155155	0.243041
DAWSON_METHYLATED_IN_LYMPHOMA_TCL1	59	2	0.0155155	0.243041
IVANOVA_HEMATOPOIESIS_STEM_CELL_LONG_TERM	302	4	0.0154828	0.243041
VART_KSHV_INFECTION_ANGIOGENIC_MARKERS_UP	165	3	0.0156401	0.244191
CAIRO_LIVER_DEVELOPMENT_UP	166	3	0.0158874	0.246435
NABA_MATRISOME	1028	8	0.0158589	0.246435
GARGALOVIC_RESPONSE_TO_OXIDIZED_PHOSPHOLIPIDS_BLUE_DN	61	2	0.0164918	0.254981
BERTUCCI_MEDULLARY_VS_DUCTAL_BREAST_CANCER_DN	169	3	0.0166423	0.256226
DACOSTA_UV_RESPONSE_VIA_ERCC3_UP	309	4	0.01668	0.256226
KYNG_DNA_DAMAGE_BY_UV	62	2	0.0169896	0.260143
MATSUDA_NATURAL_KILLER_DIFFERENTIATION	475	5	0.0172815	0.263764
SMID_BREAST_CANCER_LUMINAL_B_UP	172	3	0.017417	0.264983
GOTTWEIN_TARGETS_OF_KSHV_MIR_K12_11	63	2	0.0174938	0.265303
REACTOME_METABOLISM_OF_LIPIDS_AND_LIPOPROTEINS	478	5	0.0177015	0.267602
WAKABAYASHI_ADIPOGENESIS_PPARG_BOUND_8D	658	6	0.0178097	0.268385
MIKKELSEN_IPS_LCP_WITH_H3K4ME3	174	3	0.0179445	0.269564
ANASTASSIOU_MULTICANCER_INVASIVENESS_SIGNATURE	64	2	0.0180042	0.26961
FIRESTEIN_PROLIFERATION	175	3	0.0182116	0.271861
CREIGHTON_ENDOCRINE_THERAPY_RESISTANCE_5	482	5	0.0182721	0.271911
KEGG_GLIOMA	65	2	0.0185209	0.272212
PID_IL4_2PATHWAY	65	2	0.0185209	0.272212
TESAR_ALK_TARGETS_HUMAN_ES_5D_UP	5	1	0.0184694	0.272212
TESAR_ALK_AND_JAK_TARGETS_MOUSE_ES_D4_UP	5	1	0.0184694	0.272212
PID_INTEGRIN1_PATHWAY	66	2	0.0190439	0.279037
LIM_MAMMARY_STEM_CELL_UP	489	5	0.0192995	0.281915
VANHARANTA_UTERINE_FIBROID_DN	67	2	0.019573	0.284166
MOLENAAR_TARGETS_OF_CCND1_AND_CDK4_UP	67	2	0.019573	0.284166
CASTELLANO_NRAS_TARGETS_UP	68	2	0.0201083	0.290671
LI_WILMS_TUMOR_VS_FETAL_KIDNEY_1_UP	182	3	0.0201431	0.290671
KEGG_ENDOCYTOSIS	183	3	0.0204279	0.293891
GOBERT_OLIGODENDROCYTE_DIFFERENTIATION_DN	1080	8	0.0205865	0.295279
IVANOVA_HEMATOPOIESIS_STEM_CELL_AND_PROGENITOR	681	6	0.0206545	0.295366
HAMAI_APOPTOSIS_VIA_TRAIL_DN	186	3	0.0212956	0.303622
KEGG_MELANOMA	71	2	0.0217504	0.30374
REACTOME_PI3K_CASCADE	71	2	0.0217504	0.30374
IGARASHI_ATF4_TARGETS_UP	6	1	0.0215145	0.30374
ZIRN_TRETINOIN_RESPONSE_WT1_DN	6	1	0.0215145	0.30374
BROWNE_HCMV_INFECTION_6HR_UP	71	2	0.0217504	0.30374
PILON_KLF1_TARGETS_UP	504	5	0.0216275	0.30374
CHENG_TAF7L_TARGETS	6	1	0.0215145	0.30374
DOANE_BREAST_CANCER_CLASSES_UP	72	2	0.0223098	0.310641
KEGG_CHRONIC_MYELOID_LEUKEMIA	73	2	0.0228751	0.316661
DITTMER_PTHLH_TARGETS_DN	73	2	0.0228751	0.316661
REACTOME_G_ALPHA1213_SIGNALLING_EVENTS	74	2	0.0234463	0.321762
MOHANKUMAR_HOXA1_TARGETS_DN	193	3	0.0233979	0.321762
WESTON_VEGFA_TARGETS_3HR	74	2	0.0234463	0.321762
ZWANG_CLASS_1_TRANSIENTLY_INDUCED_BY_EGF	516	5	0.0236164	0.323164
KEGG_B_CELL_RECEPTOR_SIGNALING_PATHWAY	75	2	0.0240233	0.327474
TURASHVILI_BREAST_NORMAL_DUCTAL_VS_LOBULAR_DN	7	1	0.0245502	0.327474
BUSA_SAM68_TARGETS_UP	7	1	0.0245502	0.327474
RAMJAUN_APOPTOSIS_BY_TGFB1_VIA_SMAD4_UP	7	1	0.0245502	0.327474
BEGUM_TARGETS_OF_PAX3_FOXO1_FUSION_AND_PAX3	7	1	0.0245502	0.327474
HE_PTEN_TARGETS_DN	7	1	0.0245502	0.327474
TESAR_ALK_TARGETS_EPISC_3D_UP	7	1	0.0245502	0.327474
TESAR_ALK_TARGETS_EPISC_4D_UP	7	1	0.0245502	0.327474
KUROKAWA_LIVER_CANCER_EARLY_RECURRENCE_DN	7	1	0.0245502	0.327474
REACTOME_PHOSPHOLIPID_METABOLISM	198	3	0.0249661	0.331166
SCHLOSSER_SERUM_RESPONSE_DN	712	6	0.0249569	0.331166
SCHUETZ_BREAST_CANCER_DUCTAL_INVASIVE_UP	351	4	0.0250739	0.331429
FRIDMAN_SENESCENCE_UP	77	2	0.0251948	0.331429
TAYLOR_METHYLATED_IN_ACUTE_LYMPHOBLASTIC_LEUKEMIA	77	2	0.0251948	0.331429
BOYLAN_MULTIPLE_MYELOMA_D_DN	78	2	0.0257891	0.338313
KEGG_FOCAL_ADHESION	201	3	0.0259336	0.339274
ENK_UV_RESPONSE_KERATINOCYTE_UP	530	5	0.0260819	0.34028
PID_P73PATHWAY	79	2	0.0263891	0.341303
REACTOME_INTEGRIN_CELL_SURFACE_INTERACTIONS	79	2	0.0263891	0.341303
IVANOVA_HEMATOPOIESIS_EARLY_PROGENITOR	532	5	0.0264471	0.341303
GAVIN_FOXP3_TARGETS_CLUSTER_P2	79	2	0.0263891	0.341303
PICCALUGA_ANGIOIMMUNOBLASTIC_LYMPHOMA_UP	205	3	0.0272546	0.345038
BERENJENO_TRANSFORMED_BY_RHOA_REVERSIBLY_UP	8	1	0.0275766	0.345038
RAMJAUN_APOPTOSIS_BY_TGFB1_VIA_MAPK1_DN	8	1	0.0275766	0.345038
KREPPEL_CD99_TARGETS_DN	8	1	0.0275766	0.345038
OHM_EMBRYONIC_CARCINOMA_DN	8	1	0.0275766	0.345038
GOTZMANN_EPITHELIAL_TO_MESENCHYMAL_TRANSITION_DN	206	3	0.0275904	0.345038
MAHAJAN_RESPONSE_TO_IL1A_UP	81	2	0.0276059	0.345038
BILD_MYC_ONCOGENIC_SIGNATURE	206	3	0.0275904	0.345038
GALI_TP53_TARGETS_APOPTOTIC_UP	8	1	0.0275766	0.345038
HELLEBREKERS_SILENCED_DURING_TUMOR_ANGIOGENESIS	80	2	0.0269947	0.345038
WOO_LIVER_CANCER_RECURRENCE_DN	80	2	0.0269947	0.345038
MOOTHA_PYR	8	1	0.0275766	0.345038
EBAUER_TARGETS_OF_PAX3_FOXO1_FUSION_UP	207	3	0.0279284	0.346341
MANALO_HYPOXIA_UP	207	3	0.0279284	0.346341
KARLSSON_TGFB1_TARGETS_DN	207	3	0.0279284	0.346341
ODONNELL_METASTASIS_UP	82	2	0.0282227	0.346946
FRASOR_RESPONSE_TO_ESTRADIOL_DN	82	2	0.0282227	0.346946
YANG_BCL3_TARGETS_UP	364	4	0.0281049	0.346946
KRIEG_KDM3A_TARGETS_NOT_HYPOXIA	208	3	0.0282686	0.346946
YOSHIMURA_MAPK8_TARGETS_DN	366	4	0.0285898	0.349986
VECCHI_GASTRIC_CANCER_EARLY_DN	367	4	0.028834	0.351304
ONDER_CDH1_SIGNALING_VIA_CTNNB1	83	2	0.028845	0.351304
RIZKI_TUMOR_INVASIVENESS_3D_UP	210	3	0.0289556	0.351752
KEGG_ECM_RECEPTOR_INTERACTION	84	2	0.0294728	0.351753
KEGG_SMALL_CELL_LUNG_CANCER	84	2	0.0294728	0.351753
PID_CMYB_PATHWAY	84	2	0.0294728	0.351753
SCHUETZ_BREAST_CANCER_DUCTAL_INVASIVE_DN	84	2	0.0294728	0.351753
DEURIG_T_CELL_PROLYMPHOCYTIC_LEUKEMIA_UP	368	4	0.0290796	0.351753
GRAESSMANN_RESPONSE_TO_MC_AND_SERUM_DEPRIVATION_DN	84	2	0.0294728	0.351753
KIM_GLIS2_TARGETS_UP	84	2	0.0294728	0.351753
KEGG_PROGESTERONE_MEDIATED_OOCYTE_MATURATION	86	2	0.0307447	0.354494
REACTOME_NEGATIVE_REGULATION_OF_THE_PI3K_AKT_NETWORK	9	1	0.0305937	0.354494
TIEN_INTESTINE_PROBIOTICS_24HR_DN	214	3	0.0303561	0.354494
OXFORD_RALA_TARGETS_UP	9	1	0.0305937	0.354494
SIMBULAN_UV_RESPONSE_NORMAL_UP	9	1	0.0305937	0.354494
NIKOLSKY_BREAST_CANCER_10Q22_AMPLICON	9	1	0.0305937	0.354494
GALINDO_IMMUNE_RESPONSE_TO_ENTEROTOXIN	85	2	0.030106	0.354494
BROWNE_HCMV_INFECTION_16HR_DN	86	2	0.0307447	0.354494
NADELLA_PRKAR1A_TARGETS_UP	9	1	0.0305937	0.354494
SMID_BREAST_CANCER_RELAPSE_IN_BRAIN_DN	85	2	0.030106	0.354494
PUJANA_BREAST_CANCER_WITH_BRCA1_MUTATED_DN	9	1	0.0305937	0.354494
STEIN_ESR1_TARGETS	85	2	0.030106	0.354494
YAO_TEMPORAL_RESPONSE_TO_PROGESTERONE_CLUSTER_2	86	2	0.0307447	0.354494
VANLOO_SP3_TARGETS_UP	9	1	0.0305937	0.354494
REACTOME_INSULIN_RECEPTOR_SIGNALLING_CASCADE	87	2	0.0313887	0.360175
FERRANDO_T_ALL_WITH_MLL_ENL_FUSION_UP	87	2	0.0313887	0.360175
NABA_MATRISOME_ASSOCIATED	753	6	0.0315151	0.360757
LINDGREN_BLADDER_CANCER_CLUSTER_1_DN	378	4	0.0316034	0.360901
REACTOME_CLASS_B_2_SECRETIN_FAMILY_RECEPTORS	88	2	0.032038	0.363249
ZHANG_TARGETS_OF_EWSR1_FLI1_FUSION	88	2	0.032038	0.363249
KYNG_DNA_DAMAGE_BY_GAMMA_AND_UV_RADIATION	88	2	0.032038	0.363249
CHARAFE_BREAST_CANCER_LUMINAL_VS_BASAL_UP	380	4	0.0321232	0.363351
BIOCARTA_GABA_PATHWAY	10	1	0.0336015	0.365693
BIOCARTA_BARRESTIN_PATHWAY	10	1	0.0336015	0.365693
WNT_SIGNALING	89	2	0.0326926	0.365693
REACTOME_GAP_JUNCTION_DEGRADATION	10	1	0.0336015	0.365693
REACTOME_SYNTHESIS_OF_PIPS_AT_THE_LATE_ENDOSOME_MEMBRANE	10	1	0.0336015	0.365693
REACTOME_PECAM1_INTERACTIONS	10	1	0.0336015	0.365693
REACTOME_ETHANOL_OXIDATION	10	1	0.0336015	0.365693
BASAKI_YBX1_TARGETS_DN	384	4	0.0331778	0.365693
GOUYER_TATI_TARGETS_UP	10	1	0.0336015	0.365693
ZHANG_RESPONSE_TO_IKK_INHIBITOR_AND_TNF_UP	223	3	0.0336358	0.365693
OSAWA_TNF_TARGETS	10	1	0.0336015	0.365693
MILICIC_FAMILIAL_ADENOMATOUS_POLYPOSIS_UP	10	1	0.0336015	0.365693
MIKKELSEN_PARTIALLY_REPROGRAMMED_TO_PLURIPOTENCY	10	1	0.0336015	0.365693
LI_DCP2_BOUND_MRNA	89	2	0.0326926	0.365693
BILANGES_SERUM_SENSITIVE_GENES	90	2	0.0333524	0.365693
VANOEVELEN_MYOGENESIS_SIN3A_TARGETS	220	3	0.0325229	0.365693
ZWANG_CLASS_3_TRANSIENTLY_INDUCED_BY_EGF	222	3	0.0332626	0.365693
ZHU_CMV_24_HR_DN	91	2	0.0340174	0.368161
DUTERTRE_ESTRADIOL_RESPONSE_6HR_DN	91	2	0.0340174	0.368161
THEILGAARD_NEUTROPHIL_AT_SKIN_WOUND_DN	225	3	0.0343887	0.371335
MARKEY_RB1_ACUTE_LOF_DN	226	3	0.0347684	0.373209
BLALOCK_ALZHEIMERS_DISEASE_INCIPIENT_UP	390	4	0.0347973	0.373209
KYNG_DNA_DAMAGE_UP	226	3	0.0347684	0.373209
CHEMNITZ_RESPONSE_TO_PROSTAGLANDIN_E2_DN	391	4	0.0350717	0.375306
WANG_CISPLATIN_RESPONSE_AND_XPC_DN	228	3	0.0355343	0.378556
ACEVEDO_LIVER_CANCER_WITH_H3K27ME3_DN	228	3	0.0355343	0.378556
MIYAGAWA_TARGETS_OF_EWSR1_ETS_FUSIONS_DN	229	3	0.0359205	0.381816
PID_INTEGRIN4_PATHWAY	11	1	0.0366	0.381884
REACTOME_IL_7_SIGNALING	11	1	0.0366	0.381884
REACTOME_IL_6_SIGNALING	11	1	0.0366	0.381884
REACTOME_TRYPTOPHAN_CATABOLISM	11	1	0.0366	0.381884
FRASOR_TAMOXIFEN_RESPONSE_DN	11	1	0.0366	0.381884
PASTURAL_RIZ1_TARGETS_UP	11	1	0.0366	0.381884
OUELLET_OVARIAN_CANCER_INVASIVE_VS_LMP_DN	11	1	0.0366	0.381884
KAYO_CALORIE_RESTRICTION_MUSCLE_UP	95	2	0.0367289	0.381884
MARSON_FOXP3_TARGETS_STIMULATED_DN	11	1	0.0366	0.381884
HOLLERN_EMT_BREAST_TUMOR_DN	95	2	0.0367289	0.381884
SENESE_HDAC1_AND_HDAC2_TARGETS_DN	232	3	0.0370922	0.383985
TARTE_PLASMA_CELL_VS_PLASMABLAST_UP	398	4	0.0370272	0.383985
PUJANA_ATM_PCC_NETWORK	1442	9	0.0374911	0.387272
REACTOME_DOWNSTREAM_SIGNALING_EVENTS_OF_B_CELL_RECEPTOR_BCR	97	2	0.0381149	0.392016
GAUSSMANN_MLL_AF4_FUSION_TARGETS_E_UP	97	2	0.0381149	0.392016
PEDERSEN_METASTASIS_BY_ERBB2_ISOFORM_7	403	4	0.0384619	0.394731
BIOCARTA_BARR_MAPK_PATHWAY	12	1	0.0395892	0.396059
REACTOME_SYNTHESIS_OF_PIPS_AT_THE_EARLY_ENDOSOME_MEMBRANE	12	1	0.0395892	0.396059
REACTOME_PLATELET_ADHESION_TO_EXPOSED_COLLAGEN	12	1	0.0395892	0.396059
REACTOME_GLYCOPROTEIN_HORMONES	12	1	0.0395892	0.396059
REACTOME_SIGNAL_REGULATORY_PROTEIN_SIRP_FAMILY_INTERACTIONS	12	1	0.0395892	0.396059
REACTOME_GABA_A_RECEPTOR_ACTIVATION	12	1	0.0395892	0.396059
DING_LUNG_CANCER_MUTATED_FREQUENTLY	12	1	0.0395892	0.396059
LEI_HOXC8_TARGETS_UP	12	1	0.0395892	0.396059
PARK_TRETINOIN_RESPONSE	12	1	0.0395892	0.396059
MIZUKAMI_HYPOXIA_UP	12	1	0.0395892	0.396059
NIELSEN_GIST	98	2	0.0388153	0.396059
NABA_ECM_REGULATORS	238	3	0.0394939	0.396059
CONCANNON_APOPTOSIS_BY_EPOXOMICIN_UP	239	3	0.0399017	0.398348
REACTOME_DOWNSTREAM_SIGNALING_OF_ACTIVATED_FGFR	100	2	0.0402309	0.40076
UDAYAKUMAR_MED1_TARGETS_DN	240	3	0.0403116	0.40076
REACTOME_SIGNALING_BY_ERBB2	101	2	0.0409459	0.405373
SHAFFER_IRF4_TARGETS_IN_MYELOMA_VS_MATURE_B_LYMPHOCYTE	101	2	0.0409459	0.405373
HIRSCH_CELLULAR_TRANSFORMATION_SIGNATURE_UP	242	3	0.0411379	0.406429
MARTINEZ_TP53_TARGETS_UP	602	5	0.0413319	0.4075
SA_REG_CASCADE_OF_CYCLIN_EXPR	13	1	0.0425693	0.409525
REACTOME_RETROGRADE_NEUROTROPHIN_SIGNALLING	13	1	0.0425693	0.409525
REACTOME_REGULATION_OF_PYRUVATE_DEHYDROGENASE_PDH_COMPLEX	13	1	0.0425693	0.409525
NUNODA_RESPONSE_TO_DASATINIB_IMATINIB_DN	13	1	0.0425693	0.409525
SHI_SPARC_TARGETS_DN	13	1	0.0425693	0.409525
NIKOLSKY_BREAST_CANCER_1Q32_AMPLICON	13	1	0.0425693	0.409525
EHRLICH_ICF_SYNDROM_UP	13	1	0.0425693	0.409525
POS_RESPONSE_TO_HISTAMINE_UP	13	1	0.0425693	0.409525
CHAUHAN_RESPONSE_TO_METHOXYESTRADIOL_DN	102	2	0.0416658	0.409525
ONGUSAHA_BRCA1_TARGETS_UP	13	1	0.0425693	0.409525
PARK_OSTEOBLAST_DIFFERENTIATION_BY_PHENYLAMIL_UP	13	1	0.0425693	0.409525
MACAEVA_PBMC_RESPONSE_TO_IR	103	2	0.0423904	0.409525
BILD_E2F3_ONCOGENIC_SIGNATURE	246	3	0.0428162	0.41107
BORCZUK_MALIGNANT_MESOTHELIOMA_DN	104	2	0.0431197	0.412321
NAKAMURA_ADIPOGENESIS_LATE_UP	104	2	0.0431197	0.412321
PID_ERBB1_DOWNSTREAM_PATHWAY	105	2	0.0438537	0.417663
STEIN_ESRRA_TARGETS_DN	105	2	0.0438537	0.417663
REACTOME_MITOCHONDRIAL_FATTY_ACID_BETA_OXIDATION	14	1	0.0455402	0.421911
REACTOME_PEPTIDE_HORMONE_BIOSYNTHESIS	14	1	0.0455402	0.421911
REACTOME_REGULATION_OF_IFNG_SIGNALING	14	1	0.0455402	0.421911
REACTOME_TRAF3_DEPENDENT_IRF_ACTIVATION_PATHWAY	14	1	0.0455402	0.421911
REACTOME_ACTIVATION_OF_IRF3_IRF7_MEDIATED_BY_TBK1_IKK_EPSILON	14	1	0.0455402	0.421911
CASTELLANO_NRAS_TARGETS_DN	14	1	0.0455402	0.421911
GILMORE_CORE_NFKB_PATHWAY	14	1	0.0455402	0.421911
VERRECCHIA_RESPONSE_TO_TGFB1_C3	14	1	0.0455402	0.421911
BOCHKIS_FOXA2_TARGETS	425	4	0.0451493	0.421911
MATZUK_OVULATION	14	1	0.0455402	0.421911
ZAIDI_OSTEOBLAST_TRANSCRIPTION_FACTORS	14	1	0.0455402	0.421911
KOINUMA_TARGETS_OF_SMAD2_OR_SMAD3	824	6	0.0453505	0.421911
HOLLERN_EMT_BREAST_TUMOR_UP	106	2	0.0445924	0.421911
HOLLERN_MICROACINAR_BREAST_TUMOR_DN	14	1	0.0455402	0.421911
KEGG_T_CELL_RECEPTOR_SIGNALING_PATHWAY	108	2	0.0460835	0.423878
REACTOME_SIGNALING_BY_INSULIN_RECEPTOR	108	2	0.0460835	0.423878
LABBE_TGFB1_TARGETS_DN	108	2	0.0460835	0.423878
GRYDER_PAX3FOXO1_ENHANCERS_KO_DOWN	428	4	0.0461086	0.423878
DAVICIONI_TARGETS_OF_PAX_FOXO1_FUSIONS_UP	255	3	0.0467159	0.428634
REACTOME_SIGNALING_BY_EGFR_IN_CANCER	109	2	0.0468359	0.428909
ONDER_CDH1_TARGETS_2_UP	256	3	0.0471598	0.431046
BIOCARTA_IL3_PATHWAY	15	1	0.0485019	0.434146
BIOCARTA_BARRESTIN_SRC_PATHWAY	15	1	0.0485019	0.434146
BIOCARTA_LONGEVITY_PATHWAY	15	1	0.0485019	0.434146
SA_G1_AND_S_PHASES	15	1	0.0485019	0.434146
PID_ARF6_DOWNSTREAM_PATHWAY	15	1	0.0485019	0.434146
DAVICIONI_RHABDOMYOSARCOMA_PAX_FOXO1_FUSION_DN	15	1	0.0485019	0.434146
WOOD_EBV_EBNA1_TARGETS_UP	110	2	0.0475928	0.434146
WANG_HCP_PROSTATE_CANCER	111	2	0.0483542	0.434146
DAZARD_UV_RESPONSE_CLUSTER_G3	15	1	0.0485019	0.434146
SWEET_LUNG_CANCER_KRAS_DN	435	4	0.048391	0.434146
ZHAN_VARIABLE_EARLY_DIFFERENTIATION_GENES_UP	15	1	0.0485019	0.434146
BOQUEST_STEM_CELL_UP	260	3	0.0489558	0.437388
REACTOME_SIGNALING_BY_FGFR	112	2	0.0491201	0.438033
BENPORATH_EED_TARGETS	1062	7	0.0496555	0.441755
MITSIADES_RESPONSE_TO_APLIDIN_UP	439	4	0.0497229	0.441755
REACTOME_SIGNALING_BY_RHO_GTPASES	113	2	0.0498903	0.442417
BIOCARTA_P53_PATHWAY	16	1	0.0514545	0.444694
BIOCARTA_ACH_PATHWAY	16	1	0.0514545	0.444694
BIOCARTA_SHH_PATHWAY	16	1	0.0514545	0.444694
REACTOME_PLATELET_SENSITIZATION_BY_LDL	16	1	0.0514545	0.444694
TONKS_TARGETS_OF_RUNX1_RUNX1T1_FUSION_ERYTHROCYTE_DN	16	1	0.0514545	0.444694
HUMMERICH_MALIGNANT_SKIN_TUMOR_UP	16	1	0.0514545	0.444694
LIEN_BREAST_CARCINOMA_METAPLASTIC_VS_DUCTAL_DN	114	2	0.050665	0.444694
MARZEC_IL2_SIGNALING_UP	115	2	0.0514439	0.444694
MATZUK_SPERMATOZOA	114	2	0.050665	0.444694
HAN_SATB1_TARGETS_DN	442	4	0.0507351	0.444694
HOSHIDA_LIVER_CANCER_SUBCLASS_S2	115	2	0.0514439	0.444694
DEMAGALHAES_AGING_DN	16	1	0.0514545	0.444694
BOSCO_TH1_CYTOTOXIC_MODULE	114	2	0.050665	0.444694
FARMER_BREAST_CANCER_CLUSTER_6	16	1	0.0514545	0.444694
DIAZ_CHRONIC_MEYLOGENOUS_LEUKEMIA_DN	116	2	0.0522272	0.450554
YOSHIMURA_MAPK8_TARGETS_UP	1305	8	0.0526691	0.453545
BIOCARTA_ARF_PATHWAY	17	1	0.054398	0.456062
REACTOME_REGULATION_OF_KIT_SIGNALING	17	1	0.054398	0.456062
REACTOME_BRANCHED_CHAIN_AMINO_ACID_CATABOLISM	17	1	0.054398	0.456062
REACTOME_AMINO_ACID_SYNTHESIS_AND_INTERCONVERSION_TRANSAMINATION	17	1	0.054398	0.456062
REACTOME_GABA_SYNTHESIS_RELEASE_REUPTAKE_AND_DEGRADATION	17	1	0.054398	0.456062
REACTOME_ACTIVATION_OF_BH3_ONLY_PROTEINS	17	1	0.054398	0.456062
REACTOME_RNA_POL_III_CHAIN_ELONGATION	17	1	0.054398	0.456062
LEE_NEURAL_CREST_STEM_CELL_DN	118	2	0.0538065	0.456062
LOPEZ_MBD_TARGETS_IMPRINTED_AND_X_LINKED	17	1	0.054398	0.456062
MORI_EMU_MYC_LYMPHOMA_BY_ONSET_TIME_DN	17	1	0.054398	0.456062
XU_RESPONSE_TO_TRETINOIN_AND_NSC682994_UP	17	1	0.054398	0.456062
THUM_MIR21_TARGETS_HEART_DISEASE_UP	17	1	0.054398	0.456062
BOYAULT_LIVER_CANCER_SUBCLASS_G56_DN	17	1	0.054398	0.456062
ZEMBUTSU_SENSITIVITY_TO_DOXORUBICIN	17	1	0.054398	0.456062
KASLER_HDAC7_TARGETS_1_DN	17	1	0.054398	0.456062
BENPORATH_PRC2_TARGETS	652	5	0.0545463	0.456502
ZHU_CMV_ALL_UP	120	2	0.0554027	0.462855
BIOCARTA_PTEN_PATHWAY	18	1	0.0573324	0.468296
REACTOME_SIGNALING_BY_NODAL	18	1	0.0573324	0.468296
REACTOME_PD1_SIGNALING	18	1	0.0573324	0.468296
REACTOME_REGULATION_OF_SIGNALING_BY_CBL	18	1	0.0573324	0.468296
LINDGREN_BLADDER_CANCER_CLUSTER_1_UP	121	2	0.056207	0.468296
SILIGAN_TARGETS_OF_EWS_FLI1_FUSION_DN	18	1	0.0573324	0.468296
HONRADO_BREAST_CANCER_BRCA1_VS_BRCA2	18	1	0.0573324	0.468296
YIH_RESPONSE_TO_ARSENITE_C2	18	1	0.0573324	0.468296
TOOKER_GEMCITABINE_RESISTANCE_DN	122	2	0.0570154	0.468296
STEIN_ESTROGEN_RESPONSE_NOT_VIA_ESRRA	18	1	0.0573324	0.468296
ZEMBUTSU_SENSITIVITY_TO_VINBLASTINE	18	1	0.0573324	0.468296
STAMBOLSKY_BOUND_BY_MUTATED_TP53	18	1	0.0573324	0.468296
KIM_PTEN_TARGETS_UP	18	1	0.0573324	0.468296
KEGG_NEUROTROPHIN_SIGNALING_PATHWAY	126	2	0.0602894	0.469882
BIOCARTA_MTA3_PATHWAY	19	1	0.0602578	0.469882
BIOCARTA_EPO_PATHWAY	19	1	0.0602578	0.469882
PID_HIF1A_PATHWAY	19	1	0.0602578	0.469882
PID_EPHA2_FWD_PATHWAY	19	1	0.0602578	0.469882
REACTOME_SIGNALING_BY_THE_B_CELL_RECEPTOR_BCR	126	2	0.0602894	0.469882
REACTOME_PYRUVATE_METABOLISM	19	1	0.0602578	0.469882
REACTOME_RNA_POL_III_TRANSCRIPTION_TERMINATION	19	1	0.0602578	0.469882
REACTOME_INNATE_IMMUNE_SYSTEM	279	3	0.0579359	0.469882
FULCHER_INFLAMMATORY_RESPONSE_LECTIN_VS_LPS_DN	463	4	0.0581355	0.469882
SCIBETTA_KDM5B_TARGETS_UP	19	1	0.0602578	0.469882
BERENJENO_TRANSFORMED_BY_RHOA_FOREVER_UP	19	1	0.0602578	0.469882
KOBAYASHI_RESPONSE_TO_ROMIDEPSIN	19	1	0.0602578	0.469882
MEINHOLD_OVARIAN_CANCER_LOW_GRADE_UP	19	1	0.0602578	0.469882
JEON_SMAD6_TARGETS_DN	19	1	0.0602578	0.469882
ONDER_CDH1_TARGETS_2_DN	464	4	0.0585016	0.469882
LAMB_CCND1_TARGETS	19	1	0.0602578	0.469882
BYSTRYKH_HEMATOPOIESIS_STEM_CELL_QTL_TRANS	882	6	0.0590937	0.469882
ABRAHAM_ALPC_VS_MULTIPLE_MYELOMA_DN	19	1	0.0602578	0.469882
NIELSEN_GIST_VS_SYNOVIAL_SARCOMA_UP	19	1	0.0602578	0.469882
DAZARD_RESPONSE_TO_UV_SCC_DN	123	2	0.0578278	0.469882
GAJATE_RESPONSE_TO_TRABECTEDIN_DN	19	1	0.0602578	0.469882
HELLER_HDAC_TARGETS_SILENCED_BY_METHYLATION_DN	281	3	0.0589236	0.469882
MIKKELSEN_IPS_ICP_WITH_H3K4ME3_AND_H327ME3	126	2	0.0602894	0.469882
ZEMBUTSU_SENSITIVITY_TO_VINCRISTINE	19	1	0.0602578	0.469882
KANG_AR_TARGETS_DN	19	1	0.0602578	0.469882
MIZUSHIMA_AUTOPHAGOSOME_FORMATION	19	1	0.0602578	0.469882
FARMER_BREAST_CANCER_CLUSTER_4	19	1	0.0602578	0.469882
REACTOME_SIGNALING_BY_FGFR_IN_DISEASE	127	2	0.0611178	0.474785
RASHI_RESPONSE_TO_IONIZING_RADIATION_2	127	2	0.0611178	0.474785
KEGG_CELL_CYCLE	128	2	0.0619502	0.477516
KEGG_AXON_GUIDANCE	129	2	0.0627864	0.477516
BIOCARTA_ATM_PATHWAY	20	1	0.0631741	0.477516
BIOCARTA_NKCELLS_PATHWAY	20	1	0.0631741	0.477516
REACTOME_MEMBRANE_TRAFFICKING	129	2	0.0627864	0.477516
REACTOME_NEPHRIN_INTERACTIONS	20	1	0.0631741	0.477516
KORKOLA_YOLK_SAC_TUMOR_UP	20	1	0.0631741	0.477516
GARY_CD5_TARGETS_UP	473	4	0.0618522	0.477516
MEINHOLD_OVARIAN_CANCER_LOW_GRADE_DN	20	1	0.0631741	0.477516
BROWN_MYELOID_CELL_DEVELOPMENT_DN	129	2	0.0627864	0.477516
MASRI_RESISTANCE_TO_TAMOXIFEN_AND_AROMATASE_INHIBITORS_UP	20	1	0.0631741	0.477516
VILIMAS_NOTCH1_TARGETS_DN	20	1	0.0631741	0.477516
ZEMBUTSU_SENSITIVITY_TO_CISPLATIN	20	1	0.0631741	0.477516
DAZARD_UV_RESPONSE_CLUSTER_G28	20	1	0.0631741	0.477516
VERHAAK_GLIOBLASTOMA_NEURAL	129	2	0.0627864	0.477516
ZHU_SKIL_TARGETS_UP	20	1	0.0631741	0.477516
WANG_MLL_TARGETS	289	3	0.0629535	0.477516
YAGI_AML_WITH_T_9_11_TRANSLOCATION	130	2	0.0636265	0.480173
KOYAMA_SEMA3B_TARGETS_UP	292	3	0.0644969	0.485205
HELLER_HDAC_TARGETS_DN	292	3	0.0644969	0.485205
BIOCARTA_NDKDYNAMIN_PATHWAY	21	1	0.0660815	0.486264
REACTOME_LIGAND_GATED_ION_CHANNEL_TRANSPORT	21	1	0.0660815	0.486264
SENESE_HDAC2_TARGETS_DN	133	2	0.0661695	0.486264
WHITE_NEUROBLASTOMA_WITH_1P36.3_DELETION	21	1	0.0660815	0.486264
HUI_MAPK14_TARGETS_UP	21	1	0.0660815	0.486264
NIKOLSKY_BREAST_CANCER_6P24_P22_AMPLICON	21	1	0.0660815	0.486264
LANDEMAINE_LUNG_METASTASIS	21	1	0.0660815	0.486264
MARCHINI_TRABECTEDIN_RESISTANCE_UP	21	1	0.0660815	0.486264
MACLACHLAN_BRCA1_TARGETS_UP	21	1	0.0660815	0.486264
DELLA_RESPONSE_TO_TSA_AND_BUTYRATE	21	1	0.0660815	0.486264
OUYANG_PROSTATE_CANCER_PROGRESSION_DN	21	1	0.0660815	0.486264
ACEVEDO_LIVER_CANCER_WITH_H3K27ME3_UP	295	3	0.0660579	0.486264
WEST_ADRENOCORTICAL_TUMOR_UP	294	3	0.0655356	0.486264
WANG_NEOPLASTIC_TRANSFORMATION_BY_CCND1_MYC	21	1	0.0660815	0.486264
LU_EZH2_TARGETS_UP	295	3	0.0660579	0.486264
RODWELL_AGING_KIDNEY_UP	487	4	0.0672621	0.493532
KEGG_BETA_ALANINE_METABOLISM	22	1	0.0689799	0.496197
BIOCARTA_AKT_PATHWAY	22	1	0.0689799	0.496197
BIOCARTA_IL6_PATHWAY	22	1	0.0689799	0.496197
LANDIS_ERBB2_BREAST_TUMORS_65_UP	22	1	0.0689799	0.496197
GAUSSMANN_MLL_AF4_FUSION_TARGETS_E_DN	22	1	0.0689799	0.496197
OKAWA_NEUROBLASTOMA_1P36_31_DELETION	22	1	0.0689799	0.496197
TSENG_IRS1_TARGETS_DN	135	2	0.0678835	0.496197
GAVIN_PDE3B_TARGETS	22	1	0.0689799	0.496197
PARK_TRETINOIN_RESPONSE_AND_RARA_PLZF_FUSION	22	1	0.0689799	0.496197
HOFMANN_MYELODYSPLASTIC_SYNDROM_LOW_RISK_UP	22	1	0.0689799	0.496197
MEISSNER_NPC_HCP_WITH_H3K4ME2	491	4	0.0688516	0.496197
TIAN_TNF_SIGNALING_NOT_VIA_NFKB	22	1	0.0689799	0.496197
WIERENGA_STAT5A_TARGETS_GROUP1	136	2	0.068746	0.496197
KEGG_NATURAL_KILLER_CELL_MEDIATED_CYTOTOXICITY	137	2	0.0696122	0.498486
PID_P53_DOWNSTREAM_PATHWAY	137	2	0.0696122	0.498486
MIKKELSEN_ES_ICP_WITH_H3K4ME3_AND_H3K27ME3	137	2	0.0696122	0.498486
COULOUARN_TEMPORAL_TGFB1_SIGNATURE_DN	138	2	0.0704819	0.503956
BIOCARTA_CTCF_PATHWAY	23	1	0.0718694	0.505195
BIOCARTA_CELLCYCLE_PATHWAY	23	1	0.0718694	0.505195
BIOCARTA_P53HYPOXIA_PATHWAY	23	1	0.0718694	0.505195
BIOCARTA_RAC1_PATHWAY	23	1	0.0718694	0.505195
BIOCARTA_RAS_PATHWAY	23	1	0.0718694	0.505195
ST_GA12_PATHWAY	23	1	0.0718694	0.505195
REACTOME_RNA_POL_III_TRANSCRIPTION_INITIATION_FROM_TYPE_2_PROMOTER	23	1	0.0718694	0.505195
HORIUCHI_WTAP_TARGETS_UP	306	3	0.0719282	0.505195
GARGALOVIC_RESPONSE_TO_OXIDIZED_PHOSPHOLIPIDS_YELLOW_DN	23	1	0.0718694	0.505195
SUZUKI_RESPONSE_TO_TSA_AND_DECITABINE_1B	23	1	0.0718694	0.505195
SEKI_INFLAMMATORY_RESPONSE_LPS_DN	23	1	0.0718694	0.505195
CHANDRAN_METASTASIS_DN	306	3	0.0719282	0.505195
JOHNSTONE_PARVB_TARGETS_2_UP	140	2	0.0722321	0.506582
LI_INDUCED_T_TO_NATURAL_KILLER_UP	307	3	0.0724731	0.507525
BIOCARTA_G2_PATHWAY	24	1	0.07475	0.515883
REACTOME_GROWTH_HORMONE_RECEPTOR_SIGNALING	24	1	0.07475	0.515883
REACTOME_KINESINS	24	1	0.07475	0.515883
REACTOME_REGULATION_OF_IFNA_SIGNALING	24	1	0.07475	0.515883
GROSS_HYPOXIA_VIA_ELK3_AND_HIF1A_UP	142	2	0.0739963	0.515883
HASLINGER_B_CLL_WITH_13Q14_DELETION	24	1	0.07475	0.515883
XU_GH1_AUTOCRINE_TARGETS_DN	142	2	0.0739963	0.515883
WANG_LSD1_TARGETS_UP	24	1	0.07475	0.515883
BUCKANOVICH_T_LYMPHOCYTE_HOMING_ON_TUMOR_UP	24	1	0.07475	0.515883
DELACROIX_RAR_TARGETS_DN	24	1	0.07475	0.515883
ACEVEDO_METHYLATED_IN_LIVER_CANCER_DN	940	6	0.0750839	0.517438
GENTILE_UV_HIGH_DOSE_DN	312	3	0.0752258	0.517666
KEGG_DORSO_VENTRAL_AXIS_FORMATION	25	1	0.0776217	0.524304
PID_INTEGRIN_A9B1_PATHWAY	25	1	0.0776217	0.524304
PID_MYC_PATHWAY	25	1	0.0776217	0.524304
PID_LYMPH_ANGIOGENESIS_PATHWAY	25	1	0.0776217	0.524304
JAATINEN_HEMATOPOIETIC_STEM_CELL_UP	316	3	0.077461	0.524304
OZEN_MIR125B1_TARGETS	25	1	0.0776217	0.524304
SMITH_TERT_TARGETS_UP	145	2	0.0766684	0.524304
MARCINIAK_ER_STRESS_RESPONSE_VIA_CHOP	25	1	0.0776217	0.524304
DEBIASI_APOPTOSIS_BY_REOVIRUS_INFECTION_UP	314	3	0.0763397	0.524304
VERRECCHIA_RESPONSE_TO_TGFB1_C2	25	1	0.0776217	0.524304
ZHANG_BREAST_CANCER_PROGENITORS_DN	145	2	0.0766684	0.524304
KORKOLA_EMBRYONIC_CARCINOMA_VS_SEMINOMA_DN	25	1	0.0776217	0.524304
HORTON_SREBF_TARGETS	25	1	0.0776217	0.524304
HELLER_HDAC_TARGETS_UP	317	3	0.0780243	0.526277
BROWNE_HCMV_INFECTION_24HR_DN	148	2	0.0793708	0.533094
BROWNE_HCMV_INFECTION_24HR_UP	148	2	0.0793708	0.533094
KATSANOU_ELAVL1_TARGETS_DN	148	2	0.0793708	0.533094
PID_P38_MKK3_6PATHWAY	26	1	0.0804845	0.53529
PID_IL27_PATHWAY	26	1	0.0804845	0.53529
REACTOME_RNA_POL_III_TRANSCRIPTION_INITIATION_FROM_TYPE_3_PROMOTER	26	1	0.0804845	0.53529
NAKAMURA_CANCER_MICROENVIRONMENT_UP	26	1	0.0804845	0.53529
XU_HGF_SIGNALING_NOT_VIA_AKT1_6HR	26	1	0.0804845	0.53529
TSAI_RESPONSE_TO_IONIZING_RADIATION	149	2	0.0802781	0.53529
DING_LUNG_CANCER_MUTATED_SIGNIFICANTLY	26	1	0.0804845	0.53529
GRESHOCK_CANCER_COPY_NUMBER_UP	323	3	0.0814422	0.540904
REACTOME_SYNTHESIS_OF_PA	27	1	0.0833385	0.546637
REACTOME_ASSOCIATION_OF_TRIC_CCT_WITH_TARGET_PROTEINS_DURING_BIOSYNTHESIS	27	1	0.0833385	0.546637
REACTOME_ADHERENS_JUNCTIONS_INTERACTIONS	27	1	0.0833385	0.546637
REACTOME_RECYCLING_PATHWAY_OF_L1	27	1	0.0833385	0.546637
REACTOME_GAP_JUNCTION_TRAFFICKING	27	1	0.0833385	0.546637
SHIN_B_CELL_LYMPHOMA_CLUSTER_7	27	1	0.0833385	0.546637
YE_METASTATIC_LIVER_CANCER	27	1	0.0833385	0.546637
SMID_BREAST_CANCER_RELAPSE_IN_PLEURA_DN	27	1	0.0833385	0.546637
IKEDA_MIR30_TARGETS_DN	27	1	0.0833385	0.546637
DAZARD_UV_RESPONSE_CLUSTER_G6	153	2	0.0839398	0.549823
KEGG_PENTOSE_AND_GLUCURONATE_INTERCONVERSIONS	28	1	0.0861838	0.553109
BIOCARTA_G1_PATHWAY	28	1	0.0861838	0.553109
BIOCARTA_GH_PATHWAY	28	1	0.0861838	0.553109
ST_GAQ_PATHWAY	28	1	0.0861838	0.553109
PID_WNT_SIGNALING_PATHWAY	28	1	0.0861838	0.553109
PID_TRAIL_PATHWAY	28	1	0.0861838	0.553109
OLSSON_E2F3_TARGETS_UP	28	1	0.0861838	0.553109
FARMER_BREAST_CANCER_APOCRINE_VS_BASAL	330	3	0.0855106	0.553109
LI_CISPLATIN_RESISTANCE_UP	28	1	0.0861838	0.553109
PATIL_LIVER_CANCER	747	5	0.0856645	0.553109
LOPES_METHYLATED_IN_COLON_CANCER_DN	28	1	0.0861838	0.553109
MATZUK_MALE_REPRODUCTION_SERTOLI	28	1	0.0861838	0.553109
DAVIES_MULTIPLE_MYELOMA_VS_MGUS_DN	28	1	0.0861838	0.553109
KAMIKUBO_MYELOID_CEBPA_NETWORK	28	1	0.0861838	0.553109
WANG_ADIPOGENIC_GENES_REPRESSED_BY_SIRT1	28	1	0.0861838	0.553109
GROSS_HYPOXIA_VIA_ELK3_DN	156	2	0.0867191	0.555796
NING_CHRONIC_OBSTRUCTIVE_PULMONARY_DISEASE_UP	157	2	0.0876516	0.561017
KEGG_RNA_POLYMERASE	29	1	0.0890202	0.561476
BIOCARTA_VIP_PATHWAY	29	1	0.0890202	0.561476
WATANABE_COLON_CANCER_MSI_VS_MSS_UP	29	1	0.0890202	0.561476
RODRIGUES_NTN1_TARGETS_DN	158	2	0.0885872	0.561476
BERENJENO_ROCK_SIGNALING_NOT_VIA_RHOA_UP	29	1	0.0890202	0.561476
TAKADA_GASTRIC_CANCER_COPY_NUMBER_DN	29	1	0.0890202	0.561476
LANG_MYB_FAMILY_TARGETS	29	1	0.0890202	0.561476
PATTERSON_DOCETAXEL_RESISTANCE	29	1	0.0890202	0.561476
SCHLINGEMANN_SKIN_CARCINOGENESIS_TPA_DN	29	1	0.0890202	0.561476
FLOTHO_PEDIATRIC_ALL_THERAPY_RESPONSE_DN	29	1	0.0890202	0.561476
KIM_ALL_DISORDERS_OLIGODENDROCYTE_NUMBER_CORR_UP	756	5	0.089014	0.561476
LIAO_METASTASIS	539	4	0.08941	0.563189
ACEVEDO_LIVER_CANCER_DN	540	4	0.0898668	0.565318
PHONG_TNF_RESPONSE_VIA_P38_PARTIAL	160	2	0.0904673	0.568345
PID_CDC42_REG_PATHWAY	30	1	0.091848	0.570248
PID_EPHRINB_REV_PATHWAY	30	1	0.091848	0.570248
REACTOME_TRAF6_MEDIATED_IRF7_ACTIVATION	30	1	0.091848	0.570248
REACTOME_INTRINSIC_PATHWAY_FOR_APOPTOSIS	30	1	0.091848	0.570248
YANAGIHARA_ESX1_TARGETS	30	1	0.091848	0.570248
BURTON_ADIPOGENESIS_10	30	1	0.091848	0.570248
DASU_IL6_SIGNALING_SCAR_UP	30	1	0.091848	0.570248
DAZARD_UV_RESPONSE_CLUSTER_G2	30	1	0.091848	0.570248
TSENG_ADIPOGENIC_POTENTIAL_UP	30	1	0.091848	0.570248
PETROVA_ENDOTHELIUM_LYMPHATIC_VS_BLOOD_DN	162	2	0.0923592	0.57193
VERHAAK_GLIOBLASTOMA_CLASSICAL	162	2	0.0923592	0.57193
BIOCARTA_MYOSIN_PATHWAY	31	1	0.094667	0.57574
PID_NEPHRIN_NEPH1_PATHWAY	31	1	0.094667	0.57574
REACTOME_NEGATIVE_REGULATORS_OF_RIG_I_MDA5_SIGNALING	31	1	0.094667	0.57574
KIM_WT1_TARGETS_8HR_UP	164	2	0.0942626	0.57574
GRAESSMANN_RESPONSE_TO_MC_AND_DOXORUBICIN_DN	770	5	0.0943585	0.57574
BARRIER_CANCER_RELAPSE_NORMAL_SAMPLE_DN	31	1	0.094667	0.57574
SIMBULAN_UV_RESPONSE_IMMORTALIZED_DN	31	1	0.094667	0.57574
NIKOLSKY_BREAST_CANCER_20Q11_AMPLICON	31	1	0.094667	0.57574
TCGA_GLIOBLASTOMA_COPY_NUMBER_DN	31	1	0.094667	0.57574
WANG_IMMORTALIZED_BY_HOXA9_AND_MEIS1_UP	31	1	0.094667	0.57574
BLALOCK_ALZHEIMERS_DISEASE_DN	1237	7	0.0933332	0.57574
CUI_TCF21_TARGETS_DN	31	1	0.094667	0.57574
MCCABE_HOXC6_TARGETS_CANCER_UP	31	1	0.094667	0.57574
KIM_ALL_DISORDERS_CALB1_CORR_UP	548	4	0.0935612	0.57574
BROWN_MYELOID_CELL_DEVELOPMENT_UP	165	2	0.0952185	0.578356
KEGG_ALANINE_ASPARTATE_AND_GLUTAMATE_METABOLISM	32	1	0.0974773	0.588323
PID_WNT_NONCANONICAL_PATHWAY	32	1	0.0974773	0.588323
POS_HISTAMINE_RESPONSE_NETWORK	32	1	0.0974773	0.588323
ZWANG_EGF_PERSISTENTLY_UP	32	1	0.0974773	0.588323
HOLLERN_MICROACINAR_BREAST_TUMOR_UP	32	1	0.0974773	0.588323
REACTOME_FATTY_ACID_TRIACYLGLYCEROL_AND_KETONE_BODY_METABOLISM	168	2	0.0981032	0.591351
KEGG_ETHER_LIPID_METABOLISM	33	1	0.100279	0.592467
PID_ALPHA_SYNUCLEIN_PATHWAY	33	1	0.100279	0.592467
REACTOME_RNA_POL_III_TRANSCRIPTION	33	1	0.100279	0.592467
REACTOME_GLUCAGON_TYPE_LIGAND_RECEPTORS	33	1	0.100279	0.592467
GAUSSMANN_MLL_AF4_FUSION_TARGETS_C_UP	170	2	0.10004	0.592467
GAUSSMANN_MLL_AF4_FUSION_TARGETS_F_DN	33	1	0.100279	0.592467
TANG_SENESCENCE_TP53_TARGETS_UP	33	1	0.100279	0.592467
GROSS_HYPOXIA_VIA_ELK3_ONLY_UP	33	1	0.100279	0.592467
STAEGE_EWING_FAMILY_TUMOR	33	1	0.100279	0.592467
APPEL_IMATINIB_RESPONSE	33	1	0.100279	0.592467
JEPSEN_SMRT_TARGETS	33	1	0.100279	0.592467
CHO_NR4A1_TARGETS	33	1	0.100279	0.592467
FIRESTEIN_CTNNB1_PATHWAY	33	1	0.100279	0.592467
VALK_AML_CLUSTER_3	33	1	0.100279	0.592467
DORN_ADENOVIRUS_INFECTION_12HR_DN	33	1	0.100279	0.592467
PLASARI_TGFB1_SIGNALING_VIA_NFIC_1HR_UP	33	1	0.100279	0.592467
PEREZ_TP63_TARGETS	355	3	0.100722	0.594349
KEGG_BUTANOATE_METABOLISM	34	1	0.103072	0.598571
BIOCARTA_MPR_PATHWAY	34	1	0.103072	0.598571
PID_HDAC_CLASSII_PATHWAY	34	1	0.103072	0.598571
PID_HIF2PATHWAY	34	1	0.103072	0.598571
PID_IL2_PI3K_PATHWAY	34	1	0.103072	0.598571
PID_EPHA_FWDPATHWAY	34	1	0.103072	0.598571
PID_IL8_CXCR2_PATHWAY	34	1	0.103072	0.598571
PID_EPO_PATHWAY	34	1	0.103072	0.598571
REACTOME_NEUROTRANSMITTER_RELEASE_CYCLE	34	1	0.103072	0.598571
WANG_RESPONSE_TO_BEXAROTENE_UP	34	1	0.103072	0.598571
FRIDMAN_IMMORTALIZATION_DN	34	1	0.103072	0.598571
PETRETTO_CARDIAC_HYPERTROPHY	34	1	0.103072	0.598571
YAO_TEMPORAL_RESPONSE_TO_PROGESTERONE_CLUSTER_13	172	2	0.101987	0.598571
KEGG_BASE_EXCISION_REPAIR	35	1	0.105856	0.60475
BIOCARTA_CARM_ER_PATHWAY	35	1	0.105856	0.60475
PID_ARF6_PATHWAY	35	1	0.105856	0.60475
PID_PI3KCI_AKT_PATHWAY	35	1	0.105856	0.60475
GARGALOVIC_RESPONSE_TO_OXIDIZED_PHOSPHOLIPIDS_BLACK_UP	35	1	0.105856	0.60475
RHEIN_ALL_GLUCOCORTICOID_THERAPY_DN	362	3	0.105164	0.60475
WANG_METHYLATED_IN_BREAST_CANCER	35	1	0.105856	0.60475
LIEN_BREAST_CARCINOMA_METAPLASTIC	35	1	0.105856	0.60475
SCHAEFFER_PROSTATE_DEVELOPMENT_6HR_UP	176	2	0.105914	0.60475
SASAKI_ADULT_T_CELL_LEUKEMIA	176	2	0.105914	0.60475
WESTON_VEGFA_TARGETS_12HR	35	1	0.105856	0.60475
KUUSELO_PANCREATIC_CANCER_19Q13_AMPLIFICATION	35	1	0.105856	0.60475
CHIANG_LIVER_CANCER_SUBCLASS_CTNNB1_UP	176	2	0.105914	0.60475
CHICAS_RB1_TARGETS_SENESCENT	572	4	0.105069	0.60475
HAHTOLA_MYCOSIS_FUNGOIDES_SKIN_UP	177	2	0.106902	0.60893
NUYTTEN_EZH2_TARGETS_UP	1037	6	0.106805	0.60893
BIOCARTA_AGR_PATHWAY	36	1	0.108632	0.612197
PID_PI3K_PLC_TRK_PATHWAY	36	1	0.108632	0.612197
SANSOM_APC_TARGETS_DN	366	3	0.107737	0.612197
BURTON_ADIPOGENESIS_12	36	1	0.108632	0.612197
BROWNE_HCMV_INFECTION_18HR_DN	178	2	0.107892	0.612197
YIH_RESPONSE_TO_ARSENITE_C3	36	1	0.108632	0.612197
MARZEC_IL2_SIGNALING_DN	36	1	0.108632	0.612197
HOFFMANN_PRE_BI_TO_LARGE_PRE_BII_LYMPHOCYTE_UP	36	1	0.108632	0.612197
VALK_AML_CLUSTER_11	36	1	0.108632	0.612197
BIOCARTA_PAR1_PATHWAY	37	1	0.111399	0.621176
ST_P38_MAPK_PATHWAY	37	1	0.111399	0.621176
ST_GA13_PATHWAY	37	1	0.111399	0.621176
ST_PHOSPHOINOSITIDE_3_KINASE_PATHWAY	37	1	0.111399	0.621176
PID_GMCSF_PATHWAY	37	1	0.111399	0.621176
REACTOME_DOWNSTREAM_TCR_SIGNALING	37	1	0.111399	0.621176
HU_GENOTOXIN_ACTION_DIRECT_VS_INDIRECT_4HR	37	1	0.111399	0.621176
MURAKAMI_UV_RESPONSE_6HR_UP	37	1	0.111399	0.621176
GENTILE_UV_RESPONSE_CLUSTER_D6	37	1	0.111399	0.621176
WANG_LMO4_TARGETS_UP	372	3	0.111641	0.621796
RAO_BOUND_BY_SALL4_ISOFORM_A	182	2	0.111878	0.622389
BIOCARTA_IL2RB_PATHWAY	38	1	0.114158	0.626292
PID_ERBB4_PATHWAY	38	1	0.114158	0.626292
PID_FAS_PATHWAY	38	1	0.114158	0.626292
PID_P38_ALPHA_BETA_DOWNSTREAM_PATHWAY	38	1	0.114158	0.626292
PID_RAC1_REG_PATHWAY	38	1	0.114158	0.626292
REACTOME_NUCLEAR_SIGNALING_BY_ERBB4	38	1	0.114158	0.626292
REACTOME_G1_PHASE	38	1	0.114158	0.626292
ZHONG_RESPONSE_TO_AZACITIDINE_AND_TSA_UP	183	2	0.112881	0.626292
CEBALLOS_TARGETS_OF_TP53_AND_MYC_DN	38	1	0.114158	0.626292
LIU_LIVER_CANCER	38	1	0.114158	0.626292
KRASNOSELSKAYA_ILF3_TARGETS_UP	38	1	0.114158	0.626292
KAAB_FAILED_HEART_ATRIUM_UP	38	1	0.114158	0.626292
LEE_LIVER_CANCER_SURVIVAL_UP	185	2	0.114893	0.629598
REACTOME_TRANSMISSION_ACROSS_CHEMICAL_SYNAPSES	186	2	0.115903	0.632634
REACTOME_NCAM1_INTERACTIONS	39	1	0.116908	0.632634
AMIT_EGF_RESPONSE_60_MCF10A	39	1	0.116908	0.632634
WHITEHURST_PACLITAXEL_SENSITIVITY	39	1	0.116908	0.632634
SESTO_RESPONSE_TO_UV_C6	39	1	0.116908	0.632634
WANG_LSD1_TARGETS_DN	39	1	0.116908	0.632634
SMID_BREAST_CANCER_RELAPSE_IN_BRAIN_UP	39	1	0.116908	0.632634
MATZUK_MEIOTIC_AND_DNA_REPAIR	39	1	0.116908	0.632634
BOYAULT_LIVER_CANCER_SUBCLASS_G12_UP	39	1	0.116908	0.632634
DORN_ADENOVIRUS_INFECTION_32HR_DN	39	1	0.116908	0.632634
BILANGES_SERUM_SENSITIVE_VIA_TSC2	39	1	0.116908	0.632634
KEGG_PYRUVATE_METABOLISM	40	1	0.11965	0.636154
KEGG_CHEMOKINE_SIGNALING_PATHWAY	190	2	0.119964	0.636154
ST_JNK_MAPK_PATHWAY	40	1	0.11965	0.636154
PID_EPHB_FWD_PATHWAY	40	1	0.11965	0.636154
ZHOU_INFLAMMATORY_RESPONSE_LIVE_DN	384	3	0.119611	0.636154
JAERVINEN_AMPLIFIED_IN_LARYNGEAL_CANCER	40	1	0.11965	0.636154
RICKMAN_TUMOR_DIFFERENTIATED_WELL_VS_POORLY_DN	382	3	0.118268	0.636154
JIANG_AGING_HYPOTHALAMUS_DN	40	1	0.11965	0.636154
VARELA_ZMPSTE24_TARGETS_UP	40	1	0.11965	0.636154
BURTON_ADIPOGENESIS_PEAK_AT_16HR	40	1	0.11965	0.636154
AMUNDSON_GAMMA_RADIATION_RESPONSE	40	1	0.11965	0.636154
MARTINEZ_RB1_AND_TP53_TARGETS_UP	601	4	0.11979	0.636154
BOYLAN_MULTIPLE_MYELOMA_D_CLUSTER_DN	40	1	0.11965	0.636154
BOHN_PRIMARY_IMMUNODEFICIENCY_SYNDROM_DN	40	1	0.11965	0.636154
BOYAULT_LIVER_CANCER_SUBCLASS_G1_DN	40	1	0.11965	0.636154
DORN_ADENOVIRUS_INFECTION_48HR_DN	40	1	0.11965	0.636154
NABA_BASEMENT_MEMBRANES	40	1	0.11965	0.636154
FLORIO_NEOCORTEX_BASAL_RADIAL_GLIA_DN	190	2	0.119964	0.636154
RIGGI_EWING_SARCOMA_PROGENITOR_DN	191	2	0.120984	0.640853
PID_ER_NONGENOMIC_PATHWAY	41	1	0.122383	0.643256
KORKOLA_EMBRYONAL_CARCINOMA_UP	41	1	0.122383	0.643256
TAKEDA_TARGETS_OF_NUP98_HOXA9_FUSION_6HR_DN	41	1	0.122383	0.643256
LIN_MELANOMA_COPY_NUMBER_DN	41	1	0.122383	0.643256
CHEN_HOXA5_TARGETS_9HR_DN	41	1	0.122383	0.643256
ZHAN_MULTIPLE_MYELOMA_MF_DN	41	1	0.122383	0.643256
DELPUECH_FOXO3_TARGETS_DN	41	1	0.122383	0.643256
PYEON_CANCER_HEAD_AND_NECK_VS_CERVICAL_UP	193	2	0.123032	0.645953
FISCHER_G1_S_CELL_CYCLE	194	2	0.124059	0.650628
KEGG_ALDOSTERONE_REGULATED_SODIUM_REABSORPTION	42	1	0.125108	0.65111
KEGG_BLADDER_CANCER	42	1	0.125108	0.65111
PID_ECADHERIN_STABILIZATION_PATHWAY	42	1	0.125108	0.65111
LUI_THYROID_CANCER_CLUSTER_2	42	1	0.125108	0.65111
KYNG_DNA_DAMAGE_DN	195	2	0.125089	0.65111
MCGARVEY_SILENCED_BY_METHYLATION_IN_COLON_CANCER	42	1	0.125108	0.65111
EPPERT_LSC_R	42	1	0.125108	0.65111
PID_INTEGRIN3_PATHWAY	43	1	0.127825	0.655222
PID_TCPTP_PATHWAY	43	1	0.127825	0.655222
PID_THROMBIN_PAR1_PATHWAY	43	1	0.127825	0.655222
REACTOME_DEVELOPMENTAL_BIOLOGY	396	3	0.127785	0.655222
REACTOME_NRAGE_SIGNALS_DEATH_THROUGH_JNK	43	1	0.127825	0.655222
HUMMEL_BURKITTS_LYMPHOMA_UP	43	1	0.127825	0.655222
MCBRYAN_PUBERTAL_BREAST_4_5WK_DN	196	2	0.12612	0.655222
MCBRYAN_PUBERTAL_BREAST_6_7WK_UP	197	2	0.127153	0.655222
RIZ_ERYTHROID_DIFFERENTIATION_12HR	43	1	0.127825	0.655222
GALLUZZI_PERMEABILIZE_MITOCHONDRIA	43	1	0.127825	0.655222
COWLING_MYCN_TARGETS	43	1	0.127825	0.655222
NUYTTEN_NIPP1_TARGETS_DN	848	5	0.127014	0.655222
FUJII_YBX1_TARGETS_UP	43	1	0.127825	0.655222
DORN_ADENOVIRUS_INFECTION_24HR_DN	43	1	0.127825	0.655222
PID_ERBB2_ERBB3_PATHWAY	44	1	0.130533	0.657775
PID_HNF3A_PATHWAY	44	1	0.130533	0.657775
KORKOLA_SEMINOMA_UP	44	1	0.130533	0.657775
TURASHVILI_BREAST_DUCTAL_CARCINOMA_VS_DUCTAL_NORMAL_UP	44	1	0.130533	0.657775
JAEGER_METASTASIS_UP	44	1	0.130533	0.657775
TONKS_TARGETS_OF_RUNX1_RUNX1T1_FUSION_SUSTAINDED_IN_ERYTHROCYTE_UP	44	1	0.130533	0.657775
WAMUNYOKOLI_OVARIAN_CANCER_LMP_DN	199	2	0.129226	0.657775
KERLEY_RESPONSE_TO_CISPLATIN_UP	44	1	0.130533	0.657775
DACOSTA_UV_RESPONSE_VIA_ERCC3_DN	855	5	0.130173	0.657775
ZUCCHI_METASTASIS_DN	44	1	0.130533	0.657775
WANG_TARGETS_OF_MLL_CBP_FUSION_UP	44	1	0.130533	0.657775
MEDINA_SMARCA4_TARGETS	44	1	0.130533	0.657775
KUROZUMI_RESPONSE_TO_ONCOCYTIC_VIRUS	44	1	0.130533	0.657775
ZHAN_MULTIPLE_MYELOMA_LB_DN	44	1	0.130533	0.657775
THILLAINADESAN_ZNF217_TARGETS_UP	44	1	0.130533	0.657775
NABA_COLLAGENS	44	1	0.130533	0.657775
PID_RHOA_PATHWAY	45	1	0.133233	0.665046
PID_INSULIN_PATHWAY	45	1	0.133233	0.665046
CHANDRAN_METASTASIS_TOP50_DN	45	1	0.133233	0.665046
BEGUM_TARGETS_OF_PAX3_FOXO1_FUSION_DN	45	1	0.133233	0.665046
RASHI_RESPONSE_TO_IONIZING_RADIATION_1	45	1	0.133233	0.665046
JOHANSSON_BRAIN_CANCER_EARLY_VS_LATE_DN	45	1	0.133233	0.665046
SHIPP_DLBCL_CURED_VS_FATAL_DN	45	1	0.133233	0.665046
ZHAN_MULTIPLE_MYELOMA_CD2_UP	45	1	0.133233	0.665046
LEE_AGING_MUSCLE_UP	45	1	0.133233	0.665046
TONKS_TARGETS_OF_RUNX1_RUNX1T1_FUSION_MONOCYTE_UP	204	2	0.134442	0.670382
PID_SYNDECAN_1_PATHWAY	46	1	0.135924	0.670746
PID_A6B1_A6B4_INTEGRIN_PATHWAY	46	1	0.135924	0.670746
PEREZ_TP53_AND_TP63_TARGETS	205	2	0.135491	0.670746
SHETH_LIVER_CANCER_VS_TXNIP_LOSS_PAM6	46	1	0.135924	0.670746
BERTUCCI_INVASIVE_CARCINOMA_DUCTAL_VS_LOBULAR_DN	46	1	0.135924	0.670746
SHEPARD_BMYB_MORPHOLINO_UP	205	2	0.135491	0.670746
HALMOS_CEBPA_TARGETS_DN	46	1	0.135924	0.670746
ABBUD_LIF_SIGNALING_1_UP	46	1	0.135924	0.670746
NUTT_GBM_VS_AO_GLIOMA_UP	46	1	0.135924	0.670746
ASGHARZADEH_NEUROBLASTOMA_POOR_SURVIVAL_DN	46	1	0.135924	0.670746
KEGG_NOTCH_SIGNALING_PATHWAY	47	1	0.138607	0.674412
KEGG_TYPE_II_DIABETES_MELLITUS	47	1	0.138607	0.674412
PID_LKB1_PATHWAY	47	1	0.138607	0.674412
PID_IL6_7_PATHWAY	47	1	0.138607	0.674412
PID_DELTA_NP63_PATHWAY	47	1	0.138607	0.674412
REACTOME_PLATELET_ACTIVATION_SIGNALING_AND_AGGREGATION	208	2	0.138649	0.674412
KHETCHOUMIAN_TRIM24_TARGETS_UP	47	1	0.138607	0.674412
ZHAN_MULTIPLE_MYELOMA_MF_UP	47	1	0.138607	0.674412
MCCLUNG_DELTA_FOSB_TARGETS_8WK	47	1	0.138607	0.674412
LEONARD_HYPOXIA	47	1	0.138607	0.674412
BROWNE_HCMV_INFECTION_8HR_DN	47	1	0.138607	0.674412
ZHU_CMV_8_HR_UP	47	1	0.138607	0.674412
MELLMAN_TUT1_TARGETS_DN	47	1	0.138607	0.674412
IRITANI_MAD1_TARGETS_DN	47	1	0.138607	0.674412
MOREAUX_MULTIPLE_MYELOMA_BY_TACI_UP	412	3	0.138984	0.675349
PID_AJDISS_2PATHWAY	48	1	0.141282	0.681646
REACTOME_PYRUVATE_METABOLISM_AND_CITRIC_ACID_TCA_CYCLE	48	1	0.141282	0.681646
RASHI_RESPONSE_TO_IONIZING_RADIATION_3	48	1	0.141282	0.681646
RICKMAN_HEAD_AND_NECK_CANCER_B	48	1	0.141282	0.681646
PENG_GLUCOSE_DEPRIVATION_UP	48	1	0.141282	0.681646
ZHAN_MULTIPLE_MYELOMA_MS_UP	48	1	0.141282	0.681646
DELACROIX_RAR_TARGETS_UP	48	1	0.141282	0.681646
WAKABAYASHI_ADIPOGENESIS_PPARG_RXRA_BOUND_8D	882	5	0.142687	0.68773
PID_ARF6_TRAFFICKING_PATHWAY	49	1	0.143949	0.688928
REACTOME_NUCLEAR_RECEPTOR_TRANSCRIPTION_PATHWAY	49	1	0.143949	0.688928
LINDGREN_BLADDER_CANCER_HIGH_RECURRENCE	49	1	0.143949	0.688928
DAUER_STAT3_TARGETS_UP	49	1	0.143949	0.688928
ZHAN_MULTIPLE_MYELOMA_HP_UP	49	1	0.143949	0.688928
SATO_SILENCED_EPIGENETICALLY_IN_PANCREATIC_CANCER	49	1	0.143949	0.688928
BREDEMEYER_RAG_SIGNALING_VIA_ATM_NOT_VIA_NFKB_UP	49	1	0.143949	0.688928
MCBRYAN_PUBERTAL_BREAST_3_4WK_UP	214	2	0.145013	0.692631
ZWANG_EGF_INTERVAL_DN	214	2	0.145013	0.692631
PID_ANGIOPOIETIN_RECEPTOR_PATHWAY	50	1	0.146607	0.693161
THUM_SYSTOLIC_HEART_FAILURE_UP	423	3	0.146871	0.693161
ROY_WOUND_BLOOD_VESSEL_UP	50	1	0.146607	0.693161
EBAUER_MYOGENIC_TARGETS_OF_PAX3_FOXO1_FUSION	50	1	0.146607	0.693161
SASAI_RESISTANCE_TO_NEOPLASTIC_TRANSFROMATION	50	1	0.146607	0.693161
YANG_BREAST_CANCER_ESR1_LASER_DN	50	1	0.146607	0.693161
PUJANA_BRCA1_PCC_NETWORK	1652	8	0.145322	0.693161
PUJANA_BRCA2_PCC_NETWORK	423	3	0.146871	0.693161
MARTINEZ_RESPONSE_TO_TRABECTEDIN	50	1	0.146607	0.693161
CHIBA_RESPONSE_TO_TSA	50	1	0.146607	0.693161
YAMAZAKI_TCEB3_TARGETS_DN	215	2	0.14608	0.693161
HOFFMANN_SMALL_PRE_BII_TO_IMMATURE_B_LYMPHOCYTE_DN	50	1	0.146607	0.693161
VERHAAK_GLIOBLASTOMA_MESENCHYMAL	216	2	0.147148	0.693781
GEORGES_TARGETS_OF_MIR192_AND_MIR215	893	5	0.147932	0.696069
SANSOM_APC_MYC_TARGETS	217	2	0.148218	0.696069
WONG_MITOCHONDRIA_GENE_MODULE	217	2	0.148218	0.696069
WIERENGA_STAT5A_TARGETS_UP	217	2	0.148218	0.696069
SIG_INSULIN_RECEPTOR_PATHWAY_IN_CARDIAC_MYOCYTES	51	1	0.149257	0.696826
FLECHNER_PBL_KIDNEY_TRANSPLANT_REJECTED_VS_OK_DN	51	1	0.149257	0.696826
ZHANG_PROLIFERATING_VS_QUIESCENT	51	1	0.149257	0.696826
ZHANG_ANTIVIRAL_RESPONSE_TO_RIBAVIRIN_DN	51	1	0.149257	0.696826
LEE_CALORIE_RESTRICTION_MUSCLE_DN	51	1	0.149257	0.696826
BOYAULT_LIVER_CANCER_SUBCLASS_G123_DN	51	1	0.149257	0.696826
KEGG_MTOR_SIGNALING_PATHWAY	52	1	0.151899	0.701898
PID_PTP1B_PATHWAY	52	1	0.151899	0.701898
REACTOME_GABA_RECEPTOR_ACTIVATION	52	1	0.151899	0.701898
PRAMOONJAGO_SOX4_TARGETS_UP	52	1	0.151899	0.701898
VECCHI_GASTRIC_CANCER_EARLY_UP	430	3	0.151965	0.701898
DUNNE_TARGETS_OF_AML1_MTG8_FUSION_UP	52	1	0.151899	0.701898
KENNY_CTNNB1_TARGETS_DN	52	1	0.151899	0.701898
RADAEVA_RESPONSE_TO_IFNA1_UP	52	1	0.151899	0.701898
BECKER_TAMOXIFEN_RESISTANCE_DN	52	1	0.151899	0.701898
CHIBA_RESPONSE_TO_TSA_UP	52	1	0.151899	0.701898
CHIANG_LIVER_CANCER_SUBCLASS_INTERFERON_DN	52	1	0.151899	0.701898
ZHOU_INFLAMMATORY_RESPONSE_LPS_UP	431	3	0.152697	0.704597
RODWELL_AGING_KIDNEY_NO_BLOOD_UP	222	2	0.153591	0.708034
PID_CD8_TCR_PATHWAY	53	1	0.154533	0.708892
REACTOME_PROTEIN_FOLDING	53	1	0.154533	0.708892
REACTOME_GOLGI_ASSOCIATED_VESICLE_BIOGENESIS	53	1	0.154533	0.708892
MORI_IMMATURE_B_LYMPHOCYTE_UP	53	1	0.154533	0.708892
ZHU_CMV_8_HR_DN	53	1	0.154533	0.708892
CHEN_HOXA5_TARGETS_9HR_UP	223	2	0.15467	0.708892
BAELDE_DIABETIC_NEPHROPATHY_DN	434	3	0.154901	0.709267
KEGG_ARGININE_AND_PROLINE_METABOLISM	54	1	0.157159	0.714112
REACTOME_TCR_SIGNALING	54	1	0.157159	0.714112
LEE_LIVER_CANCER_MYC_UP	54	1	0.157159	0.714112
ZHOU_TNF_SIGNALING_4HR	54	1	0.157159	0.714112
SESTO_RESPONSE_TO_UV_C2	54	1	0.157159	0.714112
JIANG_AGING_CEREBRAL_CORTEX_DN	54	1	0.157159	0.714112
MILI_PSEUDOPODIA_HAPTOTAXIS_DN	668	4	0.156906	0.714112
KYNG_WERNER_SYNDROM_AND_NORMAL_AGING_DN	225	2	0.156833	0.714112
KEGG_BASAL_CELL_CARCINOMA	55	1	0.159776	0.722134
REACTOME_ION_CHANNEL_TRANSPORT	55	1	0.159776	0.722134
LAU_APOPTOSIS_CDKN2A_UP	55	1	0.159776	0.722134
SU_LIVER	55	1	0.159776	0.722134
MARTINEZ_RB1_TARGETS_UP	673	4	0.159834	0.722134
VANTVEER_BREAST_CANCER_POOR_PROGNOSIS	55	1	0.159776	0.722134
LINDGREN_BLADDER_CANCER_CLUSTER_3_DN	229	2	0.161176	0.726816
SHETH_LIVER_CANCER_VS_TXNIP_LOSS_PAM1	229	2	0.161176	0.726816
REACTOME_CELL_CELL_JUNCTION_ORGANIZATION	56	1	0.162386	0.728823
KAUFFMANN_DNA_REPAIR_GENES	230	2	0.162265	0.728823
LEE_LIVER_CANCER_MYC_E2F1_UP	56	1	0.162386	0.728823
VANTVEER_BREAST_CANCER_METASTASIS_UP	56	1	0.162386	0.728823
GUTIERREZ_CHRONIC_LYMPHOCYTIC_LEUKEMIA_DN	56	1	0.162386	0.728823
PID_TXA2PATHWAY	57	1	0.164987	0.733585
DELYS_THYROID_CANCER_DN	232	2	0.164447	0.733585
TANG_SENESCENCE_TP53_TARGETS_DN	57	1	0.164987	0.733585
GARCIA_TARGETS_OF_FLI1_AND_DAX1_UP	57	1	0.164987	0.733585
AMIT_SERUM_RESPONSE_60_MCF10A	57	1	0.164987	0.733585
MCCLUNG_CREB1_TARGETS_DN	57	1	0.164987	0.733585
DELASERNA_MYOD_TARGETS_DN	57	1	0.164987	0.733585
BURTON_ADIPOGENESIS_11	57	1	0.164987	0.733585
GYORFFY_MITOXANTRONE_RESISTANCE	57	1	0.164987	0.733585
WIEDERSCHAIN_TARGETS_OF_BMI1_AND_PCGF2	57	1	0.164987	0.733585
KIM_BIPOLAR_DISORDER_OLIGODENDROCYTE_DENSITY_CORR_UP	682	4	0.165155	0.733645
PID_SHP2_PATHWAY	58	1	0.167581	0.737542
REACTOME_COLLAGEN_FORMATION	58	1	0.167581	0.737542
CHIARADONNA_NEOPLASTIC_TRANSFORMATION_KRAS_CDC25_UP	58	1	0.167581	0.737542
GRAESSMANN_APOPTOSIS_BY_SERUM_DEPRIVATION_DN	234	2	0.166635	0.737542
LUCAS_HNF4A_TARGETS_UP	58	1	0.167581	0.737542
SCHEIDEREIT_IKK_INTERACTING_PROTEINS	58	1	0.167581	0.737542
MORI_LARGE_PRE_BII_LYMPHOCYTE_DN	58	1	0.167581	0.737542
KLEIN_PRIMARY_EFFUSION_LYMPHOMA_DN	58	1	0.167581	0.737542
SANSOM_WNT_PATHWAY_REQUIRE_MYC	58	1	0.167581	0.737542
KOHOUTEK_CCNT2_TARGETS	58	1	0.167581	0.737542
KEGG_PATHOGENIC_ESCHERICHIA_COLI_INFECTION	59	1	0.170166	0.742062
PID_NOTCH_PATHWAY	59	1	0.170166	0.742062
PID_P53_REGULATION_PATHWAY	59	1	0.170166	0.742062
REACTOME_O_LINKED_GLYCOSYLATION_OF_MUCINS	59	1	0.170166	0.742062
ELVIDGE_HYPOXIA_BY_DMOG_DN	59	1	0.170166	0.742062
BARIS_THYROID_CANCER_DN	59	1	0.170166	0.742062
POMEROY_MEDULLOBLASTOMA_DESMOPLASIC_VS_CLASSIC_DN	59	1	0.170166	0.742062
ASTIER_INTEGRIN_SIGNALING	59	1	0.170166	0.742062
HOSHIDA_LIVER_CANCER_SUBCLASS_S1	237	2	0.169926	0.742062
DASU_IL6_SIGNALING_UP	59	1	0.170166	0.742062
SENESE_HDAC1_AND_HDAC2_TARGETS_UP	238	2	0.171025	0.745126
ZWANG_TRANSIENTLY_UP_BY_2ND_EGF_PULSE_ONLY	1725	8	0.171392	0.74604
KEGG_ACUTE_MYELOID_LEUKEMIA	60	1	0.172744	0.747145
REACTOME_TRANS_GOLGI_NETWORK_VESICLE_BUDDING	60	1	0.172744	0.747145
REACTOME_CELL_DEATH_SIGNALLING_VIA_NRAGE_NRIF_AND_NADE	60	1	0.172744	0.747145
WEIGEL_OXIDATIVE_STRESS_BY_HNE_AND_TBH	60	1	0.172744	0.747145
OUILLETTE_CLL_13Q14_DELETION_DN	60	1	0.172744	0.747145
CUI_GLUCOSE_DEPRIVATION	60	1	0.172744	0.747145
CROONQUIST_STROMAL_STIMULATION_UP	60	1	0.172744	0.747145
VANTVEER_BREAST_CANCER_ESR1_DN	240	2	0.173228	0.748558
KIM_WT1_TARGETS_DN	459	3	0.173641	0.749662
DOANE_RESPONSE_TO_ANDROGEN_DN	241	2	0.174331	0.75196
PID_AR_PATHWAY	61	1	0.175313	0.754149
RASHI_RESPONSE_TO_IONIZING_RADIATION_4	61	1	0.175313	0.754149
BROWNE_HCMV_INFECTION_1HR_UP	61	1	0.175313	0.754149
KEGG_GLYCOLYSIS_GLUCONEOGENESIS	62	1	0.177875	0.758318
KEGG_COLORECTAL_CANCER	62	1	0.177875	0.758318
PID_TRKR_PATHWAY	62	1	0.177875	0.758318
THUM_SYSTOLIC_HEART_FAILURE_DN	244	2	0.177647	0.758318
CORRE_MULTIPLE_MYELOMA_DN	62	1	0.177875	0.758318
HSIAO_LIVER_SPECIFIC_GENES	244	2	0.177647	0.758318
DAZARD_RESPONSE_TO_UV_NHEK_UP	244	2	0.177647	0.758318
BREDEMEYER_RAG_SIGNALING_NOT_VIA_ATM_UP	62	1	0.177875	0.758318
HOSHIDA_LIVER_CANCER_LATE_RECURRENCE_UP	62	1	0.177875	0.758318
ANDERSEN_CHOLANGIOCARCINOMA_CLASS1	62	1	0.177875	0.758318
RUTELLA_RESPONSE_TO_HGF_VS_CSF2RB_AND_IL4_DN	245	2	0.178754	0.761385
PID_ENDOTHELIN_PATHWAY	63	1	0.180429	0.763057
REACTOME_INTERFERON_GAMMA_SIGNALING	63	1	0.180429	0.763057
BILBAN_B_CLL_LPL_UP	63	1	0.180429	0.763057
LOPEZ_MBD_TARGETS	957	5	0.180003	0.763057
VERHAAK_AML_WITH_NPM1_MUTATED_DN	246	2	0.179863	0.763057
CROMER_TUMORIGENESIS_UP	63	1	0.180429	0.763057
BRIDEAU_IMPRINTED_GENES	63	1	0.180429	0.763057
RATTENBACHER_BOUND_BY_CELF1	467	3	0.179769	0.763057
REACTOME_NCAM_SIGNALING_FOR_NEURITE_OUT_GROWTH	64	1	0.182975	0.769043
REACTOME_INTERFERON_ALPHA_BETA_SIGNALING	64	1	0.182975	0.769043
HERNANDEZ_MITOTIC_ARREST_BY_DOCETAXEL_2_UP	64	1	0.182975	0.769043
RHODES_CANCER_META_SIGNATURE	64	1	0.182975	0.769043
GERHOLD_ADIPOGENESIS_DN	64	1	0.182975	0.769043
LIU_SMARCA4_TARGETS	64	1	0.182975	0.769043
ZHANG_GATA6_TARGETS_DN	64	1	0.182975	0.769043
PID_BCR_5PATHWAY	65	1	0.185513	0.772213
PID_ERA_GENOMIC_PATHWAY	65	1	0.185513	0.772213
PID_RB_1PATHWAY	65	1	0.185513	0.772213
REACTOME_AXON_GUIDANCE	251	2	0.185422	0.772213
AMIT_SERUM_RESPONSE_120_MCF10A	65	1	0.185513	0.772213
LEE_LIVER_CANCER_MYC_TGFA_DN	65	1	0.185513	0.772213
HESS_TARGETS_OF_HOXA9_AND_MEIS1_UP	65	1	0.185513	0.772213
ZHENG_GLIOBLASTOMA_PLASTICITY_UP	250	2	0.184308	0.772213
SHAFFER_IRF4_TARGETS_IN_ACTIVATED_DENDRITIC_CELL	65	1	0.185513	0.772213
BOYAULT_LIVER_CANCER_SUBCLASS_G6_UP	65	1	0.185513	0.772213
VILLANUEVA_LIVER_CANCER_KRT19_DN	65	1	0.185513	0.772213
MARSON_BOUND_BY_FOXP3_UNSTIMULATED	1229	6	0.186374	0.775122
SMID_BREAST_CANCER_NORMAL_LIKE_UP	476	3	0.186734	0.77594
PID_TCR_PATHWAY	66	1	0.188043	0.775962
PID_HDAC_CLASSI_PATHWAY	66	1	0.188043	0.775962
WILCOX_RESPONSE_TO_PROGESTERONE_DN	66	1	0.188043	0.775962
WANG_PROSTATE_CANCER_ANDROGEN_INDEPENDENT	66	1	0.188043	0.775962
LEE_LIVER_CANCER_CIPROFIBRATE_DN	66	1	0.188043	0.775962
TENEDINI_MEGAKARYOCYTE_MARKERS	66	1	0.188043	0.775962
RAMASWAMY_METASTASIS_UP	66	1	0.188043	0.775962
FONTAINE_PAPILLARY_THYROID_CARCINOMA_UP	66	1	0.188043	0.775962
IVANOVA_HEMATOPOIESIS_STEM_CELL	254	2	0.188769	0.778284
SPIELMAN_LYMPHOBLAST_EUROPEAN_VS_ASIAN_UP	479	3	0.189071	0.778856
RODRIGUES_THYROID_CARCINOMA_ANAPLASTIC_UP	722	4	0.189543	0.780126
LIU_PROSTATE_CANCER_DN	481	3	0.190634	0.781238
WAMUNYOKOLI_OVARIAN_CANCER_GRADES_1_2_DN	67	1	0.190565	0.781238
CHIARETTI_ACUTE_LYMPHOBLASTIC_LEUKEMIA_ZAP70	67	1	0.190565	0.781238
GAJATE_RESPONSE_TO_TRABECTEDIN_UP	67	1	0.190565	0.781238
SHAFFER_IRF4_TARGETS_IN_PLASMA_CELL_VS_MATURE_B_LYMPHOCYTE	67	1	0.190565	0.781238
PID_TELOMERASE_PATHWAY	68	1	0.19308	0.786524
DAVICIONI_TARGETS_OF_PAX_FOXO1_FUSIONS_DN	68	1	0.19308	0.786524
ROSS_AML_OF_FAB_M7_TYPE	68	1	0.19308	0.786524
NOUZOVA_METHYLATED_IN_APL	68	1	0.19308	0.786524
LINDSTEDT_DENDRITIC_CELL_MATURATION_D	68	1	0.19308	0.786524
YAO_TEMPORAL_RESPONSE_TO_PROGESTERONE_CLUSTER_1	68	1	0.19308	0.786524
DELPUECH_FOXO3_TARGETS_UP	68	1	0.19308	0.786524
PID_MTOR_4PATHWAY	69	1	0.195587	0.790648
PID_VEGFR1_2_PATHWAY	69	1	0.195587	0.790648
TURASHVILI_BREAST_LOBULAR_CARCINOMA_VS_DUCTAL_NORMAL_UP	69	1	0.195587	0.790648
SENESE_HDAC1_TARGETS_DN	260	2	0.195488	0.790648
HOWLIN_PUBERTAL_MAMMARY_GLAND	69	1	0.195587	0.790648
SCHAEFFER_PROSTATE_DEVELOPMENT_48HR_UP	487	3	0.195341	0.790648
AMIT_EGF_RESPONSE_120_HELA	69	1	0.195587	0.790648
RHODES_UNDIFFERENTIATED_CANCER	69	1	0.195587	0.790648
BOYLAN_MULTIPLE_MYELOMA_PCA3_DN	69	1	0.195587	0.790648
RICKMAN_METASTASIS_DN	261	2	0.196611	0.793441
BILD_HRAS_ONCOGENIC_SIGNATURE	261	2	0.196611	0.793441
BENPORATH_SOX2_TARGETS	734	4	0.197077	0.79465
KEGG_RENAL_CELL_CARCINOMA	70	1	0.198086	0.795349
PID_CDC42_PATHWAY	70	1	0.198086	0.795349
REACTOME_PHASE1_FUNCTIONALIZATION_OF_COMPOUNDS	70	1	0.198086	0.795349
ZHONG_RESPONSE_TO_AZACITIDINE_AND_TSA_DN	70	1	0.198086	0.795349
LIU_NASOPHARYNGEAL_CARCINOMA	70	1	0.198086	0.795349
ZHENG_BOUND_BY_FOXP3	491	3	0.198495	0.796322
KEGG_RIG_I_LIKE_RECEPTOR_SIGNALING_PATHWAY	71	1	0.200577	0.801972
DER_IFN_GAMMA_RESPONSE_UP	71	1	0.200577	0.801972
GEORGANTAS_HSC_MARKERS	71	1	0.200577	0.801972
KYNG_RESPONSE_TO_H2O2	71	1	0.200577	0.801972
ROZANOV_MMP14_TARGETS_UP	266	2	0.202237	0.80793
KEGG_CYTOKINE_CYTOKINE_RECEPTOR_INTERACTION	267	2	0.203365	0.809041
KEGG_LEISHMANIA_INFECTION	72	1	0.203061	0.809041
MATZUK_SPERMATOCYTE	72	1	0.203061	0.809041
HOFFMANN_LARGE_TO_SMALL_PRE_BII_LYMPHOCYTE_DN	72	1	0.203061	0.809041
CAIRO_HEPATOBLASTOMA_DN	267	2	0.203365	0.809041
XU_GH1_AUTOCRINE_TARGETS_UP	268	2	0.204493	0.81285
KEGG_VIRAL_MYOCARDITIS	73	1	0.205537	0.813941
REACTOME_RIG_I_MDA5_MEDIATED_INDUCTION_OF_IFN_ALPHA_BETA_PATHWAYS	73	1	0.205537	0.813941
TURASHVILI_BREAST_DUCTAL_CARCINOMA_VS_LOBULAR_NORMAL_UP	73	1	0.205537	0.813941
WANG_CLIM2_TARGETS_UP	269	2	0.205622	0.813941
SEITZ_NEOPLASTIC_TRANSFORMATION_BY_8P_DELETION_UP	73	1	0.205537	0.813941
PID_E2F_PATHWAY	74	1	0.208005	0.817262
REACTOME_TRIF_MEDIATED_TLR3_SIGNALING	74	1	0.208005	0.817262
TURASHVILI_BREAST_LOBULAR_CARCINOMA_VS_LOBULAR_NORMAL_DN	74	1	0.208005	0.817262
CORRE_MULTIPLE_MYELOMA_UP	74	1	0.208005	0.817262
DER_IFN_ALPHA_RESPONSE_UP	74	1	0.208005	0.817262
LEE_LIVER_CANCER_DENA_DN	74	1	0.208005	0.817262
RAMALHO_STEMNESS_DN	74	1	0.208005	0.817262
RIZKI_TUMOR_INVASIVENESS_3D_DN	270	2	0.206751	0.817262
MILI_PSEUDOPODIA_CHEMOTAXIS_UP	74	1	0.208005	0.817262
KEGG_ADHERENS_JUNCTION	75	1	0.210466	0.82421
PID_AVB3_INTEGRIN_PATHWAY	75	1	0.210466	0.82421
MORI_MATURE_B_LYMPHOCYTE_DN	75	1	0.210466	0.82421
YAO_TEMPORAL_RESPONSE_TO_PROGESTERONE_CLUSTER_6	75	1	0.210466	0.82421
KEGG_PHOSPHATIDYLINOSITOL_SIGNALING_SYSTEM	76	1	0.212919	0.828367
KEGG_VEGF_SIGNALING_PATHWAY	76	1	0.212919	0.828367
KEGG_ARRHYTHMOGENIC_RIGHT_VENTRICULAR_CARDIOMYOPATHY_ARVC	76	1	0.212919	0.828367
OSWALD_HEMATOPOIETIC_STEM_CELL_IN_COLLAGEN_GEL_DN	275	2	0.21241	0.828367
MORI_SMALL_PRE_BII_LYMPHOCYTE_DN	76	1	0.212919	0.828367
NIKOLSKY_BREAST_CANCER_7Q21_Q22_AMPLICON	76	1	0.212919	0.828367
YAO_TEMPORAL_RESPONSE_TO_PROGESTERONE_CLUSTER_7	76	1	0.212919	0.828367
NABA_CORE_MATRISOME	275	2	0.21241	0.828367
KEGG_GLYCEROPHOSPHOLIPID_METABOLISM	77	1	0.215365	0.835153
MORI_PRE_BI_LYMPHOCYTE_DN	77	1	0.215365	0.835153
HESS_TARGETS_OF_HOXA9_AND_MEIS1_DN	77	1	0.215365	0.835153
ZHONG_SECRETOME_OF_LUNG_CANCER_AND_MACROPHAGE	77	1	0.215365	0.835153
REACTOME_NEURONAL_SYSTEM	279	2	0.216947	0.837785
REACTOME_CELL_JUNCTION_ORGANIZATION	78	1	0.217803	0.837785
REACTOME_PLATELET_HOMEOSTASIS	78	1	0.217803	0.837785
GINESTIER_BREAST_CANCER_ZNF217_AMPLIFIED_UP	78	1	0.217803	0.837785
SCHAEFFER_PROSTATE_DEVELOPMENT_6HR_DN	514	3	0.216862	0.837785
ROSS_AML_WITH_MLL_FUSIONS	78	1	0.217803	0.837785
HADDAD_T_LYMPHOCYTE_AND_NK_PROGENITOR_UP	78	1	0.217803	0.837785
RADMACHER_AML_PROGNOSIS	78	1	0.217803	0.837785
LINDVALL_IMMORTALIZED_BY_TERT_UP	78	1	0.217803	0.837785
COATES_MACROPHAGE_M1_VS_M2_DN	78	1	0.217803	0.837785
KEGG_FC_EPSILON_RI_SIGNALING_PATHWAY	79	1	0.220234	0.842164
GARGALOVIC_RESPONSE_TO_OXIDIZED_PHOSPHOLIPIDS_TURQUOISE_UP	79	1	0.220234	0.842164
NUYTTEN_NIPP1_TARGETS_UP	769	4	0.219554	0.842164
YAO_HOXA10_TARGETS_VIA_PROGESTERONE_UP	79	1	0.220234	0.842164
MCCLUNG_COCAINE_REWARD_5D	79	1	0.220234	0.842164
HELLER_SILENCED_BY_METHYLATION_UP	282	2	0.220356	0.842164
MALONEY_RESPONSE_TO_17AAG_DN	79	1	0.220234	0.842164
BHAT_ESR1_TARGETS_VIA_AKT1_UP	281	2	0.219219	0.842164
PASQUALUCCI_LYMPHOMA_BY_GC_STAGE_UP	283	2	0.221494	0.845832
PID_BETA_CATENIN_NUC_PATHWAY	80	1	0.222657	0.848233
FALVELLA_SMOKERS_WITH_LUNG_CANCER	80	1	0.222657	0.848233
BASSO_HAIRY_CELL_LEUKEMIA_UP	80	1	0.222657	0.848233
BENPORATH_MYC_MAX_TARGETS	775	4	0.223476	0.850674
REACTOME_P75_NTR_RECEPTOR_MEDIATED_SIGNALLING	81	1	0.225072	0.853339
SCIBETTA_KDM5B_TARGETS_DN	81	1	0.225072	0.853339
HERNANDEZ_ABERRANT_MITOSIS_BY_DOCETACEL_2NM_UP	81	1	0.225072	0.853339
KYNG_DNA_DAMAGE_BY_GAMMA_RADIATION	81	1	0.225072	0.853339
SHAFFER_IRF4_TARGETS_IN_ACTIVATED_B_LYMPHOCYTE	81	1	0.225072	0.853339
ST_INTEGRIN_SIGNALING_PATHWAY	82	1	0.22748	0.857689
REACTOME_GLYCEROPHOSPHOLIPID_BIOSYNTHESIS	82	1	0.22748	0.857689
ONKEN_UVEAL_MELANOMA_DN	526	3	0.226584	0.857689
WONG_ENDMETRIUM_CANCER_DN	82	1	0.22748	0.857689
KUNINGER_IGF1_VS_PDGFB_TARGETS_UP	82	1	0.22748	0.857689
BILD_CTNNB1_ONCOGENIC_SIGNATURE	82	1	0.22748	0.857689
LEIN_MIDBRAIN_MARKERS	82	1	0.22748	0.857689
ACEVEDO_FGFR1_TARGETS_IN_PROSTATE_CANCER_MODEL_UP	289	2	0.228327	0.860202
BENPORATH_OCT4_TARGETS	290	2	0.229468	0.863323
LEE_CALORIE_RESTRICTION_NEOCORTEX_UP	83	1	0.229881	0.863323
JIANG_HYPOXIA_CANCER	83	1	0.229881	0.863323
WARTERS_RESPONSE_TO_IR_SKIN	83	1	0.229881	0.863323
SLEBOS_HEAD_AND_NECK_CANCER_WITH_HPV_UP	84	1	0.232274	0.868203
DACOSTA_UV_RESPONSE_VIA_ERCC3_TTD_DN	84	1	0.232274	0.868203
RASHI_RESPONSE_TO_IONIZING_RADIATION_6	84	1	0.232274	0.868203
RUAN_RESPONSE_TO_TNF_DN	84	1	0.232274	0.868203
LEE_AGING_CEREBELLUM_UP	84	1	0.232274	0.868203
HINATA_NFKB_TARGETS_FIBROBLAST_UP	84	1	0.232274	0.868203
ENK_UV_RESPONSE_EPIDERMIS_UP	293	2	0.232892	0.869147
IVANOVA_HEMATOPOIESIS_MATURE_CELL	293	2	0.232892	0.869147
KEGG_HYPERTROPHIC_CARDIOMYOPATHY_HCM	85	1	0.23466	0.872328
TAKEDA_TARGETS_OF_NUP98_HOXA9_FUSION_6HR_UP	85	1	0.23466	0.872328
XU_GH1_EXOGENOUS_TARGETS_UP	85	1	0.23466	0.872328
LEIN_CEREBELLUM_MARKERS	85	1	0.23466	0.872328
STEIN_ESRRA_TARGETS	535	3	0.233931	0.872328
REACTOME_L1CAM_INTERACTIONS	86	1	0.237039	0.875701
HOEBEKE_LYMPHOID_STEM_CELL_DN	86	1	0.237039	0.875701
WEI_MYCN_TARGETS_WITH_E_BOX	795	4	0.23668	0.875701
MORI_SMALL_PRE_BII_LYMPHOCYTE_UP	86	1	0.237039	0.875701
NELSON_RESPONSE_TO_ANDROGEN_UP	86	1	0.237039	0.875701
TAKAO_RESPONSE_TO_UVB_RADIATION_UP	86	1	0.237039	0.875701
LEE_AGING_CEREBELLUM_DN	86	1	0.237039	0.875701
BAELDE_DIABETIC_NEPHROPATHY_UP	86	1	0.237039	0.875701
KEGG_ERBB_SIGNALING_PATHWAY	87	1	0.23941	0.879005
REACTOME_EXTRACELLULAR_MATRIX_ORGANIZATION	87	1	0.23941	0.879005
GRAHAM_CML_QUIESCENT_VS_NORMAL_QUIESCENT_UP	87	1	0.23941	0.879005
SMITH_TERT_TARGETS_DN	87	1	0.23941	0.879005
BROWNE_HCMV_INFECTION_14HR_DN	298	2	0.238605	0.879005
AGUIRRE_PANCREATIC_CANCER_COPY_NUMBER_UP	298	2	0.238605	0.879005
NAKAYAMA_SOFT_TISSUE_TUMORS_PCA2_UP	87	1	0.23941	0.879005
SASSON_RESPONSE_TO_GONADOTROPHINS_DN	87	1	0.23941	0.879005
MUELLER_PLURINET	299	2	0.239749	0.879572
LASTOWSKA_NEUROBLASTOMA_COPY_NUMBER_DN	800	4	0.240011	0.879856
KEGG_APOPTOSIS	88	1	0.241774	0.880219
KEGG_HEMATOPOIETIC_CELL_LINEAGE	88	1	0.241774	0.880219
ZHOU_INFLAMMATORY_RESPONSE_FIMA_UP	544	3	0.241321	0.880219
HUMMERICH_SKIN_CANCER_PROGRESSION_UP	88	1	0.241774	0.880219
SCHLESINGER_METHYLATED_DE_NOVO_IN_CANCER	88	1	0.241774	0.880219
IVANOVA_HEMATOPOIESIS_LATE_PROGENITOR	544	3	0.241321	0.880219
MARTINEZ_RB1_TARGETS_DN	543	3	0.240498	0.880219
SASSON_RESPONSE_TO_FORSKOLIN_DN	88	1	0.241774	0.880219
KIM_BIPOLAR_DISORDER_OLIGODENDROCYTE_DENSITY_CORR_DN	88	1	0.241774	0.880219
KEGG_PROSTATE_CANCER	89	1	0.24413	0.88474
DELASERNA_MYOD_TARGETS_UP	89	1	0.24413	0.88474
LEE_AGING_NEOCORTEX_UP	89	1	0.24413	0.88474
LEIN_PONS_MARKERS	89	1	0.24413	0.88474
BOYLAN_MULTIPLE_MYELOMA_D_UP	89	1	0.24413	0.88474
SWEET_KRAS_ONCOGENIC_SIGNATURE	89	1	0.24413	0.88474
GAUSSMANN_MLL_AF4_FUSION_TARGETS_A_DN	90	1	0.24648	0.890543
MORI_MATURE_B_LYMPHOCYTE_UP	90	1	0.24648	0.890543
HILLION_HMGA1_TARGETS	90	1	0.24648	0.890543
GAVIN_FOXP3_TARGETS_CLUSTER_P7	90	1	0.24648	0.890543
REACTOME_MHC_CLASS_II_ANTIGEN_PRESENTATION	91	1	0.248822	0.89795
CREIGHTON_ENDOCRINE_THERAPY_RESISTANCE_4	307	2	0.248907	0.89795
ACEVEDO_FGFR1_TARGETS_IN_PROSTATE_CANCER_MODEL_DN	308	2	0.250052	0.9014
FLECHNER_BIOPSY_KIDNEY_TRANSPLANT_OK_VS_DONOR_UP	555	3	0.250406	0.90199
KEGG_DILATED_CARDIOMYOPATHY	92	1	0.251157	0.902647
WATANABE_RECTAL_CANCER_RADIOTHERAPY_RESPONSIVE_DN	92	1	0.251157	0.902647
KIM_MYCN_AMPLIFICATION_TARGETS_UP	92	1	0.251157	0.902647
HORIUCHI_WTAP_TARGETS_DN	310	2	0.252344	0.906232
REACTOME_ACTIVATED_TLR4_SIGNALLING	93	1	0.253484	0.90761
ZHU_CMV_24_HR_UP	93	1	0.253484	0.90761
JIANG_HYPOXIA_NORMAL	311	2	0.25349	0.90761
CHEN_LIVER_METABOLISM_QTL_CIS	93	1	0.253484	0.90761
TURASHVILI_BREAST_LOBULAR_CARCINOMA_VS_LOBULAR_NORMAL_UP	94	1	0.255805	0.91315
HOOI_ST7_TARGETS_UP	94	1	0.255805	0.91315
SHETH_LIVER_CANCER_VS_TXNIP_LOSS_PAM5	94	1	0.255805	0.91315
NIKOLSKY_MUTATED_AND_AMPLIFIED_IN_BREAST_CANCER	94	1	0.255805	0.91315
SMID_BREAST_CANCER_LUMINAL_B_DN	564	3	0.257877	0.919858
PASINI_SUZ12_TARGETS_DN	315	2	0.258076	0.919879
DOUGLAS_BMI1_TARGETS_UP	566	3	0.259542	0.92441
LEI_MYB_TARGETS	318	2	0.261516	0.930748
KIM_MYC_AMPLIFICATION_TARGETS_DN	97	1	0.262723	0.933647
LABBE_WNT3A_TARGETS_DN	97	1	0.262723	0.933647
KEGG_PYRIMIDINE_METABOLISM	98	1	0.265015	0.937594
PYEON_HPV_POSITIVE_TUMORS_UP	98	1	0.265015	0.937594
MENSE_HYPOXIA_UP	98	1	0.265015	0.937594
REN_ALVEOLAR_RHABDOMYOSARCOMA_UP	98	1	0.265015	0.937594
GAVIN_FOXP3_TARGETS_CLUSTER_T7	98	1	0.265015	0.937594
BRUINS_UVC_RESPONSE_MIDDLE	98	1	0.265015	0.937594
CROONQUIST_NRAS_VS_STROMAL_STIMULATION_DN	99	1	0.2673	0.944274
LIM_MAMMARY_LUMINAL_MATURE_DN	99	1	0.2673	0.944274
MARTENS_TRETINOIN_RESPONSE_DN	841	4	0.267708	0.945016
HUMMERICH_SKIN_CANCER_PROGRESSION_DN	100	1	0.269578	0.948802
ROVERSI_GLIOMA_COPY_NUMBER_UP	100	1	0.269578	0.948802
RICKMAN_HEAD_AND_NECK_CANCER_A	100	1	0.269578	0.948802
BENPORATH_ES_CORE_NINE_CORRELATED	100	1	0.269578	0.948802
KEGG_GNRH_SIGNALING_PATHWAY	101	1	0.271848	0.951869
FARMER_BREAST_CANCER_APOCRINE_VS_LUMINAL	326	2	0.270692	0.951869
PUJANA_BREAST_CANCER_LIT_INT_NETWORK	101	1	0.271848	0.951869
BROWNE_HCMV_INFECTION_20HR_DN	101	1	0.271848	0.951869
BURTON_ADIPOGENESIS_3	101	1	0.271848	0.951869
BROWNE_HCMV_INFECTION_10HR_UP	101	1	0.271848	0.951869
GRADE_COLON_AND_RECTAL_CANCER_DN	101	1	0.271848	0.951869
KEGG_MELANOGENESIS	102	1	0.274112	0.956981
KANG_IMMORTALIZED_BY_TERT_DN	102	1	0.274112	0.956981
LABBE_TGFB1_TARGETS_UP	102	1	0.274112	0.956981
MIKKELSEN_IPS_WITH_HCP_H3K27ME3	102	1	0.274112	0.956981
TANAKA_METHYLATED_IN_ESOPHAGEAL_CARCINOMA	103	1	0.276369	0.961336
KIM_MYCN_AMPLIFICATION_TARGETS_DN	103	1	0.276369	0.961336
ZHANG_RESPONSE_TO_IKK_INHIBITOR_AND_TNF_DN	103	1	0.276369	0.961336
CHEN_LVAD_SUPPORT_OF_FAILING_HEART_UP	103	1	0.276369	0.961336
YAO_TEMPORAL_RESPONSE_TO_PROGESTERONE_CLUSTER_11	103	1	0.276369	0.961336
REACTOME_PPARA_ACTIVATES_GENE_EXPRESSION	104	1	0.278619	0.967951
MARTENS_TRETINOIN_RESPONSE_UP	857	4	0.278677	0.967951
NIKOLSKY_BREAST_CANCER_17Q21_Q25_AMPLICON	335	2	0.281011	0.973219
HELLER_SILENCED_BY_METHYLATION_DN	105	1	0.280862	0.973219
MARTINEZ_RB1_AND_TP53_TARGETS_DN	591	3	0.28046	0.973219
ZWANG_EGF_INTERVAL_UP	105	1	0.280862	0.973219
ACEVEDO_LIVER_TUMOR_VS_NORMAL_ADJACENT_TISSUE_UP	863	4	0.28281	0.978736
KEEN_RESPONSE_TO_ROSIGLITAZONE_DN	106	1	0.283097	0.97902
PENG_GLUTAMINE_DEPRIVATION_DN	337	2	0.283303	0.979021
RUTELLA_RESPONSE_TO_CSF2RB_AND_IL4_UP	338	2	0.284449	0.982268
ICHIBA_GRAFT_VERSUS_HOST_DISEASE_D7_UP	107	1	0.285326	0.98387
ROESSLER_LIVER_CANCER_METASTASIS_UP	107	1	0.285326	0.98387
LIN_SILENCED_BY_TUMOR_MICROENVIRONMENT	108	1	0.287549	0.990099
TAVAZOIE_METASTASIS	108	1	0.287549	0.990099
MULLIGHAN_NPM1_SIGNATURE_3_UP	341	2	0.287886	0.990543
BLUM_RESPONSE_TO_SALIRASIB_DN	342	2	0.289031	0.993765
RICKMAN_TUMOR_DIFFERENTIATED_WELL_VS_MODERATELY_UP	109	1	0.289764	0.994849
COULOUARN_TEMPORAL_TGFB1_SIGNATURE_UP	109	1	0.289764	0.994849
PURBEY_TARGETS_OF_CTBP1_NOT_SATB1_UP	344	2	0.29132	0.998752
NABA_SECRETED_FACTORS	344	2	0.29132	0.998752
CHENG_IMPRINTED_BY_ESTRADIOL	110	1	0.291972	0.999549
PEDERSEN_METASTASIS_BY_ERBB2_ISOFORM_4	110	1	0.291972	0.999549
KEGG_CITRATE_CYCLE_TCA_CYCLE	32	0	1	1
KEGG_PENTOSE_PHOSPHATE_PATHWAY	27	0	1	1
KEGG_FRUCTOSE_AND_MANNOSE_METABOLISM	34	0	1	1
KEGG_GALACTOSE_METABOLISM	26	0	1	1
KEGG_ASCORBATE_AND_ALDARATE_METABOLISM	25	0	1	1
KEGG_FATTY_ACID_METABOLISM	42	0	1	1
KEGG_STEROID_BIOSYNTHESIS	17	0	1	1
KEGG_PRIMARY_BILE_ACID_BIOSYNTHESIS	16	0	1	1
KEGG_STEROID_HORMONE_BIOSYNTHESIS	55	0	1	1
KEGG_OXIDATIVE_PHOSPHORYLATION	135	0	1	1
KEGG_PURINE_METABOLISM	159	1	0.392228	1
KEGG_CYSTEINE_AND_METHIONINE_METABOLISM	34	0	1	1
KEGG_VALINE_LEUCINE_AND_ISOLEUCINE_BIOSYNTHESIS	11	0	1	1
KEGG_LYSINE_DEGRADATION	44	0	1	1
KEGG_HISTIDINE_METABOLISM	29	0	1	1
KEGG_TYROSINE_METABOLISM	42	0	1	1
KEGG_PHENYLALANINE_METABOLISM	18	0	1	1
KEGG_TRYPTOPHAN_METABOLISM	40	0	1	1
KEGG_TAURINE_AND_HYPOTAURINE_METABOLISM	10	0	1	1
KEGG_SELENOAMINO_ACID_METABOLISM	26	0	1	1
KEGG_GLUTATHIONE_METABOLISM	50	0	1	1
KEGG_STARCH_AND_SUCROSE_METABOLISM	52	0	1	1
KEGG_N_GLYCAN_BIOSYNTHESIS	46	0	1	1
KEGG_OTHER_GLYCAN_DEGRADATION	16	0	1	1
KEGG_O_GLYCAN_BIOSYNTHESIS	30	0	1	1
KEGG_AMINO_SUGAR_AND_NUCLEOTIDE_SUGAR_METABOLISM	44	0	1	1
KEGG_GLYCOSAMINOGLYCAN_DEGRADATION	21	0	1	1
KEGG_GLYCOSAMINOGLYCAN_BIOSYNTHESIS_CHONDROITIN_SULFATE	22	0	1	1
KEGG_GLYCOSAMINOGLYCAN_BIOSYNTHESIS_KERATAN_SULFATE	15	0	1	1
KEGG_GLYCOSAMINOGLYCAN_BIOSYNTHESIS_HEPARAN_SULFATE	26	0	1	1
KEGG_GLYCEROLIPID_METABOLISM	49	0	1	1
KEGG_INOSITOL_PHOSPHATE_METABOLISM	54	0	1	1
KEGG_GLYCOSYLPHOSPHATIDYLINOSITOL_GPI_ANCHOR_BIOSYNTHESIS	25	0	1	1
KEGG_ARACHIDONIC_ACID_METABOLISM	58	0	1	1
KEGG_LINOLEIC_ACID_METABOLISM	29	0	1	1
KEGG_ALPHA_LINOLENIC_ACID_METABOLISM	19	0	1	1
KEGG_SPHINGOLIPID_METABOLISM	40	0	1	1
KEGG_GLYCOSPHINGOLIPID_BIOSYNTHESIS_LACTO_AND_NEOLACTO_SERIES	26	0	1	1
KEGG_GLYCOSPHINGOLIPID_BIOSYNTHESIS_GLOBO_SERIES	14	0	1	1
KEGG_GLYCOSPHINGOLIPID_BIOSYNTHESIS_GANGLIO_SERIES	15	0	1	1
KEGG_GLYOXYLATE_AND_DICARBOXYLATE_METABOLISM	16	0	1	1
KEGG_ONE_CARBON_POOL_BY_FOLATE	17	0	1	1
KEGG_RIBOFLAVIN_METABOLISM	16	0	1	1
KEGG_NICOTINATE_AND_NICOTINAMIDE_METABOLISM	24	0	1	1
KEGG_PANTOTHENATE_AND_COA_BIOSYNTHESIS	16	0	1	1
KEGG_FOLATE_BIOSYNTHESIS	11	0	1	1
KEGG_RETINOL_METABOLISM	64	0	1	1
KEGG_PORPHYRIN_AND_CHLOROPHYLL_METABOLISM	41	0	1	1
KEGG_TERPENOID_BACKBONE_BIOSYNTHESIS	15	0	1	1
KEGG_LIMONENE_AND_PINENE_DEGRADATION	10	0	1	1
KEGG_NITROGEN_METABOLISM	23	0	1	1
KEGG_SULFUR_METABOLISM	13	0	1	1
KEGG_AMINOACYL_TRNA_BIOSYNTHESIS	41	0	1	1
KEGG_METABOLISM_OF_XENOBIOTICS_BY_CYTOCHROME_P450	70	0	1	1
KEGG_DRUG_METABOLISM_CYTOCHROME_P450	72	0	1	1
KEGG_DRUG_METABOLISM_OTHER_ENZYMES	51	0	1	1
KEGG_BIOSYNTHESIS_OF_UNSATURATED_FATTY_ACIDS	22	0	1	1
KEGG_ABC_TRANSPORTERS	44	0	1	1
KEGG_RIBOSOME	88	0	1	1
KEGG_RNA_DEGRADATION	59	0	1	1
KEGG_BASAL_TRANSCRIPTION_FACTORS	36	0	1	1
KEGG_DNA_REPLICATION	36	0	1	1
KEGG_SPLICEOSOME	128	0	1	1
KEGG_PROTEASOME	48	0	1	1
KEGG_PROTEIN_EXPORT	24	0	1	1
KEGG_PPAR_SIGNALING_PATHWAY	69	0	1	1
KEGG_NUCLEOTIDE_EXCISION_REPAIR	44	0	1	1
KEGG_MISMATCH_REPAIR	23	0	1	1
KEGG_HOMOLOGOUS_RECOMBINATION	28	0	1	1
KEGG_NON_HOMOLOGOUS_END_JOINING	14	0	1	1
KEGG_MAPK_SIGNALING_PATHWAY	267	1	0.566151	1
KEGG_CALCIUM_SIGNALING_PATHWAY	178	0	1	1
KEGG_NEUROACTIVE_LIGAND_RECEPTOR_INTERACTION	272	1	0.572877	1
KEGG_OOCYTE_MEIOSIS	114	1	0.300738	1
KEGG_UBIQUITIN_MEDIATED_PROTEOLYSIS	138	1	0.351115	1
KEGG_SNARE_INTERACTIONS_IN_VESICULAR_TRANSPORT	38	0	1	1
KEGG_REGULATION_OF_AUTOPHAGY	35	0	1	1
KEGG_LYSOSOME	121	1	0.31582	1
KEGG_PEROXISOME	78	0	1	1
KEGG_CARDIAC_MUSCLE_CONTRACTION	80	0	1	1
KEGG_VASCULAR_SMOOTH_MUSCLE_CONTRACTION	115	0	1	1
KEGG_WNT_SIGNALING_PATHWAY	151	1	0.37688	1
KEGG_HEDGEHOG_SIGNALING_PATHWAY	56	0	1	1
KEGG_TGF_BETA_SIGNALING_PATHWAY	86	0	1	1
KEGG_CELL_ADHESION_MOLECULES_CAMS	134	1	0.342976	1
KEGG_TIGHT_JUNCTION	134	0	1	1
KEGG_GAP_JUNCTION	90	0	1	1
KEGG_COMPLEMENT_AND_COAGULATION_CASCADES	69	0	1	1
KEGG_ANTIGEN_PROCESSING_AND_PRESENTATION	89	0	1	1
KEGG_RENIN_ANGIOTENSIN_SYSTEM	17	0	1	1
KEGG_NOD_LIKE_RECEPTOR_SIGNALING_PATHWAY	62	0	1	1
KEGG_LEUKOCYTE_TRANSENDOTHELIAL_MIGRATION	118	1	0.309396	1
KEGG_INTESTINAL_IMMUNE_NETWORK_FOR_IGA_PRODUCTION	48	0	1	1
KEGG_CIRCADIAN_RHYTHM_MAMMAL	13	0	1	1
KEGG_LONG_TERM_POTENTIATION	70	0	1	1
KEGG_LONG_TERM_DEPRESSION	70	0	1	1
KEGG_OLFACTORY_TRANSDUCTION	389	0	1	1
KEGG_TASTE_TRANSDUCTION	52	0	1	1
KEGG_REGULATION_OF_ACTIN_CYTOSKELETON	216	1	0.491236	1
KEGG_INSULIN_SIGNALING_PATHWAY	137	1	0.34909	1
KEGG_ADIPOCYTOKINE_SIGNALING_PATHWAY	67	0	1	1
KEGG_TYPE_I_DIABETES_MELLITUS	44	0	1	1
KEGG_MATURITY_ONSET_DIABETES_OF_THE_YOUNG	25	0	1	1
KEGG_VASOPRESSIN_REGULATED_WATER_REABSORPTION	44	0	1	1
KEGG_PROXIMAL_TUBULE_BICARBONATE_RECLAMATION	23	0	1	1
KEGG_ALZHEIMERS_DISEASE	169	0	1	1
KEGG_PARKINSONS_DISEASE	133	0	1	1
KEGG_AMYOTROPHIC_LATERAL_SCLEROSIS_ALS	53	0	1	1
KEGG_HUNTINGTONS_DISEASE	185	1	0.439562	1
KEGG_PRION_DISEASES	35	0	1	1
KEGG_VIBRIO_CHOLERAE_INFECTION	56	0	1	1
KEGG_EPITHELIAL_CELL_SIGNALING_IN_HELICOBACTER_PYLORI_INFECTION	68	0	1	1
KEGG_THYROID_CANCER	29	0	1	1
KEGG_ASTHMA	30	0	1	1
KEGG_AUTOIMMUNE_THYROID_DISEASE	53	0	1	1
KEGG_SYSTEMIC_LUPUS_ERYTHEMATOSUS	140	0	1	1
KEGG_ALLOGRAFT_REJECTION	38	0	1	1
KEGG_GRAFT_VERSUS_HOST_DISEASE	42	0	1	1
KEGG_PRIMARY_IMMUNODEFICIENCY	35	0	1	1
BIOCARTA_RELA_PATHWAY	16	0	1	1
BIOCARTA_NO1_PATHWAY	33	0	1	1
BIOCARTA_CSK_PATHWAY	24	0	1	1
BIOCARTA_SRCRPTP_PATHWAY	11	0	1	1
BIOCARTA_AMI_PATHWAY	20	0	1	1
BIOCARTA_GRANULOCYTES_PATHWAY	14	0	1	1
BIOCARTA_LYM_PATHWAY	11	0	1	1
BIOCARTA_ARAP_PATHWAY	18	0	1	1
BIOCARTA_AKAP95_PATHWAY	12	0	1	1
BIOCARTA_ALK_PATHWAY	37	0	1	1
BIOCARTA_AT1R_PATHWAY	36	0	1	1
BIOCARTA_ACE2_PATHWAY	13	0	1	1
BIOCARTA_ASBCELL_PATHWAY	12	0	1	1
BIOCARTA_DNAFRAGMENT_PATHWAY	10	0	1	1
BIOCARTA_CHEMICAL_PATHWAY	22	0	1	1
BIOCARTA_SPPA_PATHWAY	22	0	1	1
BIOCARTA_AGPCR_PATHWAY	13	0	1	1
BIOCARTA_BCELLSURVIVAL_PATHWAY	16	0	1	1
BIOCARTA_BLYMPHOCYTE_PATHWAY	11	0	1	1
BIOCARTA_BCR_PATHWAY	37	0	1	1
BIOCARTA_BIOPEPTIDES_PATHWAY	45	0	1	1
BIOCARTA_NEUROTRANSMITTERS_PATHWAY	6	0	1	1
BIOCARTA_RANKL_PATHWAY	14	0	1	1
BIOCARTA_CACAM_PATHWAY	16	0	1	1
BIOCARTA_CDMAC_PATHWAY	16	0	1	1
BIOCARTA_CASPASE_PATHWAY	23	0	1	1
BIOCARTA_CBL_PATHWAY	13	0	1	1
BIOCARTA_CCR3_PATHWAY	23	0	1	1
BIOCARTA_CD40_PATHWAY	15	0	1	1
BIOCARTA_MCM_PATHWAY	18	0	1	1
BIOCARTA_CELL2CELL_PATHWAY	14	0	1	1
BIOCARTA_LAIR_PATHWAY	17	0	1	1
BIOCARTA_CERAMIDE_PATHWAY	22	0	1	1
BIOCARTA_TID_PATHWAY	19	0	1	1
BIOCARTA_CLASSIC_PATHWAY	14	0	1	1
BIOCARTA_COMP_PATHWAY	19	0	1	1
BIOCARTA_VDR_PATHWAY	12	0	1	1
BIOCARTA_HDAC_PATHWAY	32	0	1	1
BIOCARTA_GCR_PATHWAY	22	0	1	1
BIOCARTA_CTL_PATHWAY	15	0	1	1
BIOCARTA_CXCR4_PATHWAY	24	0	1	1
BIOCARTA_CFTR_PATHWAY	12	0	1	1
BIOCARTA_CYTOKINE_PATHWAY	22	0	1	1
BIOCARTA_INFLAM_PATHWAY	29	0	1	1
BIOCARTA_D4GDI_PATHWAY	13	0	1	1
BIOCARTA_DC_PATHWAY	22	0	1	1
BIOCARTA_P35ALZHEIMERS_PATHWAY	11	0	1	1
BIOCARTA_RNA_PATHWAY	10	0	1	1
BIOCARTA_SKP2E2F_PATHWAY	10	0	1	1
BIOCARTA_CALCINEURIN_PATHWAY	21	0	1	1
BIOCARTA_EGF_PATHWAY	31	0	1	1
BIOCARTA_ETC_PATHWAY	12	0	1	1
BIOCARTA_EPHA4_PATHWAY	10	0	1	1
BIOCARTA_ECM_PATHWAY	24	0	1	1
BIOCARTA_ERK_PATHWAY	28	0	1	1
BIOCARTA_ERYTH_PATHWAY	15	0	1	1
BIOCARTA_EPONFKB_PATHWAY	11	0	1	1
BIOCARTA_EIF_PATHWAY	16	0	1	1
BIOCARTA_EXTRINSIC_PATHWAY	13	0	1	1
BIOCARTA_FAS_PATHWAY	30	0	1	1
BIOCARTA_FCER1_PATHWAY	41	0	1	1
BIOCARTA_FEEDER_PATHWAY	9	0	1	1
BIOCARTA_FIBRINOLYSIS_PATHWAY	12	0	1	1
BIOCARTA_FMLP_PATHWAY	39	0	1	1
BIOCARTA_FREE_PATHWAY	10	0	1	1
BIOCARTA_GATA3_PATHWAY	16	0	1	1
BIOCARTA_GLYCOLYSIS_PATHWAY	10	0	1	1
BIOCARTA_SET_PATHWAY	11	0	1	1
BIOCARTA_AHSP_PATHWAY	13	0	1	1
BIOCARTA_TCAPOPTOSIS_PATHWAY	11	0	1	1
BIOCARTA_HIVNEF_PATHWAY	58	0	1	1
BIOCARTA_SALMONELLA_PATHWAY	13	0	1	1
BIOCARTA_HCMV_PATHWAY	17	0	1	1
BIOCARTA_HIF_PATHWAY	15	0	1	1
BIOCARTA_IGF1_PATHWAY	21	0	1	1
BIOCARTA_IL17_PATHWAY	17	0	1	1
BIOCARTA_IL2_PATHWAY	22	0	1	1
BIOCARTA_IL4_PATHWAY	11	0	1	1
BIOCARTA_IL5_PATHWAY	10	0	1	1
BIOCARTA_IL10_PATHWAY	17	0	1	1
BIOCARTA_IL12_PATHWAY	23	0	1	1
BIOCARTA_IL22BP_PATHWAY	16	0	1	1
BIOCARTA_IL7_PATHWAY	17	0	1	1
BIOCARTA_GSK3_PATHWAY	27	0	1	1
BIOCARTA_DEATH_PATHWAY	33	0	1	1
BIOCARTA_RACCYCD_PATHWAY	26	0	1	1
BIOCARTA_GLEEVEC_PATHWAY	23	0	1	1
BIOCARTA_INSULIN_PATHWAY	22	0	1	1
BIOCARTA_INTEGRIN_PATHWAY	38	0	1	1
BIOCARTA_INTRINSIC_PATHWAY	23	0	1	1
BIOCARTA_KERATINOCYTE_PATHWAY	46	0	1	1
BIOCARTA_TCRA_PATHWAY	13	0	1	1
BIOCARTA_LECTIN_PATHWAY	12	0	1	1
BIOCARTA_PYK2_PATHWAY	31	0	1	1
BIOCARTA_EGFR_SMRTE_PATHWAY	11	0	1	1
BIOCARTA_MAPK_PATHWAY	87	0	1	1
BIOCARTA_MCALPAIN_PATHWAY	25	0	1	1
BIOCARTA_PPARA_PATHWAY	58	0	1	1
BIOCARTA_ETS_PATHWAY	18	0	1	1
BIOCARTA_MONOCYTE_PATHWAY	11	0	1	1
BIOCARTA_MTOR_PATHWAY	23	0	1	1
BIOCARTA_IGF1R_PATHWAY	23	0	1	1
BIOCARTA_PITX2_PATHWAY	15	0	1	1
BIOCARTA_NGF_PATHWAY	18	0	1	1
BIOCARTA_NFAT_PATHWAY	56	0	1	1
BIOCARTA_NTHI_PATHWAY	24	0	1	1
BIOCARTA_NFKB_PATHWAY	23	0	1	1
BIOCARTA_NOS1_PATHWAY	24	0	1	1
BIOCARTA_NO2IL12_PATHWAY	17	0	1	1
BIOCARTA_RARRXR_PATHWAY	15	0	1	1
BIOCARTA_NUCLEARRS_PATHWAY	15	0	1	1
BIOCARTA_ARENRF2_PATHWAY	13	0	1	1
BIOCARTA_P38MAPK_PATHWAY	40	0	1	1
BIOCARTA_PDGF_PATHWAY	32	0	1	1
BIOCARTA_CCR5_PATHWAY	20	0	1	1
BIOCARTA_PTDINS_PATHWAY	23	0	1	1
BIOCARTA_PLCE_PATHWAY	12	0	1	1
BIOCARTA_EDG1_PATHWAY	27	0	1	1
BIOCARTA_CDK5_PATHWAY	11	0	1	1
BIOCARTA_PLATELETAPP_PATHWAY	14	0	1	1
BIOCARTA_PS1_PATHWAY	14	0	1	1
BIOCARTA_PROTEASOME_PATHWAY	28	0	1	1
BIOCARTA_AKAPCENTROSOME_PATHWAY	15	0	1	1
BIOCARTA_RAB_PATHWAY	12	0	1	1
BIOCARTA_RB_PATHWAY	13	0	1	1
BIOCARTA_CHREBP2_PATHWAY	42	0	1	1
BIOCARTA_BAD_PATHWAY	26	0	1	1
BIOCARTA_CK1_PATHWAY	17	0	1	1
BIOCARTA_EIF2_PATHWAY	11	0	1	1
BIOCARTA_EIF4_PATHWAY	24	0	1	1
BIOCARTA_STEM_PATHWAY	15	0	1	1
BIOCARTA_P27_PATHWAY	13	0	1	1
BIOCARTA_PGC1A_PATHWAY	26	0	1	1
BIOCARTA_PML_PATHWAY	17	0	1	1
BIOCARTA_DREAM_PATHWAY	14	0	1	1
BIOCARTA_LEPTIN_PATHWAY	11	0	1	1
BIOCARTA_RHO_PATHWAY	32	0	1	1
BIOCARTA_AKAP13_PATHWAY	12	0	1	1
BIOCARTA_ATRBRCA_PATHWAY	21	0	1	1
BIOCARTA_CARDIACEGF_PATHWAY	18	0	1	1
BIOCARTA_ERK5_PATHWAY	18	0	1	1
BIOCARTA_MAL_PATHWAY	19	0	1	1
BIOCARTA_MEF2D_PATHWAY	23	0	1	1
BIOCARTA_MITOCHONDRIA_PATHWAY	21	0	1	1
BIOCARTA_PARKIN_PATHWAY	13	0	1	1
BIOCARTA_CDC42RAC_PATHWAY	16	0	1	1
BIOCARTA_RANMS_PATHWAY	10	0	1	1
BIOCARTA_TOB1_PATHWAY	21	0	1	1
BIOCARTA_NKT_PATHWAY	29	0	1	1
BIOCARTA_IL1R_PATHWAY	33	0	1	1
BIOCARTA_MET_PATHWAY	37	0	1	1
BIOCARTA_GPCR_PATHWAY	37	0	1	1
BIOCARTA_IGF1MTOR_PATHWAY	20	0	1	1
BIOCARTA_SODD_PATHWAY	10	0	1	1
BIOCARTA_PTC1_PATHWAY	11	0	1	1
BIOCARTA_SPRY_PATHWAY	18	0	1	1
BIOCARTA_STATHMIN_PATHWAY	19	0	1	1
BIOCARTA_HSP27_PATHWAY	15	0	1	1
BIOCARTA_TCR_PATHWAY	49	0	1	1
BIOCARTA_TCYTOTOXIC_PATHWAY	14	0	1	1
BIOCARTA_THELPER_PATHWAY	14	0	1	1
BIOCARTA_TALL1_PATHWAY	15	0	1	1
BIOCARTA_TEL_PATHWAY	18	0	1	1
BIOCARTA_TGFB_PATHWAY	19	0	1	1
BIOCARTA_TH1TH2_PATHWAY	19	0	1	1
BIOCARTA_41BB_PATHWAY	17	0	1	1
BIOCARTA_KREB_PATHWAY	8	0	1	1
BIOCARTA_CTLA4_PATHWAY	21	0	1	1
BIOCARTA_SARS_PATHWAY	10	0	1	1
BIOCARTA_STRESS_PATHWAY	25	0	1	1
BIOCARTA_TNFR1_PATHWAY	29	0	1	1
BIOCARTA_TNFR2_PATHWAY	18	0	1	1
BIOCARTA_TOLL_PATHWAY	37	0	1	1
BIOCARTA_TPO_PATHWAY	24	0	1	1
BIOCARTA_CREB_PATHWAY	27	0	1	1
BIOCARTA_CARM1_PATHWAY	13	0	1	1
BIOCARTA_TFF_PATHWAY	21	0	1	1
BIOCARTA_TRKA_PATHWAY	12	0	1	1
BIOCARTA_UCALPAIN_PATHWAY	18	0	1	1
BIOCARTA_VEGF_PATHWAY	29	0	1	1
BIOCARTA_VITCB_PATHWAY	11	0	1	1
BIOCARTA_WNT_PATHWAY	26	0	1	1
BIOCARTA_ACTINY_PATHWAY	20	0	1	1
ST_INTERFERON_GAMMA_PATHWAY	10	0	1	1
ST_WNT_CA2_CYCLIC_GMP_PATHWAY	20	0	1	1
ST_DIFFERENTIATION_PATHWAY_IN_PC12_CELLS	45	0	1	1
ST_TUMOR_NECROSIS_FACTOR_PATHWAY	29	0	1	1
SA_B_CELL_RECEPTOR_COMPLEXES	24	0	1	1
ST_ERK1_ERK2_MAPK_PATHWAY	32	0	1	1
SIG_CD40PATHWAYMAP	34	0	1	1
SA_CASPASE_CASCADE	19	0	1	1
ST_G_ALPHA_S_PATHWAY	16	0	1	1
ST_G_ALPHA_I_PATHWAY	35	0	1	1
SIG_CHEMOTAXIS	45	0	1	1
ST_IL_13_PATHWAY	7	0	1	1
SIG_IL4RECEPTOR_IN_B_LYPHOCYTES	27	0	1	1
ST_JAK_STAT_PATHWAY	9	0	1	1
SIG_REGULATION_OF_THE_ACTIN_CYTOSKELETON_BY_RHO_GTPASES	35	0	1	1
ST_GRANULE_CELL_SURVIVAL_PATHWAY	27	0	1	1
ST_ADRENERGIC	36	0	1	1
ST_STAT3_PATHWAY	11	0	1	1
SA_FAS_SIGNALING	9	0	1	1
ST_T_CELL_SIGNAL_TRANSDUCTION	45	0	1	1
ST_TYPE_I_INTERFERON_PATHWAY	9	0	1	1
ST_PAC1_RECEPTOR_PATHWAY	7	0	1	1
SIG_BCR_SIGNALING_PATHWAY	46	0	1	1
SA_G2_AND_M_PHASES	8	0	1	1
ST_B_CELL_ANTIGEN_RECEPTOR	40	0	1	1
ST_INTERLEUKIN_4_PATHWAY	26	0	1	1
ST_WNT_BETA_CATENIN_PATHWAY	34	0	1	1
SA_MMP_CYTOKINE_CONNECTION	15	0	1	1
SA_PROGRAMMED_CELL_DEATH	12	0	1	1
ST_FAS_SIGNALING_PATHWAY	65	0	1	1
ST_MYOCYTE_AD_PATHWAY	27	0	1	1
SA_PTEN_PATHWAY	17	0	1	1
SA_TRKA_RECEPTOR	17	0	1	1
PID_FANCONI_PATHWAY	47	0	1	1
PID_FCER1_PATHWAY	62	0	1	1
PID_PRL_SIGNALING_EVENTS_PATHWAY	23	0	1	1
PID_AURORA_B_PATHWAY	39	0	1	1
PID_LYSOPHOSPHOLIPID_PATHWAY	66	0	1	1
PID_NFKAPPAB_ATYPICAL_PATHWAY	17	0	1	1
PID_BETA_CATENIN_DEG_PATHWAY	18	0	1	1
PID_GLYPICAN_1PATHWAY	27	0	1	1
PID_NFKAPPAB_CANONICAL_PATHWAY	23	0	1	1
PID_DNA_PK_PATHWAY	16	0	1	1
PID_CD40_PATHWAY	31	0	1	1
PID_ATR_PATHWAY	39	0	1	1
PID_INTEGRIN_CS_PATHWAY	26	0	1	1
PID_MET_PATHWAY	80	0	1	1
PID_IL12_2PATHWAY	63	0	1	1
PID_S1P_S1P3_PATHWAY	29	0	1	1
PID_LPA4_PATHWAY	15	0	1	1
PID_NFAT_TFPATHWAY	47	0	1	1
PID_AVB3_OPN_PATHWAY	31	0	1	1
PID_S1P_S1P4_PATHWAY	14	0	1	1
PID_MYC_ACTIV_PATHWAY	79	0	1	1
PID_RHOA_REG_PATHWAY	46	0	1	1
PID_REELIN_PATHWAY	29	0	1	1
PID_PS1_PATHWAY	46	0	1	1
PID_ILK_PATHWAY	45	0	1	1
PID_NECTIN_PATHWAY	30	0	1	1
PID_P38_ALPHA_BETA_PATHWAY	31	0	1	1
PID_RET_PATHWAY	39	0	1	1
PID_ATM_PATHWAY	34	0	1	1
PID_WNT_CANONICAL_PATHWAY	20	0	1	1
PID_CIRCADIAN_PATHWAY	16	0	1	1
PID_S1P_S1P1_PATHWAY	21	0	1	1
PID_HNF3B_PATHWAY	45	0	1	1
PID_NETRIN_PATHWAY	32	0	1	1
PID_IL1_PATHWAY	34	0	1	1
PID_NFAT_3PATHWAY	54	0	1	1
PID_REG_GR_PATHWAY	82	0	1	1
PID_CONE_PATHWAY	23	0	1	1
PID_ERB_GENOMIC_PATHWAY	15	0	1	1
PID_IL2_1PATHWAY	55	0	1	1
PID_IGF1_PATHWAY	30	0	1	1
PID_TNF_PATHWAY	46	0	1	1
PID_PLK1_PATHWAY	46	0	1	1
PID_TCR_RAS_PATHWAY	14	0	1	1
PID_IL5_PATHWAY	14	0	1	1
PID_VEGF_VEGFR_PATHWAY	10	0	1	1
PID_THROMBIN_PAR4_PATHWAY	15	0	1	1
PID_RANBP2_PATHWAY	11	0	1	1
PID_CERAMIDE_PATHWAY	48	0	1	1
PID_AR_TF_PATHWAY	53	0	1	1
PID_P75_NTR_PATHWAY	69	0	1	1
PID_S1P_META_PATHWAY	21	0	1	1
PID_ECADHERIN_NASCENT_AJ_PATHWAY	39	0	1	1
PID_AMB2_NEUTROPHILS_PATHWAY	41	0	1	1
PID_IFNG_PATHWAY	40	0	1	1
PID_RXR_VDR_PATHWAY	26	0	1	1
PID_LIS1_PATHWAY	28	0	1	1
PID_SYNDECAN_4_PATHWAY	32	0	1	1
PID_INTEGRIN2_PATHWAY	29	0	1	1
PID_UPA_UPAR_PATHWAY	42	0	1	1
PID_BMP_PATHWAY	42	0	1	1
PID_IL3_PATHWAY	27	0	1	1
PID_ECADHERIN_KERATINOCYTE_PATHWAY	21	0	1	1
PID_ALK1_PATHWAY	26	0	1	1
PID_PDGFRB_PATHWAY	129	1	0.33266	1
PID_TCR_JNK_PATHWAY	14	0	1	1
PID_IL23_PATHWAY	37	0	1	1
PID_HIV_NEF_PATHWAY	35	0	1	1
PID_P38_MK2_PATHWAY	21	0	1	1
PID_ERBB_NETWORK_PATHWAY	15	0	1	1
PID_ALK2_PATHWAY	11	0	1	1
PID_RHODOPSIN_PATHWAY	24	0	1	1
PID_PDGFRA_PATHWAY	22	0	1	1
PID_RETINOIC_ACID_PATHWAY	30	0	1	1
PID_P38_GAMMA_DELTA_PATHWAY	11	0	1	1
PID_HEDGEHOG_2PATHWAY	22	0	1	1
PID_INTEGRIN5_PATHWAY	17	0	1	1
PID_AR_NONGENOMIC_PATHWAY	31	0	1	1
PID_HEDGEHOG_GLI_PATHWAY	48	0	1	1
PID_CASPASE_PATHWAY	52	0	1	1
PID_VEGFR1_PATHWAY	26	0	1	1
PID_SMAD2_3PATHWAY	17	0	1	1
PID_IL2_STAT5_PATHWAY	30	0	1	1
PID_TCR_CALCIUM_PATHWAY	29	0	1	1
PID_SYNDECAN_2_PATHWAY	33	0	1	1
PID_ARF_3PATHWAY	19	0	1	1
PID_INSULIN_GLUCOSE_PATHWAY	26	0	1	1
PID_SYNDECAN_3_PATHWAY	17	0	1	1
PID_HIF1_TFPATHWAY	66	0	1	1
PID_BARD1_PATHWAY	29	0	1	1
PID_TOLL_ENDOGENOUS_PATHWAY	25	0	1	1
PID_NCADHERIN_PATHWAY	33	0	1	1
PID_ANTHRAX_PATHWAY	17	0	1	1
PID_S1P_S1P2_PATHWAY	24	0	1	1
PID_RAS_PATHWAY	30	0	1	1
PID_MAPK_TRK_PATHWAY	34	0	1	1
PID_CD8_TCR_DOWNSTREAM_PATHWAY	65	0	1	1
PID_FGF_PATHWAY	55	0	1	1
PID_INTEGRIN_A4B1_PATHWAY	33	0	1	1
PID_RAC1_PATHWAY	54	0	1	1
PID_FAK_PATHWAY	59	0	1	1
PID_TGFBR_PATHWAY	55	0	1	1
PID_HES_HEY_PATHWAY	48	0	1	1
PID_IL12_STAT4_PATHWAY	33	0	1	1
REACTOME_GLYCOGEN_BREAKDOWN_GLYCOGENOLYSIS	18	0	1	1
REACTOME_TRANSLATION	222	0	1	1
REACTOME_PYRIMIDINE_CATABOLISM	12	0	1	1
REACTOME_INHIBITION_OF_THE_PROTEOLYTIC_ACTIVITY_OF_APC_C_REQUIRED_FOR_THE_ONSET_OF_ANAPHASE_BY_MITOTIC_SPINDLE_CHECKPOINT_COMPONENTS	24	0	1	1
REACTOME_EXTRINSIC_PATHWAY_FOR_APOPTOSIS	13	0	1	1
REACTOME_PTM_GAMMA_CARBOXYLATION_HYPUSINE_FORMATION_AND_ARYLSULFATASE_ACTIVATION	27	0	1	1
REACTOME_APOPTOTIC_CLEAVAGE_OF_CELLULAR_PROTEINS	40	0	1	1
REACTOME_RNA_POL_I_TRANSCRIPTION_TERMINATION	22	0	1	1
REACTOME_FORMATION_OF_THE_TERNARY_COMPLEX_AND_SUBSEQUENTLY_THE_43S_COMPLEX	74	0	1	1
REACTOME_ACTIVATION_OF_THE_PRE_REPLICATIVE_COMPLEX	31	0	1	1
REACTOME_PROCESSING_OF_INTRONLESS_PRE_MRNAS	14	0	1	1
REACTOME_BASE_EXCISION_REPAIR	19	0	1	1
REACTOME_BILE_ACID_AND_BILE_SALT_METABOLISM	27	0	1	1
REACTOME_SYNTHESIS_OF_BILE_ACIDS_AND_BILE_SALTS_VIA_7ALPHA_HYDROXYCHOLESTEROL	15	0	1	1
REACTOME_RECYCLING_OF_BILE_ACIDS_AND_SALTS	11	0	1	1
REACTOME_SIGNALING_BY_WNT	65	0	1	1
REACTOME_METABOLISM_OF_NON_CODING_RNA	49	0	1	1
REACTOME_SYNTHESIS_OF_BILE_ACIDS_AND_BILE_SALTS_VIA_24_HYDROXYCHOLESTEROL	10	0	1	1
REACTOME_SYNTHESIS_OF_BILE_ACIDS_AND_BILE_SALTS	19	0	1	1
REACTOME_METABOLISM_OF_STEROID_HORMONES_AND_VITAMINS_A_AND_D	35	0	1	1
REACTOME_ANDROGEN_BIOSYNTHESIS	10	0	1	1
REACTOME_CTNNB1_PHOSPHORYLATION_CASCADE	16	0	1	1
REACTOME_INSULIN_RECEPTOR_RECYCLING	23	0	1	1
REACTOME_COPI_MEDIATED_TRANSPORT	10	0	1	1
REACTOME_NEF_MEDIATED_DOWNREGULATION_OF_MHC_CLASS_I_COMPLEX_CELL_SURFACE_EXPRESSION	10	0	1	1
REACTOME_CROSS_PRESENTATION_OF_SOLUBLE_EXOGENOUS_ANTIGENS_ENDOSOMES	48	0	1	1
REACTOME_DAG_AND_IP3_SIGNALING	32	0	1	1
REACTOME_SPRY_REGULATION_OF_FGF_SIGNALING	14	0	1	1
REACTOME_TCA_CYCLE_AND_RESPIRATORY_ELECTRON_TRANSPORT	141	1	0.357153	1
REACTOME_BMAL1_CLOCK_NPAS2_ACTIVATES_CIRCADIAN_EXPRESSION	36	0	1	1
REACTOME_ANTIGEN_PROCESSING_CROSS_PRESENTATION	76	0	1	1
REACTOME_ABCA_TRANSPORTERS_IN_LIPID_HOMEOSTASIS	18	0	1	1
REACTOME_ENDOSOMAL_VACUOLAR_PATHWAY	9	0	1	1
REACTOME_TETRAHYDROBIOPTERIN_BH4_SYNTHESIS_RECYCLING_SALVAGE_AND_REGULATION	13	0	1	1
REACTOME_ER_PHAGOSOME_PATHWAY	61	0	1	1
REACTOME_MEIOSIS	116	0	1	1
REACTOME_NEGATIVE_REGULATION_OF_FGFR_SIGNALING	37	0	1	1
REACTOME_G0_AND_EARLY_G1	25	0	1	1
REACTOME_NEF_MEDIATES_DOWN_MODULATION_OF_CELL_SURFACE_RECEPTORS_BY_RECRUITING_THEM_TO_CLATHRIN_ADAPTERS	21	0	1	1
REACTOME_IMMUNOREGULATORY_INTERACTIONS_BETWEEN_A_LYMPHOID_AND_A_NON_LYMPHOID_CELL	70	0	1	1
REACTOME_ACTIVATED_AMPK_STIMULATES_FATTY_ACID_OXIDATION_IN_MUSCLE	19	0	1	1
REACTOME_VITAMIN_B5_PANTOTHENATE_METABOLISM	11	0	1	1
REACTOME_BOTULINUM_NEUROTOXICITY	19	0	1	1
REACTOME_METABOLISM_OF_VITAMINS_AND_COFACTORS	51	0	1	1
REACTOME_PROTEOLYTIC_CLEAVAGE_OF_SNARE_COMPLEX_PROTEINS	17	0	1	1
REACTOME_RESOLUTION_OF_AP_SITES_VIA_THE_MULTIPLE_NUCLEOTIDE_PATCH_REPLACEMENT_PATHWAY	17	0	1	1
REACTOME_GAMMA_CARBOXYLATION_TRANSPORT_AND_AMINO_TERMINAL_CLEAVAGE_OF_PROTEINS	11	0	1	1
REACTOME_CELL_CYCLE	421	1	0.732094	1
REACTOME_ORC1_REMOVAL_FROM_CHROMATIN	67	0	1	1
REACTOME_SULFUR_AMINO_ACID_METABOLISM	24	0	1	1
REACTOME_DOWNREGULATION_OF_ERBB2_ERBB3_SIGNALING	12	0	1	1
REACTOME_ANTIVIRAL_MECHANISM_BY_IFN_STIMULATED_GENES	66	0	1	1
REACTOME_PROLACTIN_RECEPTOR_SIGNALING	14	0	1	1
REACTOME_SPHINGOLIPID_DE_NOVO_BIOSYNTHESIS	31	0	1	1
REACTOME_TERMINATION_OF_O_GLYCAN_BIOSYNTHESIS	24	0	1	1
REACTOME_DEFENSINS	51	0	1	1
REACTOME_SIGNALING_BY_CONSTITUTIVELY_ACTIVE_EGFR	18	0	1	1
REACTOME_GRB2_EVENTS_IN_ERBB2_SIGNALING	22	0	1	1
REACTOME_MEMBRANE_BINDING_AND_TARGETTING_OF_GAG_PROTEINS	10	0	1	1
REACTOME_BETA_DEFENSINS	42	0	1	1
REACTOME_SRP_DEPENDENT_COTRANSLATIONAL_PROTEIN_TARGETING_TO_MEMBRANE	179	0	1	1
REACTOME_SHC1_EVENTS_IN_ERBB4_SIGNALING	20	0	1	1
REACTOME_GLYCOSPHINGOLIPID_METABOLISM	38	0	1	1
REACTOME_ASSOCIATION_OF_LICENSING_FACTORS_WITH_THE_PRE_REPLICATIVE_COMPLEX	14	0	1	1
REACTOME_RIP_MEDIATED_NFKB_ACTIVATION_VIA_DAI	18	0	1	1
REACTOME_PRE_NOTCH_TRANSCRIPTION_AND_TRANSLATION	29	0	1	1
REACTOME_DEGRADATION_OF_THE_EXTRACELLULAR_MATRIX	29	0	1	1
REACTOME_MITOCHONDRIAL_PROTEIN_IMPORT	58	0	1	1
REACTOME_SIGNALING_BY_HIPPO	22	0	1	1
REACTOME_ACTIVATED_NOTCH1_TRANSMITS_SIGNAL_TO_THE_NUCLEUS	27	0	1	1
REACTOME_TRAFFICKING_AND_PROCESSING_OF_ENDOSOMAL_TLR	14	0	1	1
REACTOME_SIGNALING_BY_NOTCH4	12	0	1	1
REACTOME_ACTIVATION_OF_NF_KAPPAB_IN_B_CELLS	64	0	1	1
REACTOME_RORA_ACTIVATES_CIRCADIAN_EXPRESSION	24	0	1	1
REACTOME_ANTIGEN_ACTIVATES_B_CELL_RECEPTOR_LEADING_TO_GENERATION_OF_SECOND_MESSENGERS	29	0	1	1
REACTOME_REGULATION_OF_COMPLEMENT_CASCADE	14	0	1	1
REACTOME_YAP1_AND_WWTR1_TAZ_STIMULATED_GENE_EXPRESSION	24	0	1	1
REACTOME_SIGNALING_BY_NOTCH2	12	0	1	1
REACTOME_PRE_NOTCH_EXPRESSION_AND_PROCESSING	44	0	1	1
REACTOME_NOTCH1_INTRACELLULAR_DOMAIN_REGULATES_TRANSCRIPTION	46	0	1	1
REACTOME_CIRCADIAN_REPRESSION_OF_EXPRESSION_BY_REV_ERBA	23	0	1	1
REACTOME_PRE_NOTCH_PROCESSING_IN_GOLGI	16	0	1	1
REACTOME_SIGNALING_BY_NOTCH1	70	0	1	1
REACTOME_SIGNALING_BY_NOTCH3	12	0	1	1
REACTOME_TRIGLYCERIDE_BIOSYNTHESIS	38	0	1	1
REACTOME_ARMS_MEDIATED_ACTIVATION	17	0	1	1
REACTOME_PROLONGED_ERK_ACTIVATION_EVENTS	19	0	1	1
REACTOME_SIGNALLING_TO_RAS	27	0	1	1
REACTOME_SIGNALING_BY_BMP	23	0	1	1
REACTOME_SIGNALLING_TO_ERKS	36	0	1	1
REACTOME_P38MAPK_EVENTS	13	0	1	1
REACTOME_ACYL_CHAIN_REMODELLING_OF_PI	15	0	1	1
REACTOME_TGF_BETA_RECEPTOR_SIGNALING_IN_EMT_EPITHELIAL_TO_MESENCHYMAL_TRANSITION	16	0	1	1
REACTOME_DOWNREGULATION_OF_TGF_BETA_RECEPTOR_SIGNALING	23	0	1	1
REACTOME_SMAD2_SMAD3_SMAD4_HETEROTRIMER_REGULATES_TRANSCRIPTION	27	0	1	1
REACTOME_HS_GAG_DEGRADATION	20	0	1	1
REACTOME_SIGNALLING_TO_P38_VIA_RIT_AND_RIN	15	0	1	1
REACTOME_P53_INDEPENDENT_G1_S_DNA_DAMAGE_CHECKPOINT	51	0	1	1
REACTOME_REGULATION_OF_HYPOXIA_INDUCIBLE_FACTOR_HIF_BY_OXYGEN	25	0	1	1
REACTOME_ACYL_CHAIN_REMODELLING_OF_PC	22	0	1	1
REACTOME_SYNTHESIS_OF_PIPS_AT_THE_GOLGI_MEMBRANE	17	0	1	1
REACTOME_TGF_BETA_RECEPTOR_SIGNALING_ACTIVATES_SMADS	26	0	1	1
REACTOME_ACTIVATED_POINT_MUTANTS_OF_FGFR2	16	0	1	1
REACTOME_CS_DS_DEGRADATION	12	0	1	1
REACTOME_OXYGEN_DEPENDENT_PROLINE_HYDROXYLATION_OF_HYPOXIA_INDUCIBLE_FACTOR_ALPHA	18	0	1	1
REACTOME_SYNTHESIS_OF_PE	11	0	1	1
REACTOME_GASTRIN_CREB_SIGNALLING_PATHWAY_VIA_PKC_AND_MAPK	205	1	0.473466	1
REACTOME_CHONDROITIN_SULFATE_BIOSYNTHESIS	21	0	1	1
REACTOME_HYALURONAN_UPTAKE_AND_DEGRADATION	10	0	1	1
REACTOME_SIGNALING_BY_FGFR1_MUTANTS	30	0	1	1
REACTOME_THE_ACTIVATION_OF_ARYLSULFATASES	12	0	1	1
REACTOME_TRANSCRIPTIONAL_ACTIVITY_OF_SMAD2_SMAD3_SMAD4_HETEROTRIMER	38	0	1	1
REACTOME_HYALURONAN_METABOLISM	14	0	1	1
REACTOME_DOWNREGULATION_OF_SMAD2_3_SMAD4_TRANSCRIPTIONAL_ACTIVITY	20	0	1	1
REACTOME_KERATAN_SULFATE_BIOSYNTHESIS	26	0	1	1
REACTOME_REVERSIBLE_HYDRATION_OF_CARBON_DIOXIDE	12	0	1	1
REACTOME_SIGNALING_BY_FGFR1_FUSION_MUTANTS	19	0	1	1
REACTOME_ALPHA_LINOLENIC_ACID_ALA_METABOLISM	12	0	1	1
REACTOME_SIGNALING_BY_ACTIVATED_POINT_MUTANTS_OF_FGFR1	11	0	1	1
REACTOME_ABACAVIR_TRANSPORT_AND_METABOLISM	10	0	1	1
REACTOME_CHONDROITIN_SULFATE_DERMATAN_SULFATE_METABOLISM	49	0	1	1
REACTOME_LATENT_INFECTION_OF_HOMO_SAPIENS_WITH_MYCOBACTERIUM_TUBERCULOSIS	33	0	1	1
REACTOME_SYNTHESIS_OF_PC	18	0	1	1
REACTOME_HS_GAG_BIOSYNTHESIS	31	0	1	1
REACTOME_SIGNALING_BY_FGFR3_MUTANTS	11	0	1	1
REACTOME_KERATAN_SULFATE_KERATIN_METABOLISM	30	0	1	1
REACTOME_APOPTOSIS_INDUCED_DNA_FRAGMENTATION	13	0	1	1
REACTOME_KERATAN_SULFATE_DEGRADATION	11	0	1	1
REACTOME_HEPARAN_SULFATE_HEPARIN_HS_GAG_METABOLISM	52	0	1	1
REACTOME_GLYCOSAMINOGLYCAN_METABOLISM	111	0	1	1
REACTOME_ACYL_CHAIN_REMODELLING_OF_PG	16	0	1	1
REACTOME_ACYL_CHAIN_REMODELLING_OF_PE	21	0	1	1
REACTOME_ACYL_CHAIN_REMODELLING_OF_PS	15	0	1	1
REACTOME_SIGNALING_BY_FGFR_MUTANTS	44	0	1	1
REACTOME_A_TETRASACCHARIDE_LINKER_SEQUENCE_IS_REQUIRED_FOR_GAG_SYNTHESIS	25	0	1	1
REACTOME_CDK_MEDIATED_PHOSPHORYLATION_AND_REMOVAL_OF_CDC6	48	0	1	1
REACTOME_VEGF_LIGAND_RECEPTOR_INTERACTIONS	10	0	1	1
REACTOME_ENOS_ACTIVATION_AND_REGULATION	20	0	1	1
REACTOME_MICRORNA_MIRNA_BIOGENESIS	23	0	1	1
REACTOME_NUCLEAR_EVENTS_KINASE_AND_TRANSCRIPTION_FACTOR_ACTIVATION	24	0	1	1
REACTOME_ERKS_ARE_INACTIVATED	12	0	1	1
REACTOME_REGULATORY_RNA_PATHWAYS	26	0	1	1
REACTOME_EGFR_DOWNREGULATION	25	0	1	1
REACTOME_PROCESSING_OF_CAPPED_INTRON_CONTAINING_PRE_MRNA	140	0	1	1
REACTOME_BASIGIN_INTERACTIONS	30	0	1	1
REACTOME_AKT_PHOSPHORYLATES_TARGETS_IN_THE_CYTOSOL	12	0	1	1
REACTOME_SHC1_EVENTS_IN_EGFR_SIGNALING	15	0	1	1
REACTOME_ACTIVATION_OF_THE_MRNA_UPON_BINDING_OF_THE_CAP_BINDING_COMPLEX_AND_EIFS_AND_SUBSEQUENT_BINDING_TO_43S	84	0	1	1
REACTOME_PHOSPHORYLATION_OF_CD3_AND_TCR_ZETA_CHAINS	16	0	1	1
REACTOME_GLUTAMATE_NEUROTRANSMITTER_RELEASE_CYCLE	15	0	1	1
REACTOME_TRANSLOCATION_OF_ZAP_70_TO_IMMUNOLOGICAL_SYNAPSE	14	0	1	1
REACTOME_ERK_MAPK_TARGETS	21	0	1	1
REACTOME_GENERATION_OF_SECOND_MESSENGER_MOLECULES	27	0	1	1
REACTOME_GENERIC_TRANSCRIPTION_PATHWAY	352	2	0.300469	1
REACTOME_RESPONSE_TO_ELEVATED_PLATELET_CYTOSOLIC_CA2_	89	0	1	1
REACTOME_TRANSPORT_OF_MATURE_TRANSCRIPT_TO_CYTOPLASM	54	0	1	1
REACTOME_RNA_POL_I_TRANSCRIPTION	89	0	1	1
REACTOME_FATTY_ACYL_COA_BIOSYNTHESIS	18	0	1	1
REACTOME_E2F_ENABLED_INHIBITION_OF_PRE_REPLICATION_COMPLEX_FORMATION	10	0	1	1
REACTOME_P75NTR_RECRUITS_SIGNALLING_COMPLEXES	12	0	1	1
REACTOME_BIOLOGICAL_OXIDATIONS	139	1	0.353134	1
REACTOME_REGULATED_PROTEOLYSIS_OF_P75NTR	10	0	1	1
REACTOME_P75NTR_SIGNALS_VIA_NFKB	14	0	1	1
REACTOME_CASPASE_MEDIATED_CLEAVAGE_OF_CYTOSKELETAL_PROTEINS	13	0	1	1
REACTOME_XENOBIOTICS	16	0	1	1
REACTOME_REGULATION_OF_ORNITHINE_DECARBOXYLASE_ODC	49	0	1	1
REACTOME_CYTOCHROME_P450_ARRANGED_BY_SUBSTRATE_TYPE	51	0	1	1
[truncated: 2,765 more rows]

## Sheet: GSEA_I-DN
Supplementary Data Set 4
Gene set enrichment analysis: overlap between curated gene sets and the core I-DN set
Set_name	Set_size	Overlap_size	p-value	q-value(BH 0.1)
FISCHER_DREAM_TARGETS	929	33	5.19e-26	2.47e-22
LEE_BMP2_TARGETS_DN	882	30	4.01e-23	9.54e-20
MARSON_BOUND_BY_E2F4_UNSTIMULATED	728	25	1.99e-19	2.5e-16
GOBERT_OLIGODENDROCYTE_DIFFERENTIATION_UP	570	23	2.1e-19	2.5e-16
ZHANG_TLX_TARGETS_60HR_DN	277	18	7.91e-19	7.53e-16
PUJANA_BRCA1_PCC_NETWORK	1652	32	1.29e-17	1.02e-14
DODD_NASOPHARYNGEAL_CARCINOMA_DN	1375	29	6.28e-17	4.27e-14
BERENJENO_TRANSFORMED_BY_RHOA_UP	536	20	2.36e-16	1.4e-13
KINSEY_TARGETS_OF_EWSR1_FLII_FUSION_UP	1278	27	8.3e-16	4.39e-13
PUJANA_ATM_PCC_NETWORK	1442	27	1.44e-14	6.85e-12
WEI_MYCN_TARGETS_WITH_E_BOX	795	20	2.99e-13	1.3e-10
PUJANA_CHEK2_PCC_NETWORK	779	19	2.08e-12	8.27e-10
NUYTTEN_EZH2_TARGETS_DN	1024	21	3.21e-12	1.18e-09
ZHANG_TLX_TARGETS_DN	89	9	1.34e-11	4.54e-09
JOHNSTONE_PARVB_TARGETS_3_DN	918	19	3.26e-11	1.04e-08
PILON_KLF1_TARGETS_DN	1972	26	1.05e-10	3.12e-08
ZHANG_TLX_TARGETS_36HR_DN	185	10	3.13e-10	8.77e-08
RODRIGUES_THYROID_CARCINOMA_POORLY_DIFFERENTIATED_UP	633	15	7.45e-10	1.97e-07
FEVR_CTNNB1_TARGETS_DN	553	14	1.24e-09	3.12e-07
KAUFFMANN_DNA_REPAIR_GENES	230	10	2.34e-09	5.58e-07
MARKEY_RB1_ACUTE_LOF_UP	235	10	2.85e-09	6.47e-07
DUTERTRE_ESTRADIOL_RESPONSE_24HR_UP	324	11	4.36e-09	9.43e-07
DACOSTA_UV_RESPONSE_VIA_ERCC3_DN	855	16	5.29e-09	1.1e-06
BENPORATH_CYCLING_GENES	648	14	8.85e-09	1.69e-06
FISCHER_G1_S_CELL_CYCLE	194	9	8.87e-09	1.69e-06
GEORGES_TARGETS_OF_MIR192_AND_MIR215	893	16	9.62e-09	1.76e-06
KEGG_TGF_BETA_SIGNALING_PATHWAY	86	7	1.09e-08	1.93e-06
CHICAS_RB1_TARGETS_SENESCENT	572	13	1.73e-08	2.95e-06
GAUTSCHI_SRC_SIGNALING	8	4	3.22e-08	5.29e-06
BRUINS_UVC_RESPONSE_LATE	1137	17	4.3e-08	6.82e-06
PUJANA_XPRSS_INT_NETWORK	168	8	5.03e-08	7.73e-06
REACTOME_DNA_REPAIR	112	7	6.08e-08	9.05e-06
REACTOME_MEIOSIS	116	7	7.64e-08	1.07e-05
KOBAYASHI_EGFR_SIGNALING_24HR_DN	251	9	7.46e-08	1.07e-05
PUJANA_BRCA_CENTERED_NETWORK	117	7	8.08e-08	1.1e-05
TIEN_INTESTINE_PROBIOTICS_24HR_UP	557	12	1.11e-07	1.42e-05
MEISSNER_BRAIN_HCP_WITH_H3K4ME3_AND_H3K27ME3	1069	16	1.09e-07	1.42e-05
SHEDDEN_LUNG_CANCER_POOR_SURVIVAL_A6	456	11	1.28e-07	1.6e-05
GRYDER_PAX3FOXO1_ENHANCERS_IN_TADS	975	15	1.98e-07	2.42e-05
MANALO_HYPOXIA_DN	289	9	2.36e-07	2.81e-05
RUIZ_TNC_TARGETS_DN	142	7	2.83e-07	3.29e-05
REACTOME_MEIOTIC_RECOMBINATION	86	6	3e-07	3.4e-05
CHANG_CYCLING_GENES	148	7	3.7e-07	4.1e-05
MORI_IMMATURE_B_LYMPHOCYTE_DN	90	6	3.86e-07	4.18e-05
PID_FANCONI_PATHWAY	47	5	4.32e-07	4.56e-05
GENTILE_UV_HIGH_DOSE_DN	312	9	4.4e-07	4.56e-05
DAZARD_RESPONSE_TO_UV_NHEK_DN	318	9	5.14e-07	5.21e-05
REACTOME_CELL_CYCLE	421	10	5.59e-07	5.55e-05
PUJANA_BRCA2_PCC_NETWORK	423	10	5.83e-07	5.67e-05
DIAZ_CHRONIC_MEYLOGENOUS_LEUKEMIA_UP	1382	17	6.4e-07	6.1e-05
REACTOME_TRANSPORT_OF_MATURE_TRANSCRIPT_TO_CYTOPLASM	54	5	8.2e-07	7.65e-05
REACTOME_MITOTIC_M_M_G1_PHASES	172	7	9.76e-07	8.77e-05
PUJANA_BREAST_CANCER_WITH_BRCA1_MUTATED_UP	56	5	9.69e-07	8.77e-05
WANG_RESPONSE_TO_GSK3_INHIBITOR_SB216763_DN	374	9	1.89e-06	0.000166873
REACTOME_DNA_REPLICATION	192	7	1.98e-06	0.000171214
JECHLINGER_EPITHELIAL_TO_MESENCHYMAL_TRANSITION_DN	66	5	2.07e-06	0.000176291
KEGG_HOMOLOGOUS_RECOMBINATION	28	4	2.24e-06	0.000186986
ZHOU_CELL_CYCLE_GENES_IN_IR_RESPONSE_24HR	128	6	2.73e-06	0.000224468
GRAESSMANN_RESPONSE_TO_MC_AND_DOXORUBICIN_DN	770	12	3.09e-06	0.000246252
BURTON_ADIPOGENESIS_2	72	5	3.1e-06	0.000246252
BENPORATH_MYC_MAX_TARGETS	775	12	3.3e-06	0.000257442
RIZ_ERYTHROID_DIFFERENTIATION	77	5	4.24e-06	0.000325324
REACTOME_PROCESSING_OF_CAPPED_INTRON_CONTAINING_PRE_MRNA	140	6	4.49e-06	0.000337287
PLASARI_TGFB1_TARGETS_1HR_UP	34	4	4.53e-06	0.000337287
DANG_BOUND_BY_MYC	1103	14	4.7e-06	0.000344374
BUYTAERT_PHOTODYNAMIC_THERAPY_STRESS_UP	811	12	5.19e-06	0.000374222
GRYDER_PAX3FOXO1_TOP_ENHANCERS	432	9	5.93e-06	0.000421117
REACTOME_CELL_CYCLE_MITOTIC	325	8	6.11e-06	0.000421904
KOINUMA_TARGETS_OF_SMAD2_OR_SMAD3	824	12	6.07e-06	0.000421904
DAZARD_UV_RESPONSE_CLUSTER_G6	153	6	7.33e-06	0.000498333
REACTOME_MITOTIC_PROMETAPHASE	87	5	7.46e-06	0.000500334
WONG_EMBRYONIC_STEM_CELL_CORE	335	8	7.58e-06	0.000501385
RIZ_ERYTHROID_DIFFERENTIATION_CCNE1	40	4	8.23e-06	0.000536575
BLUM_RESPONSE_TO_SALIRASIB_DN	342	8	8.78e-06	0.000564776
BILD_E2F3_ONCOGENIC_SIGNATURE	246	7	9.55e-06	0.000606416
REACTOME_MRNA_PROCESSING	161	6	9.7e-06	0.000607509
WHITFIELD_CELL_CYCLE_S	162	6	1e-05	0.000620366
KIM_WT1_TARGETS_8HR_UP	164	6	1.07e-05	0.000655096
HAHTOLA_SEZARY_SYNDROM_UP	98	5	1.29e-05	0.000751855
ONDER_CDH1_TARGETS_1_DN	169	6	1.27e-05	0.000751855
UEDA_PERIFERAL_CLOCK	169	6	1.27e-05	0.000751855
CAIRO_HEPATOBLASTOMA_CLASSES_UP	605	10	1.29e-05	0.000751855
BURTON_ADIPOGENESIS_3	101	5	1.49e-05	0.000853959
REACTOME_METABOLISM_OF_NON_CODING_RNA	49	4	1.74e-05	0.00097424
YAO_TEMPORAL_RESPONSE_TO_PROGESTERONE_CLUSTER_8	49	4	1.74e-05	0.00097424
KENNY_CTNNB1_TARGETS_UP	50	4	1.87e-05	0.00103762
LE_EGR2_TARGETS_UP	108	5	2.03e-05	0.00109773
BURTON_ADIPOGENESIS_PEAK_AT_2HR	51	4	2.02e-05	0.00109773
SCHAEFFER_PROSTATE_DEVELOPMENT_6HR_DN	514	9	2.28e-05	0.00122247
MILI_PSEUDOPODIA_HAPTOTAXIS_UP	518	9	2.42e-05	0.00128292
GAUSSMANN_MLL_AF4_FUSION_TARGETS_A_UP	191	6	2.47e-05	0.00129197
SHEPARD_CRUSH_AND_BURN_MUTANT_UP	197	6	2.92e-05	0.00151201
STEIN_ESRRA_TARGETS	535	9	3.1e-05	0.00158914
MUELLER_PLURINET	299	7	3.23e-05	0.00163848
LU_EZH2_TARGETS_DN	414	8	3.34e-05	0.00167589
RAMALHO_STEMNESS_UP	206	6	3.72e-05	0.00184636
GRAESSMANN_APOPTOSIS_BY_SERUM_DEPRIVATION_UP	552	9	3.94e-05	0.00193287
KARLSSON_TGFB1_TARGETS_UP	127	5	4.28e-05	0.00207919
BROWN_MYELOID_CELL_DEVELOPMENT_DN	129	5	4.6e-05	0.00221127
AMIT_SERUM_RESPONSE_120_MCF10A	65	4	4.95e-05	0.00235902
WONG_ADULT_TISSUE_STEM_MODULE	721	10	5.56e-05	0.00262031
VERNELL_RETINOBLASTOMA_PATHWAY_UP	70	4	6.52e-05	0.00301454
BOYLAN_MULTIPLE_MYELOMA_C_D_UP	139	5	6.47e-05	0.00301454
DUTERTRE_ESTRADIOL_RESPONSE_6HR_UP	229	6	6.59e-05	0.00301683
CHARAFE_BREAST_CANCER_LUMINAL_VS_MESENCHYMAL_DN	460	8	6.9e-05	0.00310412
WELCSH_BRCA1_TARGETS_DN	141	5	6.91e-05	0.00310412
REACTOME_FANCONI_ANEMIA_PATHWAY	25	3	7.3e-05	0.0032488
BENPORATH_PROLIFERATION	147	5	8.36e-05	0.00365153
WHITFIELD_CELL_CYCLE_G1_S	147	5	8.36e-05	0.00365153
REACTOME_NEP_NS2_INTERACTS_WITH_THE_CELLULAR_EXPORT_MACHINERY	27	3	9.01e-05	0.00381603
REACTOME_TRANSPORT_OF_RIBONUCLEOPROTEINS_INTO_THE_HOST_NUCLEUS	27	3	9.01e-05	0.00381603
REACTOME_REGULATION_OF_GLUCOKINASE_BY_GLUCOKINASE_REGULATORY_PROTEIN	27	3	9.01e-05	0.00381603
CHICAS_RB1_TARGETS_GROWING	243	6	9.06e-05	0.00381603
PEREZ_TP63_TARGETS	355	7	9.28e-05	0.00384357
JACKSON_DNMT1_TARGETS_UP	77	4	9.28e-05	0.00384357
CHNG_MULTIPLE_MYELOMA_HYPERPLOID_DN	28	3	9.95e-05	0.00408587
PHONG_TNF_RESPONSE_VIA_P38_PARTIAL	160	5	0.000122921	0.005003
DUTERTRE_ESTRADIOL_RESPONSE_24HR_DN	505	8	0.000129718	0.00523489
ZHOU_CELL_CYCLE_GENES_IN_IR_RESPONSE_6HR	85	4	0.000133812	0.00535475
MORI_LARGE_PRE_BII_LYMPHOCYTE_UP	86	4	0.000139725	0.00554474
BLALOCK_ALZHEIMERS_DISEASE_INCIPIENT_DN	165	5	0.000141335	0.00556229
FERREIRA_EWINGS_SARCOMA_UNSTABLE_VS_STABLE_UP	167	5	0.000149264	0.00582617
REACTOME_TRANSPORT_OF_MATURE_MRNA_DERIVED_FROM_AN_INTRONLESS_TRANSCRIPT	33	3	0.000156437	0.00600769
REACTOME_INTERACTIONS_OF_VPR_WITH_HOST_CELLULAR_PROTEINS	33	3	0.000156437	0.00600769
HAN_SATB1_TARGETS_UP	395	7	0.000176776	0.00673446
FOURNIER_ACINAR_DEVELOPMENT_LATE_2	277	6	0.00018155	0.00686143
NAGASHIMA_NRG1_SIGNALING_UP	176	5	0.000189236	0.00704016
GARCIA_TARGETS_OF_FLI1_AND_DAX1_DN	176	5	0.000189236	0.00704016
KRIGE_RESPONSE_TO_TOSEDOSTAT_24HR_DN	1011	11	0.000195401	0.00721318
NAKAMURA_TUMOR_ZONE_PERIPHERAL_VS_CENTRAL_UP	285	6	0.00021093	0.00772653
IVANOVA_HEMATOPOIESIS_LATE_PROGENITOR	544	8	0.000213153	0.00774835
KOYAMA_SEMA3B_TARGETS_DN	411	7	0.00022411	0.00808495
REACTOME_GLUCOSE_TRANSPORT	38	3	0.000231111	0.00827481
BENPORATH_ES_CORE_NINE_CORRELATED	100	4	0.000243724	0.0086613
BURTON_ADIPOGENESIS_PEAK_AT_8HR	39	3	0.000248364	0.00869641
BILANGES_RAPAMYCIN_SENSITIVE_GENES	39	3	0.000248364	0.00869641
PUJANA_BREAST_CANCER_LIT_INT_NETWORK	101	4	0.000252814	0.00878758
FLORIO_NEOCORTEX_BASAL_RADIAL_GLIA_DN	190	5	0.00026704	0.00921481
ZHANG_BREAST_CANCER_PROGENITORS_UP	425	7	0.000273467	0.00936869
VECCHI_GASTRIC_CANCER_EARLY_UP	430	7	0.000293077	0.00969191
RODRIGUES_THYROID_CARCINOMA_ANAPLASTIC_UP	722	9	0.000287262	0.00969191
STEIN_ESRRA_TARGETS_DN	105	4	0.00029162	0.00969191
RIGGI_EWING_SARCOMA_PROGENITOR_UP	430	7	0.000293077	0.00969191
EHLERS_ANEUPLOIDY_UP	41	3	0.000285323	0.00969191
PID_BMP_PATHWAY	42	3	0.000305059	0.0100186
ROESSLER_LIVER_CANCER_METASTASIS_UP	107	4	0.000312545	0.0101941
LABBE_TGFB1_TARGETS_DN	108	4	0.000323401	0.0104056
LABBE_TARGETS_OF_TGFB1_AND_WNT3A_DN	108	4	0.000323401	0.0104056
MORI_EMU_MYC_LYMPHOMA_BY_ONSET_TIME_UP	110	4	0.000345919	0.0110555
BEGUM_TARGETS_OF_PAX3_FOXO1_FUSION_DN	45	3	0.000369491	0.0115001
RASHI_RESPONSE_TO_IONIZING_RADIATION_1	45	3	0.000369491	0.0115001
BOYAULT_LIVER_CANCER_SUBCLASS_G123_UP	45	3	0.000369491	0.0115001
PHONG_TNF_TARGETS_DN	8	2	0.000366326	0.0115001
PEREZ_TP53_AND_TP63_TARGETS	205	5	0.000375121	0.0115995
SENESE_HDAC2_TARGETS_UP	114	4	0.000394288	0.0121135
SENESE_HDAC1_TARGETS_UP	457	7	0.000419437	0.0126415
SCHLOSSER_MYC_TARGETS_AND_SERUM_RESPONSE_DN	47	3	0.000416951	0.0126415
WANG_TUMOR_INVASIVENESS_DN	210	5	0.000417616	0.0126415
KIM_WT1_TARGETS_DN	459	7	0.000430298	0.0128094
BLALOCK_ALZHEIMERS_DISEASE_UP	1691	14	0.000430389	0.0128094
BURTON_ADIPOGENESIS_4	48	3	0.000442078	0.0130756
BIDUS_METASTASIS_UP	214	5	0.000454148	0.0132678
TOYOTA_TARGETS_OF_MIR34B_AND_MIR34C	463	7	0.000452694	0.0132678
PENG_GLUTAMINE_DEPRIVATION_DN	337	6	0.000504829	0.0145809
TOOKER_GEMCITABINE_RESISTANCE_DN	122	4	0.000505219	0.0145809
FORTSCHEGGER_PHF8_TARGETS_DN	784	9	0.000516817	0.0148258
BOYAULT_LIVER_CANCER_SUBCLASS_G123_DN	51	3	0.000523231	0.0149199
BOYAULT_LIVER_CANCER_SUBCLASS_G23_DN	10	2	0.000535248	0.0151717
DACOSTA_UV_RESPONSE_VIA_ERCC3_COMMON_DN	483	7	0.000579054	0.0162203
GOLDRATH_ANTIGEN_RESPONSE	346	6	0.000578086	0.0162203
SCHAEFFER_PROSTATE_DEVELOPMENT_48HR_UP	487	7	0.000607398	0.016883
MARSON_FOXP3_TARGETS_DN	54	3	0.000613345	0.016883
MIYAGAWA_TARGETS_OF_EWSR1_ETS_FUSIONS_DN	229	5	0.000612946	0.016883
ZHENG_BOUND_BY_FOXP3	491	7	0.000636836	0.0174288
GENTILE_UV_RESPONSE_CLUSTER_D4	55	3	0.000645442	0.0175634
PEREZ_TP53_TARGETS	1174	11	0.000675039	0.0182644
GRAESSMANN_APOPTOSIS_BY_DOXORUBICIN_DN	1781	14	0.000712074	0.0188576
TANG_SENESCENCE_TP53_TARGETS_DN	57	3	0.000712805	0.0188576
TONG_INTERACT_WITH_PTTG1	57	3	0.000712805	0.0188576
PEART_HDAC_PROLIFERATION_CLUSTER_UP	57	3	0.000712805	0.0188576
NAGASHIMA_EGF_SIGNALING_UP	58	3	0.000748099	0.0195739
KOHOUTEK_CCNT2_TARGETS	58	3	0.000748099	0.0195739
REACTOME_SLC_MEDIATED_TRANSMEMBRANE_TRANSPORT	241	5	0.000767373	0.0199685
HIRSCH_CELLULAR_TRANSFORMATION_SIGNATURE_UP	242	5	0.000781437	0.0202239
REACTOME_METABOLISM_OF_CARBOHYDRATES	247	5	0.000854668	0.0219996
KAUFFMANN_MELANOMA_RELAPSE_UP	61	3	0.000860597	0.0220331
MITSIADES_RESPONSE_TO_APLIDIN_DN	249	5	0.000885348	0.0225456
MCBRYAN_PUBERTAL_TGFB1_TARGETS_DN	62	3	0.000900345	0.0228055
ONKEN_UVEAL_MELANOMA_DN	526	7	0.000945715	0.023828
CREIGHTON_ENDOCRINE_THERAPY_RESISTANCE_1	528	7	0.000966399	0.024221
KAUFFMANN_DNA_REPLICATION_GENES	147	4	0.000993816	0.0247778
KATSANOU_ELAVL1_TARGETS_DN	148	4	0.00101842	0.0252589
BLALOCK_ALZHEIMERS_DISEASE_INCIPIENT_UP	390	6	0.00106263	0.0262188
REACTOME_ANTIVIRAL_MECHANISM_BY_IFN_STIMULATED_GENES	66	3	0.00107092	0.0262873
TURASHVILI_BREAST_NORMAL_DUCTAL_VS_LOBULAR_UP	68	3	0.00116334	0.0284094
GHO_ATF5_TARGETS_DN	16	2	0.0012268	0.0298062
GOBERT_OLIGODENDROCYTE_DIFFERENTIATION_DN	1080	10	0.00129327	0.0312617
SCHLOSSER_MYC_TARGETS_REPRESSED_BY_SERUM	159	4	0.00131794	0.0316972
BROWNE_HCMV_INFECTION_6HR_DN	160	4	0.0013479	0.0322549
REACTOME_HOMOLOGOUS_RECOMBINATION_REPAIR_OF_REPLICATION_INDEPENDENT_DOUBLE_STRAND_BREAKS	17	2	0.00136854	0.0322623
LI_ADIPOGENESIS_BY_ACTIVATED_PPARG	17	2	0.00136854	0.0322623
HUANG_GATA2_TARGETS_DN	72	3	0.00136292	0.0322623
FORTSCHEGGER_PHF8_TARGETS_UP	279	5	0.00145075	0.0340318
KRIGE_RESPONSE_TO_TOSEDOSTAT_6HR_DN	911	9	0.00145919	0.0340621
BHAT_ESR1_TARGETS_VIA_AKT1_UP	281	5	0.00149608	0.0347529
REACTOME_TELOMERE_MAINTENANCE	75	3	0.00152588	0.0349338
AMIT_DELAYED_EARLY_GENES	18	2	0.00151773	0.0349338
HOFFMANN_PRE_BI_TO_LARGE_PRE_BII_LYMPHOCYTE_DN	75	3	0.00152588	0.0349338
TIEN_INTESTINE_PROBIOTICS_6HR_DN	167	4	0.00157109	0.0357968
REACTOME_FATTY_ACID_TRIACYLGLYCEROL_AND_KETONE_BODY_METABOLISM	168	4	0.00160494	0.036394
GROSS_HYPOXIA_VIA_HIF1A_UP	77	3	0.00164101	0.0370354
STREICHER_LSM1_TARGETS_DN	19	2	0.00167432	0.0372576
SUH_COEXPRESSED_WITH_ID1_AND_ID2_UP	19	2	0.00167432	0.0372576
MATZUK_EMBRYONIC_GERM_CELL	19	2	0.00167432	0.0372576
SPIELMAN_LYMPHOBLAST_EUROPEAN_VS_ASIAN_DN	584	7	0.00170593	0.0377843
GARGALOVIC_RESPONSE_TO_OXIDIZED_PHOSPHOLIPIDS_TURQUOISE_UP	79	3	0.00176143	0.0383636
YAO_HOXA10_TARGETS_VIA_PROGESTERONE_UP	79	3	0.00176143	0.0383636
MOREAUX_MULTIPLE_MYELOMA_BY_TACI_DN	172	4	0.00174544	0.0383636
HELLER_HDAC_TARGETS_DN	292	5	0.00176431	0.0383636
BIOCARTA_ATM_PATHWAY	20	2	0.00183828	0.0390799
SENGUPTA_NASOPHARYNGEAL_CARCINOMA_UP	294	5	0.00181662	0.0390799
MOROSETTI_FACIOSCAPULOHUMERAL_MUSCULAR_DISTROPHY_UP	20	2	0.00183828	0.0390799
FALVELLA_SMOKERS_WITH_LUNG_CANCER	80	3	0.00182366	0.0390799
ABE_VEGFA_TARGETS	20	2	0.00183828	0.0390799
GRABARCZYK_BCL11B_TARGETS_UP	81	3	0.00188724	0.0399425
SCHAEFFER_SOX9_TARGETS_IN_PROSTATE_DEVELOPMENT_UP	21	2	0.00200956	0.0416112
NIKOLSKY_BREAST_CANCER_6P24_P22_AMPLICON	21	2	0.00200956	0.0416112
MARIADASON_REGULATED_BY_HISTONE_ACETYLATION_UP	83	3	0.00201852	0.0416112
DELLA_RESPONSE_TO_TSA_AND_BUTYRATE	21	2	0.00200956	0.0416112
CHIANG_LIVER_CANCER_SUBCLASS_PROLIFERATION_DN	179	4	0.00201146	0.0416112
WARTERS_RESPONSE_TO_IR_SKIN	83	3	0.00201852	0.0416112
SLEBOS_HEAD_AND_NECK_CANCER_WITH_HPV_UP	84	3	0.00208623	0.0428217
STEIN_ESR1_TARGETS	85	3	0.00215534	0.0440504
PARK_TRETINOIN_RESPONSE_AND_RARA_PLZF_FUSION	22	2	0.00218811	0.0443395
TIAN_TNF_SIGNALING_NOT_VIA_NFKB	22	2	0.00218811	0.0443395
MARTENS_BOUND_BY_PML_RARA_FUSION	456	6	0.00231037	0.0466186
MILI_PSEUDOPODIA_CHEMOTAXIS_DN	457	6	0.00233527	0.0469222
GARGALOVIC_RESPONSE_TO_OXIDIZED_PHOSPHOLIPIDS_GREEN_UP	23	2	0.0023739	0.047102
DACOSTA_UV_RESPONSE_VIA_ERCC3_XPCS_DN	88	3	0.00237116	0.047102
SEKI_INFLAMMATORY_RESPONSE_LPS_DN	23	2	0.0023739	0.047102
DEBIASI_APOPTOSIS_BY_REOVIRUS_INFECTION_UP	314	5	0.00240426	0.0475066
HELLER_HDAC_TARGETS_SILENCED_BY_METHYLATION_UP	461	6	0.00243688	0.0479522
BRUINS_UVC_RESPONSE_EARLY_LATE	317	5	0.00250304	0.0490513
ONDER_CDH1_TARGETS_2_DN	464	6	0.00251525	0.0490887
REACTOME_SULFUR_AMINO_ACID_METABOLISM	24	2	0.00256687	0.0494876
REACTOME_DOUBLE_STRAND_BREAK_REPAIR	24	2	0.00256687	0.0494876
HASLINGER_B_CLL_WITH_13Q14_DELETION	24	2	0.00256687	0.0494876
GROSS_HIF1A_TARGETS_DN	25	2	0.002767	0.0531308
SHETH_LIVER_CANCER_VS_TXNIP_LOSS_PAM5	94	3	0.00284184	0.0543487
TURASHVILI_BREAST_DUCTAL_CARCINOMA_VS_DUCTAL_NORMAL_DN	198	4	0.00287244	0.0547142
PID_ALK1_PATHWAY	26	2	0.00297423	0.0555422
REACTOME_KERATAN_SULFATE_BIOSYNTHESIS	26	2	0.00297423	0.0555422
REACTOME_METABOLISM_OF_RNA	330	5	0.00296541	0.0555422
SPIELMAN_LYMPHOBLAST_EUROPEAN_VS_ASIAN_UP	479	6	0.00293588	0.0555422
ZHENG_FOXP3_TARGETS_UP	26	2	0.00297423	0.0555422
SMID_BREAST_CANCER_BASAL_UP	648	7	0.00302353	0.0562423
KONG_E2F3_TARGETS	97	3	0.00309719	0.0573884
ENK_UV_RESPONSE_KERATINOCYTE_DN	485	6	0.0031181	0.0575519
PAL_PRMT5_TARGETS_UP	203	4	0.00313511	0.0576424
PYEON_HPV_POSITIVE_TUMORS_UP	98	3	0.00318533	0.0583406
SHEPARD_BMYB_MORPHOLINO_UP	205	4	0.00324461	0.059034
MARSON_BOUND_BY_FOXP3_UNSTIMULATED	1229	10	0.00326758	0.059034
RUTELLA_RESPONSE_TO_CSF2RB_AND_IL4_UP	338	5	0.00327892	0.059034
CROONQUIST_NRAS_VS_STROMAL_STIMULATION_DN	99	3	0.003275	0.059034
WAKABAYASHI_ADIPOGENESIS_PPARG_BOUND_8D	658	7	0.00328518	0.059034
WINZEN_DEGRADED_VIA_KHSRP	100	3	0.00336621	0.0602627
IIZUKA_LIVER_CANCER_PROGRESSION_G2_G3_UP	28	2	0.00340984	0.0603023
BLALOCK_ALZHEIMERS_DISEASE_DN	1237	10	0.00341907	0.0603023
LOPES_METHYLATED_IN_COLON_CANCER_DN	28	2	0.00340984	0.0603023
DAIRKEE_CANCER_PRONE_RESPONSE_E2	28	2	0.00340984	0.0603023
KIM_WT1_TARGETS_12HR_DN	209	4	0.00347139	0.0605523
GROSS_HYPOXIA_VIA_ELK3_UP	209	4	0.00347139	0.0605523
BROWNE_HCMV_INFECTION_12HR_DN	101	3	0.00345895	0.0605523
REACTOME_TRANSCRIPTION	210	4	0.00352973	0.0609006
NUYTTEN_NIPP1_TARGETS_DN	848	8	0.00351359	0.0609006
MIKKELSEN_NPC_HCP_WITH_H3K4ME3_AND_H3K27ME3	210	4	0.00352973	0.0609006
PID_BARD1_PATHWAY	29	2	0.00363813	0.061403
LANG_MYB_FAMILY_TARGETS	29	2	0.00363813	0.061403
AIYAR_COBRA1_TARGETS_DN	29	2	0.00363813	0.061403
GROSS_HYPOXIA_VIA_ELK3_AND_HIF1A_DN	103	3	0.00364911	0.061403
WOTTON_RUNX_TARGETS_DN	29	2	0.00363813	0.061403
ZHANG_RESPONSE_TO_IKK_INHIBITOR_AND_TNF_DN	103	3	0.00364911	0.061403
BHAT_ESR1_TARGETS_NOT_VIA_AKT1_UP	211	4	0.00358872	0.061403
REACTOME_LATE_PHASE_OF_HIV_LIFE_CYCLE	104	3	0.00374653	0.062626
MEISSNER_NPC_HCP_WITH_H3K4ME2_AND_H3K27ME3	349	5	0.00374809	0.062626
KIM_WT1_TARGETS_UP	214	4	0.00376973	0.0627673
REACTOME_KERATAN_SULFATE_KERATIN_METABOLISM	30	2	0.00387337	0.0642683
REACTOME_ACTIVATION_OF_THE_PRE_REPLICATIVE_COMPLEX	31	2	0.00411551	0.0675914
SIMBULAN_PARP1_TARGETS_UP	31	2	0.00411551	0.0675914
GRADE_COLON_CANCER_UP	871	8	0.00411623	0.0675914
IZADPANAH_STEM_CELL_ADIPOSE_VS_BONE_DN	108	3	0.00415206	0.0679453
RAO_BOUND_BY_SALL4_ISOFORM_B	517	6	0.00423621	0.0690851
GARGALOVIC_RESPONSE_TO_OXIDIZED_PHOSPHOLIPIDS_YELLOW_UP	32	2	0.0043645	0.0706929
RHEIN_ALL_GLUCOCORTICOID_THERAPY_DN	362	5	0.00436247	0.0706929
REACTOME_G1_S_TRANSITION	112	3	0.00458327	0.0736716
BURTON_ADIPOGENESIS_1	33	2	0.0046203	0.0736716
VALK_AML_CLUSTER_6	33	2	0.0046203	0.0736716
DELACROIX_RARG_BOUND_MEF	367	5	0.00461685	0.0736716
PHONG_TNF_RESPONSE_VIA_P38_COMPLETE	227	4	0.00462574	0.0736716
WANG_SMARCE1_TARGETS_DN	371	5	0.00482782	0.0766336
PID_ATM_PATHWAY	34	2	0.00488288	0.0767402
CREIGHTON_AKT1_SIGNALING_VIA_MTOR_UP	34	2	0.00488288	0.0767402
IVANOVA_HEMATOPOIESIS_EARLY_PROGENITOR	532	6	0.00485188	0.0767402
MARKEY_RB1_CHRONIC_LOF_UP	115	3	0.0049238	0.0771287
WANG_TUMOR_INVASIVENESS_UP	374	5	0.00499049	0.077917
IKEDA_MIR30_TARGETS_UP	116	3	0.00504061	0.0784425
OSWALD_HEMATOPOIETIC_STEM_CELL_IN_COLLAGEN_GEL_UP	233	4	0.00506155	0.0785117
REACTOME_E2F_MEDIATED_REGULATION_OF_DNA_REPLICATION	35	2	0.0051522	0.0788899
GRAESSMANN_APOPTOSIS_BY_SERUM_DEPRIVATION_DN	234	4	0.00513676	0.0788899
GAUSSMANN_MLL_AF4_FUSION_TARGETS_G_DN	35	2	0.0051522	0.0788899
HAN_JNK_SINGALING_UP	35	2	0.0051522	0.0788899
BENPORATH_ES_1	379	5	0.00527018	0.0804378
RICKMAN_TUMOR_DIFFERENTIATED_WELL_VS_POORLY_UP	236	4	0.00528943	0.0804737
SENESE_HDAC1_AND_HDAC2_TARGETS_UP	238	4	0.00544511	0.0823162
YIH_RESPONSE_TO_ARSENITE_C3	36	2	0.0054282	0.0823162
EPPERT_HSC_R	121	3	0.00564971	0.085139
DOANE_RESPONSE_TO_ANDROGEN_DN	241	4	0.00568432	0.0853904
REACTOME_CHROMOSOME_MAINTENANCE	122	3	0.00577658	0.0862322
MISSIAGLIA_REGULATED_BY_METHYLATION_DN	122	3	0.00577658	0.0862322
STEIN_ESRRA_TARGETS_UP	388	5	0.00580132	0.0863309
HOLLERN_SQUAMOUS_BREAST_TUMOR	123	3	0.00590515	0.0876022
REACTOME_ACTIVATION_OF_ATR_IN_RESPONSE_TO_REPLICATION_STRESS	38	2	0.00600014	0.0884602
YOKOE_CANCER_TESTIS_ANTIGENS	38	2	0.00600014	0.0884602
REACTOME_HIV_LIFE_CYCLE	125	3	0.00616741	0.0906457
PID_AURORA_B_PATHWAY	39	2	0.00629599	0.0914813
PID_ATR_PATHWAY	39	2	0.00629599	0.0914813
GERY_CEBP_TARGETS	126	3	0.00630111	0.0914813
BURTON_ADIPOGENESIS_5	126	3	0.00630111	0.0914813
PATIL_LIVER_CANCER	747	7	0.00644408	0.0927092
INGRAM_SHH_TARGETS_UP	127	3	0.00643653	0.0927092
ZHENG_GLIOBLASTOMA_PLASTICITY_UP	250	4	0.00644383	0.0927092
DOUGLAS_BMI1_TARGETS_UP	566	6	0.00648824	0.0930632
KEGG_SPLICEOSOME	128	3	0.00657368	0.0940055
BROWNE_HCMV_INFECTION_4HR_DN	254	4	0.00680197	0.0969789
DAVICIONI_TARGETS_OF_PAX_FOXO1_FUSIONS_UP	255	4	0.00689352	0.0970274
KAMMINGA_EZH2_TARGETS	41	2	0.00690724	0.0970274
GENTILE_UV_RESPONSE_CLUSTER_D2	41	2	0.00690724	0.0970274
STEIN_ESRRA_TARGETS_RESPONSIVE_TO_ESTROGEN_DN	41	2	0.00690724	0.0970274
KAMMINGA_SENESCENCE	41	2	0.00690724	0.0970274
PETROVA_ENDOTHELIUM_LYMPHATIC_VS_BLOOD_UP	131	3	0.00699554	0.0979787
REACTOME_HOST_INTERACTIONS_OF_HIV_FACTORS	132	3	0.00713965	0.0997038
BILBAN_B_CLL_LPL_DN	42	2	0.00722257	0.0999822
LUI_THYROID_CANCER_CLUSTER_2	42	2	0.00722257	0.0999822
AMIT_EGF_RESPONSE_40_HELA	42	2	0.00722257	0.0999822
GAL_LEUKEMIC_STEM_CELL_UP	133	3	0.00728551	0.10027
MIYAGAWA_TARGETS_OF_EWSR1_ETS_FUSIONS_UP	259	4	0.00726787	0.10027
REACTOME_TRANSMEMBRANE_TRANSPORT_OF_SMALL_MOLECULES	413	5	0.00747327	0.102352
HAMAI_APOPTOSIS_VIA_TRAIL_UP	584	6	0.00750126	0.102352
NUYTTEN_NIPP1_TARGETS_UP	769	7	0.00749066	0.102352
AMIT_EGF_RESPONSE_480_MCF10A	43	2	0.00754432	0.102646
REACTOME_PRE_NOTCH_EXPRESSION_AND_PROCESSING	44	2	0.00787244	0.105791
REACTOME_MITOTIC_G1_G1_S_PHASES	137	3	0.00788659	0.105791
REACTOME_CLEAVAGE_OF_GROWING_TRANSCRIPT_IN_THE_TERMINATION_REGION_	44	2	0.00787244	0.105791
MA_MYELOID_DIFFERENTIATION_DN	44	2	0.00787244	0.105791
RUTELLA_RESPONSE_TO_HGF_UP	418	5	0.00784403	0.105791
MOOTHA_PGC	420	5	0.00799586	0.106956
CAIRO_HEPATOBLASTOMA_DN	267	4	0.00805631	0.107463
YAGI_AML_WITH_INV_16_TRANSLOCATION	422	5	0.00814972	0.108405
REACTOME_G2_M_CHECKPOINTS	45	2	0.0082069	0.108529
THUM_SYSTOLIC_HEART_FAILURE_UP	423	5	0.00822741	0.108529
ZHAN_MULTIPLE_MYELOMA_PR_UP	45	2	0.0082069	0.108529
MCBRYAN_PUBERTAL_BREAST_4_5WK_UP	271	4	0.00847077	0.111213
HALMOS_CEBPA_TARGETS_DN	46	2	0.00854765	0.111213
ABBUD_LIF_SIGNALING_1_UP	46	2	0.00854765	0.111213
NAKAJIMA_MAST_CELL	46	2	0.00854765	0.111213
JIANG_TIP30_TARGETS_UP	46	2	0.00854765	0.111213
MEISSNER_NPC_HCP_WITH_H3K4ME3_AND_H3K27ME3	142	3	0.00867796	0.112601
PID_DELTA_NP63_PATHWAY	47	2	0.00889467	0.114477
GARY_CD5_TARGETS_DN	431	5	0.00886759	0.114477
YAMASHITA_LIVER_CANCER_STEM_CELL_UP	47	2	0.00889467	0.114477
PID_HES_HEY_PATHWAY	48	2	0.00924791	0.118383
REACTOME_PACKAGING_OF_TELOMERE_ENDS	48	2	0.00924791	0.118383
CHEMNITZ_RESPONSE_TO_PROSTAGLANDIN_E2_UP	146	3	0.00934342	0.119285
RODRIGUES_THYROID_CARCINOMA_POORLY_DIFFERENTIATED_DN	805	7	0.00946803	0.120553
PODAR_RESPONSE_TO_ADAPHOSTIN_UP	147	3	0.00951432	0.120819
DAUER_STAT3_TARGETS_UP	49	2	0.00960733	0.121676
HAN_SATB1_TARGETS_DN	442	5	0.009803	0.123825
GOZGIT_ESR1_TARGETS_UP	149	3	0.00986156	0.123907
LANDIS_ERBB2_BREAST_TUMORS_324_DN	149	3	0.00986156	0.123907
MARTINEZ_RESPONSE_TO_TRABECTEDIN	50	2	0.0099729	0.124322
CHIBA_RESPONSE_TO_TSA	50	2	0.0099729	0.124322
SATO_SILENCED_BY_DEACETYLATION_IN_PANCREATIC_CANCER	50	2	0.0099729	0.124322
MARSON_BOUND_BY_FOXP3_STIMULATED	1022	8	0.0102754	0.127759
DAIRKEE_CANCER_PRONE_RESPONSE_BPA	51	2	0.0103446	0.12795
ZWANG_CLASS_2_TRANSIENTLY_INDUCED_BY_EGF	51	2	0.0103446	0.12795
CHIARADONNA_NEOPLASTIC_TRANSFORMATION_CDC25_DN	153	3	0.010578	0.130499
BOYAULT_LIVER_CANCER_SUBCLASS_G23_UP	52	2	0.0107223	0.131937
ISHIDA_E2F_TARGETS	53	2	0.0111061	0.135957
KRIEG_HYPOXIA_VIA_KDM3A	53	2	0.0111061	0.135957
GROSS_HYPOXIA_VIA_ELK3_DN	156	3	0.0111347	0.135957
NIKOLSKY_BREAST_CANCER_8Q23_Q24_AMPLICON	157	3	0.0113239	0.137914
REACTOME_PHOSPHOLIPASE_C_MEDIATED_CASCADE	54	2	0.0114959	0.139296
ZHOU_TNF_SIGNALING_30MIN	54	2	0.0114959	0.139296
REACTOME_INTERFERON_SIGNALING	159	3	0.011708	0.141506
TONKS_TARGETS_OF_RUNX1_RUNX1T1_FUSION_GRANULOCYTE_UP	55	2	0.0118916	0.142999
LANDIS_ERBB2_BREAST_PRENEOPLASTIC_DN	55	2	0.0118916	0.142999
ZWANG_TRANSIENTLY_UP_BY_2ND_EGF_PULSE_ONLY	1725	11	0.0120536	0.144583
GALE_APL_WITH_FLT3_MUTATED_UP	56	2	0.0122932	0.146774
DURAND_STROMA_NS_UP	162	3	0.012298	0.146774
LI_WILMS_TUMOR_VS_FETAL_KIDNEY_1_DN	163	3	0.0124984	0.148053
HEDENFALK_BREAST_CANCER_BRCA1_VS_BRCA2	163	3	0.0124984	0.148053
HOFFMANN_LARGE_TO_SMALL_PRE_BII_LYMPHOCYTE_UP	163	3	0.0124984	0.148053
DIRMEIER_LMP1_RESPONSE_LATE_UP	57	2	0.0127008	0.150077
MATSUDA_NATURAL_KILLER_DIFFERENTIATION	475	5	0.0130122	0.153377
JI_RESPONSE_TO_FSH_DN	58	2	0.0131141	0.153439
SANSOM_WNT_PATHWAY_REQUIRE_MYC	58	2	0.0131141	0.153439
SMIRNOV_RESPONSE_TO_IR_6HR_UP	166	3	0.0131108	0.153439
CASORELLI_ACUTE_PROMYELOCYTIC_LEUKEMIA_DN	663	6	0.0133272	0.15555
BARIS_THYROID_CANCER_DN	59	2	0.0135333	0.157185
ONDER_CDH1_TARGETS_3_DN	59	2	0.0135333	0.157185
PENG_GLUCOSE_DEPRIVATION_DN	169	3	0.0137402	0.159199
HUTTMANN_B_CLL_POOR_SURVIVAL_DN	60	2	0.0139583	0.160332
SONG_TARGETS_OF_IE86_CMV_PROTEIN	60	2	0.0139583	0.160332
CROONQUIST_STROMAL_STIMULATION_UP	60	2	0.0139583	0.160332
PASINI_SUZ12_TARGETS_DN	315	4	0.0139727	0.160332
MARTINEZ_RB1_TARGETS_UP	673	6	0.0142413	0.163022
GARGALOVIC_RESPONSE_TO_OXIDIZED_PHOSPHOLIPIDS_BLUE_DN	61	2	0.014389	0.163924
MASSARWEH_RESPONSE_TO_ESTRADIOL	61	2	0.014389	0.163924
VILLANUEVA_LIVER_CANCER_KRT19_UP	174	3	0.0148268	0.168509
IVANOVA_HEMATOPOIESIS_STEM_CELL_AND_PROGENITOR	681	6	0.0150034	0.17011
YAMAZAKI_TCEB3_TARGETS_UP	175	3	0.0150498	0.17023
FEVR_CTNNB1_TARGETS_UP	682	6	0.0151006	0.170401
MARTORIATI_MDM4_TARGETS_NEUROEPITHELIUM_UP	176	3	0.0152747	0.170746
SASAKI_ADULT_T_CELL_LEUKEMIA	176	3	0.0152747	0.170746
FLECHNER_PBL_KIDNEY_TRANSPLANT_REJECTED_VS_OK_UP	63	2	0.0152675	0.170746
PHONG_TNF_TARGETS_UP	63	2	0.0152675	0.170746
CASORELLI_ACUTE_PROMYELOCYTIC_LEUKEMIA_UP	177	3	0.0155014	0.172472
HAHTOLA_MYCOSIS_FUNGOIDES_SKIN_UP	177	3	0.0155014	0.172472
BROWNE_HCMV_INFECTION_18HR_UP	178	3	0.0157301	0.174608
PID_RB_1PATHWAY	65	2	0.0161684	0.177677
GINESTIER_BREAST_CANCER_20Q13_AMPLIFICATION_DN	180	3	0.0161932	0.177677
BROWNE_HCMV_INFECTION_48HR_UP	180	3	0.0161932	0.177677
PURBEY_TARGETS_OF_CTBP1_AND_SATB1_DN	180	3	0.0161932	0.177677
VILLANUEVA_LIVER_CANCER_KRT19_DN	65	2	0.0161684	0.177677
GRAHAM_CML_DIVIDING_VS_NORMAL_QUIESCENT_UP	181	3	0.0164276	0.179012
JISON_SICKLE_CELL_DISEASE_DN	181	3	0.0164276	0.179012
PILON_KLF1_TARGETS_UP	504	5	0.0163639	0.179012
PID_HDAC_CLASSI_PATHWAY	66	2	0.0166273	0.180349
PID_HIF1_TFPATHWAY	66	2	0.0166273	0.180349
WHITFIELD_CELL_CYCLE_G2	182	3	0.0166639	0.180349
VANHARANTA_UTERINE_FIBROID_WITH_7Q_DELETION_UP	67	2	0.0170917	0.181917
NAKAMURA_ALVEOLAR_EPITHELIUM	5	1	0.0171908	0.181917
WANG_RESPONSE_TO_PACLITAXEL_VIA_MAPK8_DN	5	1	0.0171908	0.181917
FUJIWARA_PARK2_IN_LIVER_CANCER_DN	5	1	0.0171908	0.181917
SCHAEFFER_PROSTATE_DEVELOPMENT_AND_CANCER_BOX6_DN	5	1	0.0171908	0.181917
GENTILE_UV_LOW_DOSE_DN	67	2	0.0170917	0.181917
ZHENG_FOXP3_TARGETS_DN	5	1	0.0171908	0.181917
BONOME_OVARIAN_CANCER_SURVIVAL_SUBOPTIMAL_DEBULKING	510	5	0.0171227	0.181917
MCMURRAY_TP53_HRAS_COOPERATION_RESPONSE_DN	67	2	0.0170917	0.181917
CHEOK_RESPONSE_TO_MERCAPTOPURINE_AND_HD_MTX_UP	5	1	0.0171908	0.181917
PID_TELOMERASE_PATHWAY	68	2	0.0175615	0.185018
BASSO_CD40_SIGNALING_DN	68	2	0.0175615	0.185018
WANG_CLIM2_TARGETS_DN	186	3	0.0176281	0.18531
ZWANG_CLASS_1_TRANSIENTLY_INDUCED_BY_EGF	516	5	0.0179045	0.187801
HOSHIDA_LIVER_CANCER_LATE_RECURRENCE_DN	69	2	0.0180368	0.188358
YAO_TEMPORAL_RESPONSE_TO_PROGESTERONE_CLUSTER_10	69	2	0.0180368	0.188358
MULLIGHAN_NPM1_SIGNATURE_3_UP	341	4	0.0180884	0.188418
BOYAULT_LIVER_CANCER_SUBCLASS_G3_UP	188	3	0.0181217	0.188418
SCHLOSSER_SERUM_RESPONSE_DN	712	6	0.0182249	0.189079
PID_AP1_PATHWAY	70	2	0.0185175	0.190867
REACTOME_PHASE_II_CONJUGATION	70	2	0.0185175	0.190867
ENGELMANN_CANCER_PROGENITORS_DN	70	2	0.0185175	0.190867
PURBEY_TARGETS_OF_CTBP1_NOT_SATB1_UP	344	4	0.0186067	0.19096
NABA_SECRETED_FACTORS	344	4	0.0186067	0.19096
YAGI_AML_FAB_MARKERS	191	3	0.0188765	0.193311
BROWNE_HCMV_INFECTION_6HR_UP	71	2	0.0190037	0.194196
CREIGHTON_ENDOCRINE_THERAPY_RESISTANCE_3	720	6	0.0191277	0.195045
CHIANG_LIVER_CANCER_SUBCLASS_UNANNOTATED_DN	193	3	0.0193892	0.196868
PYEON_CANCER_HEAD_AND_NECK_VS_CERVICAL_UP	193	3	0.0193892	0.196868
CROONQUIST_NRAS_SIGNALING_DN	72	2	0.0194951	0.197523
REACTOME_MEIOTIC_SYNAPSIS	73	2	0.0199919	0.201268
WANG_LMO4_TARGETS_DN	352	4	0.0200338	0.201268
ADDYA_ERYTHROID_DIFFERENTIATION_BY_HEMIN	73	2	0.0199919	0.201268
YANG_MUC2_TARGETS_COLON_3MO_DN	6	1	0.0200273	0.201268
SHEDDEN_LUNG_CANCER_GOOD_SURVIVAL_A4	196	3	0.0201726	0.202236
PID_E2F_PATHWAY	74	2	0.0204939	0.204596
VANASSE_BCL2_TARGETS_DN	74	2	0.0204939	0.204596
COLINA_TARGETS_OF_4EBP1_AND_4EBP2	356	4	0.020772	0.206938
RODRIGUES_THYROID_CARCINOMA_ANAPLASTIC_DN	537	5	0.0208261	0.207044
MCCLUNG_COCAIN_REWARD_4WK	75	2	0.0210012	0.207056
FONTAINE_FOLLICULAR_THYROID_ADENOMA_UP	75	2	0.0210012	0.207056
YAO_TEMPORAL_RESPONSE_TO_PROGESTERONE_CLUSTER_6	75	2	0.0210012	0.207056
PLASARI_TGFB1_TARGETS_10HR_UP	199	3	0.0209734	0.207056
ACEVEDO_LIVER_CANCER_DN	540	5	0.0212674	0.209247
HOLLMANN_APOPTOSIS_VIA_CD40_UP	201	3	0.0215168	0.210396
MORI_SMALL_PRE_BII_LYMPHOCYTE_DN	76	2	0.0215137	0.210396
SU_TESTIS	76	2	0.0215137	0.210396
KEGG_GLYCEROPHOSPHOLIPID_METABOLISM	77	2	0.0220314	0.214027
REACTOME_INFLUENZA_LIFE_CYCLE	203	3	0.0220679	0.214027
HESS_TARGETS_OF_HOXA9_AND_MEIS1_DN	77	2	0.0220314	0.214027
DACOSTA_UV_RESPONSE_VIA_ERCC3_COMMON_UP	77	2	0.0220314	0.214027
YOSHIMURA_MAPK8_TARGETS_DN	366	4	0.0226901	0.219614
BERTUCCI_MEDULLARY_VS_DUCTAL_BREAST_CANCER_UP	206	3	0.0229089	0.219944
BEGUM_TARGETS_OF_PAX3_FOXO1_FUSION_AND_PAX3	7	1	0.0228557	0.219944
BILD_MYC_ONCOGENIC_SIGNATURE	206	3	0.0229089	0.219944
KUWANO_RNA_STABILIZED_BY_NO	7	1	0.0228557	0.219944
DEURIG_T_CELL_PROLYMPHOCYTIC_LEUKEMIA_UP	368	4	0.0230863	0.221201
REACTOME_HIV_INFECTION	207	3	0.0231931	0.221778
MORI_PRE_BI_LYMPHOCYTE_UP	80	2	0.0236152	0.224911
LINDVALL_IMMORTALIZED_BY_TERT_DN	80	2	0.0236152	0.224911
REACTOME_M_G1_TRANSITION	81	2	0.0241533	0.229119
MUNSHI_MULTIPLE_MYELOMA_UP	81	2	0.0241533	0.229119
CHANG_CORE_SERUM_RESPONSE_UP	212	3	0.0246428	0.233298
ODONNELL_METASTASIS_UP	82	2	0.0246964	0.233341
AFFAR_YY1_TARGETS_UP	214	3	0.0252361	0.237969
CHEN_METABOLIC_SYNDROM_NETWORK	1210	8	0.0253209	0.238296
CHICAS_RB1_TARGETS_CONFLUENT	567	5	0.0255153	0.239181
KRIEG_HYPOXIA_NOT_VIA_KDM3A	770	6	0.0254694	0.239181
STANHILL_HRAS_TRANSFROMATION_UP	8	1	0.0256759	0.239273
FUJIWARA_PARK2_IN_LIVER_CANCER_UP	8	1	0.0256759	0.239273
LE_SKI_TARGETS_DN	8	1	0.0256759	0.239273
DACOSTA_UV_RESPONSE_VIA_ERCC3_TTD_DN	84	2	0.0257974	0.239468
SMID_BREAST_CANCER_LUMINAL_A_UP	84	2	0.0257974	0.239468
AMUNDSON_RESPONSE_TO_ARSENITE	217	3	0.0261404	0.24218
ZHOU_INFLAMMATORY_RESPONSE_LIVE_DN	384	4	0.0264073	0.243233
BASAKI_YBX1_TARGETS_DN	384	4	0.0264073	0.243233
CHIANG_LIVER_CANCER_SUBCLASS_UNANNOTATED_UP	85	2	0.0263553	0.243233
BROWNE_HCMV_INFECTION_16HR_DN	86	2	0.0269181	0.24746
MASSARWEH_TAMOXIFEN_RESISTANCE_UP	578	5	0.0273912	0.251324
REACTOME_CLASS_B_2_SECRETIN_FAMILY_RECEPTORS	88	2	0.0280582	0.255963
TIEN_INTESTINE_PROBIOTICS_2HR_DN	88	2	0.0280582	0.255963
MYLLYKANGAS_AMPLIFICATION_HOT_SPOT_30	9	1	0.0284881	0.255963
DACOSTA_LOW_DOSE_UV_RESPONSE_VIA_ERCC3_XPCS_DN	9	1	0.0284881	0.255963
SIMBULAN_UV_RESPONSE_NORMAL_UP	9	1	0.0284881	0.255963
BENPORATH_ES_CORE_NINE	9	1	0.0284881	0.255963
UEDA_CENTRAL_CLOCK	88	2	0.0280582	0.255963
SASSON_FSH_RESPONSE	9	1	0.0284881	0.255963
MONNIER_POSTRADIATION_TUMOR_ESCAPE_UP	393	4	0.0283951	0.255963
NADELLA_PRKAR1A_TARGETS_UP	9	1	0.0284881	0.255963
GUTIERREZ_WALDENSTROEMS_MACROGLOBULINEMIA_1_DN	9	1	0.0284881	0.255963
REACTOME_RNA_POL_I_TRANSCRIPTION	89	2	0.0286354	0.25632
KANG_IMMORTALIZED_BY_TERT_UP	89	2	0.0286354	0.25632
KYNG_DNA_DAMAGE_UP	226	3	0.0289568	0.25871
MORI_MATURE_B_LYMPHOCYTE_UP	90	2	0.0292174	0.259577
HILLION_HMGA1_TARGETS	90	2	0.0292174	0.259577
GAVIN_FOXP3_TARGETS_CLUSTER_P7	90	2	0.0292174	0.259577
LINDGREN_BLADDER_CANCER_CLUSTER_3_DN	229	3	0.0299299	0.263938
LASTOWSKA_NEUROBLASTOMA_COPY_NUMBER_DN	800	6	0.0298796	0.263938
SHETH_LIVER_CANCER_VS_TXNIP_LOSS_PAM1	229	3	0.0299299	0.263938
ZHU_CMV_24_HR_DN	91	2	0.0298041	0.263938
REACTOME_SYNTHESIS_OF_DNA	92	2	0.0303955	0.266563
HILLION_HMGA1B_TARGETS	92	2	0.0303955	0.266563
BRUINS_UVC_RESPONSE_VIA_TP53_GROUP_C	92	2	0.0303955	0.266563
PEDERSEN_METASTASIS_BY_ERBB2_ISOFORM_7	403	4	0.0307057	0.268788
BIOCARTA_SKP2E2F_PATHWAY	10	1	0.0312922	0.269464
REACTOME_E2F_ENABLED_INHIBITION_OF_PRE_REPLICATION_COMPLEX_FORMATION	10	1	0.0312922	0.269464
REACTOME_BASE_FREE_SUGAR_PHOSPHATE_REMOVAL_VIA_THE_SINGLE_NUCLEOTIDE_REPLACEMENT_PATHWAY	10	1	0.0312922	0.269464
REACTOME_REMOVAL_OF_THE_FLAP_INTERMEDIATE_FROM_THE_C_STRAND	10	1	0.0312922	0.269464
SHANK_TAL1_TARGETS_DN	10	1	0.0312922	0.269464
GOUYER_TATI_TARGETS_UP	10	1	0.0312922	0.269464
FUJIWARA_PARK2_HEPATOCYTE_PROLIFERATION_UP	10	1	0.0312922	0.269464
CHEN_HOXA5_TARGETS_6HR_UP	10	1	0.0312922	0.269464
CHEN_LIVER_METABOLISM_QTL_CIS	93	2	0.0309916	0.269464
REACTOME_TRANSPORT_OF_INORGANIC_CATIONS_ANIONS_AND_AMINO_ACIDS_OLIGOPEPTIDES	94	2	0.0315923	0.27058
HOOI_ST7_TARGETS_UP	94	2	0.0315923	0.27058
AFFAR_YY1_TARGETS_DN	234	3	0.03159	0.27058
SENGUPTA_NASOPHARYNGEAL_CARCINOMA_WITH_LMP1_UP	408	4	0.0319015	0.272249
RUTELLA_RESPONSE_TO_HGF_VS_CSF2RB_AND_IL4_UP	408	4	0.0319015	0.272249
FOSTER_TOLERANT_MACROPHAGE_DN	409	4	0.032144	0.273827
NUYTTEN_EZH2_TARGETS_UP	1037	7	0.0322033	0.273843
GAUSSMANN_MLL_AF4_FUSION_TARGETS_G_UP	238	3	0.0329521	0.279711
CONCANNON_APOPTOSIS_BY_EPOXOMICIN_UP	239	3	0.0332974	0.281638
ALFANO_MYC_TARGETS	239	3	0.0332974	0.281638
MOHANKUMAR_HOXA1_TARGETS_UP	414	4	0.0333723	0.281771
PID_ALK2_PATHWAY	11	1	0.0340883	0.28182
REACTOME_SIGNALING_BY_FGFR3_MUTANTS	11	1	0.0340883	0.28182
REACTOME_SLBP_DEPENDENT_PROCESSING_OF_REPLICATION_DEPENDENT_HISTONE_PRE_MRNAS	11	1	0.0340883	0.28182
REACTOME_CDC6_ASSOCIATION_WITH_THE_ORC_ORIGIN_COMPLEX	11	1	0.0340883	0.28182
REACTOME_REGULATION_OF_THE_FANCONI_ANEMIA_PATHWAY	11	1	0.0340883	0.28182
REACTOME_MRNA_DECAY_BY_3_TO_5_EXORIBONUCLEASE	11	1	0.0340883	0.28182
MATHEW_FANCONI_ANEMIA_GENES	11	1	0.0340883	0.28182
TAKAO_RESPONSE_TO_UVB_RADIATION_DN	98	2	0.0340406	0.28182
LIANG_SILENCED_BY_METHYLATION_DN	11	1	0.0340883	0.28182
KALMA_E2F1_TARGETS	11	1	0.0340883	0.28182
MARSON_FOXP3_TARGETS_STIMULATED_DN	11	1	0.0340883	0.28182
HOLLEMAN_PREDNISOLONE_RESISTANCE_ALL_DN	11	1	0.0340883	0.28182
WINTER_HYPOXIA_METAGENE	242	3	0.0343446	0.283447
REACTOME_DOWNSTREAM_SIGNALING_OF_ACTIVATED_FGFR	100	2	0.0352917	0.288726
HUMMERICH_SKIN_CANCER_PROGRESSION_DN	100	2	0.0352917	0.288726
DING_LUNG_CANCER_EXPRESSION_BY_COPY_NUMBER	100	2	0.0352917	0.288726
PENG_RAPAMYCIN_RESPONSE_DN	245	3	0.0354087	0.288726
MCCLUNG_CREB1_TARGETS_UP	100	2	0.0352917	0.288726
GAVIN_FOXP3_TARGETS_CLUSTER_P4	100	2	0.0352917	0.288726
KONDO_EZH2_TARGETS	245	3	0.0354087	0.288726
BOQUEST_STEM_CELL_CULTURED_VS_FRESH_UP	425	4	0.0361703	0.294432
BIOCARTA_ETC_PATHWAY	12	1	0.0368764	0.296772
REACTOME_RESOLUTION_OF_AP_SITES_VIA_THE_SINGLE_NUCLEOTIDE_REPLACEMENT_PATHWAY	12	1	0.0368764	0.296772
SCHAEFFER_PROSTATE_DEVELOPMENT_48HR_DN	428	4	0.0369563	0.296772
KAAB_HEART_ATRIUM_VS_VENTRICLE_UP	249	3	0.0368538	0.296772
CUI_TCF21_TARGETS_2_UP	428	4	0.0369563	0.296772
ITO_PTTG1_TARGETS_UP	12	1	0.0368764	0.296772
GHANDHI_BYSTANDER_IRRADIATION_DN	12	1	0.0368764	0.296772
GRYDER_PAX3FOXO1_ENHANCERS_KO_DOWN	428	4	0.0369563	0.296772
REACTOME_SIGNALING_BY_NOTCH	103	2	0.0372014	0.298238
REACTOME_PPARA_ACTIVATES_GENE_EXPRESSION	104	2	0.0378466	0.3029
NAKAMURA_TUMOR_ZONE_PERIPHERAL_VS_CENTRAL_DN	634	5	0.0382926	0.305955
REACTOME_RNA_POL_II_TRANSCRIPTION	105	2	0.0384962	0.30653
BAELDE_DIABETIC_NEPHROPATHY_DN	434	4	0.0385577	0.30653
WOO_LIVER_CANCER_RECURRENCE_UP	105	2	0.0384962	0.30653
BUYTAERT_PHOTODYNAMIC_THERAPY_STRESS_DN	637	5	0.0389416	0.309067
KEGG_SULFUR_METABOLISM	13	1	0.0396565	0.310089
BIOCARTA_P27_PATHWAY	13	1	0.0396565	0.310089
REACTOME_INHIBITION_OF_REPLICATION_INITIATION_OF_DAMAGED_DNA_BY_RB1_E2F1	13	1	0.0396565	0.310089
NUNODA_RESPONSE_TO_DASATINIB_IMATINIB_DN	13	1	0.0396565	0.310089
KORKOLA_EMBRYONAL_CARCINOMA	13	1	0.0396565	0.310089
FRIDMAN_SENESCENCE_DN	13	1	0.0396565	0.310089
ONDER_CDH1_TARGETS_2_UP	256	3	0.0394548	0.310089
GERHOLD_RESPONSE_TO_TZD_DN	13	1	0.0396565	0.310089
PARK_OSTEOBLAST_DIFFERENTIATION_BY_PHENYLAMIL_UP	13	1	0.0396565	0.310089
MASSARWEH_TAMOXIFEN_RESISTANCE_DN	258	3	0.0402147	0.313938
TAVAZOIE_METASTASIS	108	2	0.0404702	0.315416
KEGG_GLYCOSPHINGOLIPID_BIOSYNTHESIS_GLOBO_SERIES	14	1	0.0424286	0.319082
KEGG_NON_HOMOLOGOUS_END_JOINING	14	1	0.0424286	0.319082
REACTOME_ASSOCIATION_OF_LICENSING_FACTORS_WITH_THE_PRE_REPLICATIVE_COMPLEX	14	1	0.0424286	0.319082
REACTOME_GLYCOSAMINOGLYCAN_METABOLISM	111	2	0.0424817	0.319082
REACTOME_MRNA_SPLICING	111	2	0.0424817	0.319082
REACTOME_REPAIR_SYNTHESIS_FOR_GAP_FILLING_BY_DNA_POL_IN_TC_NER	14	1	0.0424286	0.319082
REACTOME_SYNTHESIS_OF_VERY_LONG_CHAIN_FATTY_ACYL_COAS	14	1	0.0424286	0.319082
REACTOME_CYTOSOLIC_SULFONATION_OF_SMALL_MOLECULES	14	1	0.0424286	0.319082
REACTOME_S_PHASE	109	2	0.0411366	0.319082
PIEPOLI_LGI1_TARGETS_DN	14	1	0.0424286	0.319082
SABATES_COLORECTAL_ADENOMA_SIZE_DN	14	1	0.0424286	0.319082
NAKAMURA_LUNG_CANCER_DIFFERENTIATION_MARKERS	14	1	0.0424286	0.319082
XU_HGF_TARGETS_INDUCED_BY_AKT1_48HR_UP	14	1	0.0424286	0.319082
WOOD_EBV_EBNA1_TARGETS_UP	110	2	0.0418071	0.319082
WANG_HCP_PROSTATE_CANCER	111	2	0.0424817	0.319082
GROSS_HYPOXIA_VIA_HIF1A_DN	110	2	0.0418071	0.319082
RICKMAN_TUMOR_DIFFERENTIATED_WELL_VS_MODERATELY_DN	110	2	0.0418071	0.319082
BROWNE_HCMV_INFECTION_12HR_UP	111	2	0.0424817	0.319082
BILD_HRAS_ONCOGENIC_SIGNATURE	261	3	0.0413684	0.319082
LABBE_TARGETS_OF_TGFB1_AND_WNT3A_UP	111	2	0.0424817	0.319082
BRUECKNER_TARGETS_OF_MIRLET7A3_UP	111	2	0.0424817	0.319082
MOOTHA_MITOCHONDRIA	447	4	0.0421624	0.319082
PEDERSEN_METASTASIS_BY_ERBB2_ISOFORM_4	110	2	0.0418071	0.319082
REACTOME_SIGNALING_BY_FGFR	112	2	0.0431605	0.323161
DITTMER_PTHLH_TARGETS_UP	112	2	0.0431605	0.323161
ROZANOV_MMP14_TARGETS_UP	266	3	0.0433281	0.323907
TSENG_IRS1_TARGETS_UP	113	2	0.0438433	0.327244
KEGG_GLYCOSAMINOGLYCAN_BIOSYNTHESIS_KERATAN_SULFATE	15	1	0.0451928	0.328766
KEGG_GLYCOSPHINGOLIPID_BIOSYNTHESIS_GANGLIO_SERIES	15	1	0.0451928	0.328766
BIOCARTA_CD40_PATHWAY	15	1	0.0451928	0.328766
BIOCARTA_NUCLEARRS_PATHWAY	15	1	0.0451928	0.328766
BIOCARTA_AKAPCENTROSOME_PATHWAY	15	1	0.0451928	0.328766
REACTOME_PROCESSIVE_SYNTHESIS_ON_THE_LAGGING_STRAND	15	1	0.0451928	0.328766
REACTOME_METABOLISM_OF_POLYAMINES	15	1	0.0451928	0.328766
REACTOME_CYTOKINE_SIGNALING_IN_IMMUNE_SYSTEM	270	3	0.0449289	0.328766
WANG_CLIM2_TARGETS_UP	269	3	0.044526	0.328766
TONKS_TARGETS_OF_RUNX1_RUNX1T1_FUSION_SUSTAINED_IN_GRANULOCYTE_UP	15	1	0.0451928	0.328766
ROPERO_HDAC2_TARGETS	114	2	0.0445301	0.328766
BYSTRYKH_HEMATOPOIESIS_STEM_CELL_QTL_TRANS	882	6	0.0444027	0.328766
LENAOUR_DENDRITIC_CELL_MATURATION_UP	114	2	0.0445301	0.328766
XU_RESPONSE_TO_TRETINOIN_AND_NSC682994_DN	15	1	0.0451928	0.328766
SINGH_NFE2L2_TARGETS	15	1	0.0451928	0.328766
KYNG_DNA_DAMAGE_BY_4NQO_OR_GAMMA_RADIATION	15	1	0.0451928	0.328766
HOSHIDA_LIVER_CANCER_SUBCLASS_S2	115	2	0.0452209	0.328766
HAHTOLA_MYCOSIS_FUNGOIDES_CD4_DN	116	2	0.0459157	0.332801
WHITEFORD_PEDIATRIC_CANCER_MARKERS	116	2	0.0459157	0.332801
DELACROIX_RAR_BOUND_ES	462	4	0.0465511	0.336894
FULCHER_INFLAMMATORY_RESPONSE_LECTIN_VS_LPS_DN	463	4	0.0468524	0.33856
OSWALD_HEMATOPOIETIC_STEM_CELL_IN_COLLAGEN_GEL_DN	275	3	0.0469709	0.338902
MULLIGHAN_NPM1_MUTATED_SIGNATURE_1_UP	276	3	0.0473847	0.341371
REACTOME_PRE_NOTCH_PROCESSING_IN_GOLGI	16	1	0.047949	0.342329
REACTOME_HEMOSTASIS	466	4	0.0477629	0.342329
SUZUKI_AMPLIFIED_IN_ORAL_CANCER	16	1	0.047949	0.342329
MATTIOLI_MGUS_VS_MULTIPLE_MYELOMA	16	1	0.047949	0.342329
CAFFAREL_RESPONSE_TO_THC_8HR_5_UP	16	1	0.047949	0.342329
WANG_RECURRENT_LIVER_CANCER_DN	16	1	0.047949	0.342329
GINESTIER_BREAST_CANCER_20Q13_AMPLIFICATION_UP	119	2	0.0480235	0.342347
XU_GH1_EXOGENOUS_TARGETS_DN	120	2	0.0487339	0.346374
ACEVEDO_LIVER_CANCER_WITH_H3K9ME3_DN	120	2	0.0487339	0.346374
REACTOME_G_ALPHA_S_SIGNALLING_EVENTS	121	2	0.0494481	0.349596
VANTVEER_BREAST_CANCER_METASTASIS_DN	121	2	0.0494481	0.349596
HELLER_HDAC_TARGETS_SILENCED_BY_METHYLATION_DN	281	3	0.0494808	0.349596
AZARE_NEOPLASTIC_TRANSFORMATION_BY_STAT3_UP	121	2	0.0494481	0.349596
BIOCARTA_ARF_PATHWAY	17	1	0.0506974	0.351413
SA_PTEN_PATHWAY	17	1	0.0506974	0.351413
REACTOME_RESOLUTION_OF_AP_SITES_VIA_THE_MULTIPLE_NUCLEOTIDE_PATCH_REPLACEMENT_PATHWAY	17	1	0.0506974	0.351413
REACTOME_NA_CL_DEPENDENT_NEUROTRANSMITTER_TRANSPORTERS	17	1	0.0506974	0.351413
REACTOME_RNA_POL_I_RNA_POL_III_AND_MITOCHONDRIAL_TRANSCRIPTION	122	2	0.0501661	0.351413
REACTOME_DESTABILIZATION_OF_MRNA_BY_BRF1	17	1	0.0506974	0.351413
REACTOME_DESTABILIZATION_OF_MRNA_BY_KSRP	17	1	0.0506974	0.351413
REACTOME_DESTABILIZATION_OF_MRNA_BY_TRISTETRAPROLIN_TTP	17	1	0.0506974	0.351413
REACTOME_ACTIVATION_OF_BH3_ONLY_PROTEINS	17	1	0.0506974	0.351413
HOWLIN_CITED1_TARGETS_2_UP	17	1	0.0506974	0.351413
LEE_METASTASIS_AND_RNA_PROCESSING_UP	17	1	0.0506974	0.351413
MATTHEWS_SKIN_CARCINOGENESIS_VIA_JUN	17	1	0.0506974	0.351413
LOPEZ_EPITHELIOID_MESOTHELIOMA	17	1	0.0506974	0.351413
DAZARD_RESPONSE_TO_UV_SCC_DN	123	2	0.0508879	0.35171
DAZARD_RESPONSE_TO_UV_SCC_UP	123	2	0.0508879	0.35171
GRADE_COLON_AND_RECTAL_CANCER_UP	285	3	0.05119	0.353285
REACTOME_METABOLISM_OF_LIPIDS_AND_LIPOPROTEINS	478	4	0.0515029	0.35493
REACTOME_CELL_CYCLE_CHECKPOINTS	124	2	0.0516134	0.355178
DEBIASI_APOPTOSIS_BY_REOVIRUS_INFECTION_DN	287	3	0.0520553	0.357701
BIOCARTA_MCM_PATHWAY	18	1	0.0534379	0.35841
BIOCARTA_TEL_PATHWAY	18	1	0.0534379	0.35841
BIOCARTA_TNFR2_PATHWAY	18	1	0.0534379	0.35841
REACTOME_FATTY_ACYL_COA_BIOSYNTHESIS	18	1	0.0534379	0.35841
NAM_FXYD5_TARGETS_DN	18	1	0.0534379	0.35841
GARGALOVIC_RESPONSE_TO_OXIDIZED_PHOSPHOLIPIDS_GREY_UP	18	1	0.0534379	0.35841
PARK_HSC_VS_MULTIPOTENT_PROGENITORS_DN	18	1	0.0534379	0.35841
HASLINGER_B_CLL_WITH_MUTATED_VH_GENES	18	1	0.0534379	0.35841
NIELSEN_LIPOSARCOMA_UP	18	1	0.0534379	0.35841
MOREIRA_RESPONSE_TO_TSA_DN	18	1	0.0534379	0.35841
GENTILE_UV_RESPONSE_CLUSTER_D1	18	1	0.0534379	0.35841
CREIGHTON_ENDOCRINE_THERAPY_RESISTANCE_5	482	4	0.0527843	0.35841
LIN_TUMOR_ESCAPE_FROM_IMMUNE_ATTACK	18	1	0.0534379	0.35841
KAPOSI_LIVER_CANCER_MET_UP	18	1	0.0534379	0.35841
STAMBOLSKY_BOUND_BY_MUTATED_TP53	18	1	0.0534379	0.35841
GABRIELY_MIR21_TARGETS	289	3	0.0529276	0.35841
FARMER_BREAST_CANCER_CLUSTER_5	18	1	0.0534379	0.35841
REACTOME_SIGNALING_BY_FGFR_IN_DISEASE	127	2	0.0538122	0.359402
ZHOU_INFLAMMATORY_RESPONSE_LIVE_UP	485	4	0.0537567	0.359402
SABATES_COLORECTAL_ADENOMA_DN	291	3	0.053807	0.359402
KEGG_CELL_CYCLE	128	2	0.0545525	0.360977
REACTOME_BASE_EXCISION_REPAIR	19	1	0.0561705	0.360977
REACTOME_CGMP_EFFECTS	19	1	0.0561705	0.360977
REACTOME_LAGGING_STRAND_SYNTHESIS	19	1	0.0561705	0.360977
REACTOME_G1_S_SPECIFIC_TRANSCRIPTION	19	1	0.0561705	0.360977
SCIBETTA_KDM5B_TARGETS_UP	19	1	0.0561705	0.360977
KIM_WT1_TARGETS_8HR_DN	129	2	0.0552963	0.360977
DUNNE_TARGETS_OF_AML1_MTG8_FUSION_DN	19	1	0.0561705	0.360977
MAHADEVAN_RESPONSE_TO_MP470_DN	19	1	0.0561705	0.360977
KOBAYASHI_RESPONSE_TO_ROMIDEPSIN	19	1	0.0561705	0.360977
YAO_HOXA10_TARGETS_VIA_PROGESTERONE_DN	19	1	0.0561705	0.360977
GAJATE_RESPONSE_TO_TRABECTEDIN_DN	19	1	0.0561705	0.360977
CHEN_PDGF_TARGETS	19	1	0.0561705	0.360977
ZHU_CMV_ALL_DN	128	2	0.0545525	0.360977
YEGNASUBRAMANIAN_PROSTATE_CANCER	128	2	0.0545525	0.360977
OUYANG_PROSTATE_CANCER_MARKERS	19	1	0.0561705	0.360977
SMID_BREAST_CANCER_BASAL_DN	701	5	0.0544011	0.360977
WEST_ADRENOCORTICAL_TUMOR_UP	294	3	0.0551393	0.360977
WU_ALZHEIMER_DISEASE_DN	19	1	0.0561705	0.360977
BOYAULT_LIVER_CANCER_SUBCLASS_G6_DN	19	1	0.0561705	0.360977
MEISSNER_NPC_HCP_WITH_H3K4ME2	491	4	0.0557308	0.360977
CHIARETTI_T_ALL_RELAPSE_PROGNOSIS	19	1	0.0561705	0.360977
RUAN_RESPONSE_TO_TROGLITAZONE_DN	19	1	0.0561705	0.360977
VERNOCHET_ADIPOGENESIS	19	1	0.0561705	0.360977
GENTLES_LEUKEMIC_STEM_CELL_DN	19	1	0.0561705	0.360977
HOLLEMAN_PREDNISOLONE_RESISTANCE_ALL_UP	19	1	0.0561705	0.360977
LIM_MAMMARY_STEM_CELL_UP	489	4	0.0550684	0.360977
ZWANG_DOWN_BY_2ND_EGF_PULSE	293	3	0.0546934	0.360977
GAZDA_DIAMOND_BLACKFAN_ANEMIA_ERYTHROID_DN	493	4	0.0563974	0.361947
FISCHER_DIRECT_P53_TARGETS_META_ANALYSIS	298	3	0.0569401	0.364938
REACTOME_FACTORS_INVOLVED_IN_MEGAKARYOCYTE_DEVELOPMENT_AND_PLATELET_PRODUCTION	132	2	0.0575493	0.367852
NIKOLSKY_BREAST_CANCER_8Q12_Q22_AMPLICON	132	2	0.0575493	0.367852
WEST_ADRENOCORTICAL_TUMOR_MARKERS_DN	20	1	0.0588954	0.373796
KORKOLA_YOLK_SAC_TUMOR_UP	20	1	0.0588954	0.373796
SENESE_HDAC3_TARGETS_UP	501	4	0.0591071	0.373796
LANDIS_ERBB2_BREAST_PRENEOPLASTIC_UP	20	1	0.0588954	0.373796
SCHLOSSER_SERUM_RESPONSE_UP	134	2	0.0590688	0.373796
SESTO_RESPONSE_TO_UV_C3	20	1	0.0588954	0.373796
POOLA_INVASIVE_BREAST_CANCER_DN	134	2	0.0590688	0.373796
PEDERSEN_METASTASIS_BY_ERBB2_ISOFORM_3	20	1	0.0588954	0.373796
SERVITJA_LIVER_HNF1A_TARGETS_UP	135	2	0.0598338	0.377389
EPPERT_PROGENITOR	135	2	0.0598338	0.377389
BORCZUK_MALIGNANT_MESOTHELIOMA_UP	305	3	0.0601582	0.378933
BIOCARTA_ATRBRCA_PATHWAY	21	1	0.0616124	0.380542
PID_P53_DOWNSTREAM_PATHWAY	137	2	0.061374	0.380542
PICCALUGA_ANGIOIMMUNOBLASTIC_LYMPHOMA_DN	136	2	0.0606022	0.380542
GESERICK_TERT_TARGETS_DN	21	1	0.0616124	0.380542
HU_ANGIOGENESIS_UP	21	1	0.0616124	0.380542
CHEOK_RESPONSE_TO_MERCAPTOPURINE_AND_LD_MTX_DN	21	1	0.0616124	0.380542
MARCHINI_TRABECTEDIN_RESISTANCE_UP	21	1	0.0616124	0.380542
DAZARD_UV_RESPONSE_CLUSTER_G4	21	1	0.0616124	0.380542
YANG_MUC2_TARGETS_DUODENUM_6MO_DN	21	1	0.0616124	0.380542
KYNG_ENVIRONMENTAL_STRESS_RESPONSE_DN	21	1	0.0616124	0.380542
FINETTI_BREAST_CANCERS_KINOME_BLUE	21	1	0.0616124	0.380542
MCCABE_HOXC6_TARGETS_DN	21	1	0.0616124	0.380542
WILSON_PROTEASES_AT_TUMOR_BONE_INTERFACE_UP	21	1	0.0616124	0.380542
STEGER_ADIPOGENESIS_UP	21	1	0.0616124	0.380542
MINGUEZ_LIVER_CANCER_VASCULAR_INVASION_DN	21	1	0.0616124	0.380542
DACOSTA_UV_RESPONSE_VIA_ERCC3_UP	309	3	0.0620349	0.38216
TARTE_PLASMA_CELL_VS_PLASMABLAST_DN	309	3	0.0620349	0.38216
VART_KSHV_INFECTION_ANGIOGENIC_MARKERS_DN	138	2	0.0621492	0.38237
REACTOME_BIOLOGICAL_OXIDATIONS	139	2	0.0629277	0.386162
ODONNELL_TFRC_TARGETS_DN	139	2	0.0629277	0.386162
KEGG_SYSTEMIC_LUPUS_ERYTHEMATOSUS	140	2	0.0637096	0.388212
REACTOME_RNA_POL_I_TRANSCRIPTION_TERMINATION	22	1	0.0643216	0.388212
REACTOME_FGFR_LIGAND_BINDING_AND_ACTIVATION	22	1	0.0643216	0.388212
ROSTY_CERVICAL_CANCER_PROLIFERATION_CLUSTER	140	2	0.0637096	0.388212
CHEOK_RESPONSE_TO_MERCAPTOPURINE_DN	22	1	0.0643216	0.388212
MAGRANGEAS_MULTIPLE_MYELOMA_IGG_VS_IGA_UP	22	1	0.0643216	0.388212
ALCALAY_AML_BY_NPM1_LOCALIZATION_UP	140	2	0.0637096	0.388212
ZHAN_MULTIPLE_MYELOMA_SPIKED	22	1	0.0643216	0.388212
HANSON_HRAS_SIGNALING_VIA_NFKB	22	1	0.0643216	0.388212
SUZUKI_RESPONSE_TO_TSA	22	1	0.0643216	0.388212
BONOME_OVARIAN_CANCER_POOR_SURVIVAL_DN	22	1	0.0643216	0.388212
FERRARI_RESPONSE_TO_FENRETINIDE_UP	22	1	0.0643216	0.388212
WANG_METASTASIS_OF_BREAST_CANCER_ESR1_UP	22	1	0.0643216	0.388212
SABATES_COLORECTAL_ADENOMA_UP	141	2	0.0644947	0.388273
DOUGLAS_BMI1_TARGETS_DN	314	3	0.0644187	0.388273
SMID_BREAST_CANCER_RELAPSE_IN_BONE_DN	315	3	0.0649006	0.390223
CHIARADONNA_NEOPLASTIC_TRANSFORMATION_KRAS_DN	142	2	0.0652832	0.392028
JAATINEN_HEMATOPOIETIC_STEM_CELL_UP	316	3	0.0653841	0.39214
KEGG_MISMATCH_REPAIR	23	1	0.067023	0.392575
BIOCARTA_CELLCYCLE_PATHWAY	23	1	0.067023	0.392575
REACTOME_SIGNALING_BY_BMP	23	1	0.067023	0.392575
REACTOME_PROCESSING_OF_CAPPED_INTRONLESS_PRE_MRNA	23	1	0.067023	0.392575
REACTOME_FORMATION_OF_INCISION_COMPLEX_IN_GG_NER	23	1	0.067023	0.392575
REACTOME_GLUTATHIONE_CONJUGATION	23	1	0.067023	0.392575
CAIRO_PML_TARGETS_BOUND_BY_MYC_UP	23	1	0.067023	0.392575
EGUCHI_CELL_CYCLE_RB1_TARGETS	23	1	0.067023	0.392575
BASSO_B_LYMPHOCYTE_NETWORK	143	2	0.0660749	0.392575
BROCKE_APOPTOSIS_REVERSED_BY_IL6	144	2	0.0668698	0.392575
HASLINGER_B_CLL_WITH_11Q23_DELETION	23	1	0.067023	0.392575
NOUZOVA_TRETINOIN_AND_H4_ACETYLATION	143	2	0.0660749	0.392575
MULLIGAN_NTF3_SIGNALING_VIA_INSR_AND_IGF1R_UP	23	1	0.067023	0.392575
WENG_POR_TARGETS_GLOBAL_DN	23	1	0.067023	0.392575
YANG_MUC2_TARGETS_DUODENUM_3MO_DN	23	1	0.067023	0.392575
HELLER_HDAC_TARGETS_UP	317	3	0.0658692	0.392575
SAGIV_CD24_TARGETS_UP	23	1	0.067023	0.392575
DANG_MYC_TARGETS_UP	143	2	0.0660749	0.392575
YAO_TEMPORAL_RESPONSE_TO_PROGESTERONE_CLUSTER_14	143	2	0.0660749	0.392575
PUIFFE_INVASION_INHIBITED_BY_ASCITES_DN	145	2	0.0676679	0.395865
LEE_NEURAL_CREST_STEM_CELL_UP	146	2	0.0684692	0.399571
DARWICHE_SQUAMOUS_CELL_CARCINOMA_UP	146	2	0.0684692	0.399571
BIOCARTA_NTHI_PATHWAY	24	1	0.0697167	0.400955
REACTOME_TERMINATION_OF_O_GLYCAN_BIOSYNTHESIS	24	1	0.0697167	0.400955
REACTOME_YAP1_AND_WWTR1_TAZ_STIMULATED_GENE_EXPRESSION	24	1	0.0697167	0.400955
ODONNELL_METASTASIS_DN	24	1	0.0697167	0.400955
DARWICHE_PAPILLOMA_RISK_HIGH_UP	147	2	0.0692736	0.400955
SCHRAMM_INHBA_TARGETS_DN	24	1	0.0697167	0.400955
BENPORATH_NANOG_TARGETS	988	6	0.0688172	0.400955
JEON_SMAD6_TARGETS_UP	24	1	0.0697167	0.400955
WILLERT_WNT_SIGNALING	24	1	0.0697167	0.400955
MAGRANGEAS_MULTIPLE_MYELOMA_IGLL_VS_IGLK_DN	24	1	0.0697167	0.400955
OSADA_ASCL1_TARGETS_DN	24	1	0.0697167	0.400955
MISHRA_CARCINOMA_ASSOCIATED_FIBROBLAST_DN	24	1	0.0697167	0.400955
WEI_MIR34A_TARGETS	148	2	0.0700811	0.40208
BROWNE_HCMV_INFECTION_24HR_UP	148	2	0.0700811	0.40208
KEGG_WNT_SIGNALING_PATHWAY	151	2	0.0725223	0.408217
KEGG_PATHWAYS_IN_CANCER	328	3	0.071315	0.408217
REACTOME_G0_AND_EARLY_G1	25	1	0.0724027	0.408217
REACTOME_EFFECTS_OF_PIP2_HYDROLYSIS	25	1	0.0724027	0.408217
REACTOME_NITRIC_OXIDE_STIMULATES_GUANYLATE_CYCLASE	25	1	0.0724027	0.408217
REACTOME_RNA_POL_I_TRANSCRIPTION_INITIATION	25	1	0.0724027	0.408217
KINSEY_TARGETS_OF_EWSR1_FLII_FUSION_DN	329	3	0.0718199	0.408217
LINDGREN_BLADDER_CANCER_CLUSTER_3_UP	329	3	0.0718199	0.408217
WANG_BARRETTS_ESOPHAGUS_DN	25	1	0.0724027	0.408217
IIZUKA_LIVER_CANCER_PROGRESSION_L1_G1_UP	25	1	0.0724027	0.408217
HOEGERKORP_CD44_TARGETS_TEMPORAL_DN	25	1	0.0724027	0.408217
IGLESIAS_E2F_TARGETS_UP	151	2	0.0725223	0.408217
LU_TUMOR_ANGIOGENESIS_UP	25	1	0.0724027	0.408217
KORKOLA_EMBRYONIC_CARCINOMA_VS_SEMINOMA_DN	25	1	0.0724027	0.408217
VANDESLUIS_NORMAL_EMBRYOS_DN	25	1	0.0724027	0.408217
HOLLEMAN_ASPARAGINASE_RESISTANCE_ALL_DN	25	1	0.0724027	0.408217
LIAO_METASTASIS	539	4	0.0729073	0.409899
KEGG_GLYCOSPHINGOLIPID_BIOSYNTHESIS_LACTO_AND_NEOLACTO_SERIES	26	1	0.075081	0.415257
BIOCARTA_RACCYCD_PATHWAY	26	1	0.075081	0.415257
PID_RXR_VDR_PATHWAY	26	1	0.075081	0.415257
REACTOME_ACTIVATION_OF_GENES_BY_ATF4	26	1	0.075081	0.415257
GINESTIER_BREAST_CANCER_ZNF217_AMPLIFIED_DN	335	3	0.0748829	0.415257
XU_HGF_SIGNALING_NOT_VIA_AKT1_6HR	26	1	0.075081	0.415257
NIKOLSKY_BREAST_CANCER_17Q21_Q25_AMPLICON	335	3	0.0748829	0.415257
MAGRANGEAS_MULTIPLE_MYELOMA_IGG_VS_IGA_DN	26	1	0.075081	0.415257
BACOLOD_RESISTANCE_TO_ALKYLATING_AGENTS_UP	26	1	0.075081	0.415257
GAZIN_EPIGENETIC_SILENCING_BY_KRAS	26	1	0.075081	0.415257
ALONSO_METASTASIS_DN	26	1	0.075081	0.415257
RUIZ_TNC_TARGETS_UP	153	2	0.074165	0.415257
WALLACE_JAK2_TARGETS_UP	26	1	0.075081	0.415257
STAMBOLSKY_RESPONSE_TO_VITAMIN_D3_DN	26	1	0.075081	0.415257
WEST_ADRENOCORTICAL_TUMOR_DN	546	4	0.0756142	0.41772
PID_IL3_PATHWAY	27	1	0.0777517	0.422182
REACTOME_SMAD2_SMAD3_SMAD4_HETEROTRIMER_REGULATES_TRANSCRIPTION	27	1	0.0777517	0.422182
REACTOME_AMINE_COMPOUND_SLC_TRANSPORTERS	27	1	0.0777517	0.422182
REACTOME_EXTENSION_OF_TELOMERES	27	1	0.0777517	0.422182
CHOW_RASSF1_TARGETS_UP	27	1	0.0777517	0.422182
XU_HGF_TARGETS_INDUCED_BY_AKT1_48HR_DN	27	1	0.0777517	0.422182
SHIN_B_CELL_LYMPHOMA_CLUSTER_7	27	1	0.0777517	0.422182
JI_METASTASIS_REPRESSED_BY_STK11	27	1	0.0777517	0.422182
NING_CHRONIC_OBSTRUCTIVE_PULMONARY_DISEASE_UP	157	2	0.0774858	0.422182
GENTILE_UV_LOW_DOSE_UP	27	1	0.0777517	0.422182
BROWNE_HCMV_INFECTION_14HR_UP	156	2	0.0766512	0.422182
FOSTER_TOLERANT_MACROPHAGE_UP	156	2	0.0766512	0.422182
LEE_DOUBLE_POLAR_THYMOCYTE	27	1	0.0777517	0.422182
BOYAULT_LIVER_CANCER_SUBCLASS_G2	27	1	0.0777517	0.422182
PANGAS_TUMOR_SUPPRESSION_BY_SMAD1_AND_SMAD5_DN	157	2	0.0774858	0.422182
GOZGIT_ESR1_TARGETS_DN	781	5	0.0780841	0.423504
KEGG_PURINE_METABOLISM	159	2	0.0791637	0.428871
BIOCARTA_G1_PATHWAY	28	1	0.0804146	0.432206
REACTOME_SHC_MEDIATED_CASCADE	28	1	0.0804146	0.432206
SHIN_B_CELL_LYMPHOMA_CLUSTER_3	28	1	0.0804146	0.432206
PETROVA_PROX1_TARGETS_UP	28	1	0.0804146	0.432206
GAVIN_FOXP3_TARGETS_CLUSTER_P3	160	2	0.0800069	0.432206
VALK_AML_CLUSTER_1	28	1	0.0804146	0.432206
TIAN_TNF_SIGNALING_VIA_NFKB	28	1	0.0804146	0.432206
BIDUS_METASTASIS_DN	161	2	0.0808529	0.433583
BANDRES_RESPONSE_TO_CARMUSTIN_MGMT_48HR_DN	161	2	0.0808529	0.433583
KEGG_RNA_POLYMERASE	29	1	0.08307	0.436622
KEGG_THYROID_CANCER	29	1	0.08307	0.436622
BIOCARTA_VEGF_PATHWAY	29	1	0.08307	0.436622
REACTOME_PRE_NOTCH_TRANSCRIPTION_AND_TRANSLATION	29	1	0.08307	0.436622
REACTOME_PERK_REGULATED_GENE_EXPRESSION	29	1	0.08307	0.436622
KIM_WT1_TARGETS_12HR_UP	162	2	0.0817017	0.436622
CHOW_RASSF1_TARGETS_DN	29	1	0.08307	0.436622
TAKADA_GASTRIC_CANCER_COPY_NUMBER_DN	29	1	0.08307	0.436622
DARWICHE_PAPILLOMA_RISK_LOW_UP	162	2	0.0817017	0.436622
BENPORATH_SUZ12_TARGETS	1038	6	0.0825903	0.436622
STANELLE_E2F1_TARGETS	29	1	0.08307	0.436622
PAL_PRMT5_TARGETS_DN	29	1	0.08307	0.436622
LIN_NPAS4_TARGETS_UP	163	2	0.0825533	0.436622
PYEON_CANCER_HEAD_AND_NECK_VS_CERVICAL_DN	29	1	0.08307	0.436622
WINNEPENNINCKX_MELANOMA_METASTASIS_UP	162	2	0.0817017	0.436622
SERVITJA_ISLET_HNF1A_TARGETS_UP	163	2	0.0825533	0.436622
PEDERSEN_METASTASIS_BY_ERBB2_ISOFORM_6	29	1	0.08307	0.436622
YU_BAP1_TARGETS	29	1	0.08307	0.436622
AMIT_EGF_RESPONSE_480_HELA	164	2	0.0834076	0.437913
REACTOME_GENERIC_TRANSCRIPTION_PATHWAY	352	3	0.0838698	0.439854
PASQUALUCCI_LYMPHOMA_BY_GC_STAGE_DN	165	2	0.0842647	0.44047
BROWN_MYELOID_CELL_DEVELOPMENT_UP	165	2	0.0842647	0.44047
VART_KSHV_INFECTION_ANGIOGENIC_MARKERS_UP	165	2	0.0842647	0.44047
KEGG_O_GLYCAN_BIOSYNTHESIS	30	1	0.0857177	0.441284
REACTOME_CA_DEPENDENT_EVENTS	30	1	0.0857177	0.441284
REACTOME_DNA_STRAND_ELONGATION	30	1	0.0857177	0.441284
REACTOME_INTRINSIC_PATHWAY_FOR_APOPTOSIS	30	1	0.0857177	0.441284
GAZDA_DIAMOND_BLACKFAN_ANEMIA_MYELOID_UP	30	1	0.0857177	0.441284
HEIDENBLAD_AMPLICON_12P11_12_DN	30	1	0.0857177	0.441284
LI_WILMS_TUMOR_VS_FETAL_KIDNEY_2_UP	30	1	0.0857177	0.441284
ZHAN_MULTIPLE_MYELOMA_SUBGROUPS	30	1	0.0857177	0.441284
TAVOR_CEBPA_TARGETS_DN	30	1	0.0857177	0.441284
RORIE_TARGETS_OF_EWSR1_FLI1_FUSION_DN	30	1	0.0857177	0.441284
BURTON_ADIPOGENESIS_10	30	1	0.0857177	0.441284
ZHANG_ANTIVIRAL_RESPONSE_TO_RIBAVIRIN_UP	30	1	0.0857177	0.441284
YAO_TEMPORAL_RESPONSE_TO_PROGESTERONE_CLUSTER_5	30	1	0.0857177	0.441284
HOLLERN_SOLID_NODULAR_BREAST_TUMOR_DN	30	1	0.0857177	0.441284
YOSHIMURA_MAPK8_TARGETS_UP	1305	7	0.0863231	0.443921
PID_P38_ALPHA_BETA_PATHWAY	31	1	0.0883578	0.450493
REACTOME_AMINO_ACID_TRANSPORT_ACROSS_THE_PLASMA_MEMBRANE	31	1	0.0883578	0.450493
REACTOME_NEGATIVE_REGULATORS_OF_RIG_I_MDA5_SIGNALING	31	1	0.0883578	0.450493
BERTUCCI_MEDULLARY_VS_DUCTAL_BREAST_CANCER_DN	169	2	0.0877197	0.450493
BERENJENO_TRANSFORMED_BY_RHOA_FOREVER_DN	31	1	0.0883578	0.450493
SIMBULAN_UV_RESPONSE_IMMORTALIZED_DN	31	1	0.0883578	0.450493
TING_SILENCED_BY_DICER	31	1	0.0883578	0.450493
MUELLER_COMMON_TARGETS_OF_AML_FUSIONS_DN	31	1	0.0883578	0.450493
FIGUEROA_AML_METHYLATION_CLUSTER_3_UP	170	2	0.08859	0.451193
FULCHER_INFLAMMATORY_RESPONSE_LECTIN_VS_LPS_UP	579	4	0.0890465	0.453034
BENPORATH_EED_TARGETS	1062	6	0.0897117	0.455931
PID_WNT_NONCANONICAL_PATHWAY	32	1	0.0909904	0.456582
REACTOME_DAG_AND_IP3_SIGNALING	32	1	0.0909904	0.456582
CAVARD_LIVER_CANCER_MALIGNANT_VS_BENIGN	32	1	0.0909904	0.456582
GROSS_ELK3_TARGETS_DN	32	1	0.0909904	0.456582
AMIT_SERUM_RESPONSE_40_MCF10A	32	1	0.0909904	0.456582
DORSAM_HOXA9_TARGETS_DN	32	1	0.0909904	0.456582
NEMETH_INFLAMMATORY_RESPONSE_LPS_DN	32	1	0.0909904	0.456582
BANDRES_RESPONSE_TO_CARMUSTIN_WITHOUT_MGMT_48HR_DN	32	1	0.0909904	0.456582
BOYLAN_MULTIPLE_MYELOMA_C_CLUSTER_DN	32	1	0.0909904	0.456582
MOOTHA_GLUCONEOGENESIS	32	1	0.0909904	0.456582
BAE_BRCA1_TARGETS_DN	32	1	0.0909904	0.456582
ZWANG_EGF_PERSISTENTLY_UP	32	1	0.0909904	0.456582
SIMBULAN_UV_RESPONSE_NORMAL_DN	33	1	0.0936154	0.464856
GROSS_HYPOXIA_VIA_ELK3_ONLY_UP	33	1	0.0936154	0.464856
CAFFAREL_RESPONSE_TO_THC_UP	33	1	0.0936154	0.464856
STAEGE_EWING_FAMILY_TUMOR	33	1	0.0936154	0.464856
APPEL_IMATINIB_RESPONSE	33	1	0.0936154	0.464856
FIRESTEIN_CTNNB1_PATHWAY	33	1	0.0936154	0.464856
FIRESTEIN_PROLIFERATION	175	2	0.0929802	0.464856
LEE_LIVER_CANCER_SURVIVAL_DN	175	2	0.0929802	0.464856
VALK_AML_CLUSTER_3	33	1	0.0936154	0.464856
VALK_AML_CLUSTER_10	33	1	0.0936154	0.464856
SCHAEFFER_PROSTATE_DEVELOPMENT_6HR_UP	176	2	0.0938658	0.465613
MARTINEZ_RB1_AND_TP53_TARGETS_DN	591	4	0.094199	0.46678
VERHAAK_GLIOBLASTOMA_PRONEURAL	177	2	0.0947538	0.469041
MARTINEZ_TP53_TARGETS_DN	593	4	0.0950713	0.470124
KEGG_CYSTEINE_AND_METHIONINE_METABOLISM	34	1	0.0962329	0.471948
SIG_CD40PATHWAYMAP	34	1	0.0962329	0.471948
PID_HDAC_CLASSII_PATHWAY	34	1	0.0962329	0.471948
PETRETTO_CARDIAC_HYPERTROPHY	34	1	0.0962329	0.471948
WONG_IFNA2_RESISTANCE_DN	34	1	0.0962329	0.471948
BROWNE_HCMV_INFECTION_18HR_DN	178	2	0.0956443	0.471948
CHIANG_LIVER_CANCER_SUBCLASS_PROLIFERATION_UP	178	2	0.0956443	0.471948
KORKOLA_CORRELATED_WITH_POU5F1	34	1	0.0962329	0.471948
KEGG_BASE_EXCISION_REPAIR	35	1	0.0988429	0.477307
REACTOME_MRNA_3_END_PROCESSING	35	1	0.0988429	0.477307
REACTOME_GLOBAL_GENOMIC_NER_GG_NER	35	1	0.0988429	0.477307
DAVICIONI_MOLECULAR_ARMS_VS_ERMS_DN	182	2	0.0992302	0.477307
LASTOWSKA_NEUROBLASTOMA_COPY_NUMBER_UP	181	2	0.0983302	0.477307
RODRIGUES_NTN1_AND_DCC_TARGETS	35	1	0.0988429	0.477307
XU_HGF_SIGNALING_NOT_VIA_AKT1_48HR_UP	35	1	0.0988429	0.477307
WANG_METHYLATED_IN_BREAST_CANCER	35	1	0.0988429	0.477307
BALDWIN_PRKCI_TARGETS_UP	35	1	0.0988429	0.477307
FERNANDEZ_BOUND_BY_MYC	182	2	0.0992302	0.477307
LI_WILMS_TUMOR_VS_FETAL_KIDNEY_1_UP	182	2	0.0992302	0.477307
WEIGEL_OXIDATIVE_STRESS_RESPONSE	35	1	0.0988429	0.477307
MARTINEZ_TP53_TARGETS_UP	602	4	0.0990441	0.477307
MARTINEZ_RB1_AND_TP53_TARGETS_UP	601	4	0.0985988	0.477307
SARRIO_EPITHELIAL_MESENCHYMAL_TRANSITION_UP	180	2	0.0974325	0.477307
IWANAGA_CARCINOGENESIS_BY_KRAS_PTEN_UP	181	2	0.0983302	0.477307
YAO_TEMPORAL_RESPONSE_TO_PROGESTERONE_CLUSTER_15	35	1	0.0988429	0.477307
MARTENS_TRETINOIN_RESPONSE_DN	841	5	0.0989615	0.477307
LOPEZ_TRANSLATION_VIA_FN1_SIGNALING	35	1	0.0988429	0.477307
DAIRKEE_TERT_TARGETS_UP	380	3	0.0996178	0.478688
OKUMURA_INFLAMMATORY_RESPONSE_LPS	183	2	0.100133	0.480677
KEGG_DNA_REPLICATION	36	1	0.101445	0.482119
REACTOME_FRS2_MEDIATED_CASCADE	36	1	0.101445	0.482119
DOANE_RESPONSE_TO_ANDROGEN_UP	184	2	0.101037	0.482119
MATTIOLI_MULTIPLE_MYELOMA_WITH_14Q32_TRANSLOCATIONS	36	1	0.101445	0.482119
HERNANDEZ_MITOTIC_ARREST_BY_DOCETAXEL_1_UP	36	1	0.101445	0.482119
DACOSTA_ERCC3_ALLELE_XPCS_VS_TTD_DN	36	1	0.101445	0.482119
HUANG_FOXA2_TARGETS_DN	36	1	0.101445	0.482119
VANTVEER_BREAST_CANCER_BRCA1_UP	36	1	0.101445	0.482119
KIM_ALL_DISORDERS_OLIGODENDROCYTE_NUMBER_CORR_DN	36	1	0.101445	0.482119
SUBTIL_PROGESTIN_TARGETS	36	1	0.101445	0.482119
LEE_LIVER_CANCER_SURVIVAL_UP	185	2	0.101944	0.484006
BIOCARTA_ALK_PATHWAY	37	1	0.104041	0.489083
ST_P38_MAPK_PATHWAY	37	1	0.104041	0.489083
REACTOME_NEGATIVE_REGULATION_OF_FGFR_SIGNALING	37	1	0.104041	0.489083
TONKS_TARGETS_OF_RUNX1_RUNX1T1_FUSION_HSC_DN	187	2	0.103765	0.489083
LANDIS_ERBB2_BREAST_TUMORS_65_DN	37	1	0.104041	0.489083
PENG_LEUCINE_DEPRIVATION_DN	187	2	0.103765	0.489083
HU_GENOTOXIN_ACTION_DIRECT_VS_INDIRECT_4HR	37	1	0.104041	0.489083
ZHENG_FOXP3_TARGETS_IN_T_LYMPHOCYTE_DN	37	1	0.104041	0.489083
UZONYI_RESPONSE_TO_LEUKOTRIENE_AND_THROMBIN	37	1	0.104041	0.489083
QI_HYPOXIA_TARGETS_OF_HIF1A_AND_FOXA2	37	1	0.104041	0.489083
HSIAO_HOUSEKEEPING_GENES	389	3	0.104916	0.492712
HATADA_METHYLATED_IN_LUNG_CANCER_UP	390	3	0.105512	0.495021
REACTOME_TRIGLYCERIDE_BIOSYNTHESIS	38	1	0.106628	0.496833
REACTOME_TRANSCRIPTIONAL_ACTIVITY_OF_SMAD2_SMAD3_SMAD4_HETEROTRIMER	38	1	0.106628	0.496833
REACTOME_G1_PHASE	38	1	0.106628	0.496833
LIU_LIVER_CANCER	38	1	0.106628	0.496833
KYNG_DNA_DAMAGE_BY_4NQO	38	1	0.106628	0.496833
FIGUEROA_AML_METHYLATION_CLUSTER_6_DN	38	1	0.106628	0.496833
TERAO_AOX4_TARGETS_SKIN_UP	38	1	0.106628	0.496833
ACEVEDO_LIVER_TUMOR_VS_NORMAL_ADJACENT_TISSUE_UP	863	5	0.107259	0.499286
BERENJENO_TRANSFORMED_BY_RHOA_DN	394	3	0.107907	0.501809
PID_RET_PATHWAY	39	1	0.109208	0.504413
GAZDA_DIAMOND_BLACKFAN_ANEMIA_PROGENITOR_UP	39	1	0.109208	0.504413
AMIT_EGF_RESPONSE_60_MCF10A	39	1	0.109208	0.504413
MA_MYELOID_DIFFERENTIATION_UP	39	1	0.109208	0.504413
GENTILE_UV_RESPONSE_CLUSTER_D5	39	1	0.109208	0.504413
CONRAD_STEM_CELL	39	1	0.109208	0.504413
BEIER_GLIOMA_STEM_CELL_UP	39	1	0.109208	0.504413
LIAO_HAVE_SOX4_BINDING_SITES	40	1	0.111781	0.512321
BENPORATH_ES_2	40	1	0.111781	0.512321
GENTILE_UV_RESPONSE_CLUSTER_D7	40	1	0.111781	0.512321
KYNG_ENVIRONMENTAL_STRESS_RESPONSE_NOT_BY_4NQO_IN_WS	40	1	0.111781	0.512321
KYNG_DNA_DAMAGE_DN	195	2	0.111136	0.512321
BOHN_PRIMARY_IMMUNODEFICIENCY_SYNDROM_DN	40	1	0.111781	0.512321
VALK_AML_WITH_FLT3_ITD	40	1	0.111781	0.512321
BOYAULT_LIVER_CANCER_SUBCLASS_G1_DN	40	1	0.111781	0.512321
KORKOLA_EMBRYONAL_CARCINOMA_UP	41	1	0.114347	0.520572
OSMAN_BLADDER_CANCER_UP	404	3	0.113987	0.520572
WELCSH_BRCA1_TARGETS_UP	198	2	0.113934	0.520572
MALONEY_RESPONSE_TO_17AAG_UP	41	1	0.114347	0.520572
ALONSO_METASTASIS_UP	198	2	0.113934	0.520572
DELPUECH_FOXO3_TARGETS_DN	41	1	0.114347	0.520572
EPPERT_CE_HSC_LSC	41	1	0.114347	0.520572
WAKABAYASHI_ADIPOGENESIS_PPARG_RXRA_BOUND_8D	882	5	0.114694	0.521653
REACTOME_METABOLISM_OF_AMINO_ACIDS_AND_DERIVATIVES	200	2	0.11581	0.52623
REACTOME_GPCR_LIGAND_BINDING	408	3	0.116456	0.528657
KEGG_BLADDER_CANCER	42	1	0.116905	0.52868
BARRIER_COLON_CANCER_RECURRENCE_UP	42	1	0.116905	0.52868
YU_MYC_TARGETS_UP	42	1	0.116905	0.52868
RUAN_RESPONSE_TO_TNF_TROGLITAZONE_DN	42	1	0.116905	0.52868
REACTOME_PLC_BETA_MEDIATED_EVENTS	43	1	0.119455	0.534128
LIU_TARGETS_OF_VMYB_VS_CMYB_DN	43	1	0.119455	0.534128
PAPASPYRIDONOS_UNSTABLE_ATEROSCLEROTIC_PLAQUE_DN	43	1	0.119455	0.534128
LASTOWSKA_COAMPLIFIED_WITH_MYCN	43	1	0.119455	0.534128
NAKAYAMA_FRA2_TARGETS	43	1	0.119455	0.534128
POMEROY_MEDULLOBLASTOMA_PROGNOSIS_DN	43	1	0.119455	0.534128
MOREAUX_MULTIPLE_MYELOMA_BY_TACI_UP	412	3	0.118944	0.534128
JAZAERI_BREAST_CANCER_BRCA1_VS_BRCA2_DN	43	1	0.119455	0.534128
LEE_CALORIE_RESTRICTION_MUSCLE_UP	43	1	0.119455	0.534128
BURTON_ADIPOGENESIS_PEAK_AT_24HR	43	1	0.119455	0.534128
IKEDA_MIR133_TARGETS_UP	43	1	0.119455	0.534128
KIM_LIVER_CANCER_POOR_SURVIVAL_DN	43	1	0.119455	0.534128
TONKS_TARGETS_OF_RUNX1_RUNX1T1_FUSION_MONOCYTE_UP	204	2	0.119586	0.53421
KEGG_NUCLEOTIDE_EXCISION_REPAIR	44	1	0.121999	0.537427
REACTOME_SIGNALING_BY_FGFR_MUTANTS	44	1	0.121999	0.537427
KORKOLA_SEMINOMA_UP	44	1	0.121999	0.537427
JAEGER_METASTASIS_UP	44	1	0.121999	0.537427
TONKS_TARGETS_OF_RUNX1_RUNX1T1_FUSION_SUSTAINDED_IN_ERYTHROCYTE_UP	44	1	0.121999	0.537427
LANDIS_BREAST_CANCER_PROGRESSION_UP	44	1	0.121999	0.537427
STREICHER_LSM1_TARGETS_UP	44	1	0.121999	0.537427
MARTIN_INTERACT_WITH_HDAC	44	1	0.121999	0.537427
GOTZMANN_EPITHELIAL_TO_MESENCHYMAL_TRANSITION_DN	206	2	0.121485	0.537427
ZUCCHI_METASTASIS_DN	44	1	0.121999	0.537427
FAELT_B_CLL_WITH_VH3_21_UP	44	1	0.121999	0.537427
MEDINA_SMARCA4_TARGETS	44	1	0.121999	0.537427
WHITFIELD_CELL_CYCLE_LITERATURE	44	1	0.121999	0.537427
THILLAINADESAN_ZNF217_TARGETS_UP	44	1	0.121999	0.537427
CERIBELLI_PROMOTERS_INACTIVE_AND_BOUND_BY_NFY	44	1	0.121999	0.537427
MANALO_HYPOXIA_UP	207	2	0.122438	0.538364
KARLSSON_TGFB1_TARGETS_DN	207	2	0.122438	0.538364
KRIEG_KDM3A_TARGETS_NOT_HYPOXIA	208	2	0.123392	0.542059
REACTOME_TRANSCRIPTION_COUPLED_NER_TC_NER	45	1	0.124535	0.54208
REACTOME_MRNA_SPLICING_MINOR_PATHWAY	45	1	0.124535	0.54208
ODONNELL_TARGETS_OF_MYC_AND_TFRC_DN	45	1	0.124535	0.54208
LIANG_HEMATOPOIESIS_STEM_CELL_NUMBER_LARGE_VS_TINY_DN	45	1	0.124535	0.54208
SHIPP_DLBCL_CURED_VS_FATAL_DN	45	1	0.124535	0.54208
ZHAN_V2_LATE_DIFFERENTIATION_GENES	45	1	0.124535	0.54208
MCDOWELL_ACUTE_LUNG_INJURY_UP	45	1	0.124535	0.54208
CHENG_RESPONSE_TO_NICKEL_ACETATE	45	1	0.124535	0.54208
HUANG_FOXA2_TARGETS_UP	45	1	0.124535	0.54208
NUTT_GBM_VS_AO_GLIOMA_DN	45	1	0.124535	0.54208
RIZKI_TUMOR_INVASIVENESS_3D_UP	210	2	0.125306	0.544938
FOSTER_KDM1A_TARGETS_DN	211	2	0.126266	0.54861
AMIT_EGF_RESPONSE_60_HELA	46	1	0.127064	0.549514
KUNINGER_IGF1_VS_PDGFB_TARGETS_DN	46	1	0.127064	0.549514
LEE_AGING_MUSCLE_DN	46	1	0.127064	0.549514
SESTO_RESPONSE_TO_UV_C5	46	1	0.127064	0.549514
BOCHKIS_FOXA2_TARGETS	425	3	0.127166	0.549514
WINNEPENNINCKX_MELANOMA_METASTASIS_DN	46	1	0.127064	0.549514
PID_NFAT_TFPATHWAY	47	1	0.129585	0.555933
MCBRYAN_PUBERTAL_BREAST_3_4WK_UP	214	2	0.129155	0.555933
POMEROY_MEDULLOBLASTOMA_PROGNOSIS_UP	47	1	0.129585	0.555933
LEONARD_HYPOXIA	47	1	0.129585	0.555933
BROWNE_HCMV_INFECTION_8HR_DN	47	1	0.129585	0.555933
MELLMAN_TUT1_TARGETS_DN	47	1	0.129585	0.555933
ZHAN_MULTIPLE_MYELOMA_HP_DN	47	1	0.129585	0.555933
WARTERS_IR_RESPONSE_5GY	47	1	0.129585	0.555933
REACTOME_SIGNALING_BY_GPCR	920	5	0.13028	0.558412
MILI_PSEUDOPODIA_HAPTOTAXIS_DN	668	4	0.130435	0.558572
BOQUEST_STEM_CELL_DN	216	2	0.13109	0.560874
REACTOME_DEADENYLATION_DEPENDENT_MRNA_DECAY	48	1	0.1321	0.56166
OXFORD_RALA_OR_RALB_TARGETS_UP	48	1	0.1321	0.56166
NADLER_OBESITY_DN	48	1	0.1321	0.56166
ZHAN_MULTIPLE_MYELOMA_MS_UP	48	1	0.1321	0.56166
MCDOWELL_ACUTE_LUNG_INJURY_DN	48	1	0.1321	0.56166
SANSOM_APC_MYC_TARGETS	217	2	0.13206	0.56166
DELACROIX_RAR_TARGETS_UP	48	1	0.1321	0.56166
KEGG_GLYCEROLIPID_METABOLISM	49	1	0.134607	0.566253
PID_FOXO_PATHWAY	49	1	0.134607	0.566253
REACTOME_NUCLEAR_RECEPTOR_TRANSCRIPTION_PATHWAY	49	1	0.134607	0.566253
REACTOME_AMINO_ACID_AND_OLIGOPEPTIDE_SLC_TRANSPORTERS	49	1	0.134607	0.566253
OLSSON_E2F3_TARGETS_DN	49	1	0.134607	0.566253
MANTOVANI_VIRAL_GPCR_SIGNALING_DN	49	1	0.134607	0.566253
FAELT_B_CLL_WITH_VH3_21_DN	49	1	0.134607	0.566253
APRELIKOVA_BRCA1_TARGETS	49	1	0.134607	0.566253
GERHOLD_ADIPOGENESIS_UP	49	1	0.134607	0.566253
WONG_PROTEASOME_GENE_MODULE	49	1	0.134607	0.566253
ICHIBA_GRAFT_VERSUS_HOST_DISEASE_35D_DN	49	1	0.134607	0.566253
MIKKELSEN_MCV6_HCP_WITH_H3K27ME3	435	3	0.133626	0.566253
REACTOME_IMMUNE_SYSTEM	933	5	0.135825	0.570873
KEGG_GLUTATHIONE_METABOLISM	50	1	0.137107	0.571219
CHARAFE_BREAST_CANCER_BASAL_VS_MESENCHYMAL_DN	50	1	0.137107	0.571219
DAUER_STAT3_TARGETS_DN	50	1	0.137107	0.571219
KANG_GIST_WITH_PDGFRA_UP	50	1	0.137107	0.571219
SASAI_RESISTANCE_TO_NEOPLASTIC_TRANSFROMATION	50	1	0.137107	0.571219
YANG_BREAST_CANCER_ESR1_LASER_DN	50	1	0.137107	0.571219
BECKER_TAMOXIFEN_RESISTANCE_UP	50	1	0.137107	0.571219
MITSIADES_RESPONSE_TO_APLIDIN_UP	439	3	0.136242	0.571219
FRASOR_RESPONSE_TO_SERM_OR_FULVESTRANT_DN	50	1	0.137107	0.571219
HOFFMANN_SMALL_PRE_BII_TO_IMMATURE_B_LYMPHOCYTE_DN	50	1	0.137107	0.571219
ZHANG_RESPONSE_TO_IKK_INHIBITOR_AND_TNF_UP	223	2	0.137915	0.573583
CHEN_HOXA5_TARGETS_9HR_UP	223	2	0.137915	0.573583
REACTOME_NUCLEOTIDE_EXCISION_REPAIR	51	1	0.1396	0.576561
FRASOR_TAMOXIFEN_RESPONSE_UP	51	1	0.1396	0.576561
WANG_BARRETTS_ESOPHAGUS_UP	51	1	0.1396	0.576561
TSUNODA_CISPLATIN_RESISTANCE_DN	51	1	0.1396	0.576561
LI_WILMS_TUMOR_VS_FETAL_KIDNEY_2_DN	51	1	0.1396	0.576561
BYSTROEM_CORRELATED_WITH_IL5_UP	51	1	0.1396	0.576561
ZHAN_MULTIPLE_MYELOMA_CD1_AND_CD2_DN	51	1	0.1396	0.576561
ZHANG_ANTIVIRAL_RESPONSE_TO_RIBAVIRIN_DN	51	1	0.1396	0.576561
THEILGAARD_NEUTROPHIL_AT_SKIN_WOUND_DN	225	2	0.13988	0.576716
FISCHER_G2_M_CELL_CYCLE	225	2	0.13988	0.576716
PRAMOONJAGO_SOX4_TARGETS_UP	52	1	0.142086	0.583789
VILIMAS_NOTCH1_TARGETS_UP	52	1	0.142086	0.583789
LEE_RECENT_THYMIC_EMIGRANT	227	2	0.14185	0.583789
RAO_BOUND_BY_SALL4	227	2	0.14185	0.583789
WANG_CISPLATIN_RESPONSE_AND_XPC_DN	228	2	0.142837	0.586372
PID_AR_TF_PATHWAY	53	1	0.144564	0.588892
GARGALOVIC_RESPONSE_TO_OXIDIZED_PHOSPHOLIPIDS_TURQUOISE_DN	53	1	0.144564	0.588892
ZHU_CMV_8_HR_DN	53	1	0.144564	0.588892
KRIGE_RESPONSE_TO_TOSEDOSTAT_6HR_UP	953	5	0.144558	0.588892
FLOTHO_PEDIATRIC_ALL_THERAPY_RESPONSE_UP	53	1	0.144564	0.588892
LINDSTEDT_DENDRITIC_CELL_MATURATION_B	53	1	0.144564	0.588892
IKEDA_MIR1_TARGETS_UP	53	1	0.144564	0.588892
ROESSLER_LIVER_CANCER_METASTASIS_DN	53	1	0.144564	0.588892
SMIRNOV_RESPONSE_TO_IR_2HR_UP	53	1	0.144564	0.588892
BENPORATH_MYC_TARGETS_WITH_EBOX	230	2	0.144817	0.589417
LOPEZ_MBD_TARGETS	957	5	0.146334	0.595082
SENESE_HDAC1_AND_HDAC2_TARGETS_DN	232	2	0.146802	0.595394
DELYS_THYROID_CANCER_DN	232	2	0.146802	0.595394
SESTO_RESPONSE_TO_UV_C2	54	1	0.147036	0.595394
MARIADASON_REGULATED_BY_HISTONE_ACETYLATION_DN	54	1	0.147036	0.595394
FIGUEROA_AML_METHYLATION_CLUSTER_2_UP	54	1	0.147036	0.595394
ODONNELL_TFRC_TARGETS_UP	456	3	0.147552	0.596979
KEGG_BASAL_CELL_CARCINOMA	55	1	0.1495	0.60281
PID_FGF_PATHWAY	55	1	0.1495	0.60281
WATTEL_AUTONOMOUS_THYROID_ADENOMA_DN	55	1	0.1495	0.60281
SU_LIVER	55	1	0.1495	0.60281
KEGG_HEDGEHOG_SIGNALING_PATHWAY	56	1	0.151957	0.608084
REACTOME_CDT1_ASSOCIATION_WITH_THE_CDC6_ORC_ORIGIN_COMPLEX	56	1	0.151957	0.608084
REACTOME_PI_3K_CASCADE	56	1	0.151957	0.608084
LEE_LIVER_CANCER_MYC_E2F1_UP	56	1	0.151957	0.608084
VANTVEER_BREAST_CANCER_METASTASIS_UP	56	1	0.151957	0.608084
BROWNE_HCMV_INFECTION_10HR_DN	56	1	0.151957	0.608084
HOSHIDA_LIVER_CANCER_SUBCLASS_S1	237	2	0.151789	0.608084
GUTIERREZ_CHRONIC_LYMPHOCYTIC_LEUKEMIA_DN	56	1	0.151957	0.608084
BROWNE_HCMV_INFECTION_30MIN_UP	56	1	0.151957	0.608084
AGUIRRE_PANCREATIC_CANCER_COPY_NUMBER_DN	238	2	0.152791	0.610906
BORLAK_LIVER_CANCER_EGF_UP	57	1	0.154407	0.61479
AMIT_SERUM_RESPONSE_60_MCF10A	57	1	0.154407	0.61479
AMIT_SERUM_RESPONSE_240_MCF10A	57	1	0.154407	0.61479
BREDEMEYER_RAG_SIGNALING_NOT_VIA_ATM_DN	57	1	0.154407	0.61479
WIEDERSCHAIN_TARGETS_OF_BMI1_AND_PCGF2	57	1	0.154407	0.61479
BROWNE_HCMV_INFECTION_20HR_UP	240	2	0.154798	0.615828
BIOCARTA_PPARA_PATHWAY	58	1	0.156851	0.620884
REACTOME_MITOCHONDRIAL_PROTEIN_IMPORT	58	1	0.156851	0.620884
NAGASHIMA_NRG1_SIGNALING_DN	58	1	0.156851	0.620884
WAKASUGI_HAVE_ZNF143_BINDING_SITES	58	1	0.156851	0.620884
NADLER_HYPERGLYCEMIA_AT_OBESITY	58	1	0.156851	0.620884
MOLENAAR_TARGETS_OF_CCND1_AND_CDK4_DN	58	1	0.156851	0.620884
KEGG_RNA_DEGRADATION	59	1	0.159287	0.624814
PID_NOTCH_PATHWAY	59	1	0.159287	0.624814
PID_ATF2_PATHWAY	59	1	0.159287	0.624814
REACTOME_O_LINKED_GLYCOSYLATION_OF_MUCINS	59	1	0.159287	0.624814
GAL_LEUKEMIC_STEM_CELL_DN	244	2	0.158827	0.624814
DAWSON_METHYLATED_IN_LYMPHOMA_TCL1	59	1	0.159287	0.624814
CAFFAREL_RESPONSE_TO_THC_24HR_5_DN	59	1	0.159287	0.624814
HSIAO_LIVER_SPECIFIC_GENES	244	2	0.158827	0.624814
ASTIER_INTEGRIN_SIGNALING	59	1	0.159287	0.624814
DAZARD_RESPONSE_TO_UV_NHEK_UP	244	2	0.158827	0.624814
BOYLAN_MULTIPLE_MYELOMA_C_DN	59	1	0.159287	0.624814
BLUM_RESPONSE_TO_SALIRASIB_UP	245	2	0.159837	0.625942
RUTELLA_RESPONSE_TO_HGF_VS_CSF2RB_AND_IL4_DN	245	2	0.159837	0.625942
BONOME_OVARIAN_CANCER_SURVIVAL_OPTIMAL_DEBULKING	246	2	0.160849	0.629386
SMID_BREAST_CANCER_NORMAL_LIKE_UP	476	3	0.161235	0.630377
BEGUM_TARGETS_OF_PAX3_FOXO1_FUSION_UP	60	1	0.161716	0.630706
LEE_LIVER_CANCER_DENA_UP	60	1	0.161716	0.630706
WEIGEL_OXIDATIVE_STRESS_BY_HNE_AND_TBH	60	1	0.161716	0.630706
REN_BOUND_BY_E2F	61	1	0.164138	0.638063
NADLER_OBESITY_UP	61	1	0.164138	0.638063
GENTILE_RESPONSE_CLUSTER_D3	61	1	0.164138	0.638063
BROWNE_HCMV_INFECTION_1HR_UP	61	1	0.164138	0.638063
LIU_PROSTATE_CANCER_DN	481	3	0.164714	0.63978
PID_FCER1_PATHWAY	62	1	0.166554	0.643773
REACTOME_RNA_POL_I_PROMOTER_OPENING	62	1	0.166554	0.643773
GEORGES_CELL_CYCLE_MIR192_TARGETS	62	1	0.166554	0.643773
BILD_SRC_ONCOGENIC_SIGNATURE	62	1	0.166554	0.643773
KYNG_DNA_DAMAGE_BY_UV	62	1	0.166554	0.643773
ISSAEVA_MLL2_TARGETS	62	1	0.166554	0.643773
BOYLAN_MULTIPLE_MYELOMA_C_D_DN	252	2	0.166943	0.644755
DANG_REGULATED_BY_MYC_DN	253	2	0.167963	0.648168
PID_MYC_REPRESS_PATHWAY	63	1	0.168962	0.648869
REACTOME_SIGNALING_BY_TGF_BETA_RECEPTOR_COMPLEX	63	1	0.168962	0.648869
BILBAN_B_CLL_LPL_UP	63	1	0.168962	0.648869
ROYLANCE_BREAST_CANCER_16Q_COPY_NUMBER_UP	63	1	0.168962	0.648869
GOTTWEIN_TARGETS_OF_KSHV_MIR_K12_11	63	1	0.168962	0.648869
RODWELL_AGING_KIDNEY_UP	487	3	0.16892	0.648869
REACTOME_DEPOSITION_OF_NEW_CENPA_CONTAINING_NUCLEOSOMES_AT_THE_CENTROMERE	64	1	0.171364	0.655448
KOKKINAKIS_METHIONINE_DEPRIVATION_48HR_DN	64	1	0.171364	0.655448
INGRAM_SHH_TARGETS_DN	64	1	0.171364	0.655448
BYSTROEM_CORRELATED_WITH_IL5_DN	64	1	0.171364	0.655448
ZHANG_GATA6_TARGETS_DN	64	1	0.171364	0.655448
SWEET_LUNG_CANCER_KRAS_UP	491	3	0.171741	0.656364
JAEGER_METASTASIS_DN	258	2	0.173077	0.660941
REACTOME_ASSEMBLY_OF_THE_PRE_REPLICATIVE_COMPLEX	65	1	0.173758	0.662479
BOYAULT_LIVER_CANCER_SUBCLASS_G6_UP	65	1	0.173758	0.662479
TENEDINI_MEGAKARYOCYTE_MARKERS	66	1	0.176146	0.668905
ZHAN_MULTIPLE_MYELOMA_CD1_VS_CD2_UP	66	1	0.176146	0.668905
RAMASWAMY_METASTASIS_UP	66	1	0.176146	0.668905
RIGGINS_TAMOXIFEN_RESISTANCE_UP	66	1	0.176146	0.668905
NABA_MATRISOME_ASSOCIATED	753	4	0.17604	0.668905
LU_AGING_BRAIN_UP	262	2	0.177187	0.672322
REACTOME_ORC1_REMOVAL_FROM_CHROMATIN	67	1	0.178527	0.675254
WAMUNYOKOLI_OVARIAN_CANCER_GRADES_1_2_DN	67	1	0.178527	0.675254
VANHARANTA_UTERINE_FIBROID_DN	67	1	0.178527	0.675254
SETLUR_PROSTATE_CANCER_TMPRSS2_ERG_FUSION_UP	67	1	0.178527	0.675254
DURCHDEWALD_SKIN_CARCINOGENESIS_DN	264	2	0.179248	0.677281
NABA_MATRISOME	1028	5	0.179347	0.677281
ROSS_AML_OF_FAB_M7_TYPE	68	1	0.180901	0.681527
LIN_NPAS4_TARGETS_DN	68	1	0.180901	0.681527
YAO_TEMPORAL_RESPONSE_TO_PROGESTERONE_CLUSTER_1	68	1	0.180901	0.681527
KEGG_PPAR_SIGNALING_PATHWAY	69	1	0.183268	0.686102
KEGG_MAPK_SIGNALING_PATHWAY	267	2	0.182346	0.686102
TURASHVILI_BREAST_DUCTAL_CARCINOMA_VS_LOBULAR_NORMAL_DN	69	1	0.183268	0.686102
HOWLIN_PUBERTAL_MAMMARY_GLAND	69	1	0.183268	0.686102
GOTZMANN_EPITHELIAL_TO_MESENCHYMAL_TRANSITION_UP	69	1	0.183268	0.686102
AMIT_EGF_RESPONSE_120_HELA	69	1	0.183268	0.686102
RHODES_UNDIFFERENTIATED_CANCER	69	1	0.183268	0.686102
ZHANG_RESPONSE_TO_CANTHARIDIN_DN	69	1	0.183268	0.686102
ENK_UV_RESPONSE_EPIDERMIS_DN	508	3	0.183878	0.687844
REACTOME_IMMUNOREGULATORY_INTERACTIONS_BETWEEN_A_LYMPHOID_AND_A_NON_LYMPHOID_CELL	70	1	0.185628	0.692761
LANDIS_BREAST_CANCER_PROGRESSION_DN	70	1	0.185628	0.692761
RIZKI_TUMOR_INVASIVENESS_3D_DN	270	2	0.185452	0.692761
MARTINEZ_RESPONSE_TO_TRABECTEDIN_DN	271	2	0.186489	0.694882
TORCHIA_TARGETS_OF_EWSR1_FLI1_FUSION_UP	271	2	0.186489	0.694882
KEGG_RIG_I_LIKE_RECEPTOR_SIGNALING_PATHWAY	71	1	0.187982	0.698261
REACTOME_PI3K_CASCADE	71	1	0.187982	0.698261
DER_IFN_GAMMA_RESPONSE_UP	71	1	0.187982	0.698261
MARTINEZ_RESPONSE_TO_TRABECTEDIN_UP	71	1	0.187982	0.698261
REACTOME_TRANSCRIPTIONAL_REGULATION_OF_WHITE_ADIPOCYTE_DIFFERENTIATION	72	1	0.190329	0.704474
STARK_PREFRONTAL_CORTEX_22Q11_DELETION_DN	517	3	0.190394	0.704474
SESTO_RESPONSE_TO_UV_C8	72	1	0.190329	0.704474
MATZUK_SPERMATOCYTE	72	1	0.190329	0.704474
DANG_REGULATED_BY_MYC_UP	72	1	0.190329	0.704474
REACTOME_METABOLISM_OF_PROTEINS	518	3	0.191122	0.706618
REACTOME_RIG_I_MDA5_MEDIATED_INDUCTION_OF_IFN_ALPHA_BETA_PATHWAYS	73	1	0.192669	0.709035
SEITZ_NEOPLASTIC_TRANSFORMATION_BY_8P_DELETION_UP	73	1	0.192669	0.709035
WATTEL_AUTONOMOUS_THYROID_ADENOMA_UP	73	1	0.192669	0.709035
MOREAUX_B_LYMPHOCYTE_MATURATION_BY_TACI_DN	73	1	0.192669	0.709035
HOSHIDA_LIVER_CANCER_SURVIVAL_UP	73	1	0.192669	0.709035
BILANGES_RAPAMYCIN_SENSITIVE_VIA_TSC1_AND_TSC2	73	1	0.192669	0.709035
TURASHVILI_BREAST_LOBULAR_CARCINOMA_VS_LOBULAR_NORMAL_DN	74	1	0.195003	0.713761
GARGALOVIC_RESPONSE_TO_OXIDIZED_PHOSPHOLIPIDS_GREY_DN	74	1	0.195003	0.713761
DER_IFN_ALPHA_RESPONSE_UP	74	1	0.195003	0.713761
URS_ADIPOCYTE_DIFFERENTIATION_UP	74	1	0.195003	0.713761
RAMALHO_STEMNESS_DN	74	1	0.195003	0.713761
OUILLETTE_CLL_13Q14_DELETION_UP	74	1	0.195003	0.713761
NAKAYAMA_SOFT_TISSUE_TUMORS_PCA1_DN	74	1	0.195003	0.713761
WANG_SMARCE1_TARGETS_UP	280	2	0.195859	0.715793
BRUINS_UVC_RESPONSE_VIA_TP53_GROUP_D	280	2	0.195859	0.715793
MULLIGHAN_MLL_SIGNATURE_2_DN	281	2	0.196903	0.718962
KOKKINAKIS_METHIONINE_DEPRIVATION_96HR_DN	75	1	0.19733	0.718962
MORI_MATURE_B_LYMPHOCYTE_DN	75	1	0.19733	0.718962
JAIN_NFKB_SIGNALING	75	1	0.19733	0.718962
HELLER_SILENCED_BY_METHYLATION_UP	282	2	0.197949	0.720667
KEGG_PHOSPHATIDYLINOSITOL_SIGNALING_SYSTEM	76	1	0.19965	0.724091
PEART_HDAC_PROLIFERATION_CLUSTER_DN	76	1	0.19965	0.724091
YAO_TEMPORAL_RESPONSE_TO_PROGESTERONE_CLUSTER_0	76	1	0.19965	0.724091
YAO_TEMPORAL_RESPONSE_TO_PROGESTERONE_CLUSTER_7	76	1	0.19965	0.724091
PEDERSEN_TARGETS_OF_611CTF_ISOFORM_OF_ERBB2	76	1	0.19965	0.724091
RODRIGUES_THYROID_CARCINOMA_DN	77	1	0.201963	0.72915
CHEBOTAEV_GR_TARGETS_UP	77	1	0.201963	0.72915
MORI_PRE_BI_LYMPHOCYTE_DN	77	1	0.201963	0.72915
ROSS_AML_WITH_PML_RARA_FUSION	77	1	0.201963	0.72915
THEILGAARD_NEUTROPHIL_AT_SKIN_WOUND_UP	77	1	0.201963	0.72915
SEKI_INFLAMMATORY_RESPONSE_LPS_UP	77	1	0.201963	0.72915
REACTOME_OPIOID_SIGNALLING	78	1	0.20427	0.735503
REACTOME_PLATELET_HOMEOSTASIS	78	1	0.20427	0.735503
BRUECKNER_TARGETS_OF_MIRLET7A3_DN	78	1	0.20427	0.735503
MEISSNER_NPC_HCP_WITH_H3_UNMETHYLATED	536	3	0.204341	0.735503
PID_MYC_ACTIV_PATHWAY	79	1	0.20657	0.73795
LIU_COMMON_CANCER_GENES	79	1	0.20657	0.73795
BENPORATH_OCT4_TARGETS	290	2	0.206337	0.73795
CROMER_METASTASIS_UP	79	1	0.20657	0.73795
MCCLUNG_COCAINE_REWARD_5D	79	1	0.20657	0.73795
GAVIN_FOXP3_TARGETS_CLUSTER_P2	79	1	0.20657	0.73795
MALONEY_RESPONSE_TO_17AAG_DN	79	1	0.20657	0.73795
CHIANG_LIVER_CANCER_SUBCLASS_POLYSOMY7_UP	79	1	0.20657	0.73795
DUAN_PRDM5_TARGETS	79	1	0.20657	0.73795
ACEVEDO_FGFR1_TARGETS_IN_PROSTATE_CANCER_MODEL_UP	289	2	0.205286	0.73795
PID_BETA_CATENIN_NUC_PATHWAY	80	1	0.208864	0.7428
REACTOME_UNFOLDED_PROTEIN_RESPONSE	80	1	0.208864	0.7428
SCHUHMACHER_MYC_TARGETS_UP	80	1	0.208864	0.7428
WOO_LIVER_CANCER_RECURRENCE_DN	80	1	0.208864	0.7428
BOYLAN_MULTIPLE_MYELOMA_PCA3_UP	80	1	0.208864	0.7428
NAKAYAMA_SOFT_TISSUE_TUMORS_PCA2_DN	80	1	0.208864	0.7428
IVANOVA_HEMATOPOIESIS_MATURE_CELL	293	2	0.209493	0.743534
MARTINEZ_RB1_TARGETS_DN	543	3	0.209539	0.743534
ZHANG_TLX_TARGETS_60HR_UP	293	2	0.209493	0.743534
SCIBETTA_KDM5B_TARGETS_DN	81	1	0.211151	0.746473
SAKAI_TUMOR_INFILTRATING_MONOCYTES_DN	81	1	0.211151	0.746473
GUO_HEX_TARGETS_UP	81	1	0.211151	0.746473
MAHAJAN_RESPONSE_TO_IL1A_UP	81	1	0.211151	0.746473
SHAFFER_IRF4_TARGETS_IN_ACTIVATED_B_LYMPHOCYTE	81	1	0.211151	0.746473
ACEVEDO_LIVER_CANCER_WITH_H3K27ME3_UP	295	2	0.2116	0.746952
LU_EZH2_TARGETS_UP	295	2	0.2116	0.746952
PID_SMAD2_3NUCLEAR_PATHWAY	82	1	0.213431	0.750081
WONG_ENDMETRIUM_CANCER_DN	82	1	0.213431	0.750081
FRASOR_RESPONSE_TO_ESTRADIOL_DN	82	1	0.213431	0.750081
KUNINGER_IGF1_VS_PDGFB_TARGETS_UP	82	1	0.213431	0.750081
BILD_CTNNB1_ONCOGENIC_SIGNATURE	82	1	0.213431	0.750081
BHAT_ESR1_TARGETS_VIA_AKT1_DN	82	1	0.213431	0.750081
DURAND_STROMA_S_UP	297	2	0.213708	0.750501
AGUIRRE_PANCREATIC_CANCER_COPY_NUMBER_UP	298	2	0.214764	0.753651
REACTOME_AMYLOIDS	83	1	0.215705	0.755285
ODONNELL_TARGETS_OF_MYC_AND_TFRC_UP	83	1	0.215705	0.755285
LEE_CALORIE_RESTRICTION_NEOCORTEX_UP	83	1	0.215705	0.755285
REACTOME_REGULATION_OF_MRNA_STABILITY_BY_PROTEINS_THAT_BIND_AU_RICH_ELEMENTS	84	1	0.217972	0.759872
GRAESSMANN_RESPONSE_TO_MC_AND_SERUM_DEPRIVATION_DN	84	1	0.217972	0.759872
RUAN_RESPONSE_TO_TNF_DN	84	1	0.217972	0.759872
CHANG_IMMORTALIZED_BY_HPV31_UP	84	1	0.217972	0.759872
HINATA_NFKB_TARGETS_FIBROBLAST_UP	84	1	0.217972	0.759872
STAMBOLSKY_RESPONSE_TO_VITAMIN_D3_UP	84	1	0.217972	0.759872
FLECHNER_BIOPSY_KIDNEY_TRANSPLANT_OK_VS_DONOR_UP	555	3	0.218517	0.761213
COLDREN_GEFITINIB_RESISTANCE_UP	85	1	0.220233	0.765512
SANA_RESPONSE_TO_IFNG_DN	85	1	0.220233	0.765512
GALINDO_IMMUNE_RESPONSE_TO_ENTEROTOXIN	85	1	0.220233	0.765512
MANTOVANI_VIRAL_GPCR_SIGNALING_UP	86	1	0.222488	0.769976
NELSON_RESPONSE_TO_ANDROGEN_UP	86	1	0.222488	0.769976
NGUYEN_NOTCH1_TARGETS_DN	86	1	0.222488	0.769976
BAELDE_DIABETIC_NEPHROPATHY_UP	86	1	0.222488	0.769976
BURTON_ADIPOGENESIS_8	86	1	0.222488	0.769976
GHANDHI_BYSTANDER_IRRADIATION_UP	86	1	0.222488	0.769976
CHANDRAN_METASTASIS_DN	306	2	0.223222	0.771956
REACTOME_INSULIN_RECEPTOR_SIGNALLING_CASCADE	87	1	0.224736	0.772144
GRAHAM_CML_QUIESCENT_VS_NORMAL_QUIESCENT_UP	87	1	0.224736	0.772144
GRAHAM_NORMAL_QUIESCENT_VS_NORMAL_DIVIDING_DN	87	1	0.224736	0.772144
YORDY_RECIPROCAL_REGULATION_BY_ETS1_AND_SP100_DN	87	1	0.224736	0.772144
FERRANDO_T_ALL_WITH_MLL_ENL_FUSION_DN	87	1	0.224736	0.772144
SAFFORD_T_LYMPHOCYTE_ANERGY	87	1	0.224736	0.772144
CREIGHTON_ENDOCRINE_THERAPY_RESISTANCE_4	307	2	0.224281	0.772144
NAKAYAMA_SOFT_TISSUE_TUMORS_PCA2_UP	87	1	0.224736	0.772144
LI_INDUCED_T_TO_NATURAL_KILLER_UP	307	2	0.224281	0.772144
SMID_BREAST_CANCER_LUMINAL_B_DN	564	3	0.225303	0.773108
ACEVEDO_FGFR1_TARGETS_IN_PROSTATE_CANCER_MODEL_DN	308	2	0.225341	0.773108
ALCALA_APOPTOSIS	88	1	0.226977	0.774814
ZHANG_TARGETS_OF_EWSR1_FLI1_FUSION	88	1	0.226977	0.774814
DURCHDEWALD_SKIN_CARCINOGENESIS_UP	88	1	0.226977	0.774814
KYNG_DNA_DAMAGE_BY_GAMMA_AND_UV_RADIATION	88	1	0.226977	0.774814
KESHELAVA_MULTIPLE_DRUG_RESISTANCE	88	1	0.226977	0.774814
KIM_BIPOLAR_DISORDER_OLIGODENDROCYTE_DENSITY_CORR_DN	88	1	0.226977	0.774814
BHAT_ESR1_TARGETS_NOT_VIA_AKT1_DN	88	1	0.226977	0.774814
WNT_SIGNALING	89	1	0.229212	0.777982
REACTOME_TRANSPORT_OF_GLUCOSE_AND_OTHER_SUGARS_BILE_SALTS_AND_ORGANIC_ACIDS_METAL_IONS_AND_AMINE_COMPOUNDS	89	1	0.229212	0.777982
BHATTACHARYA_EMBRYONIC_STEM_CELL	89	1	0.229212	0.777982
LEE_AGING_NEOCORTEX_UP	89	1	0.229212	0.777982
JIANG_HYPOXIA_NORMAL	311	2	0.228522	0.777982
LEIN_PONS_MARKERS	89	1	0.229212	0.777982
SWEET_KRAS_ONCOGENIC_SIGNATURE	89	1	0.229212	0.777982
LIU_VAV3_PROSTATE_CARCINOGENESIS_UP	89	1	0.229212	0.777982
SANA_TNF_SIGNALING_DN	90	1	0.231441	0.783313
SASSON_RESPONSE_TO_FORSKOLIN_UP	90	1	0.231441	0.783313
IVANOVSKA_MIR106B_TARGETS	90	1	0.231441	0.783313
BILANGES_SERUM_SENSITIVE_GENES	90	1	0.231441	0.783313
TURASHVILI_BREAST_LOBULAR_CARCINOMA_VS_DUCTAL_NORMAL_DN	91	1	0.233663	0.789151
SASSON_RESPONSE_TO_GONADOTROPHINS_UP	91	1	0.233663	0.789151
DUTERTRE_ESTRADIOL_RESPONSE_6HR_DN	91	1	0.233663	0.789151
WINTER_HYPOXIA_UP	92	1	0.235879	0.791845
WATANABE_RECTAL_CANCER_RADIOTHERAPY_RESPONSIVE_DN	92	1	0.235879	0.791845
LEI_MYB_TARGETS	318	2	0.235957	0.791845
MOREAUX_B_LYMPHOCYTE_MATURATION_BY_TACI_UP	92	1	0.235879	0.791845
BURTON_ADIPOGENESIS_9	92	1	0.235879	0.791845
CAMPS_COLON_CANCER_COPY_NUMBER_UP	92	1	0.235879	0.791845
DE_YY1_TARGETS_DN	92	1	0.235879	0.791845
SHEDDEN_LUNG_CANCER_GOOD_SURVIVAL_A12	317	2	0.234894	0.791845
JUBAN_TARGETS_OF_SPI1_AND_FLI1_DN	92	1	0.235879	0.791845
MARTENS_TRETINOIN_RESPONSE_UP	857	4	0.237925	0.797885
TURASHVILI_BREAST_LOBULAR_CARCINOMA_VS_LOBULAR_NORMAL_UP	94	1	0.240292	0.80469
GAVIN_FOXP3_TARGETS_CLUSTER_T4	94	1	0.240292	0.80469
GRESHOCK_CANCER_COPY_NUMBER_UP	323	2	0.241276	0.80742
REACTOME_DOWNSTREAM_SIGNAL_TRANSDUCTION	95	1	0.242488	0.810337
XU_HGF_TARGETS_REPRESSED_BY_AKT1_DN	95	1	0.242488	0.810337
GAUSSMANN_MLL_AF4_FUSION_TARGETS_E_UP	97	1	0.246863	0.823223
SMID_BREAST_CANCER_RELAPSE_IN_BONE_UP	97	1	0.246863	0.823223
LABBE_WNT3A_TARGETS_DN	97	1	0.246863	0.823223
KEGG_PYRIMIDINE_METABOLISM	98	1	0.249041	0.827588
FARMER_BREAST_CANCER_APOCRINE_VS_BASAL	330	2	0.248733	0.827588
CROONQUIST_IL6_DEPRIVATION_DN	98	1	0.249041	0.827588
BRUINS_UVC_RESPONSE_MIDDLE	98	1	0.249041	0.827588
GUO_TARGETS_OF_IRS1_AND_IRS2	98	1	0.249041	0.827588
LIM_MAMMARY_LUMINAL_MATURE_DN	99	1	0.251213	0.834223
ROVERSI_GLIOMA_COPY_NUMBER_UP	100	1	0.253378	0.840242
CHICAS_RB1_TARGETS_LOW_SERUM	100	1	0.253378	0.840242
REACTOME_SIGNALING_BY_ERBB2	101	1	0.255538	0.844462
BROWNE_HCMV_INFECTION_20HR_DN	101	1	0.255538	0.844462
BROWNE_HCMV_INFECTION_10HR_UP	101	1	0.255538	0.844462
KOBAYASHI_EGFR_SIGNALING_24HR_UP	101	1	0.255538	0.844462
JOHNSTONE_PARVB_TARGETS_2_DN	336	2	0.25513	0.844462
PHONG_TNF_RESPONSE_NOT_VIA_P38	337	2	0.256197	0.846053
KEGG_MELANOGENESIS	102	1	0.257691	0.84922
DER_IFN_BETA_RESPONSE_UP	102	1	0.257691	0.84922
KANG_IMMORTALIZED_BY_TERT_DN	102	1	0.257691	0.84922
KIM_MYCN_AMPLIFICATION_TARGETS_DN	103	1	0.259838	0.854521
LEIN_CHOROID_PLEXUS_MARKERS	103	1	0.259838	0.854521
MACAEVA_PBMC_RESPONSE_TO_IR	103	1	0.259838	0.854521
MIKKELSEN_NPC_HCP_WITH_H3K27ME3	341	2	0.260464	0.855991
RAY_TUMORIGENESIS_BY_ERBB2_CDC25A_UP	104	1	0.261978	0.85978
NAKAMURA_ADIPOGENESIS_LATE_UP	104	1	0.261978	0.85978
PID_ERBB1_DOWNSTREAM_PATHWAY	105	1	0.264113	0.863216
AMUNDSON_GENOTOXIC_SIGNATURE	105	1	0.264113	0.863216
BROWNE_HCMV_INFECTION_8HR_UP	105	1	0.264113	0.863216
HELLER_SILENCED_BY_METHYLATION_DN	105	1	0.264113	0.863216
BRUINS_UVC_RESPONSE_VIA_TP53_GROUP_A	898	4	0.263635	0.863216
ZWANG_EGF_INTERVAL_UP	105	1	0.264113	0.863216
KEEN_RESPONSE_TO_ROSIGLITAZONE_DN	106	1	0.266241	0.869576
SENGUPTA_NASOPHARYNGEAL_CARCINOMA_DN	349	2	0.269001	0.877988
REACTOME_SIGNALING_BY_INSULIN_RECEPTOR	108	1	0.27048	0.882209
YAGI_AML_WITH_11Q23_REARRANGED	351	2	0.271135	0.883742
REACTOME_SIGNALING_BY_EGFR_IN_CANCER	109	1	0.27259	0.887269
COULOUARN_TEMPORAL_TGFB1_SIGNATURE_UP	109	1	0.27259	0.887269
SUNG_METASTASIS_STROMA_UP	110	1	0.274694	0.892897
GHANDHI_DIRECT_IRRADIATION_UP	110	1	0.274694	0.892897
DODD_NASOPHARYNGEAL_CARCINOMA_UP	1821	7	0.276582	0.898421
LAIHO_COLORECTAL_CANCER_SERRATED_UP	112	1	0.278884	0.903434
LABBE_WNT3A_TARGETS_UP	112	1	0.278884	0.903434
FIGUEROA_AML_METHYLATION_CLUSTER_4_UP	112	1	0.278884	0.903434
PASINI_SUZ12_TARGETS_UP	112	1	0.278884	0.903434
RICKMAN_HEAD_AND_NECK_CANCER_C	113	1	0.280971	0.909573
CERVERA_SDHB_TARGETS_2	114	1	0.283051	0.915684
ZWANG_TRANSIENTLY_UP_BY_1ST_EGF_PULSE_ONLY	1839	7	0.284701	0.920398
KEGG_VASCULAR_SMOOTH_MUSCLE_CONTRACTION	115	1	0.285125	0.920518
MARZEC_IL2_SIGNALING_UP	115	1	0.285125	0.920518
LINDGREN_BLADDER_CANCER_WITH_LOH_IN_CHR9Q	116	1	0.287193	0.923438
MATTIOLI_MGUS_VS_PCL	116	1	0.287193	0.923438
SANSOM_APC_TARGETS_DN	366	2	0.287133	0.923438
LI_INDUCED_T_TO_NATURAL_KILLER_DN	116	1	0.287193	0.923438
ACOSTA_PROLIFERATION_INDEPENDENT_MYC_TARGETS_DN	116	1	0.287193	0.923438
LIM_MAMMARY_LUMINAL_MATURE_UP	116	1	0.287193	0.923438
VECCHI_GASTRIC_CANCER_EARLY_DN	367	2	0.288199	0.926048
YAGI_AML_WITH_T_8_21_TRANSLOCATION	368	2	0.289264	0.928845
ACEVEDO_METHYLATED_IN_LIVER_CANCER_DN	940	4	0.290494	0.932164
LEE_NEURAL_CREST_STEM_CELL_DN	118	1	0.291311	0.933529
CERVERA_SDHB_TARGETS_1_UP	118	1	0.291311	0.933529
WANG_LMO4_TARGETS_UP	372	2	0.293524	0.939988
MONNIER_POSTRADIATION_TUMOR_ESCAPE_DN	373	2	0.294589	0.942763
CHIARADONNA_NEOPLASTIC_TRANSFORMATION_CDC25_UP	120	1	0.295406	0.94411
IWANAGA_CARCINOGENESIS_BY_KRAS_DN	120	1	0.295406	0.94411
RODRIGUES_DCC_TARGETS_DN	121	1	0.297445	0.949351
RICKMAN_TUMOR_DIFFERENTIATED_MODERATELY_VS_POORLY_UP	121	1	0.297445	0.949351
REACTOME_SIGNALING_BY_PDGF	122	1	0.299477	0.955199
HOOI_ST7_TARGETS_DN	123	1	0.301504	0.960377
KAN_RESPONSE_TO_ARSENIC_TRIOXIDE	123	1	0.301504	0.960377
MULLIGHAN_MLL_SIGNATURE_1_UP	380	2	0.302034	0.96142
DAIRKEE_TERT_TARGETS_DN	124	1	0.303526	0.965523
RICKMAN_TUMOR_DIFFERENTIATED_WELL_VS_POORLY_DN	382	2	0.304158	0.966891
BHATI_G2M_ARREST_BY_2METHOXYESTRADIOL_UP	125	1	0.305541	0.970637
CHIARADONNA_NEOPLASTIC_TRANSFORMATION_KRAS_UP	126	1	0.30755	0.974421
MISSIAGLIA_REGULATED_BY_METHYLATION_UP	126	1	0.30755	0.974421
SANSOM_APC_TARGETS_UP	126	1	0.30755	0.974421
MIKKELSEN_IPS_ICP_WITH_H3K4ME3_AND_H327ME3	126	1	0.30755	0.974421
LIU_VMYB_TARGETS_UP	127	1	0.309554	0.978816
RASHI_RESPONSE_TO_IONIZING_RADIATION_2	127	1	0.309554	0.978816
BHATI_G2M_ARREST_BY_2METHOXYESTRADIOL_DN	127	1	0.309554	0.978816
ALTEMEIER_RESPONSE_TO_LPS_WITH_MECHANICAL_VENTILATION	128	1	0.311552	0.98448
KIM_RESPONSE_TO_TSA_AND_DECITABINE_UP	129	1	0.313544	0.989315
CHEMNITZ_RESPONSE_TO_PROSTAGLANDIN_E2_DN	391	2	0.313705	0.989315
VERHAAK_GLIOBLASTOMA_NEURAL	129	1	0.313544	0.989315
KEGG_GLYCOLYSIS_GLUCONEOGENESIS	62	0	1	1
KEGG_CITRATE_CYCLE_TCA_CYCLE	32	0	1	1
KEGG_PENTOSE_PHOSPHATE_PATHWAY	27	0	1	1
KEGG_PENTOSE_AND_GLUCURONATE_INTERCONVERSIONS	28	0	1	1
KEGG_FRUCTOSE_AND_MANNOSE_METABOLISM	34	0	1	1
KEGG_GALACTOSE_METABOLISM	26	0	1	1
KEGG_ASCORBATE_AND_ALDARATE_METABOLISM	25	0	1	1
KEGG_FATTY_ACID_METABOLISM	42	0	1	1
KEGG_STEROID_BIOSYNTHESIS	17	0	1	1
KEGG_PRIMARY_BILE_ACID_BIOSYNTHESIS	16	0	1	1
KEGG_STEROID_HORMONE_BIOSYNTHESIS	55	0	1	1
KEGG_OXIDATIVE_PHOSPHORYLATION	135	0	1	1
KEGG_ALANINE_ASPARTATE_AND_GLUTAMATE_METABOLISM	32	0	1	1
KEGG_GLYCINE_SERINE_AND_THREONINE_METABOLISM	31	0	1	1
KEGG_VALINE_LEUCINE_AND_ISOLEUCINE_DEGRADATION	44	0	1	1
KEGG_VALINE_LEUCINE_AND_ISOLEUCINE_BIOSYNTHESIS	11	0	1	1
KEGG_LYSINE_DEGRADATION	44	0	1	1
KEGG_ARGININE_AND_PROLINE_METABOLISM	54	0	1	1
KEGG_HISTIDINE_METABOLISM	29	0	1	1
KEGG_TYROSINE_METABOLISM	42	0	1	1
KEGG_PHENYLALANINE_METABOLISM	18	0	1	1
KEGG_TRYPTOPHAN_METABOLISM	40	0	1	1
KEGG_BETA_ALANINE_METABOLISM	22	0	1	1
KEGG_TAURINE_AND_HYPOTAURINE_METABOLISM	10	0	1	1
KEGG_SELENOAMINO_ACID_METABOLISM	26	0	1	1
KEGG_STARCH_AND_SUCROSE_METABOLISM	52	0	1	1
KEGG_N_GLYCAN_BIOSYNTHESIS	46	0	1	1
KEGG_OTHER_GLYCAN_DEGRADATION	16	0	1	1
KEGG_AMINO_SUGAR_AND_NUCLEOTIDE_SUGAR_METABOLISM	44	0	1	1
KEGG_GLYCOSAMINOGLYCAN_DEGRADATION	21	0	1	1
KEGG_GLYCOSAMINOGLYCAN_BIOSYNTHESIS_CHONDROITIN_SULFATE	22	0	1	1
KEGG_GLYCOSAMINOGLYCAN_BIOSYNTHESIS_HEPARAN_SULFATE	26	0	1	1
KEGG_INOSITOL_PHOSPHATE_METABOLISM	54	0	1	1
KEGG_GLYCOSYLPHOSPHATIDYLINOSITOL_GPI_ANCHOR_BIOSYNTHESIS	25	0	1	1
KEGG_ETHER_LIPID_METABOLISM	33	0	1	1
KEGG_ARACHIDONIC_ACID_METABOLISM	58	0	1	1
KEGG_LINOLEIC_ACID_METABOLISM	29	0	1	1
KEGG_ALPHA_LINOLENIC_ACID_METABOLISM	19	0	1	1
KEGG_SPHINGOLIPID_METABOLISM	40	0	1	1
KEGG_PYRUVATE_METABOLISM	40	0	1	1
KEGG_GLYOXYLATE_AND_DICARBOXYLATE_METABOLISM	16	0	1	1
KEGG_PROPANOATE_METABOLISM	33	0	1	1
KEGG_BUTANOATE_METABOLISM	34	0	1	1
KEGG_ONE_CARBON_POOL_BY_FOLATE	17	0	1	1
KEGG_RIBOFLAVIN_METABOLISM	16	0	1	1
KEGG_NICOTINATE_AND_NICOTINAMIDE_METABOLISM	24	0	1	1
KEGG_PANTOTHENATE_AND_COA_BIOSYNTHESIS	16	0	1	1
KEGG_FOLATE_BIOSYNTHESIS	11	0	1	1
KEGG_RETINOL_METABOLISM	64	0	1	1
KEGG_PORPHYRIN_AND_CHLOROPHYLL_METABOLISM	41	0	1	1
KEGG_TERPENOID_BACKBONE_BIOSYNTHESIS	15	0	1	1
KEGG_LIMONENE_AND_PINENE_DEGRADATION	10	0	1	1
KEGG_NITROGEN_METABOLISM	23	0	1	1
KEGG_AMINOACYL_TRNA_BIOSYNTHESIS	41	0	1	1
KEGG_METABOLISM_OF_XENOBIOTICS_BY_CYTOCHROME_P450	70	0	1	1
KEGG_DRUG_METABOLISM_CYTOCHROME_P450	72	0	1	1
KEGG_DRUG_METABOLISM_OTHER_ENZYMES	51	0	1	1
KEGG_BIOSYNTHESIS_OF_UNSATURATED_FATTY_ACIDS	22	0	1	1
KEGG_ABC_TRANSPORTERS	44	0	1	1
KEGG_RIBOSOME	88	0	1	1
KEGG_BASAL_TRANSCRIPTION_FACTORS	36	0	1	1
KEGG_PROTEASOME	48	0	1	1
KEGG_PROTEIN_EXPORT	24	0	1	1
KEGG_ERBB_SIGNALING_PATHWAY	87	0	1	1
KEGG_CALCIUM_SIGNALING_PATHWAY	178	1	0.404464	1
KEGG_CYTOKINE_CYTOKINE_RECEPTOR_INTERACTION	267	1	0.5401	1
KEGG_CHEMOKINE_SIGNALING_PATHWAY	190	0	1	1
KEGG_NEUROACTIVE_LIGAND_RECEPTOR_INTERACTION	272	0	1	1
KEGG_OOCYTE_MEIOSIS	114	0	1	1
KEGG_P53_SIGNALING_PATHWAY	69	0	1	1
KEGG_UBIQUITIN_MEDIATED_PROTEOLYSIS	138	0	1	1
KEGG_SNARE_INTERACTIONS_IN_VESICULAR_TRANSPORT	38	0	1	1
KEGG_REGULATION_OF_AUTOPHAGY	35	0	1	1
KEGG_LYSOSOME	121	0	1	1
KEGG_ENDOCYTOSIS	183	1	0.413041	1
KEGG_PEROXISOME	78	0	1	1
KEGG_MTOR_SIGNALING_PATHWAY	52	0	1	1
KEGG_APOPTOSIS	88	0	1	1
KEGG_CARDIAC_MUSCLE_CONTRACTION	80	0	1	1
KEGG_DORSO_VENTRAL_AXIS_FORMATION	25	0	1	1
KEGG_NOTCH_SIGNALING_PATHWAY	47	0	1	1
KEGG_AXON_GUIDANCE	129	0	1	1
KEGG_VEGF_SIGNALING_PATHWAY	76	0	1	1
KEGG_FOCAL_ADHESION	201	0	1	1
KEGG_ECM_RECEPTOR_INTERACTION	84	0	1	1
KEGG_CELL_ADHESION_MOLECULES_CAMS	134	0	1	1
KEGG_ADHERENS_JUNCTION	75	0	1	1
KEGG_TIGHT_JUNCTION	134	0	1	1
KEGG_GAP_JUNCTION	90	0	1	1
KEGG_COMPLEMENT_AND_COAGULATION_CASCADES	69	0	1	1
KEGG_ANTIGEN_PROCESSING_AND_PRESENTATION	89	0	1	1
KEGG_RENIN_ANGIOTENSIN_SYSTEM	17	0	1	1
KEGG_TOLL_LIKE_RECEPTOR_SIGNALING_PATHWAY	102	0	1	1
KEGG_NOD_LIKE_RECEPTOR_SIGNALING_PATHWAY	62	0	1	1
KEGG_CYTOSOLIC_DNA_SENSING_PATHWAY	56	0	1	1
KEGG_JAK_STAT_SIGNALING_PATHWAY	155	1	0.363381	1
KEGG_HEMATOPOIETIC_CELL_LINEAGE	88	0	1	1
KEGG_NATURAL_KILLER_CELL_MEDIATED_CYTOTOXICITY	137	1	0.329278	1
KEGG_T_CELL_RECEPTOR_SIGNALING_PATHWAY	108	0	1	1
KEGG_B_CELL_RECEPTOR_SIGNALING_PATHWAY	75	0	1	1
KEGG_FC_EPSILON_RI_SIGNALING_PATHWAY	79	0	1	1
KEGG_FC_GAMMA_R_MEDIATED_PHAGOCYTOSIS	97	0	1	1
KEGG_LEUKOCYTE_TRANSENDOTHELIAL_MIGRATION	118	0	1	1
KEGG_INTESTINAL_IMMUNE_NETWORK_FOR_IGA_PRODUCTION	48	0	1	1
KEGG_CIRCADIAN_RHYTHM_MAMMAL	13	0	1	1
KEGG_LONG_TERM_POTENTIATION	70	0	1	1
KEGG_NEUROTROPHIN_SIGNALING_PATHWAY	126	0	1	1
KEGG_LONG_TERM_DEPRESSION	70	0	1	1
KEGG_OLFACTORY_TRANSDUCTION	389	0	1	1
KEGG_TASTE_TRANSDUCTION	52	0	1	1
KEGG_REGULATION_OF_ACTIN_CYTOSKELETON	216	1	0.466653	1
KEGG_INSULIN_SIGNALING_PATHWAY	137	0	1	1
KEGG_GNRH_SIGNALING_PATHWAY	101	0	1	1
KEGG_PROGESTERONE_MEDIATED_OOCYTE_MATURATION	86	0	1	1
KEGG_ADIPOCYTOKINE_SIGNALING_PATHWAY	67	0	1	1
KEGG_TYPE_II_DIABETES_MELLITUS	47	0	1	1
KEGG_TYPE_I_DIABETES_MELLITUS	44	0	1	1
KEGG_MATURITY_ONSET_DIABETES_OF_THE_YOUNG	25	0	1	1
KEGG_ALDOSTERONE_REGULATED_SODIUM_REABSORPTION	42	0	1	1
KEGG_VASOPRESSIN_REGULATED_WATER_REABSORPTION	44	0	1	1
KEGG_PROXIMAL_TUBULE_BICARBONATE_RECLAMATION	23	0	1	1
KEGG_ALZHEIMERS_DISEASE	169	0	1	1
KEGG_PARKINSONS_DISEASE	133	0	1	1
KEGG_AMYOTROPHIC_LATERAL_SCLEROSIS_ALS	53	0	1	1
KEGG_HUNTINGTONS_DISEASE	185	1	0.416437	1
KEGG_PRION_DISEASES	35	0	1	1
KEGG_VIBRIO_CHOLERAE_INFECTION	56	0	1	1
KEGG_EPITHELIAL_CELL_SIGNALING_IN_HELICOBACTER_PYLORI_INFECTION	68	0	1	1
KEGG_PATHOGENIC_ESCHERICHIA_COLI_INFECTION	59	0	1	1
KEGG_LEISHMANIA_INFECTION	72	0	1	1
KEGG_COLORECTAL_CANCER	62	0	1	1
KEGG_RENAL_CELL_CARCINOMA	70	0	1	1
KEGG_PANCREATIC_CANCER	70	0	1	1
KEGG_ENDOMETRIAL_CANCER	52	0	1	1
KEGG_GLIOMA	65	0	1	1
KEGG_PROSTATE_CANCER	89	0	1	1
KEGG_MELANOMA	71	0	1	1
KEGG_CHRONIC_MYELOID_LEUKEMIA	73	0	1	1
KEGG_ACUTE_MYELOID_LEUKEMIA	60	0	1	1
KEGG_SMALL_CELL_LUNG_CANCER	84	0	1	1
KEGG_NON_SMALL_CELL_LUNG_CANCER	54	0	1	1
KEGG_ASTHMA	30	0	1	1
KEGG_AUTOIMMUNE_THYROID_DISEASE	53	0	1	1
KEGG_ALLOGRAFT_REJECTION	38	0	1	1
KEGG_GRAFT_VERSUS_HOST_DISEASE	42	0	1	1
KEGG_PRIMARY_IMMUNODEFICIENCY	35	0	1	1
KEGG_HYPERTROPHIC_CARDIOMYOPATHY_HCM	85	0	1	1
KEGG_ARRHYTHMOGENIC_RIGHT_VENTRICULAR_CARDIOMYOPATHY_ARVC	76	0	1	1
KEGG_DILATED_CARDIOMYOPATHY	92	0	1	1
KEGG_VIRAL_MYOCARDITIS	73	0	1	1
BIOCARTA_RELA_PATHWAY	16	0	1	1
BIOCARTA_NO1_PATHWAY	33	0	1	1
BIOCARTA_CSK_PATHWAY	24	0	1	1
BIOCARTA_SRCRPTP_PATHWAY	11	0	1	1
BIOCARTA_AMI_PATHWAY	20	0	1	1
BIOCARTA_GRANULOCYTES_PATHWAY	14	0	1	1
BIOCARTA_LYM_PATHWAY	11	0	1	1
BIOCARTA_ARAP_PATHWAY	18	0	1	1
BIOCARTA_AGR_PATHWAY	36	0	1	1
BIOCARTA_AKAP95_PATHWAY	12	0	1	1
BIOCARTA_AKT_PATHWAY	22	0	1	1
BIOCARTA_AT1R_PATHWAY	36	0	1	1
BIOCARTA_ACE2_PATHWAY	13	0	1	1
BIOCARTA_ASBCELL_PATHWAY	12	0	1	1
BIOCARTA_DNAFRAGMENT_PATHWAY	10	0	1	1
BIOCARTA_CHEMICAL_PATHWAY	22	0	1	1
BIOCARTA_SPPA_PATHWAY	22	0	1	1
BIOCARTA_AGPCR_PATHWAY	13	0	1	1
BIOCARTA_BCELLSURVIVAL_PATHWAY	16	0	1	1
BIOCARTA_BLYMPHOCYTE_PATHWAY	11	0	1	1
BIOCARTA_BCR_PATHWAY	37	0	1	1
BIOCARTA_BIOPEPTIDES_PATHWAY	45	0	1	1
BIOCARTA_NEUROTRANSMITTERS_PATHWAY	6	0	1	1
BIOCARTA_RANKL_PATHWAY	14	0	1	1
BIOCARTA_CACAM_PATHWAY	16	0	1	1
BIOCARTA_CDMAC_PATHWAY	16	0	1	1
BIOCARTA_CARM_ER_PATHWAY	35	0	1	1
BIOCARTA_CASPASE_PATHWAY	23	0	1	1
BIOCARTA_CBL_PATHWAY	13	0	1	1
BIOCARTA_CCR3_PATHWAY	23	0	1	1
BIOCARTA_G2_PATHWAY	24	0	1	1
BIOCARTA_CELL2CELL_PATHWAY	14	0	1	1
BIOCARTA_LAIR_PATHWAY	17	0	1	1
BIOCARTA_CERAMIDE_PATHWAY	22	0	1	1
BIOCARTA_TID_PATHWAY	19	0	1	1
BIOCARTA_CLASSIC_PATHWAY	14	0	1	1
BIOCARTA_COMP_PATHWAY	19	0	1	1
BIOCARTA_VDR_PATHWAY	12	0	1	1
BIOCARTA_HDAC_PATHWAY	32	0	1	1
BIOCARTA_GCR_PATHWAY	22	0	1	1
BIOCARTA_CTCF_PATHWAY	23	0	1	1
BIOCARTA_CTL_PATHWAY	15	0	1	1
BIOCARTA_CXCR4_PATHWAY	24	0	1	1
BIOCARTA_CFTR_PATHWAY	12	0	1	1
BIOCARTA_CYTOKINE_PATHWAY	22	0	1	1
BIOCARTA_INFLAM_PATHWAY	29	0	1	1
BIOCARTA_D4GDI_PATHWAY	13	0	1	1
BIOCARTA_DC_PATHWAY	22	0	1	1
BIOCARTA_P35ALZHEIMERS_PATHWAY	11	0	1	1
BIOCARTA_RNA_PATHWAY	10	0	1	1
BIOCARTA_MTA3_PATHWAY	19	0	1	1
BIOCARTA_CALCINEURIN_PATHWAY	21	0	1	1
BIOCARTA_EGF_PATHWAY	31	0	1	1
BIOCARTA_NDKDYNAMIN_PATHWAY	21	0	1	1
BIOCARTA_EPHA4_PATHWAY	10	0	1	1
BIOCARTA_EPO_PATHWAY	19	0	1	1
BIOCARTA_ECM_PATHWAY	24	0	1	1
BIOCARTA_ERK_PATHWAY	28	0	1	1
BIOCARTA_ERYTH_PATHWAY	15	0	1	1
BIOCARTA_EPONFKB_PATHWAY	11	0	1	1
BIOCARTA_EIF_PATHWAY	16	0	1	1
BIOCARTA_EXTRINSIC_PATHWAY	13	0	1	1
BIOCARTA_FAS_PATHWAY	30	0	1	1
BIOCARTA_FCER1_PATHWAY	41	0	1	1
BIOCARTA_FEEDER_PATHWAY	9	0	1	1
BIOCARTA_FIBRINOLYSIS_PATHWAY	12	0	1	1
BIOCARTA_FMLP_PATHWAY	39	0	1	1
BIOCARTA_FREE_PATHWAY	10	0	1	1
BIOCARTA_GABA_PATHWAY	10	0	1	1
BIOCARTA_GATA3_PATHWAY	16	0	1	1
BIOCARTA_GLYCOLYSIS_PATHWAY	10	0	1	1
BIOCARTA_SET_PATHWAY	11	0	1	1
BIOCARTA_GH_PATHWAY	28	0	1	1
BIOCARTA_AHSP_PATHWAY	13	0	1	1
BIOCARTA_TCAPOPTOSIS_PATHWAY	11	0	1	1
BIOCARTA_HIVNEF_PATHWAY	58	0	1	1
BIOCARTA_SALMONELLA_PATHWAY	13	0	1	1
BIOCARTA_MPR_PATHWAY	34	0	1	1
BIOCARTA_HCMV_PATHWAY	17	0	1	1
BIOCARTA_P53HYPOXIA_PATHWAY	23	0	1	1
BIOCARTA_HIF_PATHWAY	15	0	1	1
BIOCARTA_IGF1_PATHWAY	21	0	1	1
BIOCARTA_IL17_PATHWAY	17	0	1	1
BIOCARTA_IL2_PATHWAY	22	0	1	1
BIOCARTA_IL3_PATHWAY	15	0	1	1
BIOCARTA_IL4_PATHWAY	11	0	1	1
BIOCARTA_IL5_PATHWAY	10	0	1	1
BIOCARTA_IL6_PATHWAY	22	0	1	1
BIOCARTA_IL10_PATHWAY	17	0	1	1
BIOCARTA_IL12_PATHWAY	23	0	1	1
BIOCARTA_IL2RB_PATHWAY	38	0	1	1
BIOCARTA_IL22BP_PATHWAY	16	0	1	1
BIOCARTA_IL7_PATHWAY	17	0	1	1
BIOCARTA_GSK3_PATHWAY	27	0	1	1
BIOCARTA_DEATH_PATHWAY	33	0	1	1
BIOCARTA_GLEEVEC_PATHWAY	23	0	1	1
BIOCARTA_INSULIN_PATHWAY	22	0	1	1
BIOCARTA_INTEGRIN_PATHWAY	38	0	1	1
BIOCARTA_INTRINSIC_PATHWAY	23	0	1	1
BIOCARTA_KERATINOCYTE_PATHWAY	46	0	1	1
BIOCARTA_TCRA_PATHWAY	13	0	1	1
BIOCARTA_LECTIN_PATHWAY	12	0	1	1
BIOCARTA_PYK2_PATHWAY	31	0	1	1
BIOCARTA_EGFR_SMRTE_PATHWAY	11	0	1	1
BIOCARTA_MAPK_PATHWAY	87	0	1	1
BIOCARTA_MCALPAIN_PATHWAY	25	0	1	1
BIOCARTA_ETS_PATHWAY	18	0	1	1
BIOCARTA_MONOCYTE_PATHWAY	11	0	1	1
BIOCARTA_MTOR_PATHWAY	23	0	1	1
BIOCARTA_IGF1R_PATHWAY	23	0	1	1
BIOCARTA_PITX2_PATHWAY	15	0	1	1
BIOCARTA_NGF_PATHWAY	18	0	1	1
BIOCARTA_VIP_PATHWAY	29	0	1	1
BIOCARTA_NFAT_PATHWAY	56	0	1	1
BIOCARTA_NFKB_PATHWAY	23	0	1	1
BIOCARTA_NOS1_PATHWAY	24	0	1	1
BIOCARTA_NO2IL12_PATHWAY	17	0	1	1
BIOCARTA_RARRXR_PATHWAY	15	0	1	1
BIOCARTA_ARENRF2_PATHWAY	13	0	1	1
BIOCARTA_P38MAPK_PATHWAY	40	0	1	1
BIOCARTA_P53_PATHWAY	16	0	1	1
BIOCARTA_PDGF_PATHWAY	32	0	1	1
BIOCARTA_CCR5_PATHWAY	20	0	1	1
BIOCARTA_PTDINS_PATHWAY	23	0	1	1
BIOCARTA_PLCE_PATHWAY	12	0	1	1
BIOCARTA_EDG1_PATHWAY	27	0	1	1
BIOCARTA_CDK5_PATHWAY	11	0	1	1
BIOCARTA_MYOSIN_PATHWAY	31	0	1	1
BIOCARTA_PLATELETAPP_PATHWAY	14	0	1	1
BIOCARTA_PS1_PATHWAY	14	0	1	1
BIOCARTA_PROTEASOME_PATHWAY	28	0	1	1
BIOCARTA_PTEN_PATHWAY	18	0	1	1
BIOCARTA_RAB_PATHWAY	12	0	1	1
BIOCARTA_RAC1_PATHWAY	23	0	1	1
BIOCARTA_RAS_PATHWAY	23	0	1	1
BIOCARTA_NKCELLS_PATHWAY	20	0	1	1
BIOCARTA_RB_PATHWAY	13	0	1	1
BIOCARTA_CHREBP2_PATHWAY	42	0	1	1
BIOCARTA_BAD_PATHWAY	26	0	1	1
BIOCARTA_CK1_PATHWAY	17	0	1	1
BIOCARTA_EIF2_PATHWAY	11	0	1	1
BIOCARTA_EIF4_PATHWAY	24	0	1	1
BIOCARTA_STEM_PATHWAY	15	0	1	1
BIOCARTA_PGC1A_PATHWAY	26	0	1	1
BIOCARTA_PML_PATHWAY	17	0	1	1
BIOCARTA_DREAM_PATHWAY	14	0	1	1
BIOCARTA_LEPTIN_PATHWAY	11	0	1	1
BIOCARTA_RHO_PATHWAY	32	0	1	1
BIOCARTA_AKAP13_PATHWAY	12	0	1	1
BIOCARTA_CARDIACEGF_PATHWAY	18	0	1	1
BIOCARTA_HER2_PATHWAY	22	0	1	1
BIOCARTA_ERK5_PATHWAY	18	0	1	1
BIOCARTA_MAL_PATHWAY	19	0	1	1
BIOCARTA_MEF2D_PATHWAY	23	0	1	1
BIOCARTA_MITOCHONDRIA_PATHWAY	21	0	1	1
BIOCARTA_ACH_PATHWAY	16	0	1	1
BIOCARTA_PARKIN_PATHWAY	13	0	1	1
BIOCARTA_CDC42RAC_PATHWAY	16	0	1	1
BIOCARTA_RANMS_PATHWAY	10	0	1	1
BIOCARTA_BARR_MAPK_PATHWAY	12	0	1	1
BIOCARTA_TOB1_PATHWAY	21	0	1	1
BIOCARTA_BARRESTIN_SRC_PATHWAY	15	0	1	1
BIOCARTA_NKT_PATHWAY	29	0	1	1
BIOCARTA_IL1R_PATHWAY	33	0	1	1
BIOCARTA_MET_PATHWAY	37	0	1	1
BIOCARTA_GPCR_PATHWAY	37	0	1	1
BIOCARTA_IGF1MTOR_PATHWAY	20	0	1	1
BIOCARTA_SODD_PATHWAY	10	0	1	1
BIOCARTA_SHH_PATHWAY	16	0	1	1
BIOCARTA_PTC1_PATHWAY	11	0	1	1
BIOCARTA_SPRY_PATHWAY	18	0	1	1
BIOCARTA_BARRESTIN_PATHWAY	10	0	1	1
BIOCARTA_STATHMIN_PATHWAY	19	0	1	1
BIOCARTA_HSP27_PATHWAY	15	0	1	1
BIOCARTA_TCR_PATHWAY	49	0	1	1
BIOCARTA_TCYTOTOXIC_PATHWAY	14	0	1	1
BIOCARTA_THELPER_PATHWAY	14	0	1	1
BIOCARTA_TALL1_PATHWAY	15	0	1	1
BIOCARTA_TGFB_PATHWAY	19	0	1	1
BIOCARTA_TH1TH2_PATHWAY	19	0	1	1
BIOCARTA_41BB_PATHWAY	17	0	1	1
BIOCARTA_KREB_PATHWAY	8	0	1	1
BIOCARTA_CTLA4_PATHWAY	21	0	1	1
BIOCARTA_LONGEVITY_PATHWAY	15	0	1	1
BIOCARTA_SARS_PATHWAY	10	0	1	1
BIOCARTA_PAR1_PATHWAY	37	0	1	1
BIOCARTA_STRESS_PATHWAY	25	0	1	1
BIOCARTA_TNFR1_PATHWAY	29	0	1	1
BIOCARTA_TOLL_PATHWAY	37	0	1	1
BIOCARTA_TPO_PATHWAY	24	0	1	1
BIOCARTA_CREB_PATHWAY	27	0	1	1
BIOCARTA_CARM1_PATHWAY	13	0	1	1
BIOCARTA_TFF_PATHWAY	21	0	1	1
BIOCARTA_TRKA_PATHWAY	12	0	1	1
BIOCARTA_UCALPAIN_PATHWAY	18	0	1	1
BIOCARTA_VITCB_PATHWAY	11	0	1	1
BIOCARTA_WNT_PATHWAY	26	0	1	1
BIOCARTA_ACTINY_PATHWAY	20	0	1	1
ST_INTERFERON_GAMMA_PATHWAY	10	0	1	1
ST_WNT_CA2_CYCLIC_GMP_PATHWAY	20	0	1	1
ST_DIFFERENTIATION_PATHWAY_IN_PC12_CELLS	45	0	1	1
ST_TUMOR_NECROSIS_FACTOR_PATHWAY	29	0	1	1
SA_B_CELL_RECEPTOR_COMPLEXES	24	0	1	1
ST_ERK1_ERK2_MAPK_PATHWAY	32	0	1	1
SIG_PIP3_SIGNALING_IN_CARDIAC_MYOCTES	67	0	1	1
SA_CASPASE_CASCADE	19	0	1	1
ST_GA12_PATHWAY	23	0	1	1
ST_G_ALPHA_S_PATHWAY	16	0	1	1
ST_G_ALPHA_I_PATHWAY	35	0	1	1
SIG_CHEMOTAXIS	45	0	1	1
ST_IL_13_PATHWAY	7	0	1	1
SIG_IL4RECEPTOR_IN_B_LYPHOCYTES	27	0	1	1
ST_JAK_STAT_PATHWAY	9	0	1	1
SIG_REGULATION_OF_THE_ACTIN_CYTOSKELETON_BY_RHO_GTPASES	35	0	1	1
ST_GRANULE_CELL_SURVIVAL_PATHWAY	27	0	1	1
ST_ADRENERGIC	36	0	1	1
ST_INTEGRIN_SIGNALING_PATHWAY	82	0	1	1
ST_GAQ_PATHWAY	28	0	1	1
ST_GA13_PATHWAY	37	0	1	1
ST_STAT3_PATHWAY	11	0	1	1
SA_FAS_SIGNALING	9	0	1	1
SA_G1_AND_S_PHASES	15	0	1	1
SIG_INSULIN_RECEPTOR_PATHWAY_IN_CARDIAC_MYOCYTES	51	0	1	1
ST_T_CELL_SIGNAL_TRANSDUCTION	45	0	1	1
ST_TYPE_I_INTERFERON_PATHWAY	9	0	1	1
ST_PAC1_RECEPTOR_PATHWAY	7	0	1	1
SIG_PIP3_SIGNALING_IN_B_LYMPHOCYTES	36	0	1	1
SIG_BCR_SIGNALING_PATHWAY	46	0	1	1
SA_G2_AND_M_PHASES	8	0	1	1
ST_B_CELL_ANTIGEN_RECEPTOR	40	0	1	1
ST_INTERLEUKIN_4_PATHWAY	26	0	1	1
ST_WNT_BETA_CATENIN_PATHWAY	34	0	1	1
SA_MMP_CYTOKINE_CONNECTION	15	0	1	1
ST_JNK_MAPK_PATHWAY	40	0	1	1
SA_PROGRAMMED_CELL_DEATH	12	0	1	1
ST_FAS_SIGNALING_PATHWAY	65	0	1	1
ST_MYOCYTE_AD_PATHWAY	27	0	1	1
SA_REG_CASCADE_OF_CYCLIN_EXPR	13	0	1	1
SA_TRKA_RECEPTOR	17	0	1	1
ST_PHOSPHOINOSITIDE_3_KINASE_PATHWAY	37	0	1	1
PID_ENDOTHELIN_PATHWAY	63	0	1	1
PID_BCR_5PATHWAY	65	0	1	1
PID_PRL_SIGNALING_EVENTS_PATHWAY	23	0	1	1
PID_RHOA_PATHWAY	45	0	1	1
PID_ERBB4_PATHWAY	38	0	1	1
PID_LYSOPHOSPHOLIPID_PATHWAY	66	0	1	1
PID_INSULIN_PATHWAY	45	0	1	1
PID_INTEGRIN1_PATHWAY	66	0	1	1
PID_P73PATHWAY	79	0	1	1
PID_P38_MKK3_6PATHWAY	26	0	1	1
PID_GMCSF_PATHWAY	37	0	1	1
PID_NFKAPPAB_ATYPICAL_PATHWAY	17	0	1	1
PID_IL4_2PATHWAY	65	0	1	1
PID_BETA_CATENIN_DEG_PATHWAY	18	0	1	1
PID_HDAC_CLASSIII_PATHWAY	25	0	1	1
PID_GLYPICAN_1PATHWAY	27	0	1	1
PID_TCR_PATHWAY	66	0	1	1
PID_IL27_PATHWAY	26	0	1	1
PID_NFKAPPAB_CANONICAL_PATHWAY	23	0	1	1
PID_ER_NONGENOMIC_PATHWAY	41	0	1	1
PID_DNA_PK_PATHWAY	16	0	1	1
PID_HIF2PATHWAY	34	0	1	1
PID_CD40_PATHWAY	31	0	1	1
PID_INTEGRIN_CS_PATHWAY	26	0	1	1
PID_MET_PATHWAY	80	0	1	1
PID_PTP1B_PATHWAY	52	0	1	1
PID_INTEGRIN3_PATHWAY	43	0	1	1
PID_IL12_2PATHWAY	63	0	1	1
PID_S1P_S1P3_PATHWAY	29	0	1	1
PID_LPA4_PATHWAY	15	0	1	1
PID_AR_PATHWAY	61	0	1	1
[truncated: 2,831 more rows]
