# Supplementary material for: Epigenetic instability caused by absence of CIZ1 drives transformation during quiescence cycles
Source: BMC Biol. 2023 Aug 15;21:175. doi: 10.1186/s12915-023-01671-6 (PMC10426085; doi:10.1186/s12915-023-01671-6)
Supplement: Supplementary file 6 — Additional file 6: SDataset 5. Excel file showing mean data and the size of change with significance indicators for all transcription units from the curated gene set “M149, Fischer DREAM targets” that are inappropriately downregulated in CIZ1-null PEFs during entry to quiescence by both methods (serum withdrawal and contact inhibition). The three transcription units relating to gene ids; XLOC_007113, XLOC_012670 and XLOC_028106 were removed from analysis due to other gene names mapping to the same locus. This creates the list of 33 genes. Sheet 2, GSEA output for the 33 IDN dream target genes in Sheet 1 and their overlap with GO terms. Additional sheets show the same data for the second (Lee BMP2 targets DN), third (Marson bound by E2F4 unstimulated), fourth (Gobert oligodendrocyte differentiation UP) and fifth (Zhang TLX targets 60hr DN) most significant overlapping gene sets (related to Fig. 2H). [file 12915_2023_1671_MOESM6_ESM.xlsx]

## Sheet: I-DN DREAM target genes
Supplementary Data Set 5
All DREAM target transcription units significantly downregulated (-1>log2fc, q<0.05) in CIZ1-null PEFs only upon the transition to quiescence (for both quiescence triggers)
I-DN DREAM target genes
gene_id	gene	locus	S1_TPM	S4_TPM	S7_TPM	WT cy mean TPM	S2_TPM	S5_TPM	S8_TPM	WT SW mean TPM	S3_TPM	S6_TPM	S9_TPM	WT CI mean TPM	S10_TPM	S13_TPM	S16_TPM	KO cy mean TPM	S11_TPM	S14_TPM	S17_TPM	KO SW mean TPM	S12_TPM	S15_TPM	S18_TPM	KO CI mean TPM	WT_SW_log2(foldchange)	WT_SW_p_value	WT_SW_q_value	WT_CI_log2(foldchange)	WT_CI_p_value	WT_CI_q_value	CIZ1-null_SW_log2(foldchange)	CIZ1-null_SW_p_value	CIZ1-null_SW_q_value	CIZ1-null_CI_log2(foldchange)	CIZ1-null_CI_p_value	CIZ1-null_CI_q_value
XLOC_001307	Cenpl	1:161070712-161086724	6.80551	7.78755	5.22866	6.60724	2.90286	3.96004	4.51862	3.79384	3.4921	4.18552	3.47752	3.71838	11.8799	9.3817	14.8599	12.0405	5.19079	2.915	2.25148	3.45242	4.11464	4.55981	2.68386	3.7861	-0.904308	0.00305	0.0113691	-0.917017	0.0037	0.0137131	-1.88833	5e-05	0.000300546	-1.80139	5e-05	0.000269097
XLOC_002167	Orc2	1:58430993-58505109	21.6479	33.6843	30.422	28.5847	13.8802	15.2457	16.0839	15.0699	17.8675	15.938	16.2482	16.6846	35.9914	33.8411	36.4295	35.4207	18.9714	14.98	15.8587	16.6034	19.7196	17.184	21.4186	19.4407	-0.998085	0.00055	0.00261015	-0.907064	0.0013	0.00552165	-1.21529	0.0001	0.000565839	-1.05195	0.0005	0.00214204
XLOC_002980	Cacybp	1:160202366-160214816	90.9061	108.749	103.05	100.902	57.9132	62.8343	55.4591	58.7355	66.0038	63.495	63.79	64.4296	117.326	93.5199	141.005	117.284	52.5181	67.1829	58.1663	59.2891	53.5341	62.9364	63.2544	59.9083	-0.889665	5e-05	0.000306704	-0.735598	5e-05	0.000299055	-1.06169	5e-05	0.000300546	-1.09719	5e-05	0.000269097
XLOC_003398	Nup43	10:7629372-7681136	22.638	25.7649	21.1884	23.1971	11.7098	14.7497	12.6079	13.0225	13.2025	13.7323	13.9281	13.6209	31.4019	24.3725	33.5342	29.7695	14.3341	12.5908	11.8721	12.9323	14.5523	12.9031	14.6828	14.0461	-0.935941	0.01995	0.0545174	-0.857259	0.0323	0.0829153	-1.27441	0.00305	0.0112517	-1.18328	0.0079	0.0233912
XLOC_005900	Atad5	11:80089399-80135931	4.00519	5.84249	4.9503	4.93266	2.35381	3.13693	3.87936	3.12337	3.14482	2.81772	2.81306	2.9252	7.77239	4.00773	9.04668	6.94227	2.48514	2.30466	3.11045	2.63342	3.80048	2.19916	2.37045	2.79003	-0.764915	0.0011	0.00475675	-0.842213	0.0004	0.00196153	-1.48183	5e-05	0.000300546	-1.4501	5e-05	0.000269097
XLOC_006384	Nup85	11:115564433-115583985	53.2403	62.0425	65.422	60.2349	30.4921	36.5412	33.9424	33.6585	29.007	36.1504	29.3895	31.5157	74.7037	60.3557	83.2587	72.7727	37.6868	28.6647	29.3742	31.9085	37.8445	32.8024	26.4164	32.3544	-0.859105	5e-05	0.000306704	-0.999728	5e-05	0.000299055	-1.18352	5e-05	0.000300546	-1.2932	5e-05	0.000269097
XLOC_006885	Hnrnpab	11:51584756-51606847	541.19	625.205	592.241	586.212	309.482	312.365	325.918	315.921	335.746	368.534	377.183	360.488	681.29	537.162	769.735	662.729	340.473	294.635	324.631	319.913	350.289	329.477	363.729	347.831	-0.998271	5e-05	0.000306704	-0.789257	5e-05	0.000299055	-1.13357	5e-05	0.000300546	-1.05756	5e-05	0.000269097
XLOC_007435	Rad51c	11:87376644-87404954	2.27066	3.50018	2.13468	2.63517	0.783136	3.93381	2.53105	2.416	1.99083	2.25781	1.24577	1.83147	3.07374	2.82452	5.1257	3.67465	1.81274	1.03844	1.95123	1.6008	1.96958	1.54808	1.78153	1.7664	-0.199637	0.65115	0.774438	-0.617418	0.1888	0.329758	-1.28226	0.00115	0.00488454	-1.18413	0.00965	0.0276846
XLOC_008266	Fancm	12:65075206-65132154	5.37122	5.57561	6.70417	5.88367	3.17127	3.79794	4.38472	3.78464	3.39562	3.7025	3.02156	3.37323	7.14646	5.67142	7.79618	6.87136	4.0934	2.94664	3.16233	3.40079	2.98382	3.64442	3.47947	3.36924	-0.746948	5e-05	0.000306704	-0.900507	5e-05	0.000299055	-1.09726	5e-05	0.000300546	-1.15536	5e-05	0.000269097
XLOC_010442	Hist1h2aj	13:21721432-21721808	1.9626	8.64818	1.94146	4.18408	3.557	5.99426	2.78951	4.11359	0	4.41937	3.22844	2.54927	9.77014	17.4122	22.2642	16.4822	6.27083	1.03631	2.39283	3.23332	2.27651	1.3312	1.59131	1.733	-0.127641	0.8432	0.904513	-0.789373	0.492	0.650315	-2.43609	0.00675	0.0222498	-3.37631	0.01835	0.0472728
XLOC_012571	Haus4	14:54541784-54554361	14.6335	19.1779	21.1939	18.3351	11.5351	11.7354	10.9959	11.4221	12.1454	12.6739	11.197	12.0055	25.4318	14.4837	28.5369	22.8175	13.0899	11.606	9.65097	11.449	15.1404	10.8329	10.5524	12.1752	-0.79193	0.00055	0.00261015	-0.702864	0.0024	0.00939908	-1.07954	5e-05	0.000300546	-1.03503	0.0001	0.000508143
XLOC_012972	Nup155	15:8109300-8161025	21.3561	22.1974	23.6797	22.4111	13.6741	13.9053	15.8278	14.4691	15.2521	15.7156	14.5107	15.1595	29.2413	25.2629	31.6731	28.7258	15.2655	14.9286	14.8122	15.0021	15.6508	15.4535	13.9556	15.0199	-0.738388	5e-05	0.000306704	-0.65478	5e-05	0.000299055	-1.01956	5e-05	0.000300546	-1.06491	5e-05	0.000269097
XLOC_013124	Mtbp	15:55534093-55626423	14.8245	16.5025	16.8803	16.0691	9.676	13.9842	10.3329	11.331	7.35788	10.5777	10.5355	9.49035	24.4576	15.9165	26.062	22.1454	11.4119	5.89929	11.0877	9.46629	10.5851	10.0569	14.5143	11.7188	-0.613188	0.0638	0.138519	-0.847018	0.0014	0.00589672	-1.31283	0.001	0.00435663	-1.04485	0.00305	0.0103711
XLOC_017196	Snrpd1	18:10617795-10628230	127.63	166.974	162.323	152.309	79.2017	89.36	85.6525	84.738	78.8565	92.9933	86.1948	86.0149	211.735	174.222	227.048	204.335	83.3597	89.3501	84.5786	85.7628	88.7188	75.3022	88.0314	84.0175	-0.954932	5e-05	0.000306704	-0.91129	5e-05	0.000299055	-1.33483	5e-05	0.000300546	-1.40898	5e-05	0.000269097
XLOC_017901	Tcof1	18:60813741-60848971	30.9884	39.8213	32.3074	34.3724	17.994	20.6356	19.2631	19.2976	20.7009	27.7488	19.2142	22.5546	44.4683	26.5897	51.2409	40.7663	20.3012	14.8238	16.6378	17.2543	21.8695	17.152	19.8949	19.6388	-0.939954	5e-05	0.000306704	-0.699957	5e-05	0.000299055	-1.32445	5e-05	0.000300546	-1.18129	5e-05	0.000269097
XLOC_019548	Exosc2	2:31670714-31804227	28.591	36.0942	31.021	31.9021	19.4158	23.7155	17.1576	20.0963	16.8735	21.7787	20.7196	19.7906	46.6151	34.332	48.4497	43.1323	17.6006	19.1751	15.7249	17.5002	19.3235	20.7388	23.2745	21.1123	-0.776371	0.0759	0.159193	-0.775707	0.0632	0.140625	-1.38393	0.0113	0.034495	-1.15915	0.0116	0.0323443
XLOC_019767	Gpd2	2:57236226-57370721	22.1791	20.7701	32.0702	25.0065	10.3992	15.6114	15.269	13.7599	15.8717	18.069	17.4933	17.1447	30.8499	32.6276	37.8082	33.7619	12.6817	15.0774	12.7648	13.508	18.4667	14.8614	17.6501	16.9927	-0.97549	5e-05	0.000306704	-0.637738	0.00485	0.0172745	-1.40333	5e-05	0.000300546	-1.11699	5e-05	0.000269097
XLOC_020370	Wdr76	2:121506722-121544860	2.91883	4.02252	3.12298	3.35478	1.54775	1.69701	2.26345	1.83607	1.68205	2.61249	1.5128	1.93578	4.0657	2.7901	5.70228	4.18603	2.23131	1.14503	1.89569	1.75734	1.59997	1.61946	2.30215	1.84053	-0.96206	0.00165	0.0067323	-0.886623	0.00545	0.0190477	-1.32369	0.0003	0.00152457	-1.30998	0.00015	0.000729136
XLOC_023252	Smc4	3:69004737-69034623	58.3991	98.9042	79.1851	78.8294	44.091	57.1912	54.8624	52.0482	43.1231	53.8147	38.7168	45.2182	116.343	59.8274	123.243	99.8043	63.365	31.4949	51.3962	48.7521	55.5502	37.191	50.033	47.5914	-0.697108	5e-05	0.000306704	-0.893364	5e-05	0.000299055	-1.1185	5e-05	0.000300546	-1.19431	5e-05	0.000269097
XLOC_024784	Mnd1	3:84087932-84155786	3.75209	5.96589	3.50013	4.40604	3.12374	2.36451	2.47137	2.65321	4.52059	3.91334	2.97479	3.80291	6.19925	9.46	5.65453	7.10459	3.35244	4.65431	2.20352	3.40342	1.93883	2.92726	1.99853	2.2882	-0.832797	0.0498	0.113472	-0.301289	0.4335	0.59717	-1.14198	0.00535	0.0182682	-1.76663	0.0008	0.00325894
XLOC_026311	Usp1	4:98923618-98935543	37.4087	49.0126	44.5824	43.6679	20.2154	28.5169	26.0601	24.9308	24.172	29.376	21.7643	25.1041	56.8916	34.0668	64.8462	51.9349	29.8365	13.793	23.8144	22.4813	27.29	25.8513	26.9486	26.6966	-0.918564	5e-05	0.000306704	-0.889339	5e-05	0.000299055	-1.28602	5e-05	0.000300546	-1.08477	5e-05	0.000269097
XLOC_026709	Rpa2	4:132768331-132778752	20.088	29.3847	21.3348	23.6025	12.1689	16.2621	10.8477	13.0929	13.5194	13.2971	14.1853	13.6673	29.502	20.0211	29.4208	26.3147	15.0239	11.0034	10.5314	12.1862	12.1132	13.1968	7.82227	11.0441	-0.95956	5e-05	0.000306704	-0.873615	5e-05	0.000299055	-1.19468	5e-05	0.000300546	-1.38014	5e-05	0.000269097
XLOC_030309	Xrcc2	5:25689755-25705825	6.1262	6.19207	4.1321	5.48346	2.74342	4.5853	1.98552	3.10475	3.40263	3.40159	2.1045	2.96958	7.77779	5.41849	9.11694	7.43774	4.13642	2.78284	2.12056	3.01328	3.36445	2.87666	2.67522	2.97211	-0.934009	0.001	0.00437303	-0.97708	0.0022	0.00871359	-1.3813	5e-05	0.000300546	-1.45271	0.00015	0.000729136
XLOC_030407	Slbp	5:33634951-33678995	41.9039	47.2815	41.9101	43.6985	21.2178	29.0883	27.8622	26.0561	27.4008	36.5182	20.0007	27.9732	56.7572	44.8505	56.1168	52.5748	29.6112	21.8013	24.1416	25.1847	25.3761	24.0073	26.0178	25.1337	-0.85854	0.00055	0.00261015	-0.743275	0.01595	0.0466941	-1.147	5e-05	0.000300546	-1.19433	0.0001	0.000508143
XLOC_033546	Ezh2	6:47530023-47595341	19.6339	29.5063	24.7673	24.6358	11.9729	17.8376	12.5762	14.1289	13.6275	16.9154	13.002	14.515	38.4678	24.4044	40.788	34.5534	17.8911	13.6983	17.5164	16.3686	20.8694	13.554	13.1367	15.8534	-0.917898	0.00045	0.00219775	-0.855942	5e-05	0.000299055	-1.14564	0.0004	0.0019655	-1.2635	5e-05	0.000269097
XLOC_038767	Palb2	7:122107261-122132985	2.13215	2.08878	1.31857	1.8465	0.998768	1.79691	1.11684	1.30417	2.24241	2.18207	1.06982	1.83143	3.07325	2.61594	4.21739	3.30219	1.8961	1.90731	1.05656	1.61999	0.669297	1.53879	1.13322	1.11377	-0.576741	0.1716	0.300184	-0.0708013	0.8449	0.911218	-1.09846	0.0131	0.039043	-1.67341	0.0001	0.000508143
XLOC_039182	Tfdp1	8:13338734-13378450	134.618	150.794	147.492	144.301	74.7571	85.1675	80.2176	80.0474	82.221	95.5445	81.6388	86.4681	172.259	134.443	191.065	165.923	96.0942	81.8264	83.1461	87.0223	86.1807	83.3347	97.0722	88.8625	-0.958825	5e-05	0.000306704	-0.830444	5e-05	0.000299055	-1.01321	5e-05	0.000300546	-1.02776	5e-05	0.000269097
XLOC_039768	Gins3	8:95633558-95645059	4.13042	4.70929	4.70052	4.51341	2.79835	3.8688	2.62717	3.09811	3.96541	3.67056	3.16353	3.59983	6.83228	5.33815	9.98034	7.38359	4.70144	2.13494	2.9275	3.25463	3.05829	3.79206	2.73105	3.1938	-0.653164	0.02125	0.057241	-0.424637	0.13675	0.258588	-1.26737	5e-05	0.000300546	-1.34141	5e-05	0.000269097
XLOC_040231	Eri1	8:35465264-35496047	27.711	25.4687	33.3314	28.837	19.4848	17.7896	16.7391	18.0045	18.6875	22.0253	17.89	19.5343	35.718	21.3285	38.5896	31.8787	18.4836	12.6716	18.1748	16.4433	12.9209	17.8719	14.5967	15.1298	-0.789363	0.00555	0.0188661	-0.655843	0.015	0.0443613	-1.0416	0.0009	0.00397467	-1.20929	5e-05	0.000269097
XLOC_040724	Rfwd3	8:111270943-111300223	23.3076	29.9936	27.8605	27.0539	13.8141	15.784	16.3069	15.3017	15.4278	19.1957	15.4568	16.6934	35.0701	29.4056	34.699	33.0582	17.1841	12.8764	13.8512	14.6372	17.2219	14.0112	17.0053	16.0795	-0.930541	5e-05	0.000306704	-0.789841	5e-05	0.000299055	-1.25828	5e-05	0.000300546	-1.16612	5e-05	0.000269097
XLOC_040861	Mre11a	9:14784653-14837125	20.2592	29.2722	20.6486	23.3934	14.5889	19.9976	15.5996	16.7287	12.5111	15.0443	11.7255	13.0937	29.6038	22.893	30.0113	27.5027	14.1651	12.4777	15.4374	14.0267	18.5352	9.50255	14.8663	14.3013	-0.592346	0.01725	0.0482255	-0.926641	0.0004	0.00196153	-1.05373	5e-05	0.000300546	-1.06771	0.0003	0.00136132
XLOC_041173	Zw10	9:49055580-49078773	22.6236	28.3839	26.2873	25.765	13.0733	13.7071	15.0626	13.9476	16.158	16.8801	11.8895	14.9759	32.8079	26.8949	35.0818	31.5948	16.8536	14.5505	15.512	15.6387	15.7891	14.8161	12.7009	14.4354	-0.989382	5e-05	0.000306704	-0.877107	5e-05	0.000299055	-1.09732	5e-05	0.000300546	-1.26003	5e-05	0.000269097
XLOC_041310	Tipin	9:64281588-64305473	53.6096	62.8113	55.9478	57.4562	30.8556	39.3203	33.9694	34.7151	40.0601	38.2817	40.2461	39.5293	82.27	59.3297	92.0739	77.8912	34.9721	30.0201	33.3437	32.7786	41.4752	33.8254	43.2018	39.5008	-0.836347	5e-05	0.000306704	-0.629374	0.0002	0.00106186	-1.33268	5e-05	0.000300546	-1.10639	5e-05	0.000269097
XLOC_007113	Pfas, Mir3062	11:68985618-69008804	17.4273	16.2415	14.3584	16.0091	14.7196	6.68224	10.1645	10.5221	7.92087	9.11201	10.72	9.25094	22.6483	15.6549	18.8823	19.0618	10.1428	9.69549	7.05712	8.96515	11.1858	6.97883	8.61187	8.92549	-0.695458	0.0534	0.120104	-0.878456	0.00115	0.00496195	-1.1685	5e-05	0.000300546	-1.22091	5e-05	0.000269097
XLOC_012670	Nupl1, Mir719	14:60211668-60251543	66.66	61.5681	62.9407	63.723	36.5599	37.0757	38.5526	37.3961	37.6997	45.5821	41.683	41.6549	78.0934	64.2627	83.3854	75.2472	43.0349	35.1241	37.5114	38.5568	37.2842	40.9935	42.4949	40.2575	-0.877346	5e-05	0.000306704	-0.703519	5e-05	0.000299055	-1.04665	5e-05	0.000300546	-1.03006	5e-05	0.000269097
XLOC_028106	Rcc1,Snhg3,Snora73a	4:132331918-132353686	131.321	131.498	122.575	128.465	70.5148	75.3636	76.3284	74.0689	70.9648	70.3931	68.7425	70.0335	166.652	107.563	190.437	154.884	69.3108	59.7953	76.3618	68.4893	65.4172	51.3127	70.5253	62.4184	-0.891966	0.0004	0.00197917	-0.954085	0.0001	0.000569582	-1.27379	5e-05	0.000300546	-1.45199	5e-05	0.000269097

## Sheet: GSEA GO 1
Supplementary Data Set 5
Gene set enrichment analysis: overlap between GO terms and I-DN DREAM target genes
Set_name	Set_size	Overlap_size	p-value	q-value(BH 0.1)
GO_CELL_CYCLE	1316	20	6.38e-23	2.38e-19
GO_CELL_CYCLE_PROCESS	1081	19	8.05e-23	2.38e-19
GO_DNA_METABOLIC_PROCESS	758	14	7.66e-17	1.51e-13
GO_CHROMOSOME	880	14	5.79e-16	8.56e-13
GO_MITOTIC_CELL_CYCLE	766	13	3.59e-15	4.25e-12
GO_CELLULAR_RESPONSE_TO_DNA_DAMAGE_STIMULUS	720	12	6.32e-14	6.23e-11
GO_CELLULAR_RESPONSE_TO_STRESS	1565	14	1.33e-12	1.12e-09
GO_NEGATIVE_REGULATION_OF_MITOTIC_CELL_CYCLE	199	8	1.85e-12	1.37e-09
GO_NUCLEAR_CHROMOSOME_SEGREGATION	228	8	5.31e-12	3.49e-09
GO_CHROMOSOME_SEGREGATION	272	8	2.08e-11	1.23e-08
GO_REGULATION_OF_MITOTIC_CELL_CYCLE	468	9	3.99e-11	2.14e-08
GO_SISTER_CHROMATID_SEGREGATION	176	7	5.51e-11	2.72e-08
GO_CHROMOSOME_ORGANIZATION	1009	11	7.5e-11	2.96e-08
GO_ORGANELLE_FISSION	496	9	6.6e-11	2.96e-08
GO_REGULATION_OF_CELL_CYCLE_PHASE_TRANSITION	321	8	7.49e-11	2.96e-08
GO_MEIOTIC_CELL_CYCLE	186	7	8e-11	2.96e-08
GO_CHROMOSOMAL_REGION	330	8	9.27e-11	3.23e-08
GO_CONDENSED_CHROMOSOME	195	7	1.1e-10	3.62e-08
GO_DNA_REPLICATION	208	7	1.7e-10	5.31e-08
GO_REGULATION_OF_CELL_CYCLE_PROCESS	558	9	1.83e-10	5.42e-08
GO_NEGATIVE_REGULATION_OF_CELL_CYCLE_PROCESS	214	7	2.07e-10	5.74e-08
GO_DNA_RECOMBINATION	215	7	2.13e-10	5.74e-08
GO_SISTER_CHROMATID_COHESION	111	6	2.49e-10	6.42e-08
GO_NEGATIVE_REGULATION_OF_CELL_CYCLE	433	8	7.55e-10	1.86e-07
GO_MITOTIC_CELL_CYCLE_CHECKPOINT	139	6	9.14e-10	2.16e-07
GO_NEGATIVE_REGULATION_OF_CELL_CYCLE_PHASE_TRANSITION	146	6	1.21e-09	2.76e-07
GO_MEIOTIC_CELL_CYCLE_PROCESS	152	6	1.53e-09	3.36e-07
GO_DNA_REPAIR	480	8	1.67e-09	3.53e-07
GO_DNA_SYNTHESIS_INVOLVED_IN_DNA_REPAIR	74	5	3.01e-09	6.13e-07
GO_CHROMOSOME_CENTROMERIC_REGION	174	6	3.35e-09	6.62e-07
GO_RECOMBINATIONAL_REPAIR	80	5	4.36e-09	8.32e-07
GO_STRAND_DISPLACEMENT	26	4	5.94e-09	1.1e-06
GO_CELL_CYCLE_CHECKPOINT	194	6	6.3e-09	1.13e-06
GO_NUCLEASE_ACTIVITY	209	6	9.7e-09	1.69e-06
GO_DNA_DEPENDENT_DNA_REPLICATION	99	5	1.21e-08	2.05e-06
GO_MITOTIC_DNA_INTEGRITY_CHECKPOINT	100	5	1.27e-08	2.09e-06
GO_REGULATION_OF_CELL_CYCLE	949	9	1.75e-08	2.8e-06
GO_RECIPROCAL_DNA_RECOMBINATION	40	4	2.92e-08	4.55e-06
GO_KINETOCHORE	120	5	3.06e-08	4.64e-06
GO_DNA_BIOSYNTHETIC_PROCESS	121	5	3.18e-08	4.7e-06
GO_DNA_INTEGRITY_CHECKPOINT	146	5	7.87e-08	1.14e-05
GO_REGULATION_OF_CELL_CYCLE_G1_S_PHASE_TRANSITION	147	5	8.13e-08	1.15e-05
GO_DOUBLE_STRAND_BREAK_REPAIR	165	5	1.42e-07	1.95e-05
GO_MEIOTIC_CHROMOSOME_SEGREGATION	65	4	1.84e-07	2.47e-05
GO_RNA_LOCALIZATION	185	5	2.47e-07	3.24e-05
GO_REGULATION_OF_CELLULAR_RESPONSE_TO_HEAT	76	4	3.34e-07	4.3e-05
GO_MEIOSIS_I	88	4	5.87e-07	7.39e-05
GO_CHROMATIN	441	6	7.23e-07	8.91e-05
GO_NEGATIVE_REGULATION_OF_CELL_CYCLE_G1_S_PHASE_TRANSITION	98	4	8.88e-07	0.000107242
GO_CONDENSED_CHROMOSOME_CENTROMERIC_REGION	102	4	1.04e-06	0.000122609
GO_NUCLEIC_ACID_PHOSPHODIESTER_BOND_HYDROLYSIS	254	5	1.14e-06	0.000131928
GO_RIBONUCLEOPROTEIN_COMPLEX_LOCALIZATION	118	4	1.82e-06	0.000206772
GO_NUCLEAR_CHROMOSOME	523	6	1.92e-06	0.000213894
GO_SITE_OF_DOUBLE_STRAND_BREAK	31	3	1.98e-06	0.000217372
GO_TRNA_TRANSPORT	34	3	2.57e-06	0.000276712
GO_GENE_SILENCING_BY_RNA	139	4	3.42e-06	0.000361247
GO_NUCLEAR_EXPORT	147	4	4.24e-06	0.000440463
GO_MITOTIC_RECOMBINATION	41	3	4.37e-06	0.000445731
GO_INTERSTRAND_CROSS_LINK_REPAIR	44	3	5.34e-06	0.000535685
GO_NUCLEAR_TRANSPORT	355	5	5.67e-06	0.000552393
GO_PROTEIN_LOCALIZATION_TO_CHROMOSOME	45	3	5.69e-06	0.000552393
GO_MITOTIC_NUCLEAR_DIVISION	361	5	6.14e-06	0.000585813
GO_MEMBRANE_DISASSEMBLY	47	3	6.45e-06	0.000605513
GO_3_5_EXONUCLEASE_ACTIVITY	50	3	7.69e-06	0.000711359
GO_CHROMOSOME_ORGANIZATION_INVOLVED_IN_MEIOTIC_CELL_CYCLE	51	3	8.14e-06	0.000730022
GO_ENDODEOXYRIBONUCLEASE_ACTIVITY	51	3	8.14e-06	0.000730022
GO_REGULATION_OF_CELLULAR_RESPONSE_TO_STRESS	691	6	9.27e-06	0.000818724
GO_RESPONSE_TO_RADIATION	413	5	1.17e-05	0.00101421
GO_NUCLEOBASE_CONTAINING_COMPOUND_TRANSPORT	199	4	1.36e-05	0.00115306
GO_HYDROLASE_ACTIVITY_ACTING_ON_ESTER_BONDS	739	6	1.35e-05	0.00115306
GO_REPLICATION_FORK	62	3	1.43e-05	0.00118863
GO_GENE_SILENCING	212	4	1.74e-05	0.00143016
GO_MULTI_ORGANISM_LOCALIZATION	68	3	1.86e-05	0.00150827
GO_CELL_DIVISION	460	5	1.94e-05	0.00155406
GO_DEOXYRIBONUCLEASE_ACTIVITY	70	3	2.02e-05	0.00159597
GO_G1_DNA_DAMAGE_CHECKPOINT	73	3	2.28e-05	0.00177758
GO_PROTEIN_DNA_COMPLEX_SUBUNIT_ORGANIZATION	229	4	2.34e-05	0.00179887
GO_MULTICELLULAR_ORGANISM_GROWTH	76	3	2.56e-05	0.00194543
GO_NUCLEAR_PORE	77	3	2.66e-05	0.00199467
GO_DNA_DEPENDENT_ATPASE_ACTIVITY	79	3	2.87e-05	0.0021211
GO_EXONUCLEASE_ACTIVITY	80	3	2.97e-05	0.00217241
GO_NUCLEAR_ENVELOPE_ORGANIZATION	81	3	3.08e-05	0.00222431
GO_REPRODUCTION	1297	7	3.25e-05	0.00231447
GO_CELLULAR_COMPONENT_DISASSEMBLY	515	5	3.31e-05	0.00233358
GO_CELL_CYCLE_PHASE_TRANSITION	255	4	3.54e-05	0.002462
GO_PROTEIN_LOCALIZATION_TO_KINETOCHORE	11	2	3.88e-05	0.00266634
GO_INTRA_S_DNA_DAMAGE_CHECKPOINT	12	2	4.52e-05	0.0030736
GO_SINGLE_STRANDED_DNA_BINDING	93	3	4.6e-05	0.0030898
GO_PROTEIN_LOCALIZATION_TO_ORGANELLE	556	5	4.75e-05	0.00315695
GO_PROTEIN_LOCALIZATION_TO_CHROMOSOME_CENTROMERIC_REGION	13	2	5.21e-05	0.00328089
GO_MACROMOLECULAR_COMPLEX_ASSEMBLY	1398	7	5.21e-05	0.00328089
GO_REGULATION_OF_DNA_DAMAGE_CHECKPOINT	13	2	5.21e-05	0.00328089
GO_RRNA_3_END_PROCESSING	13	2	5.21e-05	0.00328089
GO_PML_BODY	97	3	5.19e-05	0.00328089
GO_RNA_3_END_PROCESSING	98	3	5.35e-05	0.00333013
GO_REGULATION_OF_GLUCOSE_TRANSPORT	100	3	5.67e-05	0.00349375
GO_STRUCTURAL_CONSTITUENT_OF_NUCLEAR_PORE	14	2	5.95e-05	0.00363199
GO_TELOMERE_ORGANIZATION	104	3	6.35e-05	0.00383361
GO_FOUR_WAY_JUNCTION_DNA_BINDING	15	2	6.74e-05	0.00403128
GO_REGULATION_OF_RESPONSE_TO_STRESS	1468	7	7.07e-05	0.00418445
GO_NEGATIVE_REGULATION_OF_DNA_DEPENDENT_DNA_REPLICATION	16	2	7.58e-05	0.00443614
GO_PEPTIDYL_LYSINE_MODIFICATION	312	4	7.65e-05	0.00443614
GO_PROTEIN_SUMOYLATION	115	3	8.49e-05	0.00487877
GO_STRUCTURE_SPECIFIC_DNA_BINDING	118	3	9.15e-05	0.00520553
GO_DEVELOPMENTAL_GROWTH	333	4	9.8e-05	0.00552215
GO_CLEAVAGE_INVOLVED_IN_RRNA_PROCESSING	19	2	0.000103963	0.00574903
GO_MATURATION_OF_5_8S_RRNA_FROM_TRICISTRONIC_RRNA_TRANSCRIPT_SSU_RRNA_5_8S_RRNA_LSU_RRNA_	19	2	0.000103963	0.00574903
GO_REGULATION_OF_DNA_METABOLIC_PROCESS	340	4	0.000106056	0.00581051
GO_NUCLEAR_IMPORT	129	3	0.000118396	0.00642708
GO_RNA_BINDING	1598	7	0.000119789	0.00644355
GO_ENDONUCLEASE_ACTIVITY	130	3	0.000121069	0.00645377
GO_NCRNA_3_END_PROCESSING	21	2	0.000125138	0.00661107
GO_NUCLEAR_CHROMOSOME_TELOMERIC_REGION	132	3	0.000126533	0.00662562
GO_NUCLEUS_ORGANIZATION	136	3	0.000137937	0.00715939
GO_MULTI_ORGANISM_METABOLIC_PROCESS	138	3	0.000143881	0.00740298
GO_NUCLEOPLASM_PART	708	5	0.000146309	0.00746302
GO_DNA_DEPENDENT_DNA_REPLICATION_MAINTENANCE_OF_FIDELITY	24	2	0.000160534	0.00792146
GO_ESTABLISHMENT_OF_LOCALIZATION_IN_CELL	1676	7	0.000160651	0.00792146
GO_DNA_SECONDARY_STRUCTURE_BINDING	24	2	0.000160534	0.00792146
GO_PRE_MRNA_BINDING	24	2	0.000160534	0.00792146
GO_RESPONSE_TO_IONIZING_RADIATION	145	3	0.000165992	0.00798518
GO_REGULATION_OF_RESPONSE_TO_DNA_DAMAGE_STIMULUS	145	3	0.000165992	0.00798518
GO_CELLULAR_MACROMOLECULAR_COMPLEX_ASSEMBLY	727	5	0.000165325	0.00798518
GO_DOUBLE_STRANDED_DNA_BINDING	764	5	0.000207743	0.00991304
GO_GROWTH	410	4	0.000215413	0.0100362
GO_HISTONE_MRNA_METABOLIC_PROCESS	28	2	0.000214482	0.0100362
GO_MATURATION_OF_5_8S_RRNA	28	2	0.000214482	0.0100362
GO_REGULATION_OF_CELL_CYCLE_CHECKPOINT	29	2	0.000229171	0.0103512
GO_CELLULAR_MACROMOLECULE_LOCALIZATION	1234	6	0.00022529	0.0103512
GO_NUCLEAR_ENVELOPE	416	4	0.000227533	0.0103512
GO_CHROMOSOME_TELOMERIC_REGION	162	3	0.000228595	0.0103512
GO_DNA_STRAND_ELONGATION	30	2	0.00024434	0.0109527
GO_TELOMERE_MAINTENANCE_VIA_RECOMBINATION	32	2	0.000276112	0.0122839
GO_NEGATIVE_REGULATION_OF_MITOTIC_NUCLEAR_DIVISION	34	2	0.000309794	0.0136795
GO_RNA_PHOSPHODIESTER_BOND_HYDROLYSIS_EXONUCLEOLYTIC	35	2	0.00032735	0.0143476
GO_ENDOMEMBRANE_SYSTEM_ORGANIZATION	465	4	0.000345676	0.0149297
GO_DNA_DAMAGE_RESPONSE_DETECTION_OF_DNA_DAMAGE	36	2	0.000345381	0.0149297
GO_PROTEIN_MODIFICATION_BY_SMALL_PROTEIN_CONJUGATION_OR_REMOVAL	873	5	0.000381929	0.0163759
GO_REGULATION_OF_DNA_DEPENDENT_DNA_REPLICATION	41	2	0.000442645	0.0188427
GO_NITROGEN_COMPOUND_TRANSPORT	507	4	0.000477455	0.0201793
GO_NEGATIVE_REGULATION_OF_NUCLEAR_DIVISION	46	2	0.0005517	0.0231518
GO_NEGATIVE_REGULATION_OF_GENE_EXPRESSION	1493	6	0.000617624	0.0257358
GO_POSITIVE_REGULATION_OF_CELL_CYCLE_PROCESS	247	3	0.0007676	0.0317615
GO_NEGATIVE_REGULATION_OF_DNA_REPLICATION	55	2	0.000777451	0.0319457
GO_RESPONSE_TO_ABIOTIC_STIMULUS	1024	5	0.000783312	0.0319645
GO_REGULATION_OF_DNA_RECOMBINATION	58	2	0.000861051	0.0348962
GO_REGULATION_OF_CELL_CYCLE_G2_M_PHASE_TRANSITION	59	2	0.00088984	0.0358176
GO_NEGATIVE_REGULATION_OF_CELL_DIVISION	60	2	0.000919089	0.0367449
GO_MICROTUBULE_CYTOSKELETON	1068	5	0.000944717	0.0375161
GO_MRNA_METABOLIC_PROCESS	611	4	0.000952518	0.0375736
GO_SOMITOGENESIS	62	2	0.000978965	0.0383612
GO_DNA_CONFORMATION_CHANGE	273	3	0.00102102	0.0397458
GO_ENVELOPE	1090	5	0.00103417	0.0399946
GO_ANATOMICAL_STRUCTURE_HOMEOSTASIS	285	3	0.00115383	0.0443326
GO_POSITIVE_REGULATION_OF_CELL_CYCLE_PHASE_TRANSITION	68	2	0.00116957	0.0446473
GO_SPINDLE	289	3	0.00120041	0.0455309
GO_VIRAL_LIFE_CYCLE	290	3	0.00121224	0.0456867
GO_NUCLEAR_CHROMATIN	291	3	0.00122414	0.0458432
GO_INTERSPECIES_INTERACTION_BETWEEN_ORGANISMS	662	4	0.00127775	0.0475501
GO_REGULATION_OF_DNA_REPAIR	75	2	0.0014126	0.0522398
GO_REGULATION_OF_ORGANELLE_ORGANIZATION	1178	5	0.0014564	0.053525
GO_CATABOLIC_PROCESS	1773	6	0.00149868	0.0546286
GO_ATPASE_ACTIVITY_COUPLED	313	3	0.0015049	0.0546286
GO_SOMITE_DEVELOPMENT	78	2	0.00152352	0.0549676
GO_PROTEIN_LOCALIZATION	1805	6	0.00164113	0.0588518
GO_RIBONUCLEOPROTEIN_COMPLEX	721	4	0.00174312	0.0621329
GO_MICROTUBULE_ORGANIZING_CENTER_ORGANIZATION	84	2	0.00175745	0.0622683
GO_POSITIVE_REGULATION_OF_CELL_CYCLE	332	3	0.00177745	0.0626022
GO_CONDENSED_NUCLEAR_CHROMOSOME	85	2	0.00179799	0.062951
GO_SEGMENTATION	89	2	0.00196461	0.0683799
GO_METHYLTRANSFERASE_COMPLEX	90	2	0.00200737	0.0694596
GO_MITOTIC_SISTER_CHROMATID_SEGREGATION	91	2	0.00205056	0.069731
GO_MICROTUBULE_CYTOSKELETON_ORGANIZATION	348	3	0.00202946	0.069731
GO_NUCLEAR_BODY	349	3	0.00204591	0.069731
GO_RIBONUCLEOPROTEIN_COMPLEX_BINDING	95	2	0.00222776	0.0753236
GO_XENOPHAGY	105	2	0.00270128	0.0908153
GO_NEGATIVE_REGULATION_OF_ORGANELLE_ORGANIZATION	387	3	0.00273392	0.0913934
GO_HYDROLASE_ACTIVITY_ACTING_ON_ACID_ANHYDRIDES	820	4	0.00277009	0.0920822
GO_RNA_PROCESSING	835	4	0.00295539	0.0976929
GO_CELL_CYCLE_G1_S_PHASE_TRANSITION	111	2	0.00300615	0.0982729
GO_NEGATIVE_REGULATION_OF_DNA_METABOLIC_PROCESS	111	2	0.00300615	0.0982729
GO_PEPTIDYL_AMINO_ACID_MODIFICATION	841	4	0.00303183	0.0985679
GO_CYTOSKELETAL_PART	1436	5	0.00342985	0.110899
GO_RNA_PHOSPHODIESTER_BOND_HYDROLYSIS	120	2	0.00349229	0.112304
GO_ATPASE_ACTIVITY	427	3	0.00359638	0.115026
GO_POSITIVE_REGULATION_OF_MITOTIC_CELL_CYCLE	123	2	0.00366197	0.116494
GO_RESPONSE_TO_UV	126	2	0.00383543	0.120923
GO_MEMBRANE_ORGANIZATION	899	4	0.00384208	0.120923
GO_RIBONUCLEOPROTEIN_COMPLEX_BIOGENESIS	440	3	0.00390856	0.122365
GO_ADENYL_NUCLEOTIDE_BINDING	1514	5	0.00429187	0.133658
GO_MACROMITOPHAGY	134	2	0.00431637	0.133717
GO_REGULATION_OF_DEFENSE_RESPONSE_TO_VIRUS_BY_HOST	135	2	0.00437836	0.134931
GO_REGULATION_OF_MULTI_ORGANISM_PROCESS	470	3	0.00469081	0.143811
GO_CENTROSOME	487	3	0.00517326	0.157784
GO_HELICASE_ACTIVITY	153	2	0.00556431	0.168841
GO_PROTEIN_IMPORT	155	2	0.00570421	0.171329
GO_MRNA_BINDING	155	2	0.00570421	0.171329
GO_PROTEIN_LOCALIZATION_TO_NUCLEUS	156	2	0.00577476	0.172572
GO_REGULATION_OF_DNA_REPLICATION	161	2	0.00613352	0.182372
GO_REGULATION_OF_SIGNAL_TRANSDUCTION_BY_P53_CLASS_MEDIATOR	162	2	0.00620647	0.183618
GO_REGULATION_OF_NUCLEAR_DIVISION	163	2	0.00627982	0.183949
GO_MICROTUBULE_BASED_PROCESS	522	3	0.00625829	0.183949
GO_SEQUENCE_SPECIFIC_DNA_BINDING	1037	4	0.00633719	0.184715
GO_ORGANELLE_DISASSEMBLY	185	2	0.00799299	0.231836
GO_REGULATION_OF_DEFENSE_RESPONSE_TO_VIRUS	190	2	0.00840854	0.242699
GO_NEGATIVE_REGULATION_OF_TRANSCRIPTION_ELONGATION_FROM_RNA_POLYMERASE_II_PROMOTER	11	1	0.00857788	0.242848
GO_SNORNA_METABOLIC_PROCESS	11	1	0.00857788	0.242848
GO_REGULATION_OF_NUCLEAR_CELL_CYCLE_DNA_REPLICATION	11	1	0.00857788	0.242848
GO_INNER_CELL_MASS_CELL_PROLIFERATION	11	1	0.00857788	0.242848
GO_ANTERIOR_POSTERIOR_PATTERN_SPECIFICATION	194	2	0.00874786	0.245313
GO_DNA_PACKAGING	194	2	0.00874786	0.245313
GO_MITOCHONDRION_ORGANIZATION	594	3	0.00889286	0.248203
GO_POSITIVE_REGULATION_OF_CELLULAR_COMPONENT_ORGANIZATION	1152	4	0.00910141	0.252831
GO_CELL_CYCLE_DNA_REPLICATION	12	1	0.00928947	0.253299
GO_MEIOTIC_CHROMOSOME_SEPARATION	12	1	0.00928947	0.253299
GO_KINETOCHORE_ORGANIZATION	12	1	0.00928947	0.253299
GO_METHYLOSOME	12	1	0.00928947	0.253299
GO_POLY_A_RNA_BINDING	1170	4	0.0095954	0.26044
GO_PROTEIN_LOCALIZATION_TO_CHROMATIN	13	1	0.0100006	0.264167
GO_MITOTIC_G2_DNA_DAMAGE_CHECKPOINT	13	1	0.0100006	0.264167
GO_MACROPHAGE_CHEMOTAXIS	13	1	0.0100006	0.264167
GO_NEGATIVE_REGULATION_OF_EPIDERMAL_CELL_DIFFERENTIATION	13	1	0.0100006	0.264167
GO_NEGATIVE_REGULATION_OF_DNA_TEMPLATED_TRANSCRIPTION_ELONGATION	13	1	0.0100006	0.264167
GO_FANCONI_ANAEMIA_NUCLEAR_COMPLEX	13	1	0.0100006	0.264167
GO_RIBONUCLEOTIDE_BINDING	1860	5	0.010052	0.264345
GO_MICROTUBULE_ORGANIZING_CENTER	623	3	0.0101121	0.26475
GO_RNA_SURVEILLANCE	14	1	0.0107112	0.274364
GO_REGULATION_OF_FIBROBLAST_APOPTOTIC_PROCESS	14	1	0.0107112	0.274364
GO_HISTONE_MRNA_CATABOLIC_PROCESS	14	1	0.0107112	0.274364
GO_MITOTIC_CHROMOSOME_CONDENSATION	14	1	0.0107112	0.274364
GO_BETA_CATENIN_DESTRUCTION_COMPLEX	14	1	0.0107112	0.274364
GO_DNA_REPLICATION_CHECKPOINT	15	1	0.0114213	0.286355
GO_NUCLEAR_EXOSOME_RNASE_COMPLEX_	15	1	0.0114213	0.286355
GO_CYTOPLASMIC_EXOSOME_RNASE_COMPLEX_	15	1	0.0114213	0.286355
GO_DNA_REPLICATION_FACTOR_A_COMPLEX	15	1	0.0114213	0.286355
GO_PRONUCLEUS	15	1	0.0114213	0.286355
GO_RNA_CATABOLIC_PROCESS	227	2	0.0117759	0.294
GO_REGULATION_OF_EXIT_FROM_MITOSIS	16	1	0.0121309	0.297836
GO_NEGATIVE_REGULATION_OF_EPIDERMIS_DEVELOPMENT	16	1	0.0121309	0.297836
GO_U5_SNRNP	16	1	0.0121309	0.297836
GO_ESC_E_Z_COMPLEX	16	1	0.0121309	0.297836
GO_CELL_PROLIFERATION	672	3	0.0123847	0.30281
GO_MALE_MEIOSIS_I	17	1	0.01284	0.303897
GO_TELOMERE_MAINTENANCE_VIA_TELOMERASE	17	1	0.01284	0.303897
GO_REGULATION_OF_RESPONSE_TO_BIOTIC_STIMULUS	237	2	0.0127722	0.303897
GO_BLASTOCYST_GROWTH	17	1	0.01284	0.303897
GO_RRNA_CATABOLIC_PROCESS	17	1	0.01284	0.303897
GO_U1_SNRNP	17	1	0.01284	0.303897
GO_CYTOSKELETON	1967	5	0.0125851	0.303897
GO_SMN_SM_PROTEIN_COMPLEX	17	1	0.01284	0.303897
GO_NEGATIVE_REGULATION_OF_CELLULAR_COMPONENT_ORGANIZATION	684	3	0.0129824	0.306044
GO_POLYOL_CATABOLIC_PROCESS	18	1	0.0135486	0.315619
GO_POSITIVE_REGULATION_OF_CELL_CYCLE_G2_M_PHASE_TRANSITION	18	1	0.0135486	0.315619
GO_POST_ANAL_TAIL_MORPHOGENESIS	18	1	0.0135486	0.315619
GO_REGULATION_OF_DOUBLE_STRAND_BREAK_REPAIR_VIA_HOMOLOGOUS_RECOMBINATION	19	1	0.0142568	0.324451
GO_MITOTIC_G2_M_TRANSITION_CHECKPOINT	19	1	0.0142568	0.324451
GO_ERROR_FREE_TRANSLESION_SYNTHESIS	19	1	0.0142568	0.324451
GO_NEGATIVE_REGULATION_OF_VIRAL_ENTRY_INTO_HOST_CELL	19	1	0.0142568	0.324451
GO_ERROR_PRONE_TRANSLESION_SYNTHESIS	19	1	0.0142568	0.324451
GO_U2_SNRNP	19	1	0.0142568	0.324451
GO_CELLULAR_CATABOLIC_PROCESS	1322	4	0.0144786	0.328237
GO_RRNA_METABOLIC_PROCESS	255	2	0.014655	0.330968
GO_CHROMOSOME_SEPARATION	20	1	0.0149644	0.331627
GO_ESTABLISHMENT_OF_MITOTIC_SPINDLE_ORIENTATION	20	1	0.0149644	0.331627
GO_ALDITOL_METABOLIC_PROCESS	20	1	0.0149644	0.331627
GO_DNA_DOUBLE_STRAND_BREAK_PROCESSING	20	1	0.0149644	0.331627
GO_ENDONUCLEASE_ACTIVITY_ACTIVE_WITH_EITHER_RIBO_OR_DEOXYRIBONUCLEIC_ACIDS_AND_PRODUCING_3_PHOSPHOMONOESTERS	20	1	0.0149644	0.331627
GO_SINGLE_ORGANISM_BIOSYNTHETIC_PROCESS	1340	4	0.0151447	0.33437
GO_NUCLEOTIDE_EXCISION_REPAIR_PREINCISION_COMPLEX_STABILIZATION	21	1	0.0156716	0.342172
GO_EXOSOME_RNASE_COMPLEX_	21	1	0.0156716	0.342172
GO_PRESPLICEOSOME	21	1	0.0156716	0.342172
GO_NCRNA_CATABOLIC_PROCESS	22	1	0.0163782	0.351123
GO_CELL_CELL_SIGNALING_INVOLVED_IN_CARDIAC_CONDUCTION	22	1	0.0163782	0.351123
GO_POSITIVE_REGULATION_OF_PROTEIN_AUTOPHOSPHORYLATION	22	1	0.0163782	0.351123
GO_SNRNA_PROCESSING	22	1	0.0163782	0.351123
GO_PRECATALYTIC_SPLICEOSOME	22	1	0.0163782	0.351123
GO_REGULATION_OF_CELL_DIVISION	272	2	0.0165365	0.353235
GO_REGULATION_OF_CHROMOSOME_ORGANIZATION	278	2	0.017224	0.366598
GO_RESPONSE_TO_LIGHT_STIMULUS	280	2	0.0174558	0.368879
GO_NUCLEAR_MEMBRANE	280	2	0.0174558	0.368879
GO_POSITIVE_REGULATION_OF_G1_S_TRANSITION_OF_MITOTIC_CELL_CYCLE	24	1	0.0177901	0.369346
GO_MACROAUTOPHAGY	281	2	0.0175723	0.369346
GO_REGULATION_OF_TRANSCRIPTION_ELONGATION_FROM_RNA_POLYMERASE_II_PROMOTER	24	1	0.0177901	0.369346
GO_NUCLEOTIDE_EXCISION_REPAIR_DNA_GAP_FILLING	24	1	0.0177901	0.369346
GO_ESTABLISHMENT_OF_MITOTIC_SPINDLE_LOCALIZATION	24	1	0.0177901	0.369346
GO_ESTABLISHMENT_OF_PROTEIN_LOCALIZATION	1423	4	0.0184681	0.378672
GO_DNA_STRAND_ELONGATION_INVOLVED_IN_DNA_REPLICATION	25	1	0.0184952	0.378672
GO_SPINDLE_CHECKPOINT	25	1	0.0184952	0.378672
GO_NEGATIVE_REGULATION_OF_CELL_CYCLE_G2_M_PHASE_TRANSITION	25	1	0.0184952	0.378672
GO_ESTABLISHMENT_OF_SPINDLE_ORIENTATION	26	1	0.0191999	0.385105
GO_NEGATIVE_REGULATION_OF_STRIATED_MUSCLE_CELL_DIFFERENTIATION	26	1	0.0191999	0.385105
GO_TELOMERE_MAINTENANCE_VIA_TELOMERE_LENGTHENING	26	1	0.0191999	0.385105
GO_FEMALE_MEIOTIC_DIVISION	26	1	0.0191999	0.385105
GO_SPLICEOSOMAL_TRI_SNRNP_COMPLEX	26	1	0.0191999	0.385105
GO_U12_TYPE_SPLICEOSOMAL_COMPLEX	26	1	0.0191999	0.385105
GO_TRANSCRIPTION_FACTOR_COMPLEX	298	2	0.0196022	0.391846
GO_RNA_DEPENDENT_DNA_BIOSYNTHETIC_PROCESS	27	1	0.0199041	0.393889
GO_SKELETAL_MUSCLE_TISSUE_REGENERATION	27	1	0.0199041	0.393889
GO_NEGATIVE_REGULATION_OF_RETINOIC_ACID_RECEPTOR_SIGNALING_PATHWAY	27	1	0.0199041	0.393889
GO_RIBOSOME_BIOGENESIS	308	2	0.0208404	0.404159
GO_TELOMERE_CAPPING	29	1	0.0213111	0.404159
GO_REGULATION_OF_PROTEIN_INSERTION_INTO_MITOCHONDRIAL_MEMBRANE_INVOLVED_IN_APOPTOTIC_SIGNALING_PATHWAY	29	1	0.0213111	0.404159
GO_NEGATIVE_REGULATION_OF_CHROMOSOME_SEGREGATION	28	1	0.0206078	0.404159
GO_IN_UTERO_EMBRYONIC_DEVELOPMENT	311	2	0.0212181	0.404159
GO_NUCLEOTIDE_EXCISION_REPAIR_PREINCISION_COMPLEX_ASSEMBLY	29	1	0.0213111	0.404159
GO_DNA_REPLICATION_INITIATION	29	1	0.0213111	0.404159
GO_CARDIAC_MUSCLE_CELL_CONTRACTION	29	1	0.0213111	0.404159
GO_REGULATION_OF_CELL_DEATH	1472	4	0.0206292	0.404159
GO_REGULATION_OF_VIRAL_ENTRY_INTO_HOST_CELL	28	1	0.0206078	0.404159
GO_POSITIVE_REGULATION_OF_CELL_CYCLE_G1_S_PHASE_TRANSITION	29	1	0.0213111	0.404159
GO_REGIONALIZATION	311	2	0.0212181	0.404159
GO_REPLISOME	29	1	0.0213111	0.404159
GO_REGULATION_OF_CELL_PROLIFERATION	1496	4	0.0217428	0.411029
GO_RESPONSE_TO_X_RAY	30	1	0.0220138	0.41351
GO_LAMELLIPODIUM_ASSEMBLY	30	1	0.0220138	0.41351
GO_CYTOSKELETON_ORGANIZATION	838	3	0.0221272	0.414324
GO_CHROMOSOME_CONDENSATION	31	1	0.022716	0.417975
GO_NEGATIVE_REGULATION_OF_NITROGEN_COMPOUND_METABOLIC_PROCESS	1517	4	0.0227473	0.417975
GO_MISMATCH_REPAIR	31	1	0.022716	0.417975
GO_NUCLEAR_TRANSCRIBED_MRNA_CATABOLIC_PROCESS_EXONUCLEOLYTIC	31	1	0.022716	0.417975
GO_TISSUE_DEVELOPMENT	1518	4	0.0227958	0.417975
GO_U2_TYPE_SPLICEOSOMAL_COMPLEX	31	1	0.022716	0.417975
GO_NUCLEOLUS	848	3	0.0228166	0.417975
GO_PROTEIN_COMPLEX_SUBUNIT_ORGANIZATION	1527	4	0.0232355	0.424335
GO_REGULATION_OF_RETINOIC_ACID_RECEPTOR_SIGNALING_PATHWAY	33	1	0.024119	0.436429
GO_CELLULAR_CARBOHYDRATE_CATABOLIC_PROCESS	33	1	0.024119	0.436429
GO_G2_DNA_DAMAGE_CHECKPOINT	33	1	0.024119	0.436429
GO_NEGATIVE_REGULATION_OF_CELL_DEATH	872	3	0.0245192	0.442317
GO_POSITIVE_REGULATION_OF_EPITHELIAL_TO_MESENCHYMAL_TRANSITION	34	1	0.0248198	0.445027
GO_ATP_DEPENDENT_DNA_HELICASE_ACTIVITY	34	1	0.0248198	0.445027
GO_ALDITOL_PHOSPHATE_METABOLIC_PROCESS	35	1	0.0255201	0.456201
GO_LAMELLIPODIUM_ORGANIZATION	36	1	0.0262199	0.465895
GO_POSITIVE_REGULATION_OF_MITOCHONDRIAL_OUTER_MEMBRANE_PERMEABILIZATION_INVOLVED_IN_APOPTOTIC_SIGNALING_PATHWAY	36	1	0.0262199	0.465895
GO_SINGLE_ORGANISM_CELLULAR_LOCALIZATION	898	3	0.0264399	0.468398
GO_CELL_COMMUNICATION_INVOLVED_IN_CARDIAC_CONDUCTION	37	1	0.0269192	0.469855
GO_CARDIAC_MUSCLE_CELL_ACTION_POTENTIAL	37	1	0.0269192	0.469855
GO_NEGATIVE_REGULATION_OF_EPITHELIAL_CELL_DIFFERENTIATION	37	1	0.0269192	0.469855
GO_REGULATION_OF_PROTEIN_AUTOPHOSPHORYLATION	37	1	0.0269192	0.469855
GO_SYNAPSIS	37	1	0.0269192	0.469855
GO_REGULATION_OF_DOUBLE_STRAND_BREAK_REPAIR	38	1	0.027618	0.477824
GO_SPINDLE_LOCALIZATION	38	1	0.027618	0.477824
GO_SPLICEOSOMAL_SNRNP_ASSEMBLY	38	1	0.027618	0.477824
GO_ESTABLISHMENT_OF_PROTEIN_LOCALIZATION_TO_ORGANELLE	361	2	0.0279252	0.481731
GO_BASE_EXCISION_REPAIR	39	1	0.0283164	0.482847
GO_MALE_MEIOSIS	39	1	0.0283164	0.482847
GO_NUCLEOTIDE_EXCISION_REPAIR_DNA_INCISION	39	1	0.0283164	0.482847
GO_NUCLEAR_REPLICATION_FORK	39	1	0.0283164	0.482847
GO_MACROMOLECULE_CATABOLIC_PROCESS	926	3	0.0285972	0.486234
GO_TRANSLESION_SYNTHESIS	41	1	0.0297116	0.503735
GO_METAPHASE_PLATE_CONGRESSION	42	1	0.0304085	0.514077
GO_REGULATION_OF_MITOCHONDRIAL_OUTER_MEMBRANE_PERMEABILIZATION_INVOLVED_IN_APOPTOTIC_SIGNALING_PATHWAY	43	1	0.0311049	0.521381
GO_SINGLE_ORGANISM_CATABOLIC_PROCESS	957	3	0.0310927	0.521381
GO_PCG_PROTEIN_COMPLEX	43	1	0.0311049	0.521381
GO_NCRNA_PROCESSING	386	2	0.0315587	0.527495
GO_REGULATION_OF_DNA_TEMPLATED_TRANSCRIPTION_ELONGATION	44	1	0.0318008	0.530043
GO_REGULATION_OF_EPIDERMAL_CELL_DIFFERENTIATION	45	1	0.0324962	0.537095
GO_DNA_ALKYLATION	45	1	0.0324962	0.537095
GO_HISTONE_LYSINE_N_METHYLTRANSFERASE_ACTIVITY	45	1	0.0324962	0.537095
GO_AUTOPHAGY	394	2	0.0327592	0.539933
GO_CEREBELLAR_CORTEX_DEVELOPMENT	46	1	0.0331911	0.544022
GO_EXONUCLEASE_ACTIVITY_ACTIVE_WITH_EITHER_RIBO_OR_DEOXYRIBONUCLEIC_ACIDS_AND_PRODUCING_5_PHOSPHOMONOESTERS	46	1	0.0331911	0.544022
GO_POSITIVE_REGULATION_OF_TELOMERE_MAINTENANCE	47	1	0.0338856	0.552344
GO_RIBOSOME_BINDING	47	1	0.0338856	0.552344
GO_PROTEIN_TARGETING	406	2	0.0345933	0.556218
GO_HOMOLOGOUS_CHROMOSOME_SEGREGATION	48	1	0.0345796	0.556218
GO_CENTROMERE_COMPLEX_ASSEMBLY	48	1	0.0345796	0.556218
GO_MICROTUBULE	405	2	0.0344389	0.556218
GO_MANGANESE_ION_BINDING	48	1	0.0345796	0.556218
GO_POSITIVE_REGULATION_OF_STEM_CELL_DIFFERENTIATION	50	1	0.035966	0.575165
GO_RESPONSE_TO_GAMMA_RADIATION	50	1	0.035966	0.575165
GO_PATTERN_SPECIFICATION_PROCESS	418	2	0.0364668	0.581602
GO_TISSUE_REGENERATION	52	1	0.0373506	0.593574
GO_REGULATION_OF_IMMUNE_EFFECTOR_PROCESS	424	2	0.0374182	0.593574
GO_HISTONE_EXCHANGE	53	1	0.0380422	0.595472
GO_ORGANIC_CYCLIC_COMPOUND_CATABOLIC_PROCESS	427	2	0.0378974	0.595472
GO_SPLICEOSOMAL_COMPLEX_ASSEMBLY	53	1	0.0380422	0.595472
GO_DNA_REPLICATION_INDEPENDENT_NUCLEOSOME_ORGANIZATION	53	1	0.0380422	0.595472
GO_CATALYTIC_COMPLEX	1038	3	0.0381416	0.595472
GO_DNA_HELICASE_ACTIVITY	53	1	0.0380422	0.595472
GO_MRNA_PROCESSING	432	2	0.0387015	0.59996
GO_POSTREPLICATION_REPAIR	54	1	0.0387332	0.59996
GO_MONOSACCHARIDE_BIOSYNTHETIC_PROCESS	54	1	0.0387332	0.59996
GO_CHROMATIN_BINDING	435	2	0.0391871	0.605405
GO_NEGATIVE_REGULATION_OF_MUSCLE_CELL_DIFFERENTIATION	55	1	0.0394238	0.605682
GO_POSITIVE_REGULATION_OF_NERVOUS_SYSTEM_DEVELOPMENT	437	2	0.0395121	0.605682
GO_REGULATION_OF_TRANSPORT	1804	4	0.0393753	0.605682
GO_EPITHELIAL_TO_MESENCHYMAL_TRANSITION	56	1	0.040114	0.613319
GO_NUCLEAR_TRANSCRIBED_MRNA_CATABOLIC_PROCESS_DEADENYLATION_DEPENDENT_DECAY	57	1	0.0408036	0.620655
GO_LYSINE_N_METHYLTRANSFERASE_ACTIVITY	57	1	0.0408036	0.620655
GO_ALCOHOL_CATABOLIC_PROCESS	58	1	0.0414927	0.624714
GO_SPINDLE_MICROTUBULE	58	1	0.0414927	0.624714
GO_RRNA_BINDING	58	1	0.0414927	0.624714
GO_HISTONE_METHYLTRANSFERASE_ACTIVITY	58	1	0.0414927	0.624714
GO_DNA_METHYLATION_OR_DEMETHYLATION	59	1	0.0421814	0.633471
GO_SKELETAL_SYSTEM_DEVELOPMENT	455	2	0.0424839	0.636398
GO_SMALL_NUCLEAR_RIBONUCLEOPROTEIN_COMPLEX	60	1	0.0428696	0.640554
GO_CHROMOSOME_LOCALIZATION	61	1	0.0435573	0.647559
GO_CELLULAR_RESPONSE_TO_HYDROGEN_PEROXIDE	61	1	0.0435573	0.647559
GO_BLASTOCYST_DEVELOPMENT	62	1	0.0442446	0.654488
GO_TERMINATION_OF_RNA_POLYMERASE_II_TRANSCRIPTION	62	1	0.0442446	0.654488
GO_REGULATION_OF_EPIDERMIS_DEVELOPMENT	63	1	0.0449313	0.661045
GO_WOUND_HEALING	470	2	0.045023	0.661045
GO_DAMAGED_DNA_BINDING	63	1	0.0449313	0.661045
GO_POSITIVE_REGULATION_OF_CELL_DEVELOPMENT	472	2	0.0453658	0.664429
GO_NEGATIVE_REGULATION_OF_CELLULAR_PROTEIN_CATABOLIC_PROCESS	64	1	0.0456176	0.664826
GO_POSITIVE_REGULATION_OF_DENDRITE_DEVELOPMENT	64	1	0.0456176	0.664826
GO_POSITIVE_REGULATION_OF_KINASE_ACTIVITY	482	2	0.0470943	0.683013
GO_REGULATION_OF_TELOMERE_MAINTENANCE	67	1	0.0476736	0.683013
GO_PROTEIN_COMPLEX_BIOGENESIS	1132	3	0.0472672	0.683013
GO_REGULATION_OF_SISTER_CHROMATID_SEGREGATION	67	1	0.0476736	0.683013
GO_REGULATION_OF_EPITHELIAL_TO_MESENCHYMAL_TRANSITION	67	1	0.0476736	0.683013
GO_HETEROCHROMATIN	67	1	0.0476736	0.683013
GO_P53_BINDING	67	1	0.0476736	0.683013
GO_POSITIVE_REGULATION_OF_TYPE_I_INTERFERON_PRODUCTION	70	1	0.0497252	0.705573
GO_NON_RECOMBINATIONAL_REPAIR	70	1	0.0497252	0.705573
GO_SPINDLE_ASSEMBLY	70	1	0.0497252	0.705573
GO_REGULATION_OF_MEMBRANE_PERMEABILITY	70	1	0.0497252	0.705573
GO_HISTONE_METHYLTRANSFERASE_COMPLEX	71	1	0.0504082	0.713553
GO_ORGANIC_HYDROXY_COMPOUND_CATABOLIC_PROCESS	72	1	0.0510906	0.719047
GO_DEFENSE_RESPONSE_TO_OTHER_ORGANISM	505	2	0.0511608	0.719047
GO_MRNA_3_END_PROCESSING	72	1	0.0510906	0.719047
GO_TRANSCRIPTION_COUPLED_NUCLEOTIDE_EXCISION_REPAIR	73	1	0.0517726	0.722496
GO_HIPPOCAMPUS_DEVELOPMENT	73	1	0.0517726	0.722496
GO_THIOL_DEPENDENT_UBIQUITIN_SPECIFIC_PROTEASE_ACTIVITY	73	1	0.0517726	0.722496
GO_ATP_DEPENDENT_CHROMATIN_REMODELING	74	1	0.0524541	0.726864
GO_ACTIN_MEDIATED_CELL_CONTRACTION	74	1	0.0524541	0.726864
GO_PEPTIDYL_LYSINE_METHYLATION	74	1	0.0524541	0.726864
GO_RETROGRADE_VESICLE_MEDIATED_TRANSPORT_GOLGI_TO_ER	77	1	0.0544958	0.753392
GO_DNA_MODIFICATION	79	1	0.0558545	0.770376
GO_NCRNA_METABOLIC_PROCESS	533	2	0.0562766	0.774392
GO_CHROMATIN_DNA_BINDING	80	1	0.0565332	0.776118
GO_DNA_GEOMETRIC_CHANGE	81	1	0.0572114	0.783611
GO_CHROMATIN_MODIFICATION	539	2	0.0573957	0.784319
GO_CARDIAC_CONDUCTION	82	1	0.0578891	0.785619
GO_SNRNA_METABOLIC_PROCESS	82	1	0.0578891	0.785619
GO_PROTEIN_METHYLTRANSFERASE_ACTIVITY	82	1	0.0578891	0.785619
GO_ORGANELLE_ENVELOPE_LUMEN	83	1	0.0585664	0.792991
GO_HISTONE_METHYLATION	84	1	0.0592431	0.7985
GO_GOLGI_ORGANIZATION	84	1	0.0592431	0.7985
GO_REGULATION_OF_STRIATED_MUSCLE_CELL_DIFFERENTIATION	85	1	0.0599194	0.800323
GO_REGULATION_OF_CHROMOSOME_SEGREGATION	85	1	0.0599194	0.800323
GO_HEART_PROCESS	85	1	0.0599194	0.800323
GO_POSITIVE_REGULATION_OF_CELL_CYCLE_ARREST	85	1	0.0599194	0.800323
GO_EMBRYO_DEVELOPMENT_ENDING_IN_BIRTH_OR_EGG_HATCHING	554	2	0.0602275	0.802627
GO_CYSTEINE_TYPE_ENDOPEPTIDASE_ACTIVITY	86	1	0.0605953	0.805713
GO_RESPONSE_TO_WOUNDING	563	2	0.0619497	0.818207
GO_ESTABLISHMENT_OF_CELL_POLARITY	88	1	0.0619455	0.818207
GO_N_METHYLTRANSFERASE_ACTIVITY	88	1	0.0619455	0.818207
GO_NEGATIVE_REGULATION_OF_VIRAL_PROCESS	89	1	0.0626199	0.823383
GO_CATALYTIC_STEP_2_SPLICEOSOME	89	1	0.0626199	0.823383
GO_REGULATION_OF_GLIOGENESIS	90	1	0.0632939	0.830399
GO_POSITIVE_REGULATION_OF_ORGANELLE_ORGANIZATION	573	2	0.0638832	0.836276
GO_MITOCHONDRIAL_MEMBRANE_ORGANIZATION	92	1	0.0646404	0.84432
GO_ACTIN_FILAMENT_BASED_MOVEMENT	93	1	0.0653129	0.849355
GO_OXIDOREDUCTASE_COMPLEX	93	1	0.0653129	0.849355
GO_ACTION_POTENTIAL	94	1	0.065985	0.856213
GO_POLYOL_METABOLIC_PROCESS	95	1	0.0666566	0.863035
GO_SIGNAL_TRANSDUCTION_IN_RESPONSE_TO_DNA_DAMAGE	96	1	0.0673277	0.867926
GO_NEGATIVE_REGULATION_OF_CHROMOSOME_ORGANIZATION	96	1	0.0673277	0.867926
GO_PURINE_NTP_DEPENDENT_HELICASE_ACTIVITY	98	1	0.0686686	0.883287
GO_MYELOID_LEUKOCYTE_MIGRATION	99	1	0.0693383	0.888041
GO_STRIATED_MUSCLE_CONTRACTION	99	1	0.0693383	0.888041
GO_METENCEPHALON_DEVELOPMENT	100	1	0.0700076	0.890828
GO_LIMBIC_SYSTEM_DEVELOPMENT	100	1	0.0700076	0.890828
GO_RIBONUCLEASE_ACTIVITY	100	1	0.0700076	0.890828
GO_DNA_TEMPLATED_TRANSCRIPTION_TERMINATION	101	1	0.0706764	0.893573
GO_HOMEOSTATIC_PROCESS	1337	3	0.0705524	0.893573
GO_RNA_POLYMERASE_II_TRANSCRIPTION_FACTOR_COMPLEX	101	1	0.0706764	0.893573
GO_REGULATION_OF_CIRCADIAN_RHYTHM	103	1	0.0720126	0.906592
GO_PROTEIN_N_TERMINUS_BINDING	103	1	0.0720126	0.906592
GO_POSITIVE_REGULATION_OF_TRANSFERASE_ACTIVITY	616	2	0.0724266	0.909869
GO_CELLULAR_RESPONSE_TO_REACTIVE_OXYGEN_SPECIES	104	1	0.07268	0.911117
GO_REGULATION_OF_CELL_CYCLE_ARREST	108	1	0.0753449	0.94054
GO_DNA_PACKAGING_COMPLEX	108	1	0.0753449	0.94054
GO_NEGATIVE_REGULATION_OF_PROTEIN_CATABOLIC_PROCESS	109	1	0.07601	0.944855
GO_RESPONSE_TO_HYDROGEN_PEROXIDE	109	1	0.07601	0.944855
GO_REGULATION_OF_TYPE_I_INTERFERON_PRODUCTION	111	1	0.0773387	0.959357
GO_NEGATIVE_REGULATION_OF_GENE_EXPRESSION_EPIGENETIC	112	1	0.0780024	0.959543
GO_POSITIVE_REGULATION_OF_MULTICELLULAR_ORGANISMAL_PROCESS	1395	3	0.0779397	0.959543
GO_NEGATIVE_REGULATION_OF_CELL_PROLIFERATION	643	2	0.0779724	0.959543
GO_PERINUCLEAR_REGION_OF_CYTOPLASM	642	2	0.0777646	0.959543
GO_CARBOHYDRATE_CATABOLIC_PROCESS	113	1	0.0786656	0.959721
GO_NUCLEOTIDE_EXCISION_REPAIR	113	1	0.0786656	0.959721
GO_REGULATION_OF_STEM_CELL_DIFFERENTIATION	113	1	0.0786656	0.959721
GO_MACROMOLECULAR_COMPLEX_BINDING	1399	3	0.0784615	0.959721
GO_LEUKOCYTE_CHEMOTAXIS	117	1	0.0813139	0.985931
GO_PROTEIN_ALKYLATION	117	1	0.0813139	0.985931
GO_UBIQUITIN_LIKE_PROTEIN_SPECIFIC_PROTEASE_ACTIVITY	117	1	0.0813139	0.985931
GO_MESODERM_DEVELOPMENT	118	1	0.0819748	0.991912
GO_CHROMATIN_ORGANIZATION	663	2	0.0821655	0.992191
GO_GLUCOSE_METABOLIC_PROCESS	119	1	0.0826353	0.995831
GO_REGULATION_OF_DENDRITE_DEVELOPMENT	120	1	0.0832953	0.999712
GO_PROTEIN_PHOSPHATASE_BINDING	120	1	0.0832953	0.999712
GO_POSITIVE_REGULATION_OF_VIRAL_TRANSCRIPTION	39	0	1	1
GO_CARDIAC_CHAMBER_DEVELOPMENT	144	0	1	1
GO_CIRCADIAN_RHYTHM	137	0	1	1
GO_PHOSPHATIDYLSERINE_ACYL_CHAIN_REMODELING	17	0	1	1
GO_SPINAL_CORD_DEVELOPMENT	106	0	1	1
GO_PLATELET_DERIVED_GROWTH_FACTOR_RECEPTOR_SIGNALING_PATHWAY	34	0	1	1
GO_CELLULAR_RESPONSE_TO_LIPOPROTEIN_PARTICLE_STIMULUS	13	0	1	1
GO_REGULATION_OF_NLRP3_INFLAMMASOME_COMPLEX_ASSEMBLY	11	0	1	1
GO_POSITIVE_REGULATION_OF_EPITHELIAL_CELL_DIFFERENTIATION	57	0	1	1
GO_NEGATIVE_REGULATION_OF_TRANSCRIPTION_FACTOR_IMPORT_INTO_NUCLEUS	39	0	1	1
GO_POTASSIUM_ION_TRANSPORT	154	0	1	1
GO_REGULATION_OF_T_CELL_RECEPTOR_SIGNALING_PATHWAY	28	0	1	1
GO_CARDIAC_MUSCLE_ADAPTATION	11	0	1	1
GO_NEGATIVE_REGULATION_OF_EPITHELIAL_CELL_PROLIFERATION	115	0	1	1
GO_MOVEMENT_IN_ENVIRONMENT_OF_OTHER_ORGANISM_INVOLVED_IN_SYMBIOTIC_INTERACTION	87	0	1	1
GO_REGULATION_OF_PROTEIN_TARGETING_TO_MITOCHONDRION	98	0	1	1
GO_APICAL_PROTEIN_LOCALIZATION	12	0	1	1
GO_REGULATION_OF_ESTABLISHMENT_OF_PLANAR_POLARITY	110	0	1	1
GO_FOREBRAIN_NEURON_DEVELOPMENT	34	0	1	1
GO_POSITIVE_REGULATION_OF_PROTEIN_MATURATION	19	0	1	1
GO_NEUROMUSCULAR_JUNCTION_DEVELOPMENT	36	0	1	1
GO_MITOTIC_CYTOKINESIS	31	0	1	1
GO_NEGATIVE_REGULATION_OF_RESPONSE_TO_ENDOPLASMIC_RETICULUM_STRESS	39	0	1	1
GO_SMAD_PROTEIN_SIGNAL_TRANSDUCTION	56	0	1	1
GO_CYTOPLASMIC_TRANSLATION	41	0	1	1
GO_POSITIVE_REGULATION_OF_CALCIUM_ION_TRANSPORT	106	0	1	1
GO_REGULATION_OF_B_CELL_RECEPTOR_SIGNALING_PATHWAY	15	0	1	1
GO_REGULATION_OF_G_PROTEIN_COUPLED_RECEPTOR_PROTEIN_SIGNALING_PATHWAY	127	0	1	1
GO_DENDRITE_DEVELOPMENT	79	0	1	1
GO_REGULATION_OF_RESPIRATORY_BURST	14	0	1	1
GO_G_PROTEIN_COUPLED_RECEPTOR_INTERNALIZATION	13	0	1	1
GO_MEMORY	98	0	1	1
GO_NEURON_DEVELOPMENT	687	0	1	1
GO_REGULATION_OF_GOLGI_ORGANIZATION	12	0	1	1
GO_ENDOTHELIAL_CELL_DEVELOPMENT	45	0	1	1
GO_POSITIVE_REGULATION_OF_MYOTUBE_DIFFERENTIATION	29	0	1	1
GO_REGULATION_OF_CELL_ACTIVATION	484	0	1	1
GO_MULTICELLULAR_ORGANISM_AGING	31	0	1	1
GO_ANATOMICAL_STRUCTURE_FORMATION_INVOLVED_IN_MORPHOGENESIS	957	2	0.150491	1
GO_ION_TRANSPORT	1262	0	1	1
GO_LIPID_MODIFICATION	210	0	1	1
GO_NEGATIVE_REGULATION_OF_KIDNEY_DEVELOPMENT	17	0	1	1
GO_REGULATION_OF_HEPATOCYTE_PROLIFERATION	13	0	1	1
GO_ACYLGLYCEROL_HOMEOSTASIS	30	0	1	1
GO_NEGATIVE_REGULATION_OF_PHOSPHOPROTEIN_PHOSPHATASE_ACTIVITY	15	0	1	1
GO_NEGATIVE_REGULATION_OF_PROTEIN_COMPLEX_ASSEMBLY	107	0	1	1
GO_HEMOGLOBIN_METABOLIC_PROCESS	11	0	1	1
GO_SINGLE_FERTILIZATION	114	0	1	1
GO_LEUKOCYTE_ACTIVATION	414	0	1	1
GO_REGULATION_OF_MITOCHONDRIAL_DEPOLARIZATION	18	0	1	1
GO_NEGATIVE_REGULATION_OF_MAP_KINASE_ACTIVITY	73	0	1	1
GO_SYNAPTIC_VESICLE_LOCALIZATION	106	0	1	1
GO_PHENOL_CONTAINING_COMPOUND_METABOLIC_PROCESS	81	0	1	1
GO_REGULATION_OF_ANTIGEN_RECEPTOR_MEDIATED_SIGNALING_PATHWAY	41	0	1	1
GO_METANEPHRIC_NEPHRON_MORPHOGENESIS	21	0	1	1
GO_GLYCERALDEHYDE_3_PHOSPHATE_METABOLIC_PROCESS	18	0	1	1
GO_RESPONSE_TO_UV_C	11	0	1	1
GO_DENTATE_GYRUS_DEVELOPMENT	15	0	1	1
GO_ESTABLISHMENT_OR_MAINTENANCE_OF_TRANSMEMBRANE_ELECTROCHEMICAL_GRADIENT	13	0	1	1
GO_LABYRINTHINE_LAYER_DEVELOPMENT	44	0	1	1
GO_N_TERMINAL_PROTEIN_AMINO_ACID_ACETYLATION	15	0	1	1
GO_NEUROLOGICAL_SYSTEM_PROCESS	1242	0	1	1
GO_NEURONAL_STEM_CELL_DIVISION	13	0	1	1
GO_CERAMIDE_CATABOLIC_PROCESS	12	0	1	1
GO_EXCRETION	44	0	1	1
GO_DIGESTION	137	0	1	1
GO_POSITIVE_REGULATION_OF_SYNAPTIC_TRANSMISSION_GLUTAMATERGIC	18	0	1	1
GO_POSITIVE_REGULATION_OF_MITOTIC_NUCLEAR_DIVISION	51	0	1	1
GO_HINDBRAIN_DEVELOPMENT	137	1	0.0944449	1
GO_OLIGOSACCHARIDE_METABOLIC_PROCESS	65	0	1	1
GO_NEGATIVE_REGULATION_OF_DENDRITIC_SPINE_DEVELOPMENT	12	0	1	1
GO_MODULATION_OF_GROWTH_OF_SYMBIONT_INVOLVED_IN_INTERACTION_WITH_HOST	16	0	1	1
GO_NEGATIVE_REGULATION_OF_CYCLIN_DEPENDENT_PROTEIN_KINASE_ACTIVITY	32	0	1	1
GO_ETHER_METABOLIC_PROCESS	12	0	1	1
GO_HEMATOPOIETIC_PROGENITOR_CELL_DIFFERENTIATION	98	0	1	1
GO_CYTOKINE_METABOLIC_PROCESS	17	0	1	1
GO_ANTEROGRADE_AXONAL_TRANSPORT	26	0	1	1
GO_NEGATIVE_REGULATION_OF_ERK1_AND_ERK2_CASCADE	52	0	1	1
GO_STEROID_BIOSYNTHETIC_PROCESS	114	0	1	1
GO_SODIUM_INDEPENDENT_ORGANIC_ANION_TRANSPORT	23	0	1	1
GO_REGULATION_OF_PROTEIN_TYROSINE_KINASE_ACTIVITY	61	0	1	1
GO_REGULATION_OF_INTERFERON_BETA_PRODUCTION	44	0	1	1
GO_DNA_TEMPLATED_TRANSCRIPTION_ELONGATION	97	0	1	1
GO_N_GLYCAN_PROCESSING	20	0	1	1
GO_INORGANIC_ION_IMPORT_INTO_CELL	15	0	1	1
GO_ENDOPLASMIC_RETICULUM_TO_CYTOSOL_TRANSPORT	23	0	1	1
GO_NEGATIVE_REGULATION_OF_REPRODUCTIVE_PROCESS	54	0	1	1
GO_G_PROTEIN_COUPLED_PURINERGIC_RECEPTOR_SIGNALING_PATHWAY	20	0	1	1
GO_MEMBRANE_DEPOLARIZATION	61	0	1	1
GO_OLFACTORY_BULB_INTERNEURON_DIFFERENTIATION	15	0	1	1
GO_POSITIVE_REGULATION_OF_G_PROTEIN_COUPLED_RECEPTOR_PROTEIN_SIGNALING_PATHWAY	25	0	1	1
GO_ATTACHMENT_OF_SPINDLE_MICROTUBULES_TO_KINETOCHORE	14	0	1	1
GO_REGULATION_OF_LYASE_ACTIVITY	86	0	1	1
GO_RESPONSE_TO_NITROGEN_COMPOUND	859	0	1	1
GO_NEGATIVE_REGULATION_OF_TRANSMEMBRANE_TRANSPORT	87	0	1	1
GO_REGULATION_OF_LEUKOCYTE_PROLIFERATION	206	0	1	1
GO_RESPONSE_TO_ETHANOL	136	0	1	1
GO_SULFUR_COMPOUND_METABOLIC_PROCESS	359	0	1	1
GO_POSITIVE_REGULATION_OF_TYROSINE_PHOSPHORYLATION_OF_STAT1_PROTEIN	11	0	1	1
GO_NEGATIVE_REGULATION_OF_TRANSCRIPTION_REGULATORY_REGION_DNA_BINDING	17	0	1	1
GO_POSITIVE_REGULATION_OF_DNA_REPLICATION	86	0	1	1
GO_NEGATIVE_REGULATION_OF_NEURON_APOPTOTIC_PROCESS	135	1	0.09314	1
GO_POSITIVE_REGULATION_OF_REPRODUCTIVE_PROCESS	52	0	1	1
GO_POSITIVE_REGULATION_OF_METANEPHROS_DEVELOPMENT	14	0	1	1
GO_POSITIVE_REGULATION_OF_LYMPHOCYTE_APOPTOTIC_PROCESS	20	0	1	1
GO_NUCLEOTIDE_PHOSPHORYLATION	61	0	1	1
GO_POSITIVE_REGULATION_OF_GENE_EXPRESSION_EPIGENETIC	78	0	1	1
GO_GLUTAMATE_SECRETION	28	0	1	1
GO_REGULATION_OF_MRNA_METABOLIC_PROCESS	118	0	1	1
GO_POSITIVE_REGULATION_OF_PROTEIN_BINDING	73	0	1	1
GO_REGULATION_OF_NFAT_PROTEIN_IMPORT_INTO_NUCLEUS	17	0	1	1
GO_REGULATION_OF_VASCULOGENESIS	13	0	1	1
GO_LENS_FIBER_CELL_DIFFERENTIATION	25	0	1	1
GO_SENSORY_PERCEPTION	938	0	1	1
GO_HEPATICOBILIARY_SYSTEM_DEVELOPMENT	128	0	1	1
GO_FATTY_ACID_CATABOLIC_PROCESS	73	0	1	1
GO_REGULATION_OF_VESICLE_FUSION	62	0	1	1
GO_MITOCHONDRIAL_RESPIRATORY_CHAIN_COMPLEX_I_BIOGENESIS	56	0	1	1
GO_REGULATION_OF_LIPID_STORAGE	41	0	1	1
GO_CARBOHYDRATE_TRANSPORT	95	0	1	1
GO_REGULATION_OF_CELLULAR_RESPONSE_TO_GROWTH_FACTOR_STIMULUS	229	0	1	1
GO_EMBRYONIC_HEMOPOIESIS	20	0	1	1
GO_ANTIGEN_PROCESSING_AND_PRESENTATION_OF_PEPTIDE_OR_POLYSACCHARIDE_ANTIGEN_VIA_MHC_CLASS_II	94	0	1	1
GO_PROTEIN_EXPORT_FROM_NUCLEUS	30	0	1	1
GO_EPITHELIUM_DEVELOPMENT	945	2	0.147507	1
GO_POSITIVE_REGULATION_OF_SEQUESTERING_OF_CALCIUM_ION	16	0	1	1
GO_SECONDARY_METABOLITE_BIOSYNTHETIC_PROCESS	20	0	1	1
GO_CELL_MIGRATION_INVOLVED_IN_HEART_DEVELOPMENT	14	0	1	1
GO_PROTEIN_LOCALIZATION_TO_CYTOSKELETON	30	0	1	1
GO_NUCLEAR_ENVELOPE_REASSEMBLY	17	0	1	1
GO_INTRINSIC_APOPTOTIC_SIGNALING_PATHWAY_IN_RESPONSE_TO_DNA_DAMAGE_BY_P53_CLASS_MEDIATOR	30	0	1	1
GO_REGULATION_OF_AUTOPHAGY	249	0	1	1
GO_PHOSPHOLIPID_METABOLIC_PROCESS	364	0	1	1
GO_AMMONIUM_ION_METABOLIC_PROCESS	169	0	1	1
GO_REGULATION_OF_INTERLEUKIN_4_PRODUCTION	31	0	1	1
GO_REGULATION_OF_FAT_CELL_DIFFERENTIATION	106	0	1	1
GO_GLUTAMINE_FAMILY_AMINO_ACID_BIOSYNTHETIC_PROCESS	20	0	1	1
GO_REGULATION_OF_PROTEIN_ACTIVATION_CASCADE	35	0	1	1
GO_REGULATION_OF_TELOMERASE_RNA_LOCALIZATION_TO_CAJAL_BODY	15	0	1	1
GO_REGULATION_OF_RNA_STABILITY	139	1	0.0957479	1
GO_BUNDLE_OF_HIS_CELL_TO_PURKINJE_MYOCYTE_COMMUNICATION	11	0	1	1
GO_REGULATION_OF_CELL_MATURATION	18	0	1	1
GO_NEGATIVE_REGULATION_OF_CELL_DEVELOPMENT	303	0	1	1
GO_MAMMARY_GLAND_MORPHOGENESIS	40	0	1	1
GO_CELLULAR_PROTEIN_COMPLEX_DISASSEMBLY	122	0	1	1
GO_REGULATION_OF_CYTOKINE_PRODUCTION_INVOLVED_IN_INFLAMMATORY_RESPONSE	18	0	1	1
GO_URETER_DEVELOPMENT	11	0	1	1
GO_BODY_MORPHOGENESIS	44	0	1	1
GO_SOMATIC_STEM_CELL_POPULATION_MAINTENANCE	66	0	1	1
GO_CYTOPLASMIC_MICROTUBULE_ORGANIZATION	42	0	1	1
GO_POSITIVE_REGULATION_OF_DNA_DAMAGE_RESPONSE_SIGNAL_TRANSDUCTION_BY_P53_CLASS_MEDIATOR	13	0	1	1
GO_PROTEIN_ACTIVATION_CASCADE	99	0	1	1
GO_POSITIVE_REGULATION_OF_PHOSPHOLIPASE_ACTIVITY	53	0	1	1
GO_NEGATIVE_REGULATION_OF_PEPTIDYL_TYROSINE_PHOSPHORYLATION	39	0	1	1
GO_REGULATION_OF_COLLATERAL_SPROUTING	18	0	1	1
GO_ESTABLISHMENT_OR_MAINTENANCE_OF_MONOPOLAR_CELL_POLARITY	16	0	1	1
GO_NEURON_RECOGNITION	33	0	1	1
GO_NUCLEOSIDE_DIPHOSPHATE_METABOLIC_PROCESS	84	0	1	1
GO_MICROTUBULE_POLYMERIZATION_OR_DEPOLYMERIZATION	41	0	1	1
GO_RESPONSE_TO_AMMONIUM_ION	51	0	1	1
GO_REGULATION_OF_INTERLEUKIN_5_PRODUCTION	19	0	1	1
GO_REGULATION_OF_GLUCOSE_IMPORT	60	0	1	1
GO_NEGATIVE_REGULATION_OF_PROTEOLYSIS	329	1	0.211586	1
GO_PINOCYTOSIS	13	0	1	1
GO_REGULATION_OF_EPITHELIAL_CELL_APOPTOTIC_PROCESS	59	0	1	1
GO_PHOSPHATIDYLETHANOLAMINE_METABOLIC_PROCESS	18	0	1	1
GO_PHOSPHATIDYLCHOLINE_METABOLIC_PROCESS	64	0	1	1
GO_LUNG_EPITHELIUM_DEVELOPMENT	34	0	1	1
GO_G_PROTEIN_COUPLED_PURINERGIC_NUCLEOTIDE_RECEPTOR_SIGNALING_PATHWAY	14	0	1	1
GO_ACTIN_FILAMENT_BUNDLE_ORGANIZATION	49	0	1	1
GO_CELLULAR_RESPONSE_TO_VIRUS	22	0	1	1
GO_CYTOPLASMIC_MRNA_PROCESSING_BODY_ASSEMBLY	13	0	1	1
GO_RESPIRATORY_GASEOUS_EXCHANGE	48	0	1	1
GO_NEGATIVE_REGULATION_OF_PROTEIN_MODIFICATION_BY_SMALL_PROTEIN_CONJUGATION_OR_REMOVAL	139	0	1	1
GO_AMINO_ACID_ACTIVATION	52	0	1	1
GO_DENDRITIC_CELL_DIFFERENTIATION	33	0	1	1
GO_NATURAL_KILLER_CELL_DIFFERENTIATION	12	0	1	1
GO_BONE_TRABECULA_MORPHOGENESIS	11	0	1	1
GO_REGULATION_OF_INFLAMMATORY_RESPONSE_TO_ANTIGENIC_STIMULUS	19	0	1	1
GO_REGULATION_OF_PROTEASOMAL_UBIQUITIN_DEPENDENT_PROTEIN_CATABOLIC_PROCESS	148	1	0.101589	1
GO_NEGATIVE_REGULATION_OF_NEURON_DIFFERENTIATION	191	0	1	1
GO_REGULATION_OF_SKELETAL_MUSCLE_TISSUE_DEVELOPMENT	50	0	1	1
GO_MUSCLE_TISSUE_DEVELOPMENT	275	0	1	1
GO_NEGATIVE_REGULATION_OF_PROTEIN_AUTOPHOSPHORYLATION	11	0	1	1
GO_ACID_SECRETION	66	0	1	1
GO_POSITIVE_REGULATION_OF_ADAPTIVE_IMMUNE_RESPONSE	73	0	1	1
GO_REGULATION_OF_OSTEOCLAST_DIFFERENTIATION	63	0	1	1
GO_REGULATION_OF_PROTEIN_BINDING	168	0	1	1
GO_CARDIAC_SEPTUM_DEVELOPMENT	85	0	1	1
GO_REGULATION_OF_ICOSANOID_SECRETION	20	0	1	1
GO_L_ALPHA_AMINO_ACID_TRANSMEMBRANE_TRANSPORT	31	0	1	1
GO_REGULATION_OF_HISTONE_METHYLATION	56	0	1	1
GO_POSITIVE_REGULATION_OF_MITOCHONDRIAL_FISSION	14	0	1	1
GO_ANTIMICROBIAL_HUMORAL_RESPONSE	52	0	1	1
GO_EPIDERMIS_MORPHOGENESIS	29	0	1	1
GO_INTERMEDIATE_FILAMENT_BASED_PROCESS	43	0	1	1
GO_COGNITION	251	0	1	1
GO_RESPONSE_TO_ZINC_ION	55	0	1	1
GO_PURINE_DEOXYRIBONUCLEOTIDE_METABOLIC_PROCESS	15	0	1	1
GO_DISRUPTION_OF_CELLS_OF_OTHER_ORGANISM	26	0	1	1
GO_AXIS_SPECIFICATION	90	0	1	1
GO_PHOSPHATIDYLINOSITOL_METABOLIC_PROCESS	193	0	1	1
GO_CELL_PART_MORPHOGENESIS	633	0	1	1
GO_PIGMENT_GRANULE_LOCALIZATION	25	0	1	1
GO_VASCULAR_ENDOTHELIAL_GROWTH_FACTOR_SIGNALING_PATHWAY	14	0	1	1
GO_RESPONSE_TO_ORGANOPHOSPHORUS	139	0	1	1
GO_AXO_DENDRITIC_TRANSPORT	37	0	1	1
GO_SINGLE_ORGANISM_MEMBRANE_FUSION	128	0	1	1
GO_REGULATION_OF_PROTEIN_UBIQUITINATION_INVOLVED_IN_UBIQUITIN_DEPENDENT_PROTEIN_CATABOLIC_PROCESS	103	0	1	1
GO_POLYSACCHARIDE_BIOSYNTHETIC_PROCESS	42	0	1	1
GO_REGULATION_OF_TYROSINE_PHOSPHORYLATION_OF_STAT_PROTEIN	68	0	1	1
GO_ORGAN_REGENERATION	83	0	1	1
GO_GLAND_MORPHOGENESIS	97	0	1	1
GO_NEGATIVE_REGULATION_OF_ADAPTIVE_IMMUNE_RESPONSE	37	0	1	1
GO_REGULATION_OF_SYSTEMIC_ARTERIAL_BLOOD_PRESSURE_BY_CIRCULATORY_RENIN_ANGIOTENSIN	14	0	1	1
GO_B_CELL_HOMEOSTASIS	21	0	1	1
GO_IRE1_MEDIATED_UNFOLDED_PROTEIN_RESPONSE	56	0	1	1
GO_SINGLE_ORGANISM_BEHAVIOR	384	0	1	1
GO_POSITIVE_REGULATION_OF_CALCIUM_ION_DEPENDENT_EXOCYTOSIS	26	0	1	1
GO_POSITIVE_REGULATION_OF_ENDOCYTOSIS	114	0	1	1
GO_MRNA_SPLICE_SITE_SELECTION	26	0	1	1
GO_REGULATION_OF_TRANSLATION_IN_RESPONSE_TO_STRESS	19	0	1	1
GO_PHENOL_CONTAINING_COMPOUND_BIOSYNTHETIC_PROCESS	33	0	1	1
GO_POSITIVE_REGULATION_OF_ERYTHROCYTE_DIFFERENTIATION	23	0	1	1
GO_DENDRITIC_CELL_MIGRATION	21	0	1	1
GO_SENSORY_PERCEPTION_OF_TEMPERATURE_STIMULUS	21	0	1	1
GO_LYSOSOMAL_TRANSPORT	70	0	1	1
GO_POSITIVE_REGULATION_OF_DNA_BIOSYNTHETIC_PROCESS	59	0	1	1
GO_POSITIVE_REGULATION_OF_MACROPHAGE_ACTIVATION	12	0	1	1
GO_REGULATION_OF_CALCIUM_MEDIATED_SIGNALING	76	0	1	1
GO_REGULATION_OF_ALPHA_BETA_T_CELL_ACTIVATION	68	0	1	1
GO_MUSCLE_ORGAN_DEVELOPMENT	277	0	1	1
GO_POSITIVE_REGULATION_OF_HEMOPOIESIS	163	0	1	1
GO_OUTFLOW_TRACT_SEPTUM_MORPHOGENESIS	14	0	1	1
GO_REGULATION_OF_MAMMARY_GLAND_EPITHELIAL_CELL_PROLIFERATION	16	0	1	1
GO_REGULATION_OF_PHOSPHATIDYLINOSITOL_3_KINASE_ACTIVITY	40	0	1	1
GO_CELLULAR_RESPONSE_TO_EPIDERMAL_GROWTH_FACTOR_STIMULUS	25	0	1	1
GO_LEUKOCYTE_DEGRANULATION	30	0	1	1
GO_MYELOID_CELL_HOMEOSTASIS	88	0	1	1
GO_REGULATION_OF_BLOOD_PRESSURE	169	0	1	1
GO_REGULATION_OF_MORPHOGENESIS_OF_A_BRANCHING_STRUCTURE	53	0	1	1
GO_RESPONSE_TO_ELECTRICAL_STIMULUS	43	0	1	1
GO_NEGATIVE_REGULATION_OF_TELOMERE_MAINTENANCE_VIA_TELOMERASE	12	0	1	1
GO_REGULATION_OF_T_CELL_CHEMOTAXIS	11	0	1	1
GO_REGULATION_OF_ESTABLISHMENT_OF_PLANAR_POLARITY_INVOLVED_IN_NEURAL_TUBE_CLOSURE	14	0	1	1
GO_REGULATION_OF_CYTOKINE_PRODUCTION	563	1	0.334589	1
GO_REGULATION_OF_ERBB_SIGNALING_PATHWAY	83	0	1	1
GO_REGULATION_OF_CHOLESTEROL_HOMEOSTASIS	11	0	1	1
GO_VENTRICULAR_SEPTUM_MORPHOGENESIS	28	0	1	1
GO_POSITIVE_REGULATION_OF_ENDOTHELIAL_CELL_CHEMOTAXIS	11	0	1	1
GO_POSITIVE_REGULATION_OF_ENDOTHELIAL_CELL_DIFFERENTIATION	15	0	1	1
GO_NEGATIVE_REGULATION_OF_SMOOTH_MUSCLE_CELL_PROLIFERATION	36	0	1	1
GO_TOLERANCE_INDUCTION	12	0	1	1
GO_CHEMICAL_HOMEOSTASIS	874	0	1	1
GO_SYNAPSE_ORGANIZATION	145	0	1	1
GO_METANEPHROS_DEVELOPMENT	81	0	1	1
GO_REGULATION_OF_MICROTUBULE_BASED_PROCESS	243	1	0.161057	1
GO_NEGATIVE_REGULATION_OF_TRANSPORTER_ACTIVITY	64	0	1	1
GO_ENDOSOME_ORGANIZATION	62	0	1	1
GO_REGULATION_OF_WOUND_HEALING	126	0	1	1
GO_REGULATION_OF_MAPK_CASCADE	660	1	0.379927	1
GO_DEVELOPMENTAL_PROGRAMMED_CELL_DEATH	26	0	1	1
GO_POSITIVE_REGULATION_OF_SKELETAL_MUSCLE_TISSUE_DEVELOPMENT	26	0	1	1
GO_COLLAGEN_FIBRIL_ORGANIZATION	38	0	1	1
GO_POSITIVE_REGULATION_OF_NEURON_DEATH	67	0	1	1
GO_RESPONSE_TO_ESTRADIOL	146	1	0.100294	1
GO_CORONARY_VASCULATURE_DEVELOPMENT	37	0	1	1
GO_CARTILAGE_DEVELOPMENT	147	0	1	1
GO_REGULATION_OF_TUMOR_NECROSIS_FACTOR_SUPERFAMILY_CYTOKINE_PRODUCTION	101	0	1	1
GO_NEURON_PROJECTION_EXTENSION	53	0	1	1
GO_REGULATION_OF_CARDIAC_MUSCLE_TISSUE_DEVELOPMENT	48	0	1	1
GO_NEGATIVE_REGULATION_OF_CYCLIC_NUCLEOTIDE_METABOLIC_PROCESS	42	0	1	1
GO_PYRIMIDINE_NUCLEOTIDE_BIOSYNTHETIC_PROCESS	31	0	1	1
GO_RESPONSE_TO_MUSCLE_STRETCH	19	0	1	1
GO_NEGATIVE_REGULATION_OF_OLIGODENDROCYTE_DIFFERENTIATION	13	0	1	1
GO_REGULATION_OF_PHOSPHATIDYLINOSITOL_3_KINASE_SIGNALING	138	0	1	1
GO_RESPONSE_TO_COLD	43	0	1	1
GO_NEGATIVE_REGULATION_OF_SODIUM_ION_TRANSPORT	11	0	1	1
GO_CELLULAR_RESPONSE_TO_INTERLEUKIN_1	88	0	1	1
GO_CIRCULATORY_SYSTEM_PROCESS	366	1	0.232406	1
GO_REGULATION_OF_VASODILATION	48	0	1	1
GO_REGULATION_OF_TRIGLYCERIDE_METABOLIC_PROCESS	34	0	1	1
GO_NEGATIVE_REGULATION_OF_GLYCOPROTEIN_BIOSYNTHETIC_PROCESS	12	0	1	1
GO_RESPONSE_TO_COCAINE	46	0	1	1
GO_CELL_CHEMOTAXIS	162	1	0.110603	1
GO_NEGATIVE_REGULATION_OF_INTRINSIC_APOPTOTIC_SIGNALING_PATHWAY_BY_P53_CLASS_MEDIATOR	18	0	1	1
GO_RIBONUCLEOTIDE_CATABOLIC_PROCESS	28	0	1	1
GO_POSITIVE_REGULATION_OF_MITOTIC_SISTER_CHROMATID_SEPARATION	14	0	1	1
GO_NEGATIVE_REGULATION_OF_INTERLEUKIN_1_PRODUCTION	19	0	1	1
GO_POSITIVE_REGULATION_OF_CATION_CHANNEL_ACTIVITY	37	0	1	1
GO_REGULATION_OF_PROSTAGLANDIN_SECRETION	13	0	1	1
GO_REGULATION_OF_PODOSOME_ASSEMBLY	14	0	1	1
GO_REGULATION_OF_CELLULAR_SENESCENCE	26	0	1	1
GO_CARDIAC_LEFT_VENTRICLE_MORPHOGENESIS	12	0	1	1
GO_RESPONSE_TO_AMINE	48	0	1	1
GO_REGULATION_OF_ORGANIC_ACID_TRANSPORT	50	0	1	1
GO_NEGATIVE_REGULATION_OF_POTASSIUM_ION_TRANSMEMBRANE_TRANSPORTER_ACTIVITY	16	0	1	1
GO_PROTEIN_HOMOTETRAMERIZATION	59	0	1	1
GO_IMMUNE_SYSTEM_PROCESS	1984	1	0.766957	1
GO_HEART_TRABECULA_MORPHOGENESIS	26	0	1	1
GO_RESPIRATORY_CHAIN_COMPLEX_IV_ASSEMBLY	18	0	1	1
GO_VESICLE_LOCALIZATION	224	0	1	1
GO_NITRIC_OXIDE_METABOLIC_PROCESS	15	0	1	1
GO_POSITIVE_REGULATION_OF_LEUKOCYTE_APOPTOTIC_PROCESS	28	0	1	1
GO_POSITIVE_REGULATION_OF_CELL_FATE_COMMITMENT	11	0	1	1
GO_FOREBRAIN_MORPHOGENESIS	14	0	1	1
GO_PROSTATE_GLAND_MORPHOGENESIS	23	0	1	1
GO_NEGATIVE_REGULATION_OF_AXON_EXTENSION	38	0	1	1
GO_REGULATION_OF_STRESS_ACTIVATED_PROTEIN_KINASE_SIGNALING_CASCADE	197	0	1	1
GO_MYELOID_CELL_DEVELOPMENT	44	0	1	1
GO_NEGATIVE_REGULATION_OF_KINASE_ACTIVITY	250	0	1	1
GO_REGULATION_OF_MITOCHONDRIAL_MEMBRANE_PERMEABILITY_INVOLVED_IN_APOPTOTIC_PROCESS	22	0	1	1
GO_INTRACELLULAR_PROTEIN_TRANSPORT	781	2	0.10823	1
GO_REGULATION_OF_HISTONE_DEACETYLATION	24	0	1	1
GO_REGULATION_OF_PHOSPHATASE_ACTIVITY	128	0	1	1
GO_NEUROTRANSMITTER_UPTAKE	15	0	1	1
GO_MICROTUBULE_ANCHORING	17	0	1	1
GO_REGULATION_OF_MRNA_CATABOLIC_PROCESS	26	0	1	1
GO_INTERMEDIATE_FILAMENT_ORGANIZATION	20	0	1	1
GO_REGULATION_OF_INTERLEUKIN_10_PRODUCTION	46	0	1	1
GO_SODIUM_ION_EXPORT	12	0	1	1
GO_CELLULAR_RESPONSE_TO_UV	66	0	1	1
GO_RESPONSE_TO_ACID_CHEMICAL	319	0	1	1
GO_RESPONSE_TO_PROSTAGLANDIN_E	25	0	1	1
GO_NEGATIVE_REGULATION_OF_RESPONSE_TO_REACTIVE_OXYGEN_SPECIES	18	0	1	1
GO_RESPONSE_TO_STEROID_HORMONE	497	1	0.30192	1
GO_POSITIVE_REGULATION_OF_RNA_SPLICING	25	0	1	1
GO_RESPONSE_TO_IMMOBILIZATION_STRESS	22	0	1	1
GO_RESPONSE_TO_INTERLEUKIN_4	31	0	1	1
GO_POSITIVE_REGULATION_OF_KERATINOCYTE_DIFFERENTIATION	13	0	1	1
GO_CARDIAC_CHAMBER_MORPHOGENESIS	104	0	1	1
GO_REGULATION_OF_CARTILAGE_DEVELOPMENT	63	0	1	1
GO_POSITIVE_REGULATION_OF_INTERLEUKIN_8_PRODUCTION	45	0	1	1
GO_SEROTONIN_METABOLIC_PROCESS	12	0	1	1
GO_RESPONSE_TO_PEPTIDE	404	0	1	1
GO_REGULATION_OF_ENDOTHELIAL_CELL_APOPTOTIC_PROCESS	42	0	1	1
GO_REGULATION_OF_SKELETAL_MUSCLE_CELL_DIFFERENTIATION	17	0	1	1
GO_POSITIVE_REGULATION_OF_CELLULAR_PROTEIN_CATABOLIC_PROCESS	192	0	1	1
GO_STEROL_HOMEOSTASIS	59	0	1	1
GO_EMBRYONIC_AXIS_SPECIFICATION	33	0	1	1
GO_REGULATION_OF_LEUKOCYTE_APOPTOTIC_PROCESS	79	0	1	1
GO_POSITIVE_REGULATION_OF_INTERLEUKIN_1_BETA_PRODUCTION	30	0	1	1
GO_CELLULAR_RESPONSE_TO_LIPID	457	0	1	1
GO_SECRETION_BY_CELL	486	0	1	1
GO_LIPOPROTEIN_METABOLIC_PROCESS	124	0	1	1
GO_DISRUPTION_OF_CELLS_OF_OTHER_ORGANISM_INVOLVED_IN_SYMBIOTIC_INTERACTION	12	0	1	1
GO_IRON_COORDINATION_ENTITY_TRANSPORT	12	0	1	1
GO_PHOSPHATIDYLCHOLINE_BIOSYNTHETIC_PROCESS	27	0	1	1
GO_KERATAN_SULFATE_METABOLIC_PROCESS	33	0	1	1
GO_REGULATION_OF_COAGULATION	88	0	1	1
GO_MEMBRANE_BIOGENESIS	30	0	1	1
GO_FORMATION_OF_PRIMARY_GERM_LAYER	110	0	1	1
GO_ENERGY_RESERVE_METABOLIC_PROCESS	72	0	1	1
GO_GLYCOLIPID_BIOSYNTHETIC_PROCESS	62	0	1	1
GO_REGULATION_OF_ACTIN_NUCLEATION	27	0	1	1
GO_REGULATION_OF_DENDRITIC_CELL_DIFFERENTIATION	12	0	1	1
GO_EPITHELIAL_CELL_DEVELOPMENT	186	0	1	1
GO_AMIDE_TRANSPORT	97	0	1	1
GO_REGULATION_OF_INTERFERON_GAMMA_PRODUCTION	97	0	1	1
GO_NEGATIVE_REGULATION_OF_LIPID_METABOLIC_PROCESS	80	0	1	1
GO_NEGATIVE_REGULATION_OF_FAT_CELL_DIFFERENTIATION	41	0	1	1
GO_PHOTOPERIODISM	24	0	1	1
GO_ALPHA_AMINO_ACID_BIOSYNTHETIC_PROCESS	77	0	1	1
GO_MESENCHYMAL_TO_EPITHELIAL_TRANSITION	15	0	1	1
GO_ESTABLISHMENT_OF_ENDOTHELIAL_INTESTINAL_BARRIER	11	0	1	1
GO_SALIVARY_GLAND_DEVELOPMENT	32	0	1	1
GO_POSITIVE_REGULATION_OF_RESPONSE_TO_STIMULUS	1929	2	0.406088	1
GO_REGULATION_OF_MONOOXYGENASE_ACTIVITY	60	0	1	1
GO_SENSORY_PERCEPTION_OF_MECHANICAL_STIMULUS	155	0	1	1
GO_ESTABLISHMENT_OF_EPITHELIAL_CELL_POLARITY	23	0	1	1
GO_TOLL_LIKE_RECEPTOR_9_SIGNALING_PATHWAY	14	0	1	1
GO_EMBRYONIC_DIGIT_MORPHOGENESIS	61	0	1	1
GO_REGULATION_OF_CANONICAL_WNT_SIGNALING_PATHWAY	236	0	1	1
GO_NITROGEN_CYCLE_METABOLIC_PROCESS	15	0	1	1
GO_T_CELL_ACTIVATION_INVOLVED_IN_IMMUNE_RESPONSE	60	0	1	1
GO_NEGATIVE_REGULATION_OF_LEUKOCYTE_PROLIFERATION	69	0	1	1
GO_NECROPTOTIC_PROCESS	21	0	1	1
GO_NEGATIVE_REGULATION_OF_GLIOGENESIS	37	0	1	1
GO_DENDRITIC_CELL_CHEMOTAXIS	16	0	1	1
GO_REGULATION_OF_ANTIGEN_PROCESSING_AND_PRESENTATION_OF_PEPTIDE_ANTIGEN	13	0	1	1
GO_REGULATION_OF_NEURONAL_SYNAPTIC_PLASTICITY	49	0	1	1
GO_REGULATION_OF_PHOSPHOLIPASE_C_ACTIVITY	39	0	1	1
GO_REGULATION_OF_DEVELOPMENTAL_GROWTH	289	0	1	1
GO_REGULATION_OF_SYNAPTIC_TRANSMISSION_GLUTAMATERGIC	50	0	1	1
GO_ACTIVATION_OF_PHOSPHOLIPASE_C_ACTIVITY	27	0	1	1
GO_NEGATIVE_REGULATION_OF_BIOMINERAL_TISSUE_DEVELOPMENT	20	0	1	1
GO_NEGATIVE_REGULATION_OF_BONE_RESORPTION	11	0	1	1
GO_CELLULAR_RESPONSE_TO_EXTERNAL_STIMULUS	264	0	1	1
GO_NADP_METABOLIC_PROCESS	29	0	1	1
GO_POSITIVE_REGULATION_OF_MRNA_PROCESSING	32	0	1	1
GO_EPITHELIAL_TUBE_BRANCHING_INVOLVED_IN_LUNG_MORPHOGENESIS	25	0	1	1
GO_DETECTION_OF_MECHANICAL_STIMULUS_INVOLVED_IN_SENSORY_PERCEPTION	25	0	1	1
GO_REGULATION_OF_CELL_CELL_ADHESION_MEDIATED_BY_CADHERIN	11	0	1	1
GO_METANEPHRIC_EPITHELIUM_DEVELOPMENT	20	0	1	1
GO_REGULATION_OF_SMOOTH_MUSCLE_CELL_DIFFERENTIATION	20	0	1	1
GO_FATTY_ACID_BETA_OXIDATION	51	0	1	1
GO_ACTIN_FILAMENT_BASED_PROCESS	450	1	0.277712	1
GO_RESPONSE_TO_FLUID_SHEAR_STRESS	34	0	1	1
GO_NEGATIVE_REGULATION_OF_MUSCLE_CONTRACTION	22	0	1	1
GO_TRANSITION_METAL_ION_TRANSPORT	108	0	1	1
GO_POSITIVE_REGULATION_OF_MUSCLE_CELL_DIFFERENTIATION	84	0	1	1
GO_REGULATION_OF_ADAPTIVE_IMMUNE_RESPONSE	123	0	1	1
GO_PHOSPHATIDYLINOSITOL_BIOSYNTHETIC_PROCESS	120	0	1	1
GO_POSITIVE_REGULATION_OF_CELL_COMMUNICATION	1532	2	0.30185	1
GO_POSITIVE_REGULATION_OF_LIPID_KINASE_ACTIVITY	32	0	1	1
GO_RESPONSE_TO_CORTICOSTEROID	176	0	1	1
GO_POSITIVE_REGULATION_OF_LEUKOCYTE_DEGRANULATION	18	0	1	1
GO_SODIUM_ION_TRANSMEMBRANE_TRANSPORT	90	0	1	1
GO_PROTEIN_UBIQUITINATION_INVOLVED_IN_UBIQUITIN_DEPENDENT_PROTEIN_CATABOLIC_PROCESS	134	0	1	1
GO_NEGATIVE_REGULATION_OF_BLOOD_VESSEL_ENDOTHELIAL_CELL_MIGRATION	24	0	1	1
GO_CELL_PROJECTION_ASSEMBLY	264	1	0.173678	1
GO_REGULATION_OF_PROTEIN_IMPORT_INTO_NUCLEUS_TRANSLOCATION	21	0	1	1
GO_GLUCOCORTICOID_METABOLIC_PROCESS	16	0	1	1
GO_PROTEIN_MATURATION	265	0	1	1
GO_SKELETAL_MUSCLE_ADAPTATION	11	0	1	1
GO_PROTEIN_N_LINKED_GLYCOSYLATION	75	0	1	1
GO_ANAPHASE_PROMOTING_COMPLEX_DEPENDENT_CATABOLIC_PROCESS	77	0	1	1
GO_HINDLIMB_MORPHOGENESIS	37	0	1	1
GO_ESTABLISHMENT_OR_MAINTENANCE_OF_EPITHELIAL_CELL_APICAL_BASAL_POLARITY	30	0	1	1
GO_LOOP_OF_HENLE_DEVELOPMENT	11	0	1	1
GO_VESICLE_ORGANIZATION	280	0	1	1
GO_KERATINOCYTE_PROLIFERATION	12	0	1	1
GO_MACROPHAGE_ACTIVATION_INVOLVED_IN_IMMUNE_RESPONSE	11	0	1	1
GO_INDOLALKYLAMINE_METABOLIC_PROCESS	17	0	1	1
GO_POSITIVE_REGULATION_OF_BINDING	127	0	1	1
GO_SMOOTH_MUSCLE_CELL_DIFFERENTIATION	30	0	1	1
GO_MALE_GENITALIA_DEVELOPMENT	21	0	1	1
GO_REGULATION_OF_HYDROLASE_ACTIVITY	1327	1	0.61989	1
GO_ENDOCARDIAL_CUSHION_DEVELOPMENT	32	0	1	1
GO_NEGATIVE_REGULATION_OF_ERBB_SIGNALING_PATHWAY	44	0	1	1
GO_RESPONSE_TO_DIETARY_EXCESS	21	0	1	1
GO_REGULATION_OF_MEIOTIC_NUCLEAR_DIVISION	29	0	1	1
GO_BRANCH_ELONGATION_OF_AN_EPITHELIUM	17	0	1	1
GO_POSITIVE_REGULATION_OF_CELLULAR_AMIDE_METABOLIC_PROCESS	111	0	1	1
GO_POSITIVE_REGULATION_OF_VACUOLE_ORGANIZATION	12	0	1	1
GO_NEGATIVE_REGULATION_OF_PLATELET_ACTIVATION	17	0	1	1
GO_GLUTAMINE_FAMILY_AMINO_ACID_CATABOLIC_PROCESS	24	0	1	1
GO_EMBRYONIC_SKELETAL_SYSTEM_DEVELOPMENT	122	0	1	1
GO_NEURON_MATURATION	30	0	1	1
GO_THYMIC_T_CELL_SELECTION	19	0	1	1
GO_CELLULAR_RESPONSE_TO_BIOTIC_STIMULUS	163	0	1	1
GO_COENZYME_A_METABOLIC_PROCESS	17	0	1	1
GO_PROTEIN_LOCALIZATION_TO_CILIUM	27	0	1	1
GO_RNA_STABILIZATION	31	0	1	1
GO_ACTIN_MYOSIN_FILAMENT_SLIDING	38	0	1	1
GO_REGULATION_OF_CELL_MORPHOGENESIS_INVOLVED_IN_DIFFERENTIATION	337	1	0.216134	1
GO_REGULATION_OF_PROTEIN_HOMODIMERIZATION_ACTIVITY	22	0	1	1
GO_REGULATION_OF_HETEROTYPIC_CELL_CELL_ADHESION	18	0	1	1
GO_POSITIVE_REGULATION_OF_REACTIVE_OXYGEN_SPECIES_BIOSYNTHETIC_PROCESS	48	0	1	1
GO_ALPHA_AMINO_ACID_METABOLIC_PROCESS	229	0	1	1
GO_MITOCHONDRIAL_DNA_METABOLIC_PROCESS	14	0	1	1
GO_CGMP_METABOLIC_PROCESS	23	0	1	1
GO_ADULT_BEHAVIOR	135	0	1	1
GO_RETINAL_GANGLION_CELL_AXON_GUIDANCE	18	0	1	1
GO_POSITIVE_REGULATION_OF_MEMBRANE_INVAGINATION	11	0	1	1
GO_HYDROGEN_PEROXIDE_CATABOLIC_PROCESS	20	0	1	1
GO_CELLULAR_RESPONSE_TO_ORGANIC_CYCLIC_COMPOUND	465	0	1	1
GO_POSITIVE_REGULATION_OF_CYTOKINE_PRODUCTION_INVOLVED_IN_IMMUNE_RESPONSE	30	0	1	1
GO_REGULATION_OF_PROTEIN_SUMOYLATION	21	0	1	1
GO_RESPONSE_TO_ENDOPLASMIC_RETICULUM_STRESS	233	0	1	1
GO_CELLULAR_RESPONSE_TO_LIGHT_STIMULUS	91	0	1	1
GO_POSITIVE_REGULATION_BY_HOST_OF_VIRAL_TRANSCRIPTION	12	0	1	1
GO_NEGATIVE_REGULATION_OF_STEM_CELL_DIFFERENTIATION	43	0	1	1
GO_NEGATIVE_REGULATION_OF_PRODUCTION_OF_MOLECULAR_MEDIATOR_OF_IMMUNE_RESPONSE	29	0	1	1
GO_SPHINGOLIPID_MEDIATED_SIGNALING_PATHWAY	12	0	1	1
GO_SYNAPTIC_VESICLE_CYTOSKELETAL_TRANSPORT	15	0	1	1
GO_LUNG_CELL_DIFFERENTIATION	25	0	1	1
GO_PLATELET_ACTIVATION	142	0	1	1
GO_NUCLEOTIDE_BINDING_DOMAIN_LEUCINE_RICH_REPEAT_CONTAINING_RECEPTOR_SIGNALING_PATHWAY	28	0	1	1
GO_MEMBRANE_DEPOLARIZATION_DURING_ACTION_POTENTIAL	39	0	1	1
GO_MATURATION_OF_SSU_RRNA	42	0	1	1
GO_BETA_AMYLOID_METABOLIC_PROCESS	14	0	1	1
GO_NON_CANONICAL_WNT_SIGNALING_PATHWAY	140	0	1	1
GO_RENAL_SYSTEM_PROCESS_INVOLVED_IN_REGULATION_OF_BLOOD_VOLUME	17	0	1	1
GO_NEGATIVE_REGULATION_OF_LEUKOCYTE_MEDIATED_IMMUNITY	47	0	1	1
GO_POSITIVE_REGULATION_OF_CREB_TRANSCRIPTION_FACTOR_ACTIVITY	15	0	1	1
GO_NEGATIVE_REGULATION_OF_CELL_GROWTH	170	0	1	1
GO_MODIFIED_AMINO_ACID_TRANSPORT	26	0	1	1
GO_CGMP_BIOSYNTHETIC_PROCESS	15	0	1	1
GO_PROTEIN_SECRETION	116	0	1	1
GO_ALTERNATIVE_MRNA_SPLICING_VIA_SPLICEOSOME	11	0	1	1
GO_ASSOCIATIVE_LEARNING	73	0	1	1
GO_NEGATIVE_REGULATION_OF_CELLULAR_CATABOLIC_PROCESS	156	1	0.106751	1
GO_REGULATION_OF_RESPONSE_TO_EXTRACELLULAR_STIMULUS	171	0	1	1
GO_COFACTOR_TRANSPORT	26	0	1	1
GO_POSITIVE_REGULATION_OF_FAT_CELL_DIFFERENTIATION	51	0	1	1
GO_NEGATIVE_REGULATION_OF_PROTEIN_POLYMERIZATION	55	0	1	1
GO_EXOGENOUS_DRUG_CATABOLIC_PROCESS	11	0	1	1
GO_NEGATIVE_REGULATION_OF_REACTIVE_OXYGEN_SPECIES_METABOLIC_PROCESS	42	0	1	1
GO_REGULATION_OF_PROTEIN_DEACETYLATION	34	0	1	1
GO_OTIC_VESICLE_DEVELOPMENT	15	0	1	1
GO_POSITIVE_REGULATION_OF_DNA_TEMPLATED_TRANSCRIPTION_INITIATION	24	0	1	1
GO_NEURON_PROJECTION_EXTENSION_INVOLVED_IN_NEURON_PROJECTION_GUIDANCE	12	0	1	1
GO_PHOSPHOLIPID_DEPHOSPHORYLATION	34	0	1	1
GO_NEGATIVE_REGULATION_OF_DNA_REPAIR	14	0	1	1
GO_METAL_ION_TRANSPORT	582	0	1	1
GO_INSULIN_SECRETION	38	0	1	1
GO_POSITIVE_REGULATION_OF_FIBROBLAST_PROLIFERATION	53	0	1	1
GO_PREASSEMBLY_OF_GPI_ANCHOR_IN_ER_MEMBRANE	15	0	1	1
GO_NECROTIC_CELL_DEATH	28	0	1	1
GO_REGULATION_OF_MAST_CELL_ACTIVATION_INVOLVED_IN_IMMUNE_RESPONSE	31	0	1	1
GO_POSITIVE_REGULATION_OF_CELLULAR_AMINE_METABOLIC_PROCESS	13	0	1	1
GO_POSITIVE_REGULATION_OF_INTRACELLULAR_PROTEIN_TRANSPORT	258	0	1	1
GO_REGULATION_BY_VIRUS_OF_VIRAL_PROTEIN_LEVELS_IN_HOST_CELL	11	0	1	1
GO_REGULATION_OF_RESPIRATORY_SYSTEM_PROCESS	16	0	1	1
GO_POSITIVE_REGULATION_OF_ADENYLATE_CYCLASE_ACTIVITY	48	0	1	1
GO_POSITIVE_REGULATION_OF_NEURON_DIFFERENTIATION	306	1	0.19837	1
GO_EMBRYONIC_SKELETAL_SYSTEM_MORPHOGENESIS	93	0	1	1
GO_ACTIVATION_OF_GTPASE_ACTIVITY	75	0	1	1
GO_INOSITOL_PHOSPHATE_METABOLIC_PROCESS	56	0	1	1
GO_T_CELL_HOMEOSTASIS	34	0	1	1
GO_REGULATION_OF_RECEPTOR_ACTIVITY	117	0	1	1
GO_CELLULAR_RESPONSE_TO_FLUID_SHEAR_STRESS	19	0	1	1
GO_POSITIVE_REGULATION_OF_TRANSPORTER_ACTIVITY	76	0	1	1
GO_POSITIVE_REGULATION_OF_TRANSCRIPTION_FACTOR_IMPORT_INTO_NUCLEUS	51	0	1	1
GO_ALPHA_BETA_T_CELL_DIFFERENTIATION	45	0	1	1
GO_ESTABLISHMENT_OF_PROTEIN_LOCALIZATION_TO_CHROMOSOME	13	0	1	1
GO_PEPTIDE_CROSS_LINKING	56	0	1	1
GO_PEPTIDYL_SERINE_MODIFICATION	148	0	1	1
GO_CELLULAR_RESPONSE_TO_EXTRACELLULAR_STIMULUS	188	0	1	1
GO_ROUNDABOUT_SIGNALING_PATHWAY	12	0	1	1
GO_NEGATIVE_REGULATION_OF_RESPONSE_TO_DNA_DAMAGE_STIMULUS	52	0	1	1
GO_GLUTAMATE_METABOLIC_PROCESS	28	0	1	1
GO_SPHINGOMYELIN_METABOLIC_PROCESS	13	0	1	1
GO_TRNA_METABOLIC_PROCESS	176	1	0.119529	1
GO_NEGATIVE_REGULATION_OF_ATPASE_ACTIVITY	13	0	1	1
GO_POSITIVE_REGULATION_OF_LOCOMOTION	420	0	1	1
GO_REGULATION_OF_DENDRITE_MORPHOGENESIS	74	0	1	1
GO_CELLULAR_RESPONSE_TO_LITHIUM_ION	17	0	1	1
GO_MAMMARY_GLAND_EPITHELIUM_DEVELOPMENT	53	0	1	1
GO_CELLULAR_RESPONSE_TO_PROSTAGLANDIN_STIMULUS	24	0	1	1
GO_REGULATION_OF_MYELOID_CELL_APOPTOTIC_PROCESS	24	0	1	1
GO_ERYTHROCYTE_HOMEOSTASIS	73	0	1	1
GO_RESPONSE_TO_HEAT	89	0	1	1
GO_NOTCH_RECEPTOR_PROCESSING	16	0	1	1
GO_CELLULAR_RESPONSE_TO_CADMIUM_ION	15	0	1	1
GO_SUCKLING_BEHAVIOR	13	0	1	1
GO_POSITIVE_REGULATION_OF_KIDNEY_DEVELOPMENT	41	0	1	1
GO_REGULATION_OF_MITOTIC_SPINDLE_CHECKPOINT	11	0	1	1
GO_I_KAPPAB_KINASE_NF_KAPPAB_SIGNALING	70	0	1	1
GO_REGULATION_OF_NON_CANONICAL_WNT_SIGNALING_PATHWAY	19	0	1	1
GO_REGULATION_OF_KINASE_ACTIVITY	776	2	0.107084	1
GO_CHROMOSOME_LOCALIZATION_TO_NUCLEAR_ENVELOPE_INVOLVED_IN_HOMOLOGOUS_CHROMOSOME_SEGREGATION	11	0	1	1
GO_NEGATIVE_REGULATION_OF_DNA_RECOMBINATION	16	0	1	1
GO_POSITIVE_REGULATION_OF_LYMPHOCYTE_MIGRATION	26	0	1	1
GO_NEGATIVE_REGULATION_OF_CELLULAR_RESPONSE_TO_INSULIN_STIMULUS	31	0	1	1
GO_POSITIVE_REGULATION_OF_CELLULAR_EXTRAVASATION	12	0	1	1
GO_MYELOID_LEUKOCYTE_DIFFERENTIATION	96	0	1	1
GO_PEROXISOME_ORGANIZATION	33	0	1	1
GO_CELLULAR_MODIFIED_AMINO_ACID_CATABOLIC_PROCESS	18	0	1	1
GO_SINGLE_ORGANISM_CELL_ADHESION	459	0	1	1
GO_POSITIVE_REGULATION_OF_TRANSCRIPTION_INITIATION_FROM_RNA_POLYMERASE_II_PROMOTER	17	0	1	1
GO_APICAL_JUNCTION_ASSEMBLY	40	0	1	1
GO_PYRIMIDINE_RIBONUCLEOSIDE_TRIPHOSPHATE_METABOLIC_PROCESS	17	0	1	1
GO_LYMPHOCYTE_HOMEOSTASIS	50	0	1	1
GO_SERTOLI_CELL_DEVELOPMENT	15	0	1	1
GO_NEGATIVE_REGULATION_OF_RNA_SPLICING	25	0	1	1
GO_TISSUE_MORPHOGENESIS	533	0	1	1
GO_ENDOSOME_TO_LYSOSOME_TRANSPORT	42	0	1	1
GO_RESPONSE_TO_ANGIOTENSIN	17	0	1	1
GO_DENDRITIC_SPINE_DEVELOPMENT	19	0	1	1
GO_REGULATION_OF_PROTEIN_OLIGOMERIZATION	35	0	1	1
GO_HEME_METABOLIC_PROCESS	29	0	1	1
GO_SERINE_FAMILY_AMINO_ACID_BIOSYNTHETIC_PROCESS	16	0	1	1
GO_CEREBELLAR_PURKINJE_CELL_LAYER_FORMATION	11	0	1	1
GO_CELLULAR_RESPONSE_TO_CARBOHYDRATE_STIMULUS	74	0	1	1
GO_INOSITOL_PHOSPHATE_CATABOLIC_PROCESS	11	0	1	1
GO_C21_STEROID_HORMONE_METABOLIC_PROCESS	25	0	1	1
GO_NEGATIVE_REGULATION_OF_GLIAL_CELL_DIFFERENTIATION	26	0	1	1
GO_POSITIVE_REGULATION_OF_SYNAPSE_ASSEMBLY	61	0	1	1
GO_TRANSMISSION_OF_NERVE_IMPULSE	54	0	1	1
GO_POSITIVE_REGULATION_OF_VASCULATURE_DEVELOPMENT	133	0	1	1
GO_POSITIVE_REGULATION_OF_EPIDERMAL_CELL_DIFFERENTIATION	20	0	1	1
GO_MEMBRANE_FUSION	157	0	1	1
GO_POSITIVE_REGULATION_OF_TOR_SIGNALING	29	0	1	1
GO_POSITIVE_REGULATION_OF_GLIAL_CELL_DIFFERENTIATION	32	0	1	1
GO_MALE_SEX_DETERMINATION	13	0	1	1
GO_TYPE_B_PANCREATIC_CELL_DEVELOPMENT	13	0	1	1
GO_REGULATION_OF_SUPEROXIDE_ANION_GENERATION	12	0	1	1
GO_ANTIGEN_RECEPTOR_MEDIATED_SIGNALING_PATHWAY	195	0	1	1
GO_LYMPHOCYTE_COSTIMULATION	78	0	1	1
GO_REGULATION_OF_SERINE_TYPE_PEPTIDASE_ACTIVITY	13	0	1	1
GO_NEGATIVE_REGULATION_OF_STEROID_METABOLIC_PROCESS	24	0	1	1
GO_COFACTOR_METABOLIC_PROCESS	334	0	1	1
GO_BARBED_END_ACTIN_FILAMENT_CAPPING	13	0	1	1
GO_CELL_MIGRATION_INVOLVED_IN_SPROUTING_ANGIOGENESIS	15	0	1	1
GO_NEGATIVE_REGULATION_OF_INTRACELLULAR_ESTROGEN_RECEPTOR_SIGNALING_PATHWAY	12	0	1	1
GO_REGULATION_OF_TYPE_2_IMMUNE_RESPONSE	26	0	1	1
GO_3_UTR_MEDIATED_MRNA_STABILIZATION	12	0	1	1
GO_DRUG_CATABOLIC_PROCESS	14	0	1	1
GO_POSITIVE_REGULATION_OF_RHO_PROTEIN_SIGNAL_TRANSDUCTION	14	0	1	1
GO_PRIMITIVE_STREAK_FORMATION	11	0	1	1
GO_RESPONSE_TO_PHENYLPROPANOID	12	0	1	1
GO_REGULATION_OF_EPITHELIAL_CELL_MIGRATION	166	0	1	1
GO_POSITIVE_REGULATION_OF_NOTCH_SIGNALING_PATHWAY	34	0	1	1
GO_CELL_DEATH	1001	0	1	1
GO_CELLULAR_IRON_ION_HOMEOSTASIS	46	0	1	1
GO_CONTRACTILE_ACTIN_FILAMENT_BUNDLE_ASSEMBLY	14	0	1	1
GO_MACROMOLECULE_DEACYLATION	67	0	1	1
GO_TRANSLATIONAL_INITIATION	146	0	1	1
GO_ACTIVATION_OF_NF_KAPPAB_INDUCING_KINASE_ACTIVITY	17	0	1	1
GO_SYNAPTIC_TRANSMISSION_CHOLINERGIC	36	0	1	1
GO_NEGATIVE_REGULATION_OF_CYTOKINE_PRODUCTION_INVOLVED_IN_IMMUNE_RESPONSE	22	0	1	1
GO_REGULATION_OF_TOLL_LIKE_RECEPTOR_4_SIGNALING_PATHWAY	18	0	1	1
GO_POSITIVE_REGULATION_OF_CELLULAR_PROTEIN_LOCALIZATION	360	1	0.229066	1
GO_PLASMA_MEMBRANE_ORGANIZATION	203	0	1	1
GO_REGULATION_OF_NEUROTRANSMITTER_SECRETION	51	0	1	1
GO_POSITIVE_REGULATION_OF_PROTEIN_CATABOLIC_PROCESS	263	0	1	1
GO_ACTIVATION_OF_ADENYLATE_CYCLASE_ACTIVITY	39	0	1	1
GO_WHITE_FAT_CELL_DIFFERENTIATION	13	0	1	1
GO_OOGENESIS	65	0	1	1
GO_REGULATION_OF_SHORT_TERM_NEURONAL_SYNAPTIC_PLASTICITY	14	0	1	1
GO_ALDEHYDE_CATABOLIC_PROCESS	13	0	1	1
GO_RESPONSE_TO_TYPE_I_INTERFERON	68	0	1	1
GO_MITOCHONDRIAL_RESPIRATORY_CHAIN_COMPLEX_ASSEMBLY	76	0	1	1
GO_HYALURONAN_CATABOLIC_PROCESS	15	0	1	1
GO_NEUROTRANSMITTER_BIOSYNTHETIC_PROCESS	14	0	1	1
GO_PENTOSE_PHOSPHATE_SHUNT	13	0	1	1
GO_CYTOKINE_MEDIATED_SIGNALING_PATHWAY	452	0	1	1
GO_ATP_GENERATION_FROM_ADP	39	0	1	1
GO_NEGATIVE_REGULATION_OF_LOCOMOTION	263	1	0.173081	1
GO_IMP_METABOLIC_PROCESS	14	0	1	1
GO_LYMPH_NODE_DEVELOPMENT	17	0	1	1
GO_REGULATION_OF_CELLULAR_COMPONENT_SIZE	337	0	1	1
GO_MITOCHONDRIAL_TRANSPORT	177	1	0.120163	1
GO_SULFUR_COMPOUND_BIOSYNTHETIC_PROCESS	203	0	1	1
GO_T_CELL_PROLIFERATION	36	0	1	1
GO_REGULATION_OF_RESPIRATORY_GASEOUS_EXCHANGE_BY_NEUROLOGICAL_SYSTEM_PROCESS	13	0	1	1
GO_POSITIVE_REGULATION_OF_CHOLESTEROL_EFFLUX	14	0	1	1
GO_POSITIVE_REGULATION_OF_VIRAL_GENOME_REPLICATION	30	0	1	1
GO_NEGATIVE_REGULATION_OF_INNATE_IMMUNE_RESPONSE	38	0	1	1
GO_REGULATION_OF_ALPHA_AMINO_3_HYDROXY_5_METHYL_4_ISOXAZOLE_PROPIONATE_SELECTIVE_GLUTAMATE_RECEPTOR_ACTIVITY	19	0	1	1
GO_REGULATION_OF_ENDOTHELIAL_CELL_DIFFERENTIATION	27	0	1	1
GO_REGULATION_OF_NOREPINEPHRINE_SECRETION	17	0	1	1
GO_GLIAL_CELL_DEVELOPMENT	76	0	1	1
GO_MITOCHONDRIAL_TRANSLATION	107	0	1	1
GO_STRIATED_MUSCLE_CELL_DIFFERENTIATION	173	0	1	1
GO_REGULATION_OF_SYSTEMIC_ARTERIAL_BLOOD_PRESSURE	84	0	1	1
GO_REGULATION_OF_SMOOTH_MUSCLE_CONTRACTION	60	0	1	1
GO_SECOND_MESSENGER_MEDIATED_SIGNALING	160	0	1	1
GO_CELL_CELL_SIGNALING	767	1	0.426465	1
GO_NEGATIVE_REGULATION_OF_B_CELL_ACTIVATION	30	0	1	1
GO_POSITIVE_REGULATION_OF_COAGULATION	25	0	1	1
GO_NEGATIVE_REGULATION_OF_PROTEIN_TYROSINE_KINASE_ACTIVITY	20	0	1	1
GO_LUNG_MORPHOGENESIS	45	0	1	1
GO_VENTRICULAR_CARDIAC_MUSCLE_CELL_DIFFERENTIATION	19	0	1	1
GO_OXIDATIVE_DEMETHYLATION	12	0	1	1
GO_REGULATION_OF_MACROPHAGE_ACTIVATION	26	0	1	1
GO_VASCULAR_ENDOTHELIAL_GROWTH_FACTOR_RECEPTOR_SIGNALING_PATHWAY	74	0	1	1
GO_POSITIVE_REGULATION_OF_MAPK_CASCADE	470	1	0.288111	1
GO_MULTICELLULAR_ORGANISMAL_MACROMOLECULE_METABOLIC_PROCESS	79	0	1	1
GO_CARBOHYDRATE_DERIVATIVE_CATABOLIC_PROCESS	174	0	1	1
GO_L_AMINO_ACID_TRANSPORT	58	0	1	1
GO_POSITIVE_REGULATION_OF_ACTION_POTENTIAL	11	0	1	1
GO_REGULATION_OF_MUSCLE_CONTRACTION	147	0	1	1
GO_REGULATION_OF_CHOLESTEROL_EFFLUX	20	0	1	1
GO_REGULATION_OF_EXOCYTOSIS	186	0	1	1
GO_NEGATIVE_REGULATION_OF_TOLL_LIKE_RECEPTOR_SIGNALING_PATHWAY	29	0	1	1
GO_ANION_TRANSMEMBRANE_TRANSPORT	251	0	1	1
GO_POSITIVE_REGULATION_OF_PROTEIN_LOCALIZATION_TO_CELL_SURFACE	11	0	1	1
GO_RENAL_VESICLE_DEVELOPMENT	14	0	1	1
GO_REGULATION_OF_BODY_FLUID_LEVELS	506	1	0.306464	1
GO_REGULATION_OF_HORMONE_LEVELS	478	0	1	1
GO_BONE_CELL_DEVELOPMENT	22	0	1	1
GO_REGULATION_OF_DEFENSE_RESPONSE	759	2	0.103212	1
GO_NEGATIVE_REGULATION_OF_NEUROLOGICAL_SYSTEM_PROCESS	15	0	1	1
GO_PYRIMIDINE_NUCLEOSIDE_MONOPHOSPHATE_METABOLIC_PROCESS	14	0	1	1
GO_POSITIVE_REGULATION_OF_HEART_GROWTH	27	0	1	1
GO_NEGATIVE_REGULATION_OF_LIPID_BIOSYNTHETIC_PROCESS	44	0	1	1
GO_NEGATIVE_REGULATION_OF_PEPTIDE_SECRETION	49	0	1	1
GO_VESICLE_TARGETING	77	0	1	1
GO_REGULATION_OF_PROTEIN_EXPORT_FROM_NUCLEUS	33	0	1	1
GO_LAYER_FORMATION_IN_CEREBRAL_CORTEX	14	0	1	1
GO_POSITIVE_REGULATION_OF_ACTIN_CYTOSKELETON_REORGANIZATION	16	0	1	1
GO_SEX_DETERMINATION	22	0	1	1
GO_OLIGOSACCHARIDE_CATABOLIC_PROCESS	12	0	1	1
GO_B_CELL_PROLIFERATION	38	0	1	1
GO_POSITIVE_REGULATION_OF_DNA_METABOLIC_PROCESS	185	1	0.125221	1
GO_PROTEASOME_ASSEMBLY	14	0	1	1
GO_ESTABLISHMENT_OF_PROTEIN_LOCALIZATION_TO_ENDOPLASMIC_RETICULUM	104	0	1	1
GO_PYRIMIDINE_NUCLEOSIDE_TRIPHOSPHATE_BIOSYNTHETIC_PROCESS	20	0	1	1
GO_NEGATIVE_REGULATION_OF_ENDOCYTOSIS	39	0	1	1
GO_RESPONSE_TO_POTASSIUM_ION	14	0	1	1
GO_REGULATION_OF_LYMPHOCYTE_APOPTOTIC_PROCESS	54	0	1	1
GO_SMALL_MOLECULE_METABOLIC_PROCESS	1767	1	0.725866	1
GO_THYMUS_DEVELOPMENT	47	0	1	1
GO_NEGATIVE_REGULATION_OF_ADHERENS_JUNCTION_ORGANIZATION	16	0	1	1
GO_CEREBELLAR_CORTEX_MORPHOGENESIS	30	0	1	1
GO_POSITIVE_REGULATION_OF_CYTOPLASMIC_TRANSPORT	282	0	1	1
GO_MORPHOGENESIS_OF_AN_EPITHELIUM	400	0	1	1
GO_OSTEOBLAST_DIFFERENTIATION	126	0	1	1
GO_DEFENSE_RESPONSE_TO_VIRUS	164	0	1	1
GO_SENSORY_PERCEPTION_OF_CHEMICAL_STIMULUS	524	0	1	1
GO_REGULATION_OF_RUFFLE_ASSEMBLY	21	0	1	1
GO_CELLULAR_PIGMENTATION	47	0	1	1
GO_NEGATIVE_REGULATION_OF_CALCIUM_ION_DEPENDENT_EXOCYTOSIS	11	0	1	1
GO_VACUOLAR_TRANSPORT	253	0	1	1
GO_NEGATIVE_REGULATION_OF_CELL_CELL_ADHESION	138	0	1	1
GO_POSITIVE_REGULATION_OF_VIRAL_RELEASE_FROM_HOST_CELL	15	0	1	1
GO_LEUKOCYTE_MEDIATED_CYTOTOXICITY	35	0	1	1
GO_POSITIVE_REGULATION_OF_VACUOLAR_TRANSPORT	14	0	1	1
GO_POSITIVE_REGULATION_OF_LYASE_ACTIVITY	61	0	1	1
GO_ENTRAINMENT_OF_CIRCADIAN_CLOCK_BY_PHOTOPERIOD	19	0	1	1
GO_SUPEROXIDE_METABOLIC_PROCESS	33	0	1	1
GO_ORGANIC_HYDROXY_COMPOUND_METABOLIC_PROCESS	482	1	0.294281	1
GO_PHOTOTRANSDUCTION	43	0	1	1
GO_REGULATION_OF_LIGASE_ACTIVITY	130	0	1	1
GO_REGULATION_OF_OXIDOREDUCTASE_ACTIVITY	90	0	1	1
GO_SULFATE_TRANSPORT	14	0	1	1
GO_RESPONSE_TO_FOOD	19	0	1	1
GO_IMMUNE_SYSTEM_DEVELOPMENT	582	0	1	1
GO_CAMP_BIOSYNTHETIC_PROCESS	17	0	1	1
GO_ALPHA_AMINO_ACID_CATABOLIC_PROCESS	95	0	1	1
GO_CELLULAR_COMPONENT_MAINTENANCE	18	0	1	1
GO_REGULATION_OF_CARDIAC_MUSCLE_CELL_CONTRACTION	27	0	1	1
GO_FC_GAMMA_RECEPTOR_SIGNALING_PATHWAY	95	0	1	1
GO_RESPIRATORY_SYSTEM_PROCESS	14	0	1	1
GO_NEUROTRANSMITTER_TRANSPORT	155	0	1	1
GO_REGULATION_OF_T_HELPER_CELL_DIFFERENTIATION	26	0	1	1
GO_REGULATION_OF_VOLTAGE_GATED_CALCIUM_CHANNEL_ACTIVITY	25	0	1	1
GO_PH_REDUCTION	39	0	1	1
GO_POSITIVE_REGULATION_OF_TRIGLYCERIDE_LIPASE_ACTIVITY	11	0	1	1
GO_MONOSACCHARIDE_CATABOLIC_PROCESS	59	0	1	1
GO_POSITIVE_REGULATION_OF_MRNA_METABOLIC_PROCESS	45	0	1	1
GO_RESPONSE_TO_FUNGICIDE	11	0	1	1
GO_NEGATIVE_REGULATION_BY_HOST_OF_VIRAL_TRANSCRIPTION	12	0	1	1
GO_REGULATION_OF_EPIDERMAL_GROWTH_FACTOR_ACTIVATED_RECEPTOR_ACTIVITY	23	0	1	1
GO_PROTEIN_NEDDYLATION	13	0	1	1
GO_POTASSIUM_ION_HOMEOSTASIS	18	0	1	1
GO_HORMONE_TRANSPORT	78	0	1	1
GO_PROTEIN_CATABOLIC_PROCESS	579	1	0.342283	1
GO_POSITIVE_REGULATION_OF_INTRACELLULAR_STEROID_HORMONE_RECEPTOR_SIGNALING_PATHWAY	13	0	1	1
GO_NEGATIVE_REGULATION_OF_MYOTUBE_DIFFERENTIATION	18	0	1	1
GO_INORGANIC_ANION_TRANSPORT	128	0	1	1
GO_CARBOHYDRATE_PHOSPHORYLATION	22	0	1	1
GO_NUCLEOSIDE_BISPHOSPHATE_METABOLIC_PROCESS	37	0	1	1
GO_REGULATION_OF_INTRACELLULAR_STEROID_HORMONE_RECEPTOR_SIGNALING_PATHWAY	59	0	1	1
GO_MAMMARY_GLAND_EPITHELIAL_CELL_DIFFERENTIATION	16	0	1	1
GO_CELLULAR_RESPONSE_TO_GAMMA_RADIATION	19	0	1	1
GO_REGULATION_OF_HEAT_GENERATION	15	0	1	1
GO_REGULATION_OF_FIBROBLAST_MIGRATION	28	0	1	1
GO_INDUCTION_OF_POSITIVE_CHEMOTAXIS	13	0	1	1
GO_REGENERATION	161	1	0.109962	1
GO_EXTRINSIC_APOPTOTIC_SIGNALING_PATHWAY	99	0	1	1
GO_REGULATION_OF_TRANSLATIONAL_ELONGATION	24	0	1	1
GO_CELL_MATRIX_ADHESION	119	0	1	1
GO_PITUITARY_GLAND_DEVELOPMENT	42	0	1	1
GO_MATING	37	0	1	1
GO_DEVELOPMENTAL_INDUCTION	27	0	1	1
GO_REGULATION_OF_TRANSFERASE_ACTIVITY	946	2	0.147755	1
GO_NEGATIVE_REGULATION_OF_ALCOHOL_BIOSYNTHETIC_PROCESS	17	0	1	1
GO_GANGLIOSIDE_METABOLIC_PROCESS	26	0	1	1
GO_TISSUE_HOMEOSTASIS	171	0	1	1
GO_ANTIGEN_PROCESSING_AND_PRESENTATION_VIA_MHC_CLASS_IB	15	0	1	1
GO_GAMMA_AMINOBUTYRIC_ACID_SIGNALING_PATHWAY	23	0	1	1
GO_POSITIVE_REGULATION_OF_STEROL_TRANSPORT	17	0	1	1
GO_ADAPTIVE_IMMUNE_RESPONSE_BASED_ON_SOMATIC_RECOMBINATION_OF_IMMUNE_RECEPTORS_BUILT_FROM_IMMUNOGLOBULIN_SUPERFAMILY_DOMAINS	154	0	1	1
GO_CELL_CYCLE_ARREST	154	1	0.105463	1
GO_THYROID_HORMONE_METABOLIC_PROCESS	16	0	1	1
GO_APOPTOTIC_CELL_CLEARANCE	27	0	1	1
GO_MODIFICATION_OF_MORPHOLOGY_OR_PHYSIOLOGY_OF_OTHER_ORGANISM	100	0	1	1
GO_RIBOSOME_ASSEMBLY	54	0	1	1
GO_NEGATIVE_REGULATION_OF_ACTIN_FILAMENT_DEPOLYMERIZATION	35	0	1	1
GO_DNA_LIGATION_INVOLVED_IN_DNA_REPAIR	12	0	1	1
GO_REGULATION_OF_CELL_JUNCTION_ASSEMBLY	68	0	1	1
GO_HYPEROSMOTIC_RESPONSE	20	0	1	1
GO_REGULATION_OF_SMAD_PROTEIN_IMPORT_INTO_NUCLEUS	16	0	1	1
GO_NEGATIVE_REGULATION_OF_NATURAL_KILLER_CELL_MEDIATED_IMMUNITY	12	0	1	1
GO_ARTERY_DEVELOPMENT	75	0	1	1
GO_PROTEIN_DEALKYLATION	29	0	1	1
GO_NEGATIVE_REGULATION_OF_DENDRITE_MORPHOGENESIS	15	0	1	1
GO_NEGATIVE_REGULATION_OF_TYPE_I_INTERFERON_PRODUCTION	40	0	1	1
GO_EXTRACELLULAR_MATRIX_ASSEMBLY	16	0	1	1
GO_ORGANOPHOSPHATE_METABOLIC_PROCESS	885	1	0.473861	1
GO_CARDIAC_MYOFIBRIL_ASSEMBLY	16	0	1	1
GO_REGULATION_OF_HEART_CONTRACTION	221	1	0.147635	1
GO_CELLULAR_AMINO_ACID_BIOSYNTHETIC_PROCESS	93	0	1	1
GO_CRANIAL_NERVE_MORPHOGENESIS	23	0	1	1
GO_ACTIVATION_OF_JUN_KINASE_ACTIVITY	35	0	1	1
GO_REGULATION_OF_BROWN_FAT_CELL_DIFFERENTIATION	12	0	1	1
GO_FIBRIL_ORGANIZATION	19	0	1	1
GO_LONG_CHAIN_FATTY_ACID_METABOLIC_PROCESS	88	0	1	1
GO_MONOVALENT_INORGANIC_CATION_TRANSPORT	435	0	1	1
GO_RELAXATION_OF_CARDIAC_MUSCLE	13	0	1	1
GO_POSITIVE_REGULATION_OF_BEHAVIOR	26	0	1	1
GO_CALCIUM_MEDIATED_SIGNALING_USING_INTRACELLULAR_CALCIUM_SOURCE	16	0	1	1
GO_NEURAL_TUBE_DEVELOPMENT	149	0	1	1
GO_POLYSACCHARIDE_METABOLIC_PROCESS	80	0	1	1
GO_REGULATION_OF_INTRACELLULAR_SIGNAL_TRANSDUCTION	1656	3	0.115115	1
GO_CYCLIC_NUCLEOTIDE_METABOLIC_PROCESS	57	0	1	1
GO_POSITIVE_REGULATION_OF_T_CELL_PROLIFERATION	95	0	1	1
GO_MULTICELLULAR_ORGANISMAL_MOVEMENT	41	0	1	1
GO_CLATHRIN_COAT_ASSEMBLY	12	0	1	1
GO_NEGATIVE_REGULATION_OF_MEIOTIC_NUCLEAR_DIVISION	12	0	1	1
GO_VASCULAR_SMOOTH_MUSCLE_CELL_DIFFERENTIATION	13	0	1	1
GO_POSITIVE_REGULATION_OF_BIOSYNTHETIC_PROCESS	1805	3	0.138903	1
GO_DNA_INTEGRATION	14	0	1	1
GO_CELL_ACTIVATION	568	0	1	1
GO_REGULATION_OF_MYELINATION	33	0	1	1
GO_NEGATIVE_REGULATION_OF_JUN_KINASE_ACTIVITY	14	0	1	1
GO_REGULATION_OF_AXON_GUIDANCE	39	0	1	1
GO_REGULATION_OF_DOPAMINE_SECRETION	22	0	1	1
GO_RESPONSE_TO_COPPER_ION	28	0	1	1
GO_REGULATION_OF_CIRCADIAN_SLEEP_WAKE_CYCLE	25	0	1	1
GO_RESPONSE_TO_AXON_INJURY	48	0	1	1
GO_REGULATION_OF_VACUOLE_ORGANIZATION	41	0	1	1
GO_CIRCADIAN_REGULATION_OF_GENE_EXPRESSION	57	0	1	1
GO_RETINOL_METABOLIC_PROCESS	29	0	1	1
GO_OXALOACETATE_METABOLIC_PROCESS	11	0	1	1
GO_NEGATIVE_REGULATION_OF_TUMOR_NECROSIS_FACTOR_MEDIATED_SIGNALING_PATHWAY	15	0	1	1
GO_NEGATIVE_REGULATION_OF_EXOCYTOSIS	28	0	1	1
GO_INTRACELLULAR_STEROID_HORMONE_RECEPTOR_SIGNALING_PATHWAY	71	0	1	1
GO_REGULATION_OF_WNT_SIGNALING_PATHWAY	310	0	1	1
GO_NEGATIVE_REGULATION_OF_CELL_JUNCTION_ASSEMBLY	20	0	1	1
GO_ANTIGEN_PROCESSING_AND_PRESENTATION_OF_PEPTIDE_ANTIGEN	177	0	1	1
GO_HIPPO_SIGNALING	27	0	1	1
GO_NEGATIVE_REGULATION_OF_EPITHELIAL_TO_MESENCHYMAL_TRANSITION	23	0	1	1
GO_REGULATION_OF_MEMBRANE_DEPOLARIZATION	41	0	1	1
GO_AMINO_SUGAR_BIOSYNTHETIC_PROCESS	11	0	1	1
GO_REGULATION_OF_NERVOUS_SYSTEM_DEVELOPMENT	750	2	0.101179	1
GO_REGULATION_OF_ESTABLISHMENT_OF_PROTEIN_LOCALIZATION_TO_CHROMOSOME	11	0	1	1
GO_REGULATION_OF_CARDIAC_MUSCLE_CELL_DIFFERENTIATION	19	0	1	1
GO_POSITIVE_REGULATION_OF_DIGESTIVE_SYSTEM_PROCESS	12	0	1	1
GO_INTRINSIC_APOPTOTIC_SIGNALING_PATHWAY_IN_RESPONSE_TO_DNA_DAMAGE	71	0	1	1
GO_TETRAPYRROLE_BIOSYNTHETIC_PROCESS	27	0	1	1
GO_NUCLEOSIDE_PHOSPHATE_BIOSYNTHETIC_PROCESS	188	0	1	1
GO_PROTEIN_LIPID_COMPLEX_ASSEMBLY	21	0	1	1
GO_POSITIVE_REGULATION_OF_SODIUM_ION_TRANSPORT	34	0	1	1
GO_DETECTION_OF_OTHER_ORGANISM	19	0	1	1
GO_G_PROTEIN_COUPLED_GLUTAMATE_RECEPTOR_SIGNALING_PATHWAY	13	0	1	1
GO_NEURAL_RETINA_DEVELOPMENT	50	0	1	1
GO_FORELIMB_MORPHOGENESIS	40	0	1	1
GO_ASPARTATE_FAMILY_AMINO_ACID_BIOSYNTHETIC_PROCESS	23	0	1	1
GO_MANGANESE_ION_TRANSPORT	14	0	1	1
GO_POSITIVE_REGULATION_OF_HISTONE_H3_K4_METHYLATION	16	0	1	1
GO_NEURON_PROJECTION_DEVELOPMENT	545	0	1	1
GO_MALE_GAMETE_GENERATION	486	1	0.296326	1
GO_POSITIVE_REGULATION_OF_FIBROBLAST_MIGRATION	11	0	1	1
GO_NEGATIVE_REGULATION_OF_RESPONSE_TO_OXIDATIVE_STRESS	35	0	1	1
GO_CHAPERONE_MEDIATED_PROTEIN_COMPLEX_ASSEMBLY	13	0	1	1
GO_ORGANELLE_TRANSPORT_ALONG_MICROTUBULE	60	0	1	1
GO_CHONDROCYTE_DEVELOPMENT	21	0	1	1
GO_MEMBRANE_RAFT_ORGANIZATION	17	0	1	1
GO_MICROTUBULE_NUCLEATION	18	0	1	1
GO_NEGATIVE_REGULATION_OF_ACUTE_INFLAMMATORY_RESPONSE	12	0	1	1
GO_REGULATION_OF_SEQUESTERING_OF_CALCIUM_ION	107	0	1	1
GO_REGULATION_OF_MEMBRANE_LIPID_METABOLIC_PROCESS	13	0	1	1
GO_DRUG_TRANSMEMBRANE_TRANSPORT	19	0	1	1
GO_POSITIVE_REGULATION_OF_MEMBRANE_DEPOLARIZATION	11	0	1	1
GO_MYD88_DEPENDENT_TOLL_LIKE_RECEPTOR_SIGNALING_PATHWAY	32	0	1	1
GO_REGULATION_OF_PROTEIN_POLYMERIZATION	173	0	1	1
GO_REGULATION_OF_PROTEIN_TARGETING_TO_MEMBRANE	31	0	1	1
GO_KIDNEY_EPITHELIUM_DEVELOPMENT	125	0	1	1
GO_HISTONE_H2A_UBIQUITINATION	16	0	1	1
GO_TOOTH_MINERALIZATION	14	0	1	1
GO_REGULATION_OF_HAIR_CYCLE	22	0	1	1
GO_NEGATIVE_REGULATION_OF_BONE_REMODELING	13	0	1	1
GO_POSITIVE_REGULATION_OF_RECEPTOR_MEDIATED_ENDOCYTOSIS	47	0	1	1
GO_POSITIVE_REGULATION_OF_PROTEIN_OLIGOMERIZATION	22	0	1	1
GO_POSITIVE_REGULATION_OF_STAT_CASCADE	73	0	1	1
GO_LEUKOTRIENE_BIOSYNTHETIC_PROCESS	23	0	1	1
GO_POSITIVE_REGULATION_OF_SUBSTRATE_ADHESION_DEPENDENT_CELL_SPREADING	28	0	1	1
GO_POSITIVE_REGULATION_OF_THYMOCYTE_AGGREGATION	12	0	1	1
GO_CATECHOLAMINE_METABOLIC_PROCESS	42	0	1	1
GO_POSITIVE_REGULATION_OF_PROTEIN_COMPLEX_DISASSEMBLY	25	0	1	1
GO_BLASTOCYST_FORMATION	30	0	1	1
GO_REGULATION_OF_WATER_LOSS_VIA_SKIN	19	0	1	1
GO_NEGATIVE_REGULATION_OF_REGULATED_SECRETORY_PATHWAY	22	0	1	1
GO_CELL_DIFFERENTIATION_INVOLVED_IN_METANEPHROS_DEVELOPMENT	11	0	1	1
GO_POSITIVE_REGULATION_OF_ALCOHOL_BIOSYNTHETIC_PROCESS	23	0	1	1
GO_REGULATION_OF_EPITHELIAL_CELL_DIFFERENTIATION_INVOLVED_IN_KIDNEY_DEVELOPMENT	15	0	1	1
GO_MAGNESIUM_ION_TRANSPORT	13	0	1	1
GO_PYRIMIDINE_RIBONUCLEOSIDE_METABOLIC_PROCESS	33	0	1	1
GO_PROTEIN_LOCALIZATION_TO_CENTROSOME	17	0	1	1
GO_POSITIVE_REGULATION_OF_B_CELL_PROLIFERATION	37	0	1	1
GO_MUSCLE_CELL_PROLIFERATION	19	0	1	1
GO_VENTRAL_SPINAL_CORD_INTERNEURON_SPECIFICATION	11	0	1	1
GO_AMINO_ACID_TRANSMEMBRANE_TRANSPORT	67	0	1	1
GO_CELLULAR_RESPONSE_TO_ACID_CHEMICAL	175	0	1	1
GO_PHAGOCYTOSIS_ENGULFMENT	38	0	1	1
GO_REGULATION_OF_TOLERANCE_INDUCTION	18	0	1	1
GO_REGULATION_OF_CORTICOSTEROID_HORMONE_SECRETION	15	0	1	1
GO_CELLULAR_SENESCENCE	33	0	1	1
GO_SULFATION	16	0	1	1
GO_REGULATION_OF_MEIOTIC_CELL_CYCLE	40	0	1	1
GO_DNA_DEALKYLATION	20	0	1	1
GO_POSITIVE_REGULATION_OF_EPITHELIAL_CELL_PROLIFERATION	154	0	1	1
GO_SARCOMERE_ORGANIZATION	27	0	1	1
GO_POSITIVE_REGULATION_OF_B_CELL_MEDIATED_IMMUNITY	26	0	1	1
GO_OVULATION_CYCLE	113	0	1	1
GO_NEGATIVE_REGULATION_OF_NITRIC_OXIDE_METABOLIC_PROCESS	12	0	1	1
GO_VENTRICULAR_SYSTEM_DEVELOPMENT	26	0	1	1
GO_ADULT_LOCOMOTORY_BEHAVIOR	80	0	1	1
GO_REGULATION_OF_ACTIVATED_T_CELL_PROLIFERATION	40	0	1	1
GO_POSITIVE_REGULATION_OF_HOMEOSTATIC_PROCESS	216	1	0.144556	1
GO_RESPONSE_TO_GRAVITY	11	0	1	1
GO_REGULATION_OF_IMMUNOGLOBULIN_SECRETION	17	0	1	1
GO_ACETYL_COA_METABOLIC_PROCESS	26	0	1	1
GO_CREATINE_METABOLIC_PROCESS	11	0	1	1
GO_REGULATION_OF_CELLULAR_COMPONENT_BIOGENESIS	767	1	0.426465	1
GO_POSITIVE_REGULATION_OF_MACROPHAGE_DERIVED_FOAM_CELL_DIFFERENTIATION	15	0	1	1
GO_IRON_ION_TRANSPORT	57	0	1	1
GO_REGULATION_OF_RECEPTOR_BINDING	17	0	1	1
GO_POSITIVE_REGULATION_OF_POTASSIUM_ION_TRANSPORT	38	0	1	1
GO_REGULATION_OF_CARDIAC_MUSCLE_CELL_PROLIFERATION	29	0	1	1
GO_CELLULAR_RESPONSE_TO_OXYGEN_CONTAINING_COMPOUND	799	1	0.439713	1
GO_REGULATION_OF_INTERLEUKIN_10_SECRETION	12	0	1	1
GO_REGULATION_OF_LAMELLIPODIUM_ASSEMBLY	27	0	1	1
GO_CELLULAR_KETONE_METABOLIC_PROCESS	68	0	1	1
GO_CRANIAL_NERVE_DEVELOPMENT	43	0	1	1
GO_WNT_SIGNALING_PATHWAY_CALCIUM_MODULATING_PATHWAY	39	0	1	1
GO_EPIDERMAL_GROWTH_FACTOR_RECEPTOR_SIGNALING_PATHWAY	55	0	1	1
GO_CELL_PROLIFERATION_IN_FOREBRAIN	27	0	1	1
GO_RESPONSE_TO_MURAMYL_DIPEPTIDE	15	0	1	1
GO_REGULATION_OF_POSITIVE_CHEMOTAXIS	24	0	1	1
GO_REGULATION_OF_IMMUNE_RESPONSE	858	0	1	1
GO_NEGATIVE_REGULATION_OF_NOTCH_SIGNALING_PATHWAY	28	0	1	1
GO_MEMBRANE_LIPID_CATABOLIC_PROCESS	24	0	1	1
GO_POSITIVE_REGULATION_OF_NEUROBLAST_PROLIFERATION	21	0	1	1
GO_CARTILAGE_MORPHOGENESIS	12	0	1	1
GO_PEPTIDE_SECRETION	58	0	1	1
GO_THIOESTER_METABOLIC_PROCESS	83	0	1	1
GO_NEGATIVE_REGULATION_OF_INTRINSIC_APOPTOTIC_SIGNALING_PATHWAY_IN_RESPONSE_TO_DNA_DAMAGE	27	0	1	1
GO_REGULATION_OF_T_HELPER_2_CELL_DIFFERENTIATION	11	0	1	1
GO_NEGATIVE_REGULATION_OF_CELLULAR_AMIDE_METABOLIC_PROCESS	131	0	1	1
GO_PURINE_RIBONUCLEOSIDE_BISPHOSPHATE_METABOLIC_PROCESS	20	0	1	1
GO_PEPTIDYL_CYSTEINE_MODIFICATION	20	0	1	1
GO_LEUKOCYTE_DIFFERENTIATION	292	0	1	1
GO_RESPONSE_TO_EXOGENOUS_DSRNA	45	0	1	1
GO_MORPHOGENESIS_OF_EMBRYONIC_EPITHELIUM	134	0	1	1
GO_SKELETAL_MUSCLE_CONTRACTION	31	0	1	1
GO_POSITIVE_REGULATION_OF_HORMONE_METABOLIC_PROCESS	11	0	1	1
GO_TONGUE_DEVELOPMENT	20	0	1	1
GO_BONE_GROWTH	20	0	1	1
GO_ACTIN_POLYMERIZATION_OR_DEPOLYMERIZATION	37	0	1	1
GO_UV_PROTECTION	12	0	1	1
GO_PROTEIN_MODIFICATION_BY_SMALL_PROTEIN_REMOVAL	133	1	0.0918333	1
GO_REGULATION_OF_NITRIC_OXIDE_BIOSYNTHETIC_PROCESS	53	0	1	1
GO_PHOSPHATIDYLGLYCEROL_METABOLIC_PROCESS	31	0	1	1
GO_PYRIMIDINE_NUCLEOSIDE_BIOSYNTHETIC_PROCESS	32	0	1	1
GO_TRANSLATIONAL_TERMINATION	92	0	1	1
GO_CYTOKINETIC_PROCESS	14	0	1	1
GO_ENDOCARDIAL_CUSHION_MORPHOGENESIS	22	0	1	1
GO_REGULATION_OF_INNATE_IMMUNE_RESPONSE	357	0	1	1
GO_VESICLE_MEDIATED_TRANSPORT	1239	1	0.594369	1
GO_INTERLEUKIN_1_PRODUCTION	15	0	1	1
GO_MODULATION_BY_HOST_OF_VIRAL_PROCESS	18	0	1	1
GO_REGULATION_OF_MEMBRANE_LIPID_DISTRIBUTION	37	0	1	1
GO_REFLEX	20	0	1	1
GO_LEUKOCYTE_MEDIATED_IMMUNITY	189	0	1	1
GO_ORGANOPHOSPHATE_BIOSYNTHETIC_PROCESS	450	0	1	1
GO_NEGATIVE_REGULATION_OF_SERINE_TYPE_PEPTIDASE_ACTIVITY	11	0	1	1
GO_PROTEIN_LOCALIZATION_TO_CELL_PERIPHERY	151	0	1	1
GO_REGULATION_OF_PROTEIN_GLYCOSYLATION	14	0	1	1
GO_NEGATIVE_REGULATION_OF_FIBROBLAST_PROLIFERATION	27	0	1	1
GO_REGULATION_OF_MUSCLE_TISSUE_DEVELOPMENT	103	0	1	1
GO_ORGANIC_ACID_BIOSYNTHETIC_PROCESS	270	0	1	1
GO_REGULATION_OF_LEUKOCYTE_MIGRATION	149	0	1	1
GO_ORGAN_MATURATION	18	0	1	1
GO_POSITIVE_REGULATION_OF_ACUTE_INFLAMMATORY_RESPONSE	28	0	1	1
GO_GASTRULATION_WITH_MOUTH_FORMING_SECOND	28	0	1	1
GO_ENDOCARDIUM_DEVELOPMENT	11	0	1	1
GO_ENDOTHELIAL_CELL_DIFFERENTIATION	72	0	1	1
GO_NEGATIVE_REGULATION_OF_CELLULAR_PROTEIN_LOCALIZATION	135	0	1	1
GO_INSEMINATION	13	0	1	1
GO_REGULATION_OF_NUCLEOBASE_CONTAINING_COMPOUND_TRANSPORT	12	0	1	1
GO_PHOSPHATIDYLINOSITOL_3_PHOSPHATE_BIOSYNTHETIC_PROCESS	49	0	1	1
GO_CYCLIC_NUCLEOTIDE_CATABOLIC_PROCESS	17	0	1	1
GO_RESPONSE_TO_EPIDERMAL_GROWTH_FACTOR	30	0	1	1
GO_POSITIVE_REGULATION_OF_TRANSMEMBRANE_TRANSPORT	131	0	1	1
GO_REGULATION_OF_NUCLEOTIDE_CATABOLIC_PROCESS	36	0	1	1
GO_POSITIVE_REGULATION_OF_CARBOHYDRATE_METABOLIC_PROCESS	75	0	1	1
GO_WNT_SIGNALING_PATHWAY	351	0	1	1
GO_REGULATION_OF_NEUROTRANSMITTER_LEVELS	190	0	1	1
GO_POSITIVE_REGULATION_OF_STRESS_ACTIVATED_PROTEIN_KINASE_SIGNALING_CASCADE	135	0	1	1
GO_PEPTIDYL_ARGININE_MODIFICATION	19	0	1	1
GO_SPECIFICATION_OF_ORGAN_IDENTITY	14	0	1	1
GO_REGULATION_OF_CELLULAR_AMINE_METABOLIC_PROCESS	88	0	1	1
GO_RRNA_TRANSCRIPTION	18	0	1	1
GO_POSITIVE_REGULATION_OF_LIPID_TRANSPORT	51	0	1	1
GO_ANATOMICAL_STRUCTURE_ARRANGEMENT	17	0	1	1
GO_PATHWAY_RESTRICTED_SMAD_PROTEIN_PHOSPHORYLATION	13	0	1	1
GO_SINGLE_ORGANISM_MEMBRANE_BUDDING	72	0	1	1
GO_NEGATIVE_REGULATION_OF_MAPK_CASCADE	145	0	1	1
GO_SPONGIOTROPHOBLAST_LAYER_DEVELOPMENT	13	0	1	1
GO_NEGATIVE_REGULATION_OF_NERVOUS_SYSTEM_DEVELOPMENT	262	0	1	1
GO_HISTONE_H2A_MONOUBIQUITINATION	12	0	1	1
GO_REGULATION_OF_EXTRACELLULAR_MATRIX_ORGANIZATION	29	0	1	1
GO_CELL_DIFFERENTIATION_IN_SPINAL_CORD	54	0	1	1
GO_POSITIVE_REGULATION_OF_INTERLEUKIN_8_SECRETION	13	0	1	1
GO_PYRIMIDINE_NUCLEOBASE_METABOLIC_PROCESS	19	0	1	1
GO_RNA_METHYLATION	57	0	1	1
GO_PURINE_CONTAINING_COMPOUND_SALVAGE	16	0	1	1
GO_INNER_EAR_RECEPTOR_STEREOCILIUM_ORGANIZATION	21	0	1	1
GO_NEGATIVE_REGULATION_OF_CATION_TRANSMEMBRANE_TRANSPORT	61	0	1	1
GO_REGULATION_OF_PHOSPHOLIPID_METABOLIC_PROCESS	61	0	1	1
GO_NEGATIVE_REGULATION_OF_CYTOPLASMIC_TRANSPORT	117	0	1	1
GO_POSITIVE_REGULATION_OF_CELLULAR_RESPONSE_TO_TRANSFORMING_GROWTH_FACTOR_BETA_STIMULUS	24	0	1	1
GO_AXON_REGENERATION	24	0	1	1
GO_CALCIUM_MEDIATED_SIGNALING	90	0	1	1
GO_LOW_DENSITY_LIPOPROTEIN_PARTICLE_CLEARANCE	11	0	1	1
GO_SPERM_MOTILITY	49	0	1	1
GO_NEGATIVE_REGULATION_OF_SEQUENCE_SPECIFIC_DNA_BINDING_TRANSCRIPTION_FACTOR_ACTIVITY	136	1	0.0937927	1
GO_CELLULAR_AMINO_ACID_METABOLIC_PROCESS	332	0	1	1
GO_POSITIVE_REGULATION_OF_DNA_BINDING	42	0	1	1
GO_NUCLEOTIDE_TRANSPORT	25	0	1	1
GO_REGULATION_OF_HAIR_FOLLICLE_DEVELOPMENT	15	0	1	1
GO_CRISTAE_FORMATION	11	0	1	1
GO_SYNAPTIC_VESICLE_RECYCLING	23	0	1	1
GO_POSITIVE_REGULATION_OF_NUCLEOSIDE_METABOLIC_PROCESS	24	0	1	1
GO_DORSAL_VENTRAL_PATTERN_FORMATION	91	0	1	1
GO_REGULATION_OF_VITAMIN_METABOLIC_PROCESS	12	0	1	1
GO_AEROBIC_RESPIRATION	53	0	1	1
GO_CELLULAR_RESPONSE_TO_INSULIN_STIMULUS	146	0	1	1
GO_SEQUESTERING_OF_METAL_ION	11	0	1	1
GO_COPPER_ION_TRANSPORT	20	0	1	1
GO_MEMBRANE_ASSEMBLY	25	0	1	1
GO_REGULATION_OF_DNA_DAMAGE_RESPONSE_SIGNAL_TRANSDUCTION_BY_P53_CLASS_MEDIATOR	28	0	1	1
GO_LIPID_DIGESTION	22	0	1	1
GO_POSITIVE_REGULATION_OF_GENE_EXPRESSION	1733	3	0.127198	1
GO_NEUROMUSCULAR_PROCESS_CONTROLLING_BALANCE	51	0	1	1
GO_ORGAN_OR_TISSUE_SPECIFIC_IMMUNE_RESPONSE	33	0	1	1
GO_REGULATION_OF_CARDIAC_MUSCLE_CONTRACTION_BY_REGULATION_OF_THE_RELEASE_OF_SEQUESTERED_CALCIUM_ION	19	0	1	1
GO_NEGATIVE_REGULATION_OF_ORGANELLE_ASSEMBLY	22	0	1	1
GO_RESPONSE_TO_INTERFERON_BETA	22	0	1	1
GO_REGULATION_OF_ORGAN_FORMATION	32	0	1	1
GO_FOREBRAIN_DEVELOPMENT	357	1	0.227391	1
GO_RHODOPSIN_MEDIATED_SIGNALING_PATHWAY	14	0	1	1
GO_ACTIVATION_OF_CYSTEINE_TYPE_ENDOPEPTIDASE_ACTIVITY	95	0	1	1
GO_REGULATION_OF_MESONEPHROS_DEVELOPMENT	26	0	1	1
GO_CARBOHYDRATE_DERIVATIVE_METABOLIC_PROCESS	1047	1	0.532789	1
GO_REGULATION_OF_CHROMATIN_BINDING	17	0	1	1
GO_STEM_CELL_PROLIFERATION	60	0	1	1
GO_NAD_METABOLIC_PROCESS	55	0	1	1
GO_REGULATION_OF_EXTRACELLULAR_MATRIX_ASSEMBLY	11	0	1	1
GO_PROTEIN_LOCALIZATION_TO_LYSOSOME	20	0	1	1
GO_MRNA_MODIFICATION	12	0	1	1
GO_SOMATIC_DIVERSIFICATION_OF_IMMUNOGLOBULINS	29	0	1	1
GO_ERBB2_SIGNALING_PATHWAY	39	0	1	1
GO_AMEBOIDAL_TYPE_CELL_MIGRATION	154	0	1	1
GO_HEMATOPOIETIC_STEM_CELL_DIFFERENTIATION	12	0	1	1
GO_SPINAL_CORD_MOTOR_NEURON_DIFFERENTIATION	34	0	1	1
GO_MONOCARBOXYLIC_ACID_METABOLIC_PROCESS	503	0	1	1
GO_CELLULAR_RESPONSE_TO_TOPOLOGICALLY_INCORRECT_PROTEIN	122	0	1	1
GO_AMINOGLYCAN_BIOSYNTHETIC_PROCESS	107	0	1	1
GO_DICARBOXYLIC_ACID_METABOLIC_PROCESS	101	0	1	1
GO_NEGATIVE_REGULATION_OF_ASTROCYTE_DIFFERENTIATION	13	0	1	1
GO_POSITIVE_REGULATION_OF_PROTEASOMAL_PROTEIN_CATABOLIC_PROCESS	98	0	1	1
GO_REGULATION_OF_ENERGY_HOMEOSTASIS	17	0	1	1
GO_REGULATION_OF_MEMBRANE_POTENTIAL	343	1	0.219528	1
GO_POSITIVE_REGULATION_OF_RELEASE_OF_CYTOCHROME_C_FROM_MITOCHONDRIA	28	0	1	1
GO_PEPTIDYL_PROLINE_HYDROXYLATION	13	0	1	1
GO_MULTICELLULAR_ORGANISMAL_RESPONSE_TO_STRESS	68	0	1	1
GO_NEGATIVE_REGULATION_OF_SMALL_GTPASE_MEDIATED_SIGNAL_TRANSDUCTION	40	0	1	1
GO_ESTABLISHMENT_OF_LOCALIZATION_BY_MOVEMENT_ALONG_MICROTUBULE	97	0	1	1
GO_AMINO_ACID_BETAINE_TRANSPORT	14	0	1	1
GO_AMMONIUM_TRANSMEMBRANE_TRANSPORT	24	0	1	1
GO_REGULATION_OF_GROWTH	633	1	0.367617	1
GO_CATION_TRANSPORT	796	0	1	1
GO_GABAERGIC_NEURON_DIFFERENTIATION	15	0	1	1
GO_FATTY_ACID_BETA_OXIDATION_USING_ACYL_COA_DEHYDROGENASE	18	0	1	1
GO_MEMBRANE_DOCKING	68	0	1	1
GO_EXCITATORY_POSTSYNAPTIC_POTENTIAL	27	0	1	1
GO_GLUTAMINE_FAMILY_AMINO_ACID_METABOLIC_PROCESS	65	0	1	1
GO_REGULATION_OF_NUCLEASE_ACTIVITY	23	0	1	1
GO_RESPONSE_TO_INORGANIC_SUBSTANCE	479	1	0.292743	1
GO_NEGATIVE_REGULATION_OF_HISTONE_ACETYLATION	15	0	1	1
GO_PHAGOLYSOSOME_ASSEMBLY	11	0	1	1
GO_MODULATION_BY_SYMBIONT_OF_HOST_CELLULAR_PROCESS	28	0	1	1
GO_REGULATION_OF_VESICLE_MEDIATED_TRANSPORT	462	0	1	1
GO_ORGANONITROGEN_COMPOUND_CATABOLIC_PROCESS	343	0	1	1
GO_REGULATION_OF_ASTROCYTE_DIFFERENTIATION	27	0	1	1
GO_REGULATION_OF_HYDROGEN_PEROXIDE_INDUCED_CELL_DEATH	19	0	1	1
GO_ADP_METABOLIC_PROCESS	47	0	1	1
GO_POSITIVE_REGULATION_OF_CELL_PROLIFERATION	814	1	0.44582	1
GO_REGULATION_OF_SODIUM_ION_TRANSPORT	77	0	1	1
GO_POSITIVE_REGULATION_OF_TUMOR_NECROSIS_FACTOR_SUPERFAMILY_CYTOKINE_PRODUCTION	57	0	1	1
GO_NEGATIVE_REGULATION_OF_G_PROTEIN_COUPLED_RECEPTOR_PROTEIN_SIGNALING_PATHWAY	41	0	1	1
GO_HISTONE_DEUBIQUITINATION	21	0	1	1
GO_GLUCOSAMINE_CONTAINING_COMPOUND_METABOLIC_PROCESS	26	0	1	1
GO_ORGANIC_ACID_TRANSPORT	261	0	1	1
GO_FOREBRAIN_REGIONALIZATION	25	0	1	1
GO_FOREBRAIN_GENERATION_OF_NEURONS	66	0	1	1
GO_CALCIUM_DEPENDENT_CELL_CELL_ADHESION_VIA_PLASMA_MEMBRANE_CELL_ADHESION_MOLECULES	27	0	1	1
GO_PANCREAS_DEVELOPMENT	73	0	1	1
GO_GLUCOSE_6_PHOSPHATE_METABOLIC_PROCESS	22	0	1	1
GO_MITOCHONDRIAL_TRANSMEMBRANE_TRANSPORT	58	0	1	1
GO_NUCLEAR_PORE_ORGANIZATION	15	0	1	1
GO_CELLULAR_RESPONSE_TO_NITRIC_OXIDE	15	0	1	1
GO_REGULATION_OF_SYNAPSE_STRUCTURE_OR_ACTIVITY	232	0	1	1
GO_HISTONE_H3_K9_MODIFICATION	14	0	1	1
GO_RESPONSE_TO_INTERFERON_ALPHA	20	0	1	1
GO_NEGATIVE_REGULATION_OF_TRANSLATIONAL_INITIATION	22	0	1	1
GO_REGULATION_OF_TOLL_LIKE_RECEPTOR_SIGNALING_PATHWAY	49	0	1	1
GO_CARDIAC_CONDUCTION_SYSTEM_DEVELOPMENT	12	0	1	1
GO_REGULATION_OF_GLOMERULAR_FILTRATION	12	0	1	1
GO_REGULATION_OF_FATTY_ACID_METABOLIC_PROCESS	87	0	1	1
GO_CYTOCHROME_COMPLEX_ASSEMBLY	26	0	1	1
GO_RESPONSE_TO_METAL_ION	333	0	1	1
GO_CELL_SUBSTRATE_ADHESION	164	0	1	1
GO_NEGATIVE_REGULATION_OF_DEVELOPMENTAL_GROWTH	84	0	1	1
GO_NEGATIVE_REGULATION_OF_INTRACELLULAR_SIGNAL_TRANSDUCTION	437	0	1	1
GO_ENDOCARDIAL_CUSHION_FORMATION	15	0	1	1
GO_ORGANIC_HYDROXY_COMPOUND_TRANSPORT	155	0	1	1
GO_MITOCHONDRIAL_CALCIUM_ION_HOMEOSTASIS	16	0	1	1
GO_REPLACEMENT_OSSIFICATION	26	0	1	1
GO_REGULATION_OF_ACTIN_FILAMENT_BASED_PROCESS	312	0	1	1
GO_MITOTIC_CELL_CYCLE_ARREST	13	0	1	1
GO_HEXOSE_CATABOLIC_PROCESS	49	0	1	1
GO_GLUTAMINE_METABOLIC_PROCESS	23	0	1	1
GO_RESPONSE_TO_NERVE_GROWTH_FACTOR	37	0	1	1
GO_NEGATIVE_REGULATION_OF_TELOMERASE_ACTIVITY	15	0	1	1
GO_REGULATION_OF_IRE1_MEDIATED_UNFOLDED_PROTEIN_RESPONSE	13	0	1	1
GO_POSITIVE_REGULATION_OF_FATTY_ACID_BIOSYNTHETIC_PROCESS	17	0	1	1
GO_SYNAPTIC_VESICLE_CYCLE	90	0	1	1
GO_NUCLEOBASE_CONTAINING_SMALL_MOLECULE_METABOLIC_PROCESS	535	0	1	1
GO_POSITIVE_REGULATION_OF_INTERLEUKIN_1_SECRETION	24	0	1	1
GO_REGULATION_OF_CYTOKINE_PRODUCTION_INVOLVED_IN_IMMUNE_RESPONSE	57	0	1	1
GO_POSITIVE_REGULATION_OF_LEUKOCYTE_PROLIFERATION	136	0	1	1
GO_PSEUDOURIDINE_SYNTHESIS	17	0	1	1
GO_CELLULAR_PROTEIN_COMPLEX_ASSEMBLY	346	0	1	1
GO_DEFENSE_RESPONSE	1231	2	0.221324	1
GO_POLY_A_MRNA_EXPORT_FROM_NUCLEUS	14	0	1	1
GO_PHOSPHOLIPID_BIOSYNTHETIC_PROCESS	235	0	1	1
GO_NEGATIVE_REGULATION_OF_LEUKOCYTE_APOPTOTIC_PROCESS	43	0	1	1
GO_POSITIVE_REGULATION_OF_HYDROLASE_ACTIVITY	905	1	0.481509	1
GO_CELLULAR_RESPONSE_TO_INTERLEUKIN_4	26	0	1	1
GO_PORPHYRIN_CONTAINING_COMPOUND_METABOLIC_PROCESS	36	0	1	1
GO_SPERM_CAPACITATION	18	0	1	1
GO_POSITIVE_REGULATION_OF_TELOMERASE_ACTIVITY	28	0	1	1
GO_NEGATIVE_REGULATION_OF_INTERLEUKIN_6_PRODUCTION	35	0	1	1
GO_CELLULAR_MONOVALENT_INORGANIC_CATION_HOMEOSTASIS	96	0	1	1
GO_RESPONSE_TO_METHYLMERCURY	12	0	1	1
GO_REGULATION_OF_CENTRIOLE_REPLICATION	13	0	1	1
GO_POSITIVE_REGULATION_OF_MULTICELLULAR_ORGANISMAL_METABOLIC_PROCESS	23	0	1	1
GO_REGULATION_OF_ACUTE_INFLAMMATORY_RESPONSE	74	0	1	1
GO_CYTOKINE_PRODUCTION	120	0	1	1
GO_TOLL_LIKE_RECEPTOR_SIGNALING_PATHWAY	85	0	1	1
GO_POSITIVE_REGULATION_OF_INTRACELLULAR_TRANSPORT	370	1	0.234625	1
GO_FOREBRAIN_CELL_MIGRATION	62	0	1	1
GO_DEMETHYLATION	54	0	1	1
GO_CELL_MOTILITY	835	1	0.454261	1
GO_POSITIVE_REGULATION_OF_ENDOTHELIAL_CELL_MIGRATION	67	0	1	1
GO_DECIDUALIZATION	21	0	1	1
GO_REGULATION_OF_MONONUCLEAR_CELL_MIGRATION	16	0	1	1
GO_CERAMIDE_BIOSYNTHETIC_PROCESS	43	0	1	1
GO_NEGATIVE_REGULATION_OF_ORGAN_GROWTH	21	0	1	1
GO_NEGATIVE_REGULATION_OF_RESPONSE_TO_BIOTIC_STIMULUS	30	0	1	1
GO_ORGANOPHOSPHATE_ESTER_TRANSPORT	89	0	1	1
GO_HISTONE_MONOUBIQUITINATION	23	0	1	1
GO_EMBRYONIC_VISCEROCRANIUM_MORPHOGENESIS	11	0	1	1
GO_SOMATIC_CELL_DNA_RECOMBINATION	33	0	1	1
GO_PIGMENTATION	86	0	1	1
GO_POSITIVE_REGULATION_OF_PROTEIN_LOCALIZATION_TO_CELL_PERIPHERY	37	0	1	1
GO_POSITIVE_REGULATION_OF_TRANSLATIONAL_INITIATION	22	0	1	1
GO_NEGATIVE_REGULATION_OF_CELL_AGING	17	0	1	1
GO_B_CELL_MEDIATED_IMMUNITY	99	0	1	1
GO_AORTA_DEVELOPMENT	41	0	1	1
GO_CELL_DIFFERENTIATION_INVOLVED_IN_EMBRYONIC_PLACENTA_DEVELOPMENT	25	0	1	1
GO_ASYMMETRIC_CELL_DIVISION	13	0	1	1
GO_SPECIFICATION_OF_SYMMETRY	117	0	1	1
GO_PROTEIN_LOCALIZATION_TO_ENDOPLASMIC_RETICULUM	123	0	1	1
GO_BILE_ACID_BIOSYNTHETIC_PROCESS	20	0	1	1
GO_NEGATIVE_REGULATION_OF_COAGULATION	48	0	1	1
GO_LIPID_HOMEOSTASIS	110	0	1	1
GO_CELLULAR_RESPIRATION	143	0	1	1
GO_NUCLEOTIDE_EXCISION_REPAIR_DNA_DAMAGE_RECOGNITION	23	0	1	1
GO_REGULATION_OF_ENDOTHELIAL_CELL_DEVELOPMENT	12	0	1	1
GO_B_CELL_DIFFERENTIATION	89	0	1	1
GO_NEURAL_PRECURSOR_CELL_PROLIFERATION	70	0	1	1
GO_PEPTIDE_METABOLIC_PROCESS	571	0	1	1
GO_NEGATIVE_REGULATION_OF_CELL_SUBSTRATE_ADHESION	53	0	1	1
GO_REGULATION_OF_EPITHELIAL_CELL_DIFFERENTIATION	122	1	0.0846138	1
GO_ENDOTHELIAL_CELL_MIGRATION	57	0	1	1
GO_GLYCEROLIPID_METABOLIC_PROCESS	356	0	1	1
GO_SECRETION	588	0	1	1
GO_REGULATION_OF_SEQUESTERING_OF_TRIGLYCERIDE	12	0	1	1
GO_NEGATIVE_REGULATION_OF_FIBROBLAST_GROWTH_FACTOR_RECEPTOR_SIGNALING_PATHWAY	11	0	1	1
GO_NEGATIVE_REGULATION_OF_PROTEIN_OLIGOMERIZATION	12	0	1	1
GO_CELL_ACTIVATION_INVOLVED_IN_IMMUNE_RESPONSE	139	0	1	1
GO_POSITIVE_REGULATION_OF_VASODILATION	32	0	1	1
GO_HOMOCYSTEINE_METABOLIC_PROCESS	11	0	1	1
GO_NEGATIVE_REGULATION_OF_HISTONE_MODIFICATION	36	0	1	1
GO_COFACTOR_CATABOLIC_PROCESS	20	0	1	1
GO_PYRIMIDINE_CONTAINING_COMPOUND_CATABOLIC_PROCESS	32	0	1	1
GO_NEGATIVE_REGULATION_OF_DNA_BINDING	46	0	1	1
GO_VENTRAL_SPINAL_CORD_DEVELOPMENT	46	0	1	1
GO_ANION_TRANSPORT	507	0	1	1
GO_CELL_CELL_ADHESION	608	0	1	1
GO_MORPHOGENESIS_OF_AN_ENDOTHELIUM	16	0	1	1
GO_GUANOSINE_CONTAINING_COMPOUND_METABOLIC_PROCESS	46	0	1	1
GO_POSITIVE_REGULATION_OF_RELEASE_OF_SEQUESTERED_CALCIUM_ION_INTO_CYTOSOL	39	0	1	1
GO_REGULATION_OF_CYCLIC_NUCLEOTIDE_METABOLIC_PROCESS	155	0	1	1
GO_CHONDROITIN_SULFATE_PROTEOGLYCAN_BIOSYNTHETIC_PROCESS	30	0	1	1
GO_GLANDULAR_EPITHELIAL_CELL_DEVELOPMENT	18	0	1	1
GO_RESPONSE_TO_MAGNESIUM_ION	23	0	1	1
GO_CELLULAR_RESPONSE_TO_ATP	12	0	1	1
GO_CHOLESTEROL_EFFLUX	26	0	1	1
GO_PROTEIN_OLIGOMERIZATION	434	0	1	1
GO_BETA_CATENIN_DESTRUCTION_COMPLEX_DISASSEMBLY	22	0	1	1
GO_INNER_DYNEIN_ARM_ASSEMBLY	11	0	1	1
GO_REGULATION_OF_EPITHELIAL_CELL_PROLIFERATION	285	0	1	1
GO_CHROMATIN_ASSEMBLY_OR_DISASSEMBLY	177	1	0.120163	1
GO_REGULATION_OF_NITRIC_OXIDE_SYNTHASE_ACTIVITY	49	0	1	1
GO_REGULATION_OF_ANDROGEN_RECEPTOR_SIGNALING_PATHWAY	22	0	1	1
GO_LEFT_RIGHT_PATTERN_FORMATION	21	0	1	1
GO_REGULATION_OF_LIPID_BIOSYNTHETIC_PROCESS	128	0	1	1
GO_RESPONSE_TO_XENOBIOTIC_STIMULUS	105	0	1	1
GO_REGULATION_OF_MACROPHAGE_DERIVED_FOAM_CELL_DIFFERENTIATION	28	0	1	1
GO_EMBRYONIC_DIGESTIVE_TRACT_MORPHOGENESIS	17	0	1	1
GO_PLACENTA_BLOOD_VESSEL_DEVELOPMENT	28	0	1	1
GO_POSITIVE_REGULATION_OF_GUANYLATE_CYCLASE_ACTIVITY	11	0	1	1
GO_MELANIN_METABOLIC_PROCESS	14	0	1	1
GO_POSITIVE_REGULATION_OF_RESPONSE_TO_EXTERNAL_STIMULUS	296	0	1	1
GO_REGULATION_OF_REMOVAL_OF_SUPEROXIDE_RADICALS	11	0	1	1
GO_NEGATIVE_REGULATION_OF_STEM_CELL_PROLIFERATION	17	0	1	1
GO_AGING	264	0	1	1
GO_REGULATION_OF_VACUOLAR_TRANSPORT	29	0	1	1
GO_CELLULAR_RESPONSE_TO_ELECTRICAL_STIMULUS	14	0	1	1
GO_REGULATION_OF_OXIDATIVE_PHOSPHORYLATION	16	0	1	1
GO_NEGATIVE_REGULATION_OF_EXTRINSIC_APOPTOTIC_SIGNALING_PATHWAY	98	0	1	1
GO_REGULATION_OF_BONE_DEVELOPMENT	19	0	1	1
GO_POSITIVE_REGULATION_OF_T_CELL_MEDIATED_CYTOTOXICITY	16	0	1	1
GO_REGULATION_OF_LEUKOCYTE_MEDIATED_CYTOTOXICITY	53	0	1	1
GO_REGULATION_OF_CHOLESTEROL_BIOSYNTHETIC_PROCESS	13	0	1	1
GO_POLYSACCHARIDE_CATABOLIC_PROCESS	24	0	1	1
GO_NEGATIVE_REGULATION_OF_AUTOPHAGY	53	0	1	1
GO_POSITIVE_REGULATION_OF_MRNA_SPLICING_VIA_SPLICEOSOME	14	0	1	1
GO_POSTTRANSCRIPTIONAL_REGULATION_OF_GENE_EXPRESSION	448	1	0.276664	1
GO_POSITIVE_REGULATION_OF_DNA_DEPENDENT_DNA_REPLICATION	12	0	1	1
GO_STARTLE_RESPONSE	25	0	1	1
GO_MOTOR_NEURON_AXON_GUIDANCE	27	0	1	1
GO_TRANSCRIPTION_FROM_RNA_POLYMERASE_II_PROMOTER	724	1	0.408185	1
GO_PYRIMIDINE_RIBONUCLEOSIDE_CATABOLIC_PROCESS	11	0	1	1
GO_RESPONSE_TO_ENDOGENOUS_STIMULUS	1450	1	0.652968	1
GO_HYPOTHALAMUS_DEVELOPMENT	24	0	1	1
GO_PATTERN_RECOGNITION_RECEPTOR_SIGNALING_PATHWAY	109	0	1	1
GO_POSITIVE_REGULATION_OF_MEIOTIC_CELL_CYCLE	14	0	1	1
GO_LATERAL_MESODERM_DEVELOPMENT	11	0	1	1
GO_POSITIVE_REGULATION_OF_CELL_MATRIX_ADHESION	40	0	1	1
GO_EMBRYO_DEVELOPMENT	894	2	0.134976	1
GO_REGULATION_OF_STRIATED_MUSCLE_CONTRACTION	79	0	1	1
GO_REGULATION_OF_LEUKOCYTE_DIFFERENTIATION	232	0	1	1
GO_WATER_TRANSPORT	20	0	1	1
GO_BIOTIN_METABOLIC_PROCESS	14	0	1	1
GO_STEM_CELL_DIVISION	29	0	1	1
GO_REACTIVE_OXYGEN_SPECIES_BIOSYNTHETIC_PROCESS	23	0	1	1
GO_POSITIVE_REGULATION_OF_NITRIC_OXIDE_SYNTHASE_BIOSYNTHETIC_PROCESS	14	0	1	1
GO_DIGESTIVE_SYSTEM_DEVELOPMENT	148	0	1	1
GO_POSITIVE_REGULATION_OF_STEROID_BIOSYNTHETIC_PROCESS	13	0	1	1
GO_DETECTION_OF_MECHANICAL_STIMULUS	42	0	1	1
GO_SEXUAL_REPRODUCTION	730	1	0.410769	1
GO_EPIDERMAL_CELL_DIFFERENTIATION	142	0	1	1
GO_SYNAPTONEMAL_COMPLEX_ORGANIZATION	21	0	1	1
GO_NEGATIVE_REGULATION_OF_TYPE_2_IMMUNE_RESPONSE	11	0	1	1
GO_REGULATION_OF_NUCLEOSIDE_METABOLIC_PROCESS	49	0	1	1
GO_TAXIS	464	1	0.285007	1
GO_CITRULLINE_METABOLIC_PROCESS	11	0	1	1
GO_NEGATIVE_REGULATION_OF_AXON_GUIDANCE	27	0	1	1
GO_ORGAN_FORMATION	34	0	1	1
GO_NEGATIVE_REGULATION_OF_CALCIUM_ION_TRANSPORT_INTO_CYTOSOL	19	0	1	1
GO_REGULATION_OF_CARDIAC_MUSCLE_CELL_MEMBRANE_REPOLARIZATION	21	0	1	1
GO_RESPONSE_TO_GLUCAGON	48	0	1	1
GO_NEGATIVE_REGULATION_OF_TISSUE_REMODELING	17	0	1	1
GO_MEMBRANE_TUBULATION	12	0	1	1
GO_EMBRYONIC_PLACENTA_DEVELOPMENT	83	0	1	1
GO_SMALL_MOLECULE_BIOSYNTHETIC_PROCESS	443	1	0.274038	1
GO_ANATOMICAL_STRUCTURE_MATURATION	39	0	1	1
GO_REGULATION_OF_AMYLOID_PRECURSOR_PROTEIN_CATABOLIC_PROCESS	11	0	1	1
GO_CELLULAR_EXTRAVASATION	25	0	1	1
GO_REGULATION_OF_EXTRINSIC_APOPTOTIC_SIGNALING_PATHWAY_VIA_DEATH_DOMAIN_RECEPTORS	55	0	1	1
GO_NEGATIVE_REGULATION_OF_WOUND_HEALING	58	0	1	1
GO_REGULATION_OF_IMMUNOGLOBULIN_PRODUCTION	47	0	1	1
GO_FATTY_ACYL_COA_METABOLIC_PROCESS	51	0	1	1
GO_NEGATIVE_REGULATION_OF_MUSCLE_CELL_APOPTOTIC_PROCESS	30	0	1	1
GO_GPI_ANCHOR_METABOLIC_PROCESS	33	0	1	1
GO_POSITIVE_REGULATION_OF_HISTONE_DEACETYLATION	14	0	1	1
GO_BLOOD_COAGULATION_FIBRIN_CLOT_FORMATION	25	0	1	1
GO_POSITIVE_REGULATION_OF_INSULIN_SECRETION	66	0	1	1
GO_NEGATIVE_REGULATION_OF_NEUROTRANSMITTER_TRANSPORT	16	0	1	1
GO_AMYLOID_PRECURSOR_PROTEIN_METABOLIC_PROCESS	12	0	1	1
GO_CHEMICAL_HOMEOSTASIS_WITHIN_A_TISSUE	11	0	1	1
GO_REGULATION_OF_MYELOID_CELL_DIFFERENTIATION	183	0	1	1
GO_REGULATION_OF_RESPONSE_TO_EXTERNAL_STIMULUS	926	2	0.142809	1
GO_REGULATION_OF_RNA_POLYMERASE_II_TRANSCRIPTIONAL_PREINITIATION_COMPLEX_ASSEMBLY	13	0	1	1
GO_RETROGRADE_PROTEIN_TRANSPORT_ER_TO_CYTOSOL	16	0	1	1
GO_EPITHELIAL_CELL_CELL_ADHESION	14	0	1	1
GO_REGULATION_OF_MITOCHONDRION_ORGANIZATION	218	1	0.145789	1
GO_POLYAMINE_METABOLIC_PROCESS	15	0	1	1
GO_POSITIVE_REGULATION_OF_MUSCLE_CONTRACTION	44	0	1	1
GO_NEGATIVE_REGULATION_OF_T_CELL_RECEPTOR_SIGNALING_PATHWAY	16	0	1	1
GO_PTERIDINE_CONTAINING_COMPOUND_BIOSYNTHETIC_PROCESS	18	0	1	1
GO_BLOOD_VESSEL_ENDOTHELIAL_CELL_MIGRATION	24	0	1	1
GO_POSITIVE_REGULATION_OF_PROTEIN_LOCALIZATION_TO_NUCLEUS	129	0	1	1
GO_POSITIVE_REGULATION_OF_BMP_SIGNALING_PATHWAY	32	0	1	1
GO_REGULATION_OF_INTERFERON_GAMMA_BIOSYNTHETIC_PROCESS	16	0	1	1
GO_PROXIMAL_DISTAL_PATTERN_FORMATION	32	0	1	1
GO_NEGATIVE_REGULATION_OF_ANION_TRANSPORT	33	0	1	1
GO_NEGATIVE_REGULATION_OF_CD4_POSITIVE_ALPHA_BETA_T_CELL_DIFFERENTIATION	12	0	1	1
GO_ECTODERM_DEVELOPMENT	21	0	1	1
GO_HYALURONAN_METABOLIC_PROCESS	31	0	1	1
GO_LEUKOCYTE_MIGRATION	259	1	0.17069	1
GO_NEGATIVE_REGULATION_OF_INTRACELLULAR_PROTEIN_TRANSPORT	95	0	1	1
GO_SENSORY_PERCEPTION_OF_PAIN	75	0	1	1
GO_MITOCHONDRIAL_ELECTRON_TRANSPORT_UBIQUINOL_TO_CYTOCHROME_C	14	0	1	1
GO_REGULATION_OF_ANATOMICAL_STRUCTURE_SIZE	472	0	1	1
GO_REGULATION_OF_CELL_PROLIFERATION_INVOLVED_IN_KIDNEY_DEVELOPMENT	13	0	1	1
GO_POSITIVE_REGULATION_OF_MITOCHONDRION_ORGANIZATION	167	1	0.113801	1
GO_POSITIVE_REGULATION_OF_CATALYTIC_ACTIVITY	1518	2	0.298102	1
GO_POSITIVE_REGULATION_OF_SIGNAL_TRANSDUCTION_BY_P53_CLASS_MEDIATOR	17	0	1	1
GO_METHYLATION_DEPENDENT_CHROMATIN_SILENCING	11	0	1	1
GO_REGULATION_OF_LIPOPROTEIN_LIPASE_ACTIVITY	15	0	1	1
GO_HORMONE_MEDIATED_SIGNALING_PATHWAY	158	0	1	1
GO_ANDROGEN_BIOSYNTHETIC_PROCESS	14	0	1	1
GO_NEGATIVE_REGULATION_OF_PROTEIN_BINDING	79	0	1	1
GO_POSITIVE_REGULATION_OF_OLIGODENDROCYTE_DIFFERENTIATION	13	0	1	1
GO_AXONEMAL_DYNEIN_COMPLEX_ASSEMBLY	22	0	1	1
GO_REGULATION_OF_LIPID_METABOLIC_PROCESS	282	0	1	1
GO_HEMIDESMOSOME_ASSEMBLY	12	0	1	1
GO_MAST_CELL_ACTIVATION	21	0	1	1
GO_RESPONSE_TO_EXTERNAL_STIMULUS	1821	3	0.141555	1
GO_PROTEIN_IMPORT_INTO_NUCLEUS_TRANSLOCATION	29	0	1	1
GO_REGULATION_OF_ADENYLATE_CYCLASE_ACTIVITY	70	0	1	1
GO_POSITIVE_REGULATION_OF_LEUKOCYTE_DIFFERENTIATION	131	0	1	1
GO_POSITIVE_REGULATION_OF_NEUTROPHIL_MIGRATION	27	0	1	1
GO_INTRA_GOLGI_VESICLE_MEDIATED_TRANSPORT	47	0	1	1
GO_REGULATION_OF_SPINDLE_CHECKPOINT	14	0	1	1
GO_POSITIVE_REGULATION_OF_STRIATED_MUSCLE_CONTRACTION	15	0	1	1
GO_ANATOMICAL_STRUCTURE_REGRESSION	12	0	1	1
GO_CEREBRAL_CORTEX_NEURON_DIFFERENTIATION	22	0	1	1
GO_OVARIAN_FOLLICLE_DEVELOPMENT	61	0	1	1
GO_REGULATION_OF_VENTRICULAR_CARDIAC_MUSCLE_CELL_ACTION_POTENTIAL	11	0	1	1
GO_REGULATION_OF_MYOBLAST_DIFFERENTIATION	48	0	1	1
GO_GLUCAN_METABOLIC_PROCESS	58	0	1	1
GO_CARDIAC_ATRIUM_DEVELOPMENT	31	0	1	1
GO_NEGATIVE_REGULATION_OF_CELLULAR_RESPONSE_TO_GROWTH_FACTOR_STIMULUS	121	0	1	1
GO_FATTY_ACID_HOMEOSTASIS	12	0	1	1
GO_NUCLEOTIDE_SUGAR_METABOLIC_PROCESS	33	0	1	1
GO_ENERGY_DERIVATION_BY_OXIDATION_OF_ORGANIC_COMPOUNDS	217	0	1	1
GO_REGULATION_OF_PLATELET_AGGREGATION	17	0	1	1
GO_POSITIVE_REGULATION_OF_PROTEIN_IMPORT_INTO_NUCLEUS_TRANSLOCATION	13	0	1	1
GO_POSITIVE_REGULATION_OF_CARDIAC_MUSCLE_CONTRACTION	12	0	1	1
GO_REGULATION_OF_SUBSTRATE_ADHESION_DEPENDENT_CELL_SPREADING	43	0	1	1
GO_NEPHRIC_DUCT_DEVELOPMENT	15	0	1	1
GO_POST_GOLGI_VESICLE_MEDIATED_TRANSPORT	83	0	1	1
GO_EYE_PHOTORECEPTOR_CELL_DIFFERENTIATION	42	0	1	1
GO_RESPONSE_TO_TESTOSTERONE	38	0	1	1
GO_CENTRIOLE_ASSEMBLY	20	0	1	1
GO_REGULATION_OF_HEMOPOIESIS	314	0	1	1
GO_ATRIAL_SEPTUM_DEVELOPMENT	18	0	1	1
GO_DETECTION_OF_TEMPERATURE_STIMULUS	17	0	1	1
GO_ION_TRANSMEMBRANE_TRANSPORT	822	0	1	1
GO_ENAMEL_MINERALIZATION	11	0	1	1
GO_POSITIVE_REGULATION_OF_CALCIUM_MEDIATED_SIGNALING	38	0	1	1
GO_NEURAL_CREST_CELL_MIGRATION	51	0	1	1
GO_SPINAL_CORD_MOTOR_NEURON_CELL_FATE_SPECIFICATION	13	0	1	1
GO_REGULATION_OF_GLYCOPROTEIN_METABOLIC_PROCESS	43	0	1	1
GO_INTRACELLULAR_SIGNAL_TRANSDUCTION	1572	1	0.683011	1
GO_REGULATION_OF_BEHAVIOR	65	0	1	1
GO_PYRIMIDINE_NUCLEOTIDE_METABOLIC_PROCESS	48	0	1	1
GO_GLYCOLIPID_CATABOLIC_PROCESS	13	0	1	1
GO_SYNAPTIC_VESICLE_ENDOCYTOSIS	17	0	1	1
GO_POSITIVE_REGULATION_OF_PROTEIN_TYROSINE_KINASE_ACTIVITY	37	0	1	1
GO_POSITIVE_REGULATION_OF_HEART_RATE	22	0	1	1
GO_PALATE_DEVELOPMENT	85	0	1	1
GO_INNATE_IMMUNE_RESPONSE_ACTIVATING_CELL_SURFACE_RECEPTOR_SIGNALING_PATHWAY	106	0	1	1
GO_PATTERNING_OF_BLOOD_VESSELS	32	0	1	1
GO_REGULATION_OF_HOMEOSTATIC_PROCESS	447	1	0.27614	1
GO_FATTY_ACID_BETA_OXIDATION_USING_ACYL_COA_OXIDASE	13	0	1	1
GO_POSITIVE_REGULATION_OF_VASOCONSTRICTION	35	0	1	1
GO_GOLGI_TO_PLASMA_MEMBRANE_TRANSPORT	41	0	1	1
GO_PROTEIN_TARGETING_TO_MEMBRANE	157	1	0.107394	1
GO_REGULATION_OF_FEEDING_BEHAVIOR	22	0	1	1
GO_REGULATION_OF_THYMOCYTE_AGGREGATION	26	0	1	1
GO_REGULATION_OF_MULTICELLULAR_ORGANISM_GROWTH	66	0	1	1
GO_REGULATION_OF_KIDNEY_DEVELOPMENT	55	0	1	1
GO_MACROMOLECULAR_COMPLEX_DISASSEMBLY	182	0	1	1
GO_POSITIVE_REGULATION_OF_CELLULAR_COMPONENT_BIOGENESIS	406	1	0.254314	1
GO_POSITIVE_REGULATION_OF_MITOCHONDRIAL_MEMBRANE_PERMEABILITY	18	0	1	1
GO_COMPLEMENT_ACTIVATION	76	0	1	1
GO_REGULATION_OF_CATECHOLAMINE_SECRETION	43	0	1	1
GO_BONE_DEVELOPMENT	156	0	1	1
GO_NEGATIVE_REGULATION_OF_INTRACELLULAR_STEROID_HORMONE_RECEPTOR_SIGNALING_PATHWAY	30	0	1	1
GO_DERMATAN_SULFATE_PROTEOGLYCAN_METABOLIC_PROCESS	16	0	1	1
GO_REGULATION_OF_BIOMINERAL_TISSUE_DEVELOPMENT	75	0	1	1
GO_REGULATION_OF_AMINE_TRANSPORT	72	0	1	1
GO_SMOOTH_MUSCLE_TISSUE_DEVELOPMENT	18	0	1	1
GO_NEGATIVE_REGULATION_OF_HEMATOPOIETIC_PROGENITOR_CELL_DIFFERENTIATION	24	0	1	1
GO_NEGATIVE_REGULATION_OF_NUCLEOSIDE_METABOLIC_PROCESS	19	0	1	1
GO_NEGATIVE_REGULATION_OF_CATION_CHANNEL_ACTIVITY	34	0	1	1
GO_NEGATIVE_REGULATION_OF_TRANSPORT	458	0	1	1
GO_THYMOCYTE_AGGREGATION	45	0	1	1
GO_LEYDIG_CELL_DIFFERENTIATION	11	0	1	1
GO_AMINE_METABOLIC_PROCESS	131	0	1	1
GO_PROTEIN_LOCALIZATION_TO_MEMBRANE	376	1	0.237941	1
GO_MITOTIC_SPINDLE_ASSEMBLY	41	0	1	1
GO_REGULATION_OF_GRANULOCYTE_DIFFERENTIATION	16	0	1	1
GO_RESPONSE_TO_ALKALOID	137	0	1	1
GO_REGULATION_OF_MESENCHYMAL_CELL_PROLIFERATION	34	0	1	1
GO_MORPHOGENESIS_OF_AN_EPITHELIAL_FOLD	15	0	1	1
GO_REGULATION_OF_CELL_PROJECTION_ORGANIZATION	558	1	0.332167	1
GO_REGULATION_OF_ACTIN_FILAMENT_LENGTH	156	0	1	1
GO_REGULATION_OF_TRANSPORTER_ACTIVITY	198	0	1	1
GO_EATING_BEHAVIOR	30	0	1	1
GO_GLUTATHIONE_DERIVATIVE_METABOLIC_PROCESS	22	0	1	1
GO_CELL_JUNCTION_ORGANIZATION	185	0	1	1
GO_FOLIC_ACID_CONTAINING_COMPOUND_BIOSYNTHETIC_PROCESS	13	0	1	1
GO_EMBRYONIC_HEART_TUBE_DEVELOPMENT	73	0	1	1
GO_SPHINGOID_METABOLIC_PROCESS	13	0	1	1
GO_PROTEIN_DESTABILIZATION	34	0	1	1
GO_NEGATIVE_REGULATION_OF_RESPONSE_TO_FOOD	12	0	1	1
GO_L_AMINO_ACID_IMPORT	12	0	1	1
GO_EAR_DEVELOPMENT	195	0	1	1
GO_NEGATIVE_REGULATION_OF_CELL_MATRIX_ADHESION	30	0	1	1
GO_REGULATION_OF_MACROPHAGE_CHEMOTAXIS	16	0	1	1
GO_LAGGING_STRAND_ELONGATION	11	0	1	1
GO_POSITIVE_REGULATION_OF_SMOOTH_MUSCLE_CELL_PROLIFERATION	60	0	1	1
GO_MEMBRANE_BUDDING	114	0	1	1
GO_REGULATION_OF_SYNAPTIC_PLASTICITY	140	0	1	1
GO_LONG_TERM_SYNAPTIC_DEPRESSION	15	0	1	1
GO_GLYCOSYLCERAMIDE_METABOLIC_PROCESS	12	0	1	1
GO_CELLULAR_RESPONSE_TO_RETINOIC_ACID	65	0	1	1
GO_NCRNA_TRANSCRIPTION	88	0	1	1
GO_REGULATION_OF_INTERLEUKIN_1_BETA_PRODUCTION	48	0	1	1
GO_NEGATIVE_REGULATION_OF_SMOOTH_MUSCLE_CELL_MIGRATION	16	0	1	1
GO_NEGATIVE_REGULATION_OF_INTRINSIC_APOPTOTIC_SIGNALING_PATHWAY	90	0	1	1
GO_LIPOXYGENASE_PATHWAY	13	0	1	1
GO_NEGATIVE_REGULATION_OF_EPITHELIAL_CELL_APOPTOTIC_PROCESS	35	0	1	1
GO_VESICLE_DOCKING_INVOLVED_IN_EXOCYTOSIS	35	0	1	1
GO_CD4_POSITIVE_ALPHA_BETA_T_CELL_ACTIVATION	34	0	1	1
GO_ARTERY_MORPHOGENESIS	51	0	1	1
GO_NEGATIVE_REGULATION_OF_DEFENSE_RESPONSE_TO_VIRUS	18	0	1	1
GO_POSITIVE_REGULATION_OF_MOLECULAR_FUNCTION	1791	2	0.370457	1
GO_POSITIVE_REGULATION_OF_REGULATED_SECRETORY_PATHWAY	49	0	1	1
GO_SPROUTING_ANGIOGENESIS	45	0	1	1
GO_LYMPHOCYTE_ACTIVATION	342	0	1	1
GO_METALLO_SULFUR_CLUSTER_ASSEMBLY	18	0	1	1
GO_SPLICEOSOMAL_TRI_SNRNP_COMPLEX_ASSEMBLY	12	0	1	1
GO_REGULATION_OF_T_CELL_TOLERANCE_INDUCTION	12	0	1	1
GO_POSITIVE_REGULATION_OF_RESPONSE_TO_OXIDATIVE_STRESS	15	0	1	1
GO_PROTEIN_TRIMERIZATION	40	0	1	1
GO_REGULATION_OF_PEPTIDYL_SERINE_PHOSPHORYLATION	118	0	1	1
GO_PROTEOGLYCAN_METABOLIC_PROCESS	83	0	1	1
GO_DOPAMINE_METABOLIC_PROCESS	25	0	1	1
GO_POSITIVE_REGULATION_OF_GLYCOGEN_METABOLIC_PROCESS	17	0	1	1
GO_LEUKOCYTE_PROLIFERATION	88	0	1	1
GO_POSITIVE_REGULATION_OF_MICROTUBULE_POLYMERIZATION_OR_DEPOLYMERIZATION	22	0	1	1
GO_L_ASCORBIC_ACID_METABOLIC_PROCESS	11	0	1	1
GO_CEREBELLAR_GRANULAR_LAYER_DEVELOPMENT	13	0	1	1
GO_REGULATION_OF_GENE_EXPRESSION_BY_GENETIC_IMPRINTING	16	0	1	1
GO_ADHERENS_JUNCTION_ASSEMBLY	34	0	1	1
GO_SECRETORY_GRANULE_ORGANIZATION	27	0	1	1
GO_NEGATIVE_REGULATION_OF_POTASSIUM_ION_TRANSPORT	32	0	1	1
GO_POSITIVE_REGULATION_OF_INTERLEUKIN_12_PRODUCTION	33	0	1	1
GO_REGULATION_OF_T_CELL_APOPTOTIC_PROCESS	33	0	1	1
GO_VESICLE_FUSION_TO_PLASMA_MEMBRANE	12	0	1	1
GO_VENTRICULAR_CARDIAC_MUSCLE_TISSUE_DEVELOPMENT	45	0	1	1
GO_CELLULAR_RESPONSE_TO_INTERFERON_GAMMA	122	0	1	1
GO_NEGATIVE_REGULATION_OF_HISTONE_METHYLATION	16	0	1	1
GO_REGULATION_OF_GLIAL_CELL_PROLIFERATION	21	0	1	1
GO_NEGATIVE_REGULATION_OF_BLOOD_CIRCULATION	36	0	1	1
GO_ER_NUCLEUS_SIGNALING_PATHWAY	34	0	1	1
GO_ETHANOL_METABOLIC_PROCESS	14	0	1	1
GO_DICARBOXYLIC_ACID_BIOSYNTHETIC_PROCESS	13	0	1	1
GO_PROTEIN_HETEROTRIMERIZATION	14	0	1	1
GO_VESICLE_CYTOSKELETAL_TRAFFICKING	39	0	1	1
GO_REGULATION_OF_TRANSCRIPTION_FACTOR_IMPORT_INTO_NUCLEUS	95	0	1	1
GO_EPITHELIAL_CILIUM_MOVEMENT	18	0	1	1
GO_NEGATIVE_REGULATION_OF_MEIOTIC_CELL_CYCLE	19	0	1	1
GO_MESENCHYMAL_CELL_DIFFERENTIATION	134	1	0.0924869	1
GO_NEGATIVE_REGULATION_OF_DNA_BIOSYNTHETIC_PROCESS	32	0	1	1
GO_SHORT_CHAIN_FATTY_ACID_METABOLIC_PROCESS	14	0	1	1
GO_ATRIAL_SEPTUM_MORPHOGENESIS	14	0	1	1
GO_REGULATION_OF_SMALL_GTPASE_MEDIATED_SIGNAL_TRANSDUCTION	278	0	1	1
GO_CELLULAR_RESPONSE_TO_GROWTH_HORMONE_STIMULUS	20	0	1	1
GO_REGULATION_OF_INTERLEUKIN_2_BIOSYNTHETIC_PROCESS	18	0	1	1
GO_RNA_MODIFICATION	120	0	1	1
GO_CELLULAR_COMPONENT_ASSEMBLY_INVOLVED_IN_MORPHOGENESIS	246	0	1	1
GO_EMBRYONIC_FORELIMB_MORPHOGENESIS	32	0	1	1
GO_NOSE_DEVELOPMENT	15	0	1	1
GO_CELL_DIFFERENTIATION_INVOLVED_IN_KIDNEY_DEVELOPMENT	36	0	1	1
GO_REGULATION_OF_TRANSCRIPTION_FROM_RNA_POLYMERASE_III_PROMOTER	23	0	1	1
GO_MUSCLE_STRUCTURE_DEVELOPMENT	432	0	1	1
GO_RESPONSE_TO_INCREASED_OXYGEN_LEVELS	23	0	1	1
GO_REGULATION_OF_CHROMATIN_SILENCING	21	0	1	1
GO_MACROMOLECULAR_COMPLEX_REMODELING	24	0	1	1
GO_RIBOSOMAL_LARGE_SUBUNIT_ASSEMBLY	23	0	1	1
GO_MAINTENANCE_OF_LOCATION_IN_CELL	96	0	1	1
GO_REGULATION_OF_MICROTUBULE_POLYMERIZATION	31	0	1	1
GO_REGULATION_OF_MESODERM_DEVELOPMENT	15	0	1	1
GO_T_HELPER_1_TYPE_IMMUNE_RESPONSE	21	0	1	1
GO_POSITIVE_REGULATION_OF_TYPE_2_IMMUNE_RESPONSE	14	0	1	1
GO_PLASMA_LIPOPROTEIN_PARTICLE_CLEARANCE	21	0	1	1
GO_CELLULAR_RESPONSE_TO_OXYGEN_LEVELS	143	0	1	1
GO_DNA_CATABOLIC_PROCESS	27	0	1	1
GO_REGULATION_OF_INTRACELLULAR_ESTROGEN_RECEPTOR_SIGNALING_PATHWAY	28	0	1	1
GO_CELLULAR_RESPONSE_TO_HORMONE_STIMULUS	552	0	1	1
GO_RESPONSE_TO_PROSTAGLANDIN	34	0	1	1
GO_CELL_FATE_COMMITMENT_INVOLVED_IN_FORMATION_OF_PRIMARY_GERM_LAYER	28	0	1	1
GO_T_CELL_DIFFERENTIATION_INVOLVED_IN_IMMUNE_RESPONSE	29	0	1	1
GO_INSULIN_LIKE_GROWTH_FACTOR_RECEPTOR_SIGNALING_PATHWAY	14	0	1	1
GO_PROTEIN_HETEROTETRAMERIZATION	38	0	1	1
GO_NEGATIVE_REGULATION_OF_HEART_CONTRACTION	22	0	1	1
GO_SUBSTRATE_INDEPENDENT_TELENCEPHALIC_TANGENTIAL_MIGRATION	13	0	1	1
[truncated: 3,920 more rows]

## Sheet: I-DN Lee BMP2 targets DN
Supplementary Data Set 5
All "Lee BMP2 targets DN" transcription units significantly downregulated (-1>log2fc, q<0.05) in CIZ1-null PEFs only upon the transition to quiescence (for both quiescence triggers)
I-DN Lee BMP2 targets DN
gene_id	gene	locus	S1_TPM	S4_TPM	S7_TPM	WT cy mean TPM	S2_TPM	S5_TPM	S8_TPM	WT SW mean TPM	S3_TPM	S6_TPM	S9_TPM	WT CI mean TPM	S10_TPM	S13_TPM	S16_TPM	KO cy mean TPM	S11_TPM	S14_TPM	S17_TPM	KO SW mean TPM	S12_TPM	S15_TPM	S18_TPM	KO CI mean TPM	WT_SW_log2(foldchange)	WT_SW_p_value	WT_SW_q_value	WT_CI_log2(foldchange)	WT_CI_p_value	WT_CI_q_value	CIZ1-null_SW_log2(foldchange)	CIZ1-null_SW_p_value	CIZ1-null_SW_q_value	CIZ1-null_CI_log2(foldchange)	CIZ1-null_CI_p_value	CIZ1-null_CI_q_value
XLOC_002167	Orc2	1:58430993-58505109	21.6479	33.6843	30.422	28.5847	13.8802	15.2457	16.0839	15.0699	17.8675	15.938	16.2482	16.6846	35.9914	33.8411	36.4295	35.4207	18.9714	14.98	15.8587	16.6034	19.7196	17.184	21.4186	19.4407	-0.998085	0.00055	0.00261015	-0.907064	0.0013	0.00552165	-1.21529	0.0001	0.000565839	-1.05195	0.0005	0.00214204
XLOC_002773	Timm17a	1:135295212-135313778	187.556	152.464	178.834	172.951	105.623	75.7145	97.8122	93.0498	87.0622	99.4691	90.8493	92.4602	210.03	213.835	209.735	211.2	91.9972	101.974	92.6533	95.5416	92.1116	121.009	111.257	108.126	-0.999381	0.00015	0.000839049	-0.994361	0.00015	0.000822372	-1.22589	5e-05	0.000300546	-1.09527	5e-05	0.000269097
XLOC_002980	Cacybp	1:160202366-160214816	90.9061	108.749	103.05	100.902	57.9132	62.8343	55.4591	58.7355	66.0038	63.495	63.79	64.4296	117.326	93.5199	141.005	117.284	52.5181	67.1829	58.1663	59.2891	53.5341	62.9364	63.2544	59.9083	-0.889665	5e-05	0.000306704	-0.735598	5e-05	0.000299055	-1.06169	5e-05	0.000300546	-1.09719	5e-05	0.000269097
XLOC_003398	Nup43	10:7629372-7681136	22.638	25.7649	21.1884	23.1971	11.7098	14.7497	12.6079	13.0225	13.2025	13.7323	13.9281	13.6209	31.4019	24.3725	33.5342	29.7695	14.3341	12.5908	11.8721	12.9323	14.5523	12.9031	14.6828	14.0461	-0.935941	0.01995	0.0545174	-0.857259	0.0323	0.0829153	-1.27441	0.00305	0.0112517	-1.18328	0.0079	0.0233912
XLOC_004427	Rpf2	10:40223245-40247036	34.0575	45.4202	37.731	39.0696	20.5551	25.0105	19.2185	21.5947	20.1944	24.5604	19.5	21.4183	38.731	42.1081	47.7144	42.8512	22.7484	20.7971	20.2936	21.2797	18.6019	17.0632	19.4582	18.3745	-0.964286	5e-05	0.000306704	-0.957332	5e-05	0.000299055	-1.09207	5e-05	0.000300546	-1.34858	5e-05	0.000269097
XLOC_004873	Nav3	10:109681260-110456204	1.88097	2.99652	2.70698	2.52816	1.57863	1.718	1.27817	1.52493	2.19329	2.79008	3.10181	2.69506	2.96123	4.51643	5.71404	4.39723	1.17658	1.082	1.28432	1.18097	2.00485	2.36424	1.49628	1.95512	-0.849576	0.02945	0.0744857	-0.00427487	0.98885	0.993081	-1.97867	5e-05	0.000300546	-1.30267	0.00105	0.00413221
XLOC_005900	Atad5	11:80089399-80135931	4.00519	5.84249	4.9503	4.93266	2.35381	3.13693	3.87936	3.12337	3.14482	2.81772	2.81306	2.9252	7.77239	4.00773	9.04668	6.94227	2.48514	2.30466	3.11045	2.63342	3.80048	2.19916	2.37045	2.79003	-0.764915	0.0011	0.00475675	-0.842213	0.0004	0.00196153	-1.48183	5e-05	0.000300546	-1.4501	5e-05	0.000269097
XLOC_006384	Nup85	11:115564433-115583985	53.2403	62.0425	65.422	60.2349	30.4921	36.5412	33.9424	33.6585	29.007	36.1504	29.3895	31.5157	74.7037	60.3557	83.2587	72.7727	37.6868	28.6647	29.3742	31.9085	37.8445	32.8024	26.4164	32.3544	-0.859105	5e-05	0.000306704	-0.999728	5e-05	0.000299055	-1.18352	5e-05	0.000300546	-1.2932	5e-05	0.000269097
XLOC_006885	Hnrnpab	11:51584756-51606847	541.19	625.205	592.241	586.212	309.482	312.365	325.918	315.921	335.746	368.534	377.183	360.488	681.29	537.162	769.735	662.729	340.473	294.635	324.631	319.913	350.289	329.477	363.729	347.831	-0.998271	5e-05	0.000306704	-0.789257	5e-05	0.000299055	-1.13357	5e-05	0.000300546	-1.05756	5e-05	0.000269097
XLOC_008963	Dnaaf2	12:69189086-69201673	6.01887	6.80804	8.25989	7.02893	4.02141	3.79714	2.86711	3.56188	4.152	4.01575	3.90247	4.0234	8.94922	6.88691	11.251	9.02903	5.03954	3.69426	3.63454	4.12278	4.73645	4.65304	3.93359	4.44102	-0.955501	0.00025	0.00131301	-0.808949	0.001	0.00440123	-1.13326	0.0001	0.000565839	-1.05869	0.0003	0.00136132
XLOC_010083	Nsun2	13:69497947-69635780	123.843	128.986	125.27	126.033	62.159	80.8781	73.6241	72.2204	70.6956	76.7827	71.2356	72.9047	144.04	129.134	147.768	140.314	69.968	68.2944	68.8797	69.0474	69.8666	58.9387	76.9624	68.5892	-0.912711	5e-05	0.000306704	-0.8795	5e-05	0.000299055	-1.10506	5e-05	0.000300546	-1.16581	5e-05	0.000269097
XLOC_010255	Dimt1	13:106947128-107022435	10.0905	12.0762	13.0634	11.7434	6.10412	8.28579	8.58696	7.65895	8.60062	9.34881	9.33804	9.09582	16.3689	11.4405	18.0685	15.2926	5.5568	6.73152	6.36966	6.21933	6.38541	7.07032	7.90166	7.11913	-0.745855	0.0644	0.139509	-0.449977	0.2311	0.381931	-1.34701	0.0025	0.00948479	-1.31033	0.00335	0.0112166
XLOC_011106	Fst	13:114452261-114459663	91.7173	91.5346	81.206	88.1526	70.9577	63.7733	56.5471	63.7594	100.103	50.528	87.7773	79.4693	201.43	207.741	206.896	205.356	65.3088	64.4377	70.848	66.8648	58.9149	142.104	39.4711	80.1633	-0.574231	5e-05	0.000306704	-0.234552	0.093	0.191965	-1.70081	5e-05	0.000300546	-1.49993	5e-05	0.000269097
XLOC_012972	Nup155	15:8109300-8161025	21.3561	22.1974	23.6797	22.4111	13.6741	13.9053	15.8278	14.4691	15.2521	15.7156	14.5107	15.1595	29.2413	25.2629	31.6731	28.7258	15.2655	14.9286	14.8122	15.0021	15.6508	15.4535	13.9556	15.0199	-0.738388	5e-05	0.000306704	-0.65478	5e-05	0.000299055	-1.01956	5e-05	0.000300546	-1.06491	5e-05	0.000269097
XLOC_016176	Wdr43	17:71616214-71659031	55.5025	58.6235	64.0556	59.3939	31.7225	31.7881	34.5593	32.69	33.0387	35.5448	38.2543	35.6126	69.9229	55.4481	79.7962	68.3891	32.599	32.0881	35.2629	33.3167	38.8209	34.251	37.8607	36.9775	-0.970848	5e-05	0.000306704	-0.828098	5e-05	0.000299055	-1.12108	5e-05	0.000300546	-1.01488	5e-05	0.000269097
XLOC_017901	Tcof1	18:60813741-60848971	30.9884	39.8213	32.3074	34.3724	17.994	20.6356	19.2631	19.2976	20.7009	27.7488	19.2142	22.5546	44.4683	26.5897	51.2409	40.7663	20.3012	14.8238	16.6378	17.2543	21.8695	17.152	19.8949	19.6388	-0.939954	5e-05	0.000306704	-0.699957	5e-05	0.000299055	-1.32445	5e-05	0.000300546	-1.18129	5e-05	0.000269097
XLOC_020370	Wdr76	2:121506722-121544860	2.91883	4.02252	3.12298	3.35478	1.54775	1.69701	2.26345	1.83607	1.68205	2.61249	1.5128	1.93578	4.0657	2.7901	5.70228	4.18603	2.23131	1.14503	1.89569	1.75734	1.59997	1.61946	2.30215	1.84053	-0.96206	0.00165	0.0067323	-0.886623	0.00545	0.0190477	-1.32369	0.0003	0.00152457	-1.30998	0.00015	0.000729136
XLOC_020439	Polr1b	2:129100990-129126645	17.8781	19.4332	20.3981	19.2365	8.82221	12.4584	11.6366	10.9724	10.4611	11.5247	11.6815	11.2224	21.5141	16.8524	23.897	20.7545	10.1353	7.21038	11.3386	9.56144	13.5281	8.12183	11.4928	11.0476	-0.920179	5e-05	0.000306704	-0.866402	5e-05	0.000299055	-1.18102	5e-05	0.000300546	-1.03807	5e-05	0.000269097
XLOC_020652	Id1	2:152736250-152737410	56.8964	103.981	64.6931	75.1901	32.3279	67.1805	47.5554	49.0213	64.2866	55.4395	65.2602	61.6621	157.546	262.477	271.225	230.416	34.5254	60.5586	34.976	43.3533	48.3432	90.9432	60.5293	66.6053	-0.728317	5e-05	0.000306704	-0.370838	0.0307	0.0797251	-2.48941	5e-05	0.000300546	-1.9192	5e-05	0.000269097
XLOC_026255	Mtap	4:89137121-89181081	123.219	129.908	126.407	126.511	65.4727	74.8397	71.9996	70.7707	66.5585	72.5529	72.3531	70.4882	143.191	153.775	146.518	147.828	71.0759	91.6789	69.1427	77.2992	71.5724	65.7776	64.5649	67.305	-0.941521	5e-05	0.000306704	-0.93277	5e-05	0.000299055	-1.01661	5e-05	0.000300546	-1.26344	5e-05	0.000269097
XLOC_026311	Usp1	4:98923618-98935543	37.4087	49.0126	44.5824	43.6679	20.2154	28.5169	26.0601	24.9308	24.172	29.376	21.7643	25.1041	56.8916	34.0668	64.8462	51.9349	29.8365	13.793	23.8144	22.4813	27.29	25.8513	26.9486	26.6966	-0.918564	5e-05	0.000306704	-0.889339	5e-05	0.000299055	-1.28602	5e-05	0.000300546	-1.08477	5e-05	0.000269097
XLOC_026489	Eif2b3	4:117019401-117087306	41.311	44.0565	40.3255	41.8976	21.9873	28.0212	23.1678	24.3921	23.5167	24.4571	33.5171	27.1636	50.0685	54.9389	52.5459	52.5178	24.7412	29.0077	26.2211	26.6567	25.4562	24.151	26.9279	25.5117	-0.889874	5e-05	0.000306704	-0.706443	0.00015	0.000822372	-1.05934	5e-05	0.000300546	-1.16864	5e-05	0.000269097
XLOC_026709	Rpa2	4:132768331-132778752	20.088	29.3847	21.3348	23.6025	12.1689	16.2621	10.8477	13.0929	13.5194	13.2971	14.1853	13.6673	29.502	20.0211	29.4208	26.3147	15.0239	11.0034	10.5314	12.1862	12.1132	13.1968	7.82227	11.0441	-0.95956	5e-05	0.000306704	-0.873615	5e-05	0.000299055	-1.19468	5e-05	0.000300546	-1.38014	5e-05	0.000269097
XLOC_026776	Wnt4	4:137277468-137299726	2.38381	1.36665	3.34666	2.36571	2.29984	1.96159	3.96261	2.74135	2.43842	1.51103	3.22795	2.39246	10.7935	14.523	14.3282	13.2149	4.56932	3.68519	5.21934	4.49128	2.93509	5.71669	3.96405	4.20528	0.104131	0.68935	0.802577	-0.0632287	0.82275	0.897444	-1.63939	5e-05	0.000300546	-1.78615	5e-05	0.000269097
XLOC_030241	Dnajc2	5:21757266-21785251	44.8603	47.0465	50.4534	47.4534	29.3073	31.7509	32.648	31.2354	29.2648	31.3763	33.4171	31.3527	64.9611	49.5127	64.0032	59.4923	30.1371	30.9547	28.2771	29.7896	35.4946	27.7346	33.8369	32.3553	-0.703261	5e-05	0.000306704	-0.685695	5e-05	0.000299055	-1.07894	5e-05	0.000300546	-1.00539	5e-05	0.000269097
XLOC_030796	Noa1	5:77294181-77310084	16.85	21.3823	19.1545	19.1289	10.6229	13.4906	9.85164	11.3217	12.271	14.3287	12.3881	12.9959	23.4142	19.8524	26.6927	23.3197	14.0791	12.3984	9.86282	12.1134	10.561	12.5145	11.3753	11.4836	-0.870279	5e-05	0.000306704	-0.65075	0.00235	0.00923515	-1.0222	5e-05	0.000300546	-1.15155	5e-05	0.000269097
XLOC_033546	Ezh2	6:47530023-47595341	19.6339	29.5063	24.7673	24.6358	11.9729	17.8376	12.5762	14.1289	13.6275	16.9154	13.002	14.515	38.4678	24.4044	40.788	34.5534	17.8911	13.6983	17.5164	16.3686	20.8694	13.554	13.1367	15.8534	-0.917898	0.00045	0.00219775	-0.855942	5e-05	0.000299055	-1.14564	0.0004	0.0019655	-1.2635	5e-05	0.000269097
XLOC_039182	Tfdp1	8:13338734-13378450	134.618	150.794	147.492	144.301	74.7571	85.1675	80.2176	80.0474	82.221	95.5445	81.6388	86.4681	172.259	134.443	191.065	165.923	96.0942	81.8264	83.1461	87.0223	86.1807	83.3347	97.0722	88.8625	-0.958825	5e-05	0.000306704	-0.830444	5e-05	0.000299055	-1.01321	5e-05	0.000300546	-1.02776	5e-05	0.000269097
XLOC_040861	Mre11a	9:14784653-14837125	20.2592	29.2722	20.6486	23.3934	14.5889	19.9976	15.5996	16.7287	12.5111	15.0443	11.7255	13.0937	29.6038	22.893	30.0113	27.5027	14.1651	12.4777	15.4374	14.0267	18.5352	9.50255	14.8663	14.3013	-0.592346	0.01725	0.0482255	-0.926641	0.0004	0.00196153	-1.05373	5e-05	0.000300546	-1.06771	0.0003	0.00136132
XLOC_041310	Tipin	9:64281588-64305473	53.6096	62.8113	55.9478	57.4562	30.8556	39.3203	33.9694	34.7151	40.0601	38.2817	40.2461	39.5293	82.27	59.3297	92.0739	77.8912	34.9721	30.0201	33.3437	32.7786	41.4752	33.8254	43.2018	39.5008	-0.836347	5e-05	0.000306704	-0.629374	0.0002	0.00106186	-1.33268	5e-05	0.000300546	-1.10639	5e-05	0.000269097
XLOC_007113	Pfas, Mir3062	11:68985618-69008804	17.4273	16.2415	14.3584	16.0091	14.7196	6.68224	10.1645	10.5221	7.92087	9.11201	10.72	9.25094	22.6483	15.6549	18.8823	19.0618	10.1428	9.69549	7.05712	8.96515	11.1858	6.97883	8.61187	8.92549	-0.695458	0.0534	0.120104	-0.878456	0.00115	0.00496195	-1.1685	5e-05	0.000300546	-1.22091	5e-05	0.000269097
XLOC_012670	Nupl1, Mir719	14:60211668-60251543	66.66	61.5681	62.9407	63.723	36.5599	37.0757	38.5526	37.3961	37.6997	45.5821	41.683	41.6549	78.0934	64.2627	83.3854	75.2472	43.0349	35.1241	37.5114	38.5568	37.2842	40.9935	42.4949	40.2575	-0.877346	5e-05	0.000306704	-0.703519	5e-05	0.000299055	-1.04665	5e-05	0.000300546	-1.03006	5e-05	0.000269097
XLOC_028106	Rcc1,Snhg3,Snora73a	4:132331918-132353686	131.321	131.498	122.575	128.465	70.5148	75.3636	76.3284	74.0689	70.9648	70.3931	68.7425	70.0335	166.652	107.563	190.437	154.884	69.3108	59.7953	76.3618	68.4893	65.4172	51.3127	70.5253	62.4184	-0.891966	0.0004	0.00197917	-0.954085	0.0001	0.000569582	-1.27379	5e-05	0.000300546	-1.45199	5e-05	0.000269097

## Sheet: GSEA GO 2
Supplementary Data Set 5
Gene set enrichment analysis: overlap between GO terms and I-DN Lee BMP2 targets DN
Set_name	Set_size	Overlap_size	p-value	q-value(BH 0.1)
GO_MITOTIC_CELL_CYCLE	766	10	1.15e-10	4.57e-07
GO_CELL_CYCLE_PROCESS	1081	11	1.54e-10	4.57e-07
GO_CELL_CYCLE	1316	11	1.2e-09	2.36e-06
GO_REGULATION_OF_CELLULAR_RESPONSE_TO_HEAT	76	5	3.41e-09	5.05e-06
GO_CELLULAR_RESPONSE_TO_STRESS	1565	11	7.14e-09	8.45e-06
GO_CHROMOSOMAL_REGION	330	6	1.36e-07	0.000115315
GO_RNA_BINDING	1598	10	1.18e-07	0.000115315
GO_CHROMOSOME	880	8	1.7e-07	0.0001254
GO_CELL_CYCLE_CHECKPOINT	194	5	3.1e-07	0.000203959
GO_NEGATIVE_REGULATION_OF_MITOTIC_CELL_CYCLE	199	5	3.51e-07	0.000207544
GO_DNA_REPLICATION	208	5	4.34e-07	0.000233557
GO_NUCLEAR_ENVELOPE	416	6	5.17e-07	0.000255135
GO_CELLULAR_RESPONSE_TO_DNA_DAMAGE_STIMULUS	720	7	7.16e-07	0.000325987
GO_NEGATIVE_REGULATION_OF_GENE_EXPRESSION	1493	9	7.84e-07	0.000330485
GO_NEGATIVE_REGULATION_OF_NITROGEN_COMPOUND_METABOLIC_PROCESS	1517	9	8.94e-07	0.000330485
GO_MITOTIC_DNA_INTEGRITY_CHECKPOINT	100	4	9.6e-07	0.000330485
GO_DNA_METABOLIC_PROCESS	758	7	1.01e-06	0.000330485
GO_ENVELOPE	1090	8	8.41e-07	0.000330485
GO_POLY_A_RNA_BINDING	1170	8	1.42e-06	0.000442756
GO_KINETOCHORE	120	4	1.94e-06	0.000573621
GO_TRNA_TRANSPORT	34	3	2.57e-06	0.000724721
GO_REGULATION_OF_CELL_CYCLE_PROCESS	558	6	2.77e-06	0.000744861
GO_NUCLEUS_ORGANIZATION	136	4	3.14e-06	0.000808524
GO_MITOTIC_CELL_CYCLE_CHECKPOINT	139	4	3.42e-06	0.00084291
GO_NEGATIVE_REGULATION_OF_CELL_CYCLE_PHASE_TRANSITION	146	4	4.13e-06	0.000940526
GO_DNA_INTEGRITY_CHECKPOINT	146	4	4.13e-06	0.000940526
GO_REGULATION_OF_DNA_METABOLIC_PROCESS	340	5	4.61e-06	0.00101015
GO_CHROMOSOME_ORGANIZATION	1009	7	6.51e-06	0.00132781
GO_MEMBRANE_DISASSEMBLY	47	3	6.45e-06	0.00132781
GO_REGULATION_OF_RESPONSE_TO_STRESS	1468	8	7.5e-06	0.0014783
GO_CHROMOSOME_CENTROMERIC_REGION	174	4	8.13e-06	0.00155216
GO_REGULATION_OF_CELLULAR_RESPONSE_TO_STRESS	691	6	9.27e-06	0.0017142
GO_CONDENSED_CHROMOSOME	195	4	1.26e-05	0.00226194
GO_NEGATIVE_REGULATION_OF_CELL_CYCLE	433	5	1.46e-05	0.00253927
GO_CHROMATIN	441	5	1.59e-05	0.00269052
GO_NEGATIVE_REGULATION_OF_CELL_CYCLE_PROCESS	214	4	1.8e-05	0.00296551
GO_MULTI_ORGANISM_LOCALIZATION	68	3	1.86e-05	0.00297578
GO_REGULATION_OF_MITOTIC_CELL_CYCLE	468	5	2.11e-05	0.0032836
GO_NUCLEAR_PORE	77	3	2.66e-05	0.00404048
GO_NUCLEOLUS	848	6	2.91e-05	0.00430222
GO_NUCLEAR_ENVELOPE_ORGANIZATION	81	3	3.08e-05	0.00444861
GO_NUCLEAR_CHROMOSOME	523	5	3.56e-05	0.0050184
GO_NCRNA_METABOLIC_PROCESS	533	5	3.89e-05	0.00535838
GO_INTRA_S_DNA_DAMAGE_CHECKPOINT	12	2	4.52e-05	0.00607734
GO_NUCLEAR_MEMBRANE	280	4	5.06e-05	0.00665255
GO_REGULATION_OF_CELL_CYCLE	949	6	5.41e-05	0.00667354
GO_NEGATIVE_REGULATION_OF_CELL_CYCLE_G1_S_PHASE_TRANSITION	98	3	5.35e-05	0.00667354
GO_METHYLATION	284	4	5.34e-05	0.00667354
GO_REGULATION_OF_GLUCOSE_TRANSPORT	100	3	5.67e-05	0.0068449
GO_CONDENSED_CHROMOSOME_CENTROMERIC_REGION	102	3	6e-05	0.00696417
GO_STRUCTURAL_CONSTITUENT_OF_NUCLEAR_PORE	14	2	5.95e-05	0.00696417
GO_RIBOSOME_BIOGENESIS	308	4	7.28e-05	0.00809997
GO_NEGATIVE_REGULATION_OF_DNA_DEPENDENT_DNA_REPLICATION	16	2	7.58e-05	0.00809997
GO_PEPTIDYL_LYSINE_MODIFICATION	312	4	7.65e-05	0.00809997
GO_SISTER_CHROMATID_COHESION	111	3	7.67e-05	0.00809997
GO_NEGATIVE_REGULATION_OF_DNA_METABOLIC_PROCESS	111	3	7.67e-05	0.00809997
GO_PROTEIN_SUMOYLATION	115	3	8.49e-05	0.00869406
GO_REGULATION_OF_CELL_CYCLE_PHASE_TRANSITION	321	4	8.52e-05	0.00869406
GO_RIBONUCLEOPROTEIN_COMPLEX_LOCALIZATION	118	3	9.15e-05	0.00917585
GO_NUCLEAR_CHROMOSOME_TELOMERIC_REGION	132	3	0.000126533	0.0124783
GO_MULTI_ORGANISM_METABOLIC_PROCESS	138	3	0.000143881	0.0137983
GO_GENE_SILENCING_BY_RNA	139	3	0.000146914	0.0137983
GO_S_ADENOSYLMETHIONINE_DEPENDENT_METHYLTRANSFERASE_ACTIVITY	139	3	0.000146914	0.0137983
GO_POSITIVE_REGULATION_OF_CELLULAR_COMPONENT_ORGANIZATION	1152	6	0.000155662	0.0143914
GO_NCRNA_PROCESSING	386	4	0.00017155	0.015251
GO_REGULATION_OF_CELL_CYCLE_G1_S_PHASE_TRANSITION	147	3	0.000172692	0.015251
GO_NUCLEAR_EXPORT	147	3	0.000172692	0.015251
GO_POSITIVE_REGULATION_OF_GENE_EXPRESSION	1733	7	0.000197171	0.0171568
GO_PROTEIN_IMPORT	155	3	0.000201241	0.0172572
GO_CELLULAR_MACROMOLECULE_LOCALIZATION	1234	6	0.00022529	0.0190434
GO_CHROMOSOME_TELOMERIC_REGION	162	3	0.000228595	0.0190507
GO_PROTEIN_LOCALIZATION	1805	7	0.000252667	0.0207643
GO_SITE_OF_DOUBLE_STRAND_BREAK	31	2	0.000259987	0.0210732
GO_RIBONUCLEOPROTEIN_COMPLEX_BIOGENESIS	440	4	0.000280974	0.0224665
GO_SISTER_CHROMATID_SEGREGATION	176	3	0.000290289	0.0229019
GO_RNA_LOCALIZATION	185	3	0.000335111	0.0260902
GO_ENDOMEMBRANE_SYSTEM_ORGANIZATION	465	4	0.000345676	0.0262227
GO_DNA_DAMAGE_RESPONSE_DETECTION_OF_DNA_DAMAGE	36	2	0.000345381	0.0262227
GO_NEGATIVE_REGULATION_OF_EPITHELIAL_CELL_DIFFERENTIATION	37	2	0.000363886	0.0272546
GO_NUCLEOBASE_CONTAINING_COMPOUND_TRANSPORT	199	3	0.000413321	0.0305703
GO_REGULATION_OF_DNA_DEPENDENT_DNA_REPLICATION	41	2	0.000442645	0.0311801
GO_ORGANELLE_FISSION	496	4	0.00043997	0.0311801
GO_MEMBRANE_ORGANIZATION	899	5	0.000436262	0.0311801
GO_SINGLE_ORGANISM_CELLULAR_LOCALIZATION	898	5	0.00043407	0.0311801
GO_MACROMOLECULE_METHYLATION	205	3	0.000450132	0.0313345
GO_EPITHELIAL_CELL_MORPHOGENESIS	42	2	0.000463515	0.0318909
GO_INTERSTRAND_CROSS_LINK_REPAIR	44	2	0.000506668	0.0336849
GO_GENE_SILENCING	212	3	0.000495665	0.0336849
GO_CELLULAR_COMPONENT_DISASSEMBLY	515	4	0.000506113	0.0336849
GO_POSITIVE_REGULATION_OF_ACTIN_FILAMENT_BUNDLE_ASSEMBLY	48	2	0.000598604	0.0384994
GO_RNA_METHYLTRANSFERASE_ACTIVITY	48	2	0.000598604	0.0384994
GO_TRANSFERASE_ACTIVITY_TRANSFERRING_ONE_CARBON_GROUPS	225	3	0.000587857	0.0384994
GO_NUCLEAR_CHROMOSOME_SEGREGATION	228	3	0.00061058	0.0388473
GO_PROTEIN_LOCALIZATION_TO_ORGANELLE	556	4	0.000672563	0.0423357
GO_POSITIVE_REGULATION_OF_ORGANELLE_ORGANIZATION	573	4	0.000751803	0.0468255
GO_NEGATIVE_REGULATION_OF_DNA_REPLICATION	55	2	0.000777451	0.0479185
GO_EPITHELIAL_TO_MESENCHYMAL_TRANSITION	56	2	0.000804856	0.0490962
GO_CELL_CYCLE_PHASE_TRANSITION	255	3	0.000840704	0.0497445
GO_RRNA_METABOLIC_PROCESS	255	3	0.000840704	0.0497445
GO_RNA_METHYLATION	57	2	0.000832723	0.0497445
GO_REGULATION_OF_DNA_RECOMBINATION	58	2	0.000861051	0.0499494
GO_MITOCHONDRION_ORGANIZATION	594	4	0.000858565	0.0499494
GO_MICROTUBULE_CYTOSKELETON	1068	5	0.000944717	0.0542708
GO_NUCLEOLAR_PART	62	2	0.000978965	0.0556975
GO_CHROMOSOME_SEGREGATION	272	3	0.00101041	0.056402
GO_REGULATION_OF_EPIDERMIS_DEVELOPMENT	63	2	0.00100959	0.056402
GO_ESTABLISHMENT_OF_LOCALIZATION_IN_CELL	1676	6	0.00112426	0.0621708
GO_VIRAL_LIFE_CYCLE	290	3	0.00121224	0.0664149
GO_NUCLEAR_CHROMATIN	291	3	0.00122414	0.0664516
GO_INTERSPECIES_INTERACTION_BETWEEN_ORGANISMS	662	4	0.00127775	0.0687315
GO_G1_DNA_DAMAGE_CHECKPOINT	73	2	0.00134091	0.0714787
GO_DNA_SYNTHESIS_INVOLVED_IN_DNA_REPAIR	74	2	0.00137653	0.0727225
GO_REGULATION_OF_DNA_REPAIR	75	2	0.0014126	0.0739679
GO_REGULATION_OF_ACTIN_FILAMENT_BUNDLE_ASSEMBLY	77	2	0.0014861	0.0771339
GO_RECOMBINATIONAL_REPAIR	80	2	0.00159971	0.0823086
GO_NEGATIVE_REGULATION_OF_TRANSCRIPTION_FROM_RNA_POLYMERASE_II_PROMOTER	740	4	0.00191518	0.0972153
GO_N_METHYLTRANSFERASE_ACTIVITY	88	2	0.00192229	0.0972153
GO_MOVEMENT_OF_CELL_OR_SUBCELLULAR_COMPONENT	1275	5	0.002057	0.103146
GO_NUCLEAR_TRANSPORT	355	3	0.00214636	0.106723
GO_ESTABLISHMENT_OF_PROTEIN_LOCALIZATION_TO_ORGANELLE	361	3	0.00224983	0.109117
GO_MITOTIC_NUCLEAR_DIVISION	361	3	0.00224983	0.109117
GO_REPRODUCTION	1297	5	0.00221529	0.109117
GO_PML_BODY	97	2	0.00231898	0.111556
GO_DNA_DEPENDENT_DNA_REPLICATION	99	2	0.00241195	0.115093
GO_REGULATION_OF_HYDROLASE_ACTIVITY	1327	5	0.00244533	0.115752
GO_SINGLE_ORGANISM_BIOSYNTHETIC_PROCESS	1340	5	0.00255026	0.119761
GO_PROTEIN_N_TERMINUS_BINDING	103	2	0.00260311	0.12128
GO_TELOMERE_ORGANIZATION	104	2	0.00265198	0.122592
GO_RESPONSE_TO_OXYGEN_CONTAINING_COMPOUND	1381	5	0.0029028	0.133146
GO_RNA_PROCESSING	835	4	0.00295539	0.134516
GO_PEPTIDYL_AMINO_ACID_MODIFICATION	841	4	0.00303183	0.135485
GO_CELL_CYCLE_G1_S_PHASE_TRANSITION	111	2	0.00300615	0.135485
GO_REGULATION_OF_OSTEOBLAST_DIFFERENTIATION	112	2	0.00305846	0.135485
GO_MACROMOLECULAR_COMPLEX_BINDING	1399	5	0.00306828	0.135485
GO_PROTEIN_TARGETING	406	3	0.0031254	0.135978
GO_POSITIVE_REGULATION_OF_CELLULAR_COMPONENT_BIOGENESIS	406	3	0.0031254	0.135978
GO_ESTABLISHMENT_OF_PROTEIN_LOCALIZATION	1423	5	0.00329947	0.142504
GO_CELL_DEVELOPMENT	1426	5	0.00332924	0.142747
GO_PROTEIN_MODIFICATION_BY_SMALL_PROTEIN_CONJUGATION_OR_REMOVAL	873	4	0.00346261	0.144503
GO_RNA_MODIFICATION	120	2	0.00349229	0.144503
GO_REGULATION_OF_DENDRITE_DEVELOPMENT	120	2	0.00349229	0.144503
GO_CENTRAL_NERVOUS_SYSTEM_DEVELOPMENT	872	4	0.00344855	0.144503
GO_CYTOSKELETAL_PART	1436	5	0.00342985	0.144503
GO_DNA_BIOSYNTHETIC_PROCESS	121	2	0.00354843	0.145806
GO_RESPONSE_TO_ENDOGENOUS_STIMULUS	1450	5	0.0035744	0.14586
GO_REGULATION_OF_EPITHELIAL_CELL_DIFFERENTIATION	122	2	0.00360499	0.146101
GO_RESPONSE_TO_UV	126	2	0.00383543	0.153176
GO_CELLULAR_COMPONENT_MORPHOGENESIS	900	4	0.00385722	0.153176
GO_REGULATION_OF_CELL_DEATH	1472	5	0.00381039	0.153176
GO_POSITIVE_REGULATION_OF_HYDROLASE_ACTIVITY	905	4	0.00393352	0.155164
GO_NUCLEAR_IMPORT	129	2	0.00401266	0.157238
GO_NUCLEOTIDYLTRANSFERASE_ACTIVITY	131	2	0.0041329	0.160884
GO_POSITIVE_REGULATION_OF_CATALYTIC_ACTIVITY	1518	5	0.00433991	0.166748
GO_MESENCHYMAL_CELL_DIFFERENTIATION	134	2	0.00431637	0.166748
GO_CELL_DIVISION	460	3	0.00442035	0.168436
GO_NEGATIVE_REGULATION_OF_SEQUENCE_SPECIFIC_DNA_BINDING_TRANSCRIPTION_FACTOR_ACTIVITY	136	2	0.00444077	0.168436
GO_DNA_REPAIR	480	3	0.00497112	0.186165
GO_RESPONSE_TO_TRANSFORMING_GROWTH_FACTOR_BETA	144	2	0.0049548	0.186165
GO_REGULATION_OF_RESPONSE_TO_DNA_DAMAGE_STIMULUS	145	2	0.0050209	0.186847
GO_CENTROSOME	487	3	0.00517326	0.191314
GO_MEIOTIC_CELL_CYCLE_PROCESS	152	2	0.00549497	0.201949
GO_NITROGEN_COMPOUND_TRANSPORT	507	3	0.00577797	0.209744
GO_PROTEIN_LOCALIZATION_TO_NUCLEUS	156	2	0.00577476	0.209744
GO_CELL_MORPHOGENESIS_INVOLVED_IN_DIFFERENTIATION	513	3	0.00596732	0.215297
GO_REGULATION_OF_DNA_REPLICATION	161	2	0.00613352	0.219952
GO_REGULATION_OF_SIGNAL_TRANSDUCTION_BY_P53_CLASS_MEDIATOR	162	2	0.00620647	0.221227
GO_DOUBLE_STRAND_BREAK_REPAIR	165	2	0.0064277	0.227741
GO_MITOCHONDRIAL_MEMBRANE_PART	173	2	0.00703506	0.247776
GO_POSITIVE_REGULATION_OF_CYTOSKELETON_ORGANIZATION	175	2	0.00719082	0.251764
GO_MITOCHONDRIAL_TRANSPORT	177	2	0.00734815	0.255759
GO_REGULATION_OF_OSSIFICATION	178	2	0.0074274	0.257005
GO_EPITHELIAL_CELL_DEVELOPMENT	186	2	0.00807533	0.274608
GO_MEIOTIC_CELL_CYCLE	186	2	0.00807533	0.274608
GO_PROTEIN_C_TERMINUS_BINDING	186	2	0.00807533	0.274608
GO_NEGATIVE_REGULATION_OF_TRANSCRIPTION_ELONGATION_FROM_RNA_POLYMERASE_II_PROMOTER	11	1	0.00857788	0.277233
GO_CELL_DIFFERENTIATION_INVOLVED_IN_METANEPHROS_DEVELOPMENT	11	1	0.00857788	0.277233
GO_POSITIVE_REGULATION_OF_HORMONE_METABOLIC_PROCESS	11	1	0.00857788	0.277233
GO_REGULATION_OF_NUCLEAR_CELL_CYCLE_DNA_REPLICATION	11	1	0.00857788	0.277233
GO_NEGATIVE_REGULATION_OF_FIBROBLAST_GROWTH_FACTOR_RECEPTOR_SIGNALING_PATHWAY	11	1	0.00857788	0.277233
GO_POSITIVE_REGULATION_OF_MOLECULAR_FUNCTION	1791	5	0.00862108	0.277233
GO_POSITIVE_REGULATION_OF_HAIR_CYCLE	11	1	0.00857788	0.277233
GO_MESENCHYME_DEVELOPMENT	190	2	0.00840854	0.277233
GO_STEM_CELL_DIFFERENTIATION	190	2	0.00840854	0.277233
GO_REGULATION_OF_TRANSCRIPTION_FROM_RNA_POLYMERASE_II_PROMOTER	1784	5	0.00848439	0.277233
GO_POSITIVE_REGULATION_OF_BIOSYNTHETIC_PROCESS	1805	5	0.00889908	0.284626
GO_ACTIVIN_BINDING	12	1	0.00928947	0.293935
GO_PROTEIN_CHANNEL_ACTIVITY	12	1	0.00928947	0.293935
GO_POSITIVE_REGULATION_OF_STEROID_BIOSYNTHETIC_PROCESS	13	1	0.0100006	0.295867
GO_PROTEIN_LOCALIZATION_TO_CHROMATIN	13	1	0.0100006	0.295867
GO_MATURATION_OF_LSU_RRNA	13	1	0.0100006	0.295867
GO_MITOTIC_G2_DNA_DAMAGE_CHECKPOINT	13	1	0.0100006	0.295867
GO_MACROPHAGE_CHEMOTAXIS	13	1	0.0100006	0.295867
GO_REGULATION_OF_DNA_DAMAGE_CHECKPOINT	13	1	0.0100006	0.295867
GO_NEGATIVE_REGULATION_OF_EPIDERMAL_CELL_DIFFERENTIATION	13	1	0.0100006	0.295867
GO_REGULATION_OF_TRANSLATIONAL_INITIATION_IN_RESPONSE_TO_STRESS	13	1	0.0100006	0.295867
GO_NEGATIVE_REGULATION_OF_DNA_TEMPLATED_TRANSCRIPTION_ELONGATION	13	1	0.0100006	0.295867
GO_REGULATION_OF_ORGANELLE_ORGANIZATION	1178	4	0.00982048	0.295867
GO_NEGATIVE_REGULATION_OF_CELL_DIFFERENTIATION	609	3	0.00951198	0.295867
GO_DNA_DIRECTED_RNA_POLYMERASE_I_COMPLEX	13	1	0.0100006	0.295867
GO_CHROMATOID_BODY	13	1	0.0100006	0.295867
GO_GERM_CELL_DEVELOPMENT	209	2	0.0100742	0.296206
GO_MICROTUBULE_ORGANIZING_CENTER	623	3	0.0101121	0.296206
GO_RENAL_VESICLE_DEVELOPMENT	14	1	0.0107112	0.298953
GO_POSITIVE_REGULATION_OF_MEIOTIC_CELL_CYCLE	14	1	0.0107112	0.298953
GO_ANDROGEN_BIOSYNTHETIC_PROCESS	14	1	0.0107112	0.298953
GO_METHIONINE_BIOSYNTHETIC_PROCESS	14	1	0.0107112	0.298953
GO_ESTABLISHMENT_OF_NUCLEUS_LOCALIZATION	14	1	0.0107112	0.298953
GO_DNA_RECOMBINATION	215	2	0.0106282	0.298953
GO_MULTI_MULTICELLULAR_ORGANISM_PROCESS	213	2	0.010442	0.298953
GO_METANEPHRIC_MESENCHYME_DEVELOPMENT	14	1	0.0107112	0.298953
GO_ADENOHYPOPHYSIS_DEVELOPMENT	14	1	0.0107112	0.298953
GO_BETA_CATENIN_DESTRUCTION_COMPLEX	14	1	0.0107112	0.298953
GO_MESENCHYMAL_TO_EPITHELIAL_TRANSITION	15	1	0.0114213	0.305791
GO_NEGATIVE_REGULATION_OF_DENDRITE_MORPHOGENESIS	15	1	0.0114213	0.305791
GO_REGULATION_OF_HAIR_FOLLICLE_DEVELOPMENT	15	1	0.0114213	0.305791
GO_CILIUM_OR_FLAGELLUM_DEPENDENT_CELL_MOTILITY	15	1	0.0114213	0.305791
GO_DNA_REPLICATION_CHECKPOINT	15	1	0.0114213	0.305791
GO_PROTEIN_IMPORT_INTO_MITOCHONDRIAL_MATRIX	15	1	0.0114213	0.305791
GO_DNA_REPLICATION_FACTOR_A_COMPLEX	15	1	0.0114213	0.305791
GO_PRONUCLEUS	15	1	0.0114213	0.305791
GO_RRNA_METHYLTRANSFERASE_ACTIVITY	15	1	0.0114213	0.305791
GO_PURINE_CONTAINING_COMPOUND_SALVAGE	16	1	0.0121309	0.316205
GO_NEGATIVE_REGULATION_OF_EPIDERMIS_DEVELOPMENT	16	1	0.0121309	0.316205
GO_REGULATION_OF_GENE_EXPRESSION_EPIGENETIC	229	2	0.0119723	0.316205
GO_ESC_E_Z_COMPLEX	16	1	0.0121309	0.316205
GO_PROTEASOME_BINDING	16	1	0.0121309	0.316205
GO_RECEPTOR_AGONIST_ACTIVITY	16	1	0.0121309	0.316205
GO_CELL_PROLIFERATION	672	3	0.0123847	0.319874
GO_REGULATION_OF_GTPASE_ACTIVITY	673	3	0.0124338	0.319874
GO_REGULATION_OF_VASCULATURE_DEVELOPMENT	233	2	0.0123694	0.319874
GO_NEGATIVE_REGULATION_OF_TRANSCRIPTION_REGULATORY_REGION_DNA_BINDING	17	1	0.01284	0.321925
GO_NEGATIVE_REGULATION_OF_ALCOHOL_BIOSYNTHETIC_PROCESS	17	1	0.01284	0.321925
GO_NUCLEOSIDE_SALVAGE	17	1	0.01284	0.321925
GO_TELOMERE_MAINTENANCE_VIA_TELOMERASE	17	1	0.01284	0.321925
GO_CYTOSKELETON	1967	5	0.0125851	0.321925
GO_ATPASE_ACTIVATOR_ACTIVITY	17	1	0.01284	0.321925
GO_RRNA_TRANSCRIPTION	18	1	0.0135486	0.332644
GO_REGULATION_OF_HORMONE_BIOSYNTHETIC_PROCESS	18	1	0.0135486	0.332644
GO_METHIONINE_METABOLIC_PROCESS	18	1	0.0135486	0.332644
GO_KIDNEY_MESENCHYME_DEVELOPMENT	18	1	0.0135486	0.332644
GO_HEPARAN_SULFATE_PROTEOGLYCAN_BINDING	18	1	0.0135486	0.332644
GO_REGULATION_OF_TRANSLATION_IN_RESPONSE_TO_STRESS	19	1	0.0142568	0.333898
GO_REGULATION_OF_DOUBLE_STRAND_BREAK_REPAIR_VIA_HOMOLOGOUS_RECOMBINATION	19	1	0.0142568	0.333898
GO_MITOTIC_G2_M_TRANSITION_CHECKPOINT	19	1	0.0142568	0.333898
GO_ERROR_FREE_TRANSLESION_SYNTHESIS	19	1	0.0142568	0.333898
GO_POSITIVE_REGULATION_OF_CELL_CYCLE_PROCESS	247	2	0.0138041	0.333898
GO_CELLULAR_PROCESS_INVOLVED_IN_REPRODUCTION_IN_MULTICELLULAR_ORGANISM	252	2	0.0143333	0.333898
GO_HEAD_DEVELOPMENT	709	3	0.0142805	0.333898
GO_NEGATIVE_REGULATION_OF_VIRAL_ENTRY_INTO_HOST_CELL	19	1	0.0142568	0.333898
GO_ERROR_PRONE_TRANSLESION_SYNTHESIS	19	1	0.0142568	0.333898
GO__DE_NOVO_PROTEIN_FOLDING	19	1	0.0142568	0.333898
GO_SULFUR_AMINO_ACID_BIOSYNTHETIC_PROCESS	19	1	0.0142568	0.333898
GO_RRNA_METHYLATION	19	1	0.0142568	0.333898
GO_NUCLEOPLASM_PART	708	3	0.0142272	0.333898
GO_NUCLEIC_ACID_PHOSPHODIESTER_BOND_HYDROLYSIS	254	2	0.0145474	0.337557
GO_METANEPHRIC_EPITHELIUM_DEVELOPMENT	20	1	0.0149644	0.340556
GO_ESTABLISHMENT_OF_MITOTIC_SPINDLE_ORIENTATION	20	1	0.0149644	0.340556
GO_NUCLEUS_LOCALIZATION	20	1	0.0149644	0.340556
GO_DNA_DOUBLE_STRAND_BREAK_PROCESSING	20	1	0.0149644	0.340556
GO_BRANCHING_INVOLVED_IN_MAMMARY_GLAND_DUCT_MORPHOGENESIS	20	1	0.0149644	0.340556
GO_CELLULAR_MACROMOLECULAR_COMPLEX_ASSEMBLY	727	3	0.0152594	0.345939
GO_METANEPHRIC_NEPHRON_MORPHOGENESIS	21	1	0.0156716	0.347298
GO_CELL_PROJECTION_ASSEMBLY	264	2	0.0156387	0.347298
GO_NEGATIVE_REGULATION_OF_LOCOMOTION	263	2	0.015528	0.347298
GO_ESTABLISHMENT_OF_PROTEIN_LOCALIZATION_TO_MEMBRANE	264	2	0.0156387	0.347298
GO_POSITIVE_REGULATION_OF_ADHERENS_JUNCTION_ORGANIZATION	21	1	0.0156716	0.347298
GO_NUCLEOTIDE_EXCISION_REPAIR_PREINCISION_COMPLEX_STABILIZATION	21	1	0.0156716	0.347298
GO_REGULATION_OF_PROTEIN_HOMODIMERIZATION_ACTIVITY	22	1	0.0163782	0.349855
GO_SEX_DETERMINATION	22	1	0.0163782	0.349855
GO_REGULATION_OF_HAIR_CYCLE	22	1	0.0163782	0.349855
GO_NEGATIVE_REGULATION_OF_TRANSLATIONAL_INITIATION	22	1	0.0163782	0.349855
GO_AXONEMAL_DYNEIN_COMPLEX_ASSEMBLY	22	1	0.0163782	0.349855
GO_CELL_CELL_SIGNALING_INVOLVED_IN_CARDIAC_CONDUCTION	22	1	0.0163782	0.349855
GO_POSITIVE_REGULATION_OF_PROTEIN_AUTOPHOSPHORYLATION	22	1	0.0163782	0.349855
GO_REGULATION_OF_CELLULAR_RESPIRATION	22	1	0.0163782	0.349855
GO_MACROMOLECULE_TRANSMEMBRANE_TRANSPORTER_ACTIVITY	22	1	0.0163782	0.349855
GO_TRNA_METHYLTRANSFERASE_ACTIVITY	22	1	0.0163782	0.349855
GO_ASPARTATE_FAMILY_AMINO_ACID_BIOSYNTHETIC_PROCESS	23	1	0.0170844	0.354696
GO_POSITIVE_REGULATION_OF_ALCOHOL_BIOSYNTHETIC_PROCESS	23	1	0.0170844	0.354696
GO_POSITIVE_REGULATION_OF_MULTICELLULAR_ORGANISMAL_METABOLIC_PROCESS	23	1	0.0170844	0.354696
GO_RIBOSOMAL_LARGE_SUBUNIT_ASSEMBLY	23	1	0.0170844	0.354696
GO_ADRENAL_GLAND_DEVELOPMENT	23	1	0.0170844	0.354696
GO_POSITIVE_REGULATION_OF_STEROID_METABOLIC_PROCESS	23	1	0.0170844	0.354696
GO_NUCLEAR_OUTER_MEMBRANE	23	1	0.0170844	0.354696
GO_INTRINSIC_COMPONENT_OF_MITOCHONDRIAL_INNER_MEMBRANE	23	1	0.0170844	0.354696
GO_DNA_DEPENDENT_DNA_REPLICATION_MAINTENANCE_OF_FIDELITY	24	1	0.0177901	0.355621
GO_NEGATIVE_REGULATION_OF_STEROID_METABOLIC_PROCESS	24	1	0.0177901	0.355621
GO_REGULATION_OF_CELLULAR_COMPONENT_BIOGENESIS	767	3	0.0175689	0.355621
GO_REGULATION_OF_TRANSCRIPTION_ELONGATION_FROM_RNA_POLYMERASE_II_PROMOTER	24	1	0.0177901	0.355621
GO_BLOOD_VESSEL_ENDOTHELIAL_CELL_MIGRATION	24	1	0.0177901	0.355621
GO_POSITIVE_REGULATION_OF_CELL_JUNCTION_ASSEMBLY	24	1	0.0177901	0.355621
GO_POSITIVE_REGULATION_OF_MULTICELLULAR_ORGANISMAL_PROCESS	1395	4	0.0173001	0.355621
GO_NUCLEOTIDE_EXCISION_REPAIR_DNA_GAP_FILLING	24	1	0.0177901	0.355621
GO_NEUROGENESIS	1402	4	0.0175876	0.355621
GO_ESTABLISHMENT_OF_MITOTIC_SPINDLE_LOCALIZATION	24	1	0.0177901	0.355621
GO_RESPONSE_TO_LIGHT_STIMULUS	280	2	0.0174558	0.355621
GO_ANATOMICAL_STRUCTURE_HOMEOSTASIS	285	2	0.0180413	0.359429
GO_CELLULAR_RESPONSE_TO_EPIDERMAL_GROWTH_FACTOR_STIMULUS	25	1	0.0184952	0.360386
GO_INTRACELLULAR_PROTEIN_TRANSPORT	781	3	0.0184211	0.360386
GO_REGULATION_OF_FIBROBLAST_GROWTH_FACTOR_RECEPTOR_SIGNALING_PATHWAY	25	1	0.0184952	0.360386
GO_TRNA_METHYLATION	25	1	0.0184952	0.360386
GO_NEGATIVE_REGULATION_OF_CELL_CYCLE_G2_M_PHASE_TRANSITION	25	1	0.0184952	0.360386
GO_REGULATION_OF_ACTIVIN_RECEPTOR_SIGNALING_PATHWAY	25	1	0.0184952	0.360386
GO_SPINDLE	289	2	0.0185157	0.360386
GO_ESTABLISHMENT_OF_SPINDLE_ORIENTATION	26	1	0.0191999	0.366471
GO_NEGATIVE_REGULATION_OF_STRIATED_MUSCLE_CELL_DIFFERENTIATION	26	1	0.0191999	0.366471
GO_TELOMERE_MAINTENANCE_VIA_TELOMERE_LENGTHENING	26	1	0.0191999	0.366471
GO_STRAND_DISPLACEMENT	26	1	0.0191999	0.366471
GO_REGULATION_OF_HORMONE_METABOLIC_PROCESS	26	1	0.0191999	0.366471
GO_DYNEIN_BINDING	26	1	0.0191999	0.366471
GO_RNA_DEPENDENT_DNA_BIOSYNTHETIC_PROCESS	27	1	0.0199041	0.36804
GO_SKELETAL_MUSCLE_TISSUE_REGENERATION	27	1	0.0199041	0.36804
GO_REGULATION_OF_ENDOTHELIAL_CELL_DIFFERENTIATION	27	1	0.0199041	0.36804
GO_DEVELOPMENTAL_INDUCTION	27	1	0.0199041	0.36804
GO_NEGATIVE_REGULATION_OF_RETINOIC_ACID_RECEPTOR_SIGNALING_PATHWAY	27	1	0.0199041	0.36804
GO_NEGATIVE_REGULATION_OF_DEVELOPMENTAL_PROCESS	801	3	0.0196782	0.36804
GO_RHYTHMIC_PROCESS	298	2	0.0196022	0.36804
GO_RRNA_MODIFICATION	27	1	0.0199041	0.36804
GO_TRANSCRIPTION_FACTOR_COMPLEX	298	2	0.0196022	0.36804
GO_EXTRINSIC_COMPONENT_OF_ORGANELLE_MEMBRANE	27	1	0.0199041	0.36804
GO_NEGATIVE_REGULATION_OF_DENDRITE_DEVELOPMENT	28	1	0.0206078	0.376347
GO_REGULATION_OF_VIRAL_ENTRY_INTO_HOST_CELL	28	1	0.0206078	0.376347
GO_MAMMARY_GLAND_DUCT_MORPHOGENESIS	28	1	0.0206078	0.376347
GO_METANEPHROS_MORPHOGENESIS	28	1	0.0206078	0.376347
GO_REGULATION_OF_CELL_CYCLE_CHECKPOINT	29	1	0.0213111	0.379268
GO_TELOMERE_CAPPING	29	1	0.0213111	0.379268
GO_REGULATION_OF_MEIOTIC_NUCLEAR_DIVISION	29	1	0.0213111	0.379268
GO_REGULATION_OF_PROTEIN_INSERTION_INTO_MITOCHONDRIAL_MEMBRANE_INVOLVED_IN_APOPTOTIC_SIGNALING_PATHWAY	29	1	0.0213111	0.379268
GO_REGULATION_OF_ACTIN_FILAMENT_BASED_PROCESS	312	2	0.0213446	0.379268
GO_NUCLEOTIDE_EXCISION_REPAIR_PREINCISION_COMPLEX_ASSEMBLY	29	1	0.0213111	0.379268
GO_DNA_REPLICATION_INITIATION	29	1	0.0213111	0.379268
GO_CARDIAC_MUSCLE_CELL_CONTRACTION	29	1	0.0213111	0.379268
GO_REPLISOME	29	1	0.0213111	0.379268
GO_SMOOTH_MUSCLE_CELL_DIFFERENTIATION	30	1	0.0220138	0.379754
GO_RESPONSE_TO_EPIDERMAL_GROWTH_FACTOR	30	1	0.0220138	0.379754
GO_CELL_MOTILITY	835	3	0.0219226	0.379754
GO_DNA_STRAND_ELONGATION	30	1	0.0220138	0.379754
GO_ANDROGEN_METABOLIC_PROCESS	30	1	0.0220138	0.379754
GO_REGULATION_OF_CELL_PROLIFERATION	1496	4	0.0217428	0.379754
GO_LAMELLIPODIUM_ASSEMBLY	30	1	0.0220138	0.379754
GO_ATPASE_REGULATOR_ACTIVITY	30	1	0.0220138	0.379754
GO_PROTEOGLYCAN_BINDING	30	1	0.0220138	0.379754
GO_HSP70_PROTEIN_BINDING	30	1	0.0220138	0.379754
GO_MISMATCH_REPAIR	31	1	0.022716	0.390729
GO_TISSUE_DEVELOPMENT	1518	4	0.0227958	0.390964
GO_NEGATIVE_REGULATION_OF_DNA_BIOSYNTHETIC_PROCESS	32	1	0.0234178	0.395894
GO_TELOMERE_MAINTENANCE_VIA_RECOMBINATION	32	1	0.0234178	0.395894
GO_POSITIVE_REGULATION_OF_EPIDERMIS_DEVELOPMENT	32	1	0.0234178	0.395894
GO_METANEPHRIC_NEPHRON_DEVELOPMENT	32	1	0.0234178	0.395894
GO_RECEPTOR_ACTIVATOR_ACTIVITY	32	1	0.0234178	0.395894
GO_REGULATION_OF_RETINOIC_ACID_RECEPTOR_SIGNALING_PATHWAY	33	1	0.024119	0.403142
GO_G2_DNA_DAMAGE_CHECKPOINT	33	1	0.024119	0.403142
GO_POSITIVE_REGULATION_OF_EMBRYONIC_DEVELOPMENT	33	1	0.024119	0.403142
GO_POSITIVE_REGULATION_OF_CELL_CYCLE	332	2	0.0239416	0.403142
GO_POSITIVE_REGULATION_OF_EPITHELIAL_TO_MESENCHYMAL_TRANSITION	34	1	0.0248198	0.407941
GO_REGULATION_OF_CELL_MORPHOGENESIS_INVOLVED_IN_DIFFERENTIATION	337	2	0.0246102	0.407941
GO_PROTEIN_DESTABILIZATION	34	1	0.0248198	0.407941
GO_NEGATIVE_REGULATION_OF_CELL_DEATH	872	3	0.0245192	0.407941
GO_OLIGODENDROCYTE_DEVELOPMENT	34	1	0.0248198	0.407941
GO_ATP_DEPENDENT_DNA_HELICASE_ACTIVITY	34	1	0.0248198	0.407941
GO_T_CELL_PROLIFERATION	36	1	0.0262199	0.416349
GO_MICROTUBULE_CYTOSKELETON_ORGANIZATION	348	2	0.0261081	0.416349
GO_CELL_DIFFERENTIATION_INVOLVED_IN_KIDNEY_DEVELOPMENT	36	1	0.0262199	0.416349
GO_RESPONSE_TO_HORMONE	893	3	0.0260644	0.416349
GO_RESPONSE_TO_LIPID	888	3	0.0256918	0.416349
GO_LAMELLIPODIUM_ORGANIZATION	36	1	0.0262199	0.416349
GO_MULTI_ORGANISM_REPRODUCTIVE_PROCESS	891	3	0.025915	0.416349
GO_TRANSCRIPTION_FROM_RNA_POLYMERASE_I_PROMOTER	35	1	0.0255201	0.416349
GO_POSITIVE_REGULATION_OF_MITOCHONDRIAL_OUTER_MEMBRANE_PERMEABILIZATION_INVOLVED_IN_APOPTOTIC_SIGNALING_PATHWAY	36	1	0.0262199	0.416349
GO_REGULATION_OF_TRANSCRIPTION_REGULATORY_REGION_DNA_BINDING	36	1	0.0262199	0.416349
GO_RESPONSE_TO_MONOAMINE	35	1	0.0255201	0.416349
GO_NUCLEAR_BODY	349	2	0.0262461	0.416349
GO_FRIZZLED_BINDING	36	1	0.0262199	0.416349
GO_RESPONSE_TO_NERVE_GROWTH_FACTOR	37	1	0.0269192	0.421378
GO_CELL_COMMUNICATION_INVOLVED_IN_CARDIAC_CONDUCTION	37	1	0.0269192	0.421378
GO_CARDIAC_MUSCLE_CELL_ACTION_POTENTIAL	37	1	0.0269192	0.421378
GO_REGULATION_OF_PROTEIN_AUTOPHOSPHORYLATION	37	1	0.0269192	0.421378
GO_SYNAPSIS	37	1	0.0269192	0.421378
GO_REGULATION_OF_DOUBLE_STRAND_BREAK_REPAIR	38	1	0.027618	0.423357
GO_SPINDLE_LOCALIZATION	38	1	0.027618	0.423357
GO_FOREBRAIN_DEVELOPMENT	357	2	0.0273608	0.423357
GO_RESPONSE_TO_TESTOSTERONE	38	1	0.027618	0.423357
GO_POSITIVE_REGULATION_OF_BIOMINERAL_TISSUE_DEVELOPMENT	38	1	0.027618	0.423357
GO_OOCYTE_DIFFERENTIATION	38	1	0.027618	0.423357
GO_REGULATION_OF_MULTICELLULAR_ORGANISMAL_METABOLIC_PROCESS	38	1	0.027618	0.423357
GO_CELLULAR_METABOLIC_COMPOUND_SALVAGE	38	1	0.027618	0.423357
GO_BASE_EXCISION_REPAIR	39	1	0.0283164	0.424172
GO_VESICLE_CYTOSKELETAL_TRAFFICKING	39	1	0.0283164	0.424172
GO_RESPONSE_TO_ORGANIC_CYCLIC_COMPOUND	917	3	0.0278937	0.424172
GO_NUCLEOTIDE_EXCISION_REPAIR_DNA_INCISION	39	1	0.0283164	0.424172
GO_RESPONSE_TO_ALCOHOL	362	2	0.0280671	0.424172
GO_EMBRYO_IMPLANTATION	39	1	0.0283164	0.424172
GO_REGULATION_OF_APOPTOTIC_SIGNALING_PATHWAY	363	2	0.0282092	0.424172
GO_GLANDULAR_EPITHELIAL_CELL_DIFFERENTIATION	39	1	0.0283164	0.424172
GO_NUCLEAR_REPLICATION_FORK	39	1	0.0283164	0.424172
GO_REGULATION_OF_SEQUENCE_SPECIFIC_DNA_BINDING_TRANSCRIPTION_FACTOR_ACTIVITY	365	2	0.0284944	0.425761
GO_MAMMARY_GLAND_MORPHOGENESIS	40	1	0.0290142	0.425998
GO_REGULATION_OF_MEIOTIC_CELL_CYCLE	40	1	0.0290142	0.425998
GO_POSITIVE_REGULATION_OF_CELL_MATRIX_ADHESION	40	1	0.0290142	0.425998
GO_RECIPROCAL_DNA_RECOMBINATION	40	1	0.0290142	0.425998
GO_SULFUR_AMINO_ACID_METABOLIC_PROCESS	40	1	0.0290142	0.425998
GO_NEGATIVE_REGULATION_OF_OSTEOBLAST_DIFFERENTIATION	40	1	0.0290142	0.425998
GO_MITOCHONDRION	1633	4	0.0288101	0.425998
GO_PROTEIN_COMPLEX_BINDING	935	3	0.0293101	0.429277
GO_POSITIVE_REGULATION_OF_KIDNEY_DEVELOPMENT	41	1	0.0297116	0.430891
GO_TRANSLESION_SYNTHESIS	41	1	0.0297116	0.430891
GO_MITOTIC_RECOMBINATION	41	1	0.0297116	0.430891
GO_POSITIVE_REGULATION_OF_ATPASE_ACTIVITY	41	1	0.0297116	0.430891
GO_REGULATION_OF_INTRACELLULAR_SIGNAL_TRANSDUCTION	1656	4	0.0301173	0.434643
GO_PROTEIN_LOCALIZATION_TO_MEMBRANE	376	2	0.0300837	0.434643
GO_PITUITARY_GLAND_DEVELOPMENT	42	1	0.0304085	0.436716
GO_GLYCOSYL_COMPOUND_CATABOLIC_PROCESS	42	1	0.0304085	0.436716
GO_MITOCHONDRIAL_PART	953	3	0.0307643	0.440757
GO_ANATOMICAL_STRUCTURE_FORMATION_INVOLVED_IN_MORPHOGENESIS	957	3	0.0310927	0.441361
GO_REGULATION_OF_MULTICELLULAR_ORGANISMAL_DEVELOPMENT	1672	4	0.0310473	0.441361
GO_REGULATION_OF_MITOCHONDRIAL_OUTER_MEMBRANE_PERMEABILIZATION_INVOLVED_IN_APOPTOTIC_SIGNALING_PATHWAY	43	1	0.0311049	0.441361
GO_PCG_PROTEIN_COMPLEX	43	1	0.0311049	0.441361
GO_NEGATIVE_REGULATION_OF_LIPID_BIOSYNTHETIC_PROCESS	44	1	0.0318008	0.443786
GO_BRANCHING_INVOLVED_IN_URETERIC_BUD_MORPHOGENESIS	44	1	0.0318008	0.443786
GO_AXONEME_ASSEMBLY	44	1	0.0318008	0.443786
GO_REGULATION_OF_DNA_TEMPLATED_TRANSCRIPTION_ELONGATION	44	1	0.0318008	0.443786
GO_PROTEIN_SELF_ASSOCIATION	44	1	0.0318008	0.443786
GO_TRNA_BINDING	44	1	0.0318008	0.443786
GO_RNA_POLYMERASE_ACTIVITY	44	1	0.0318008	0.443786
GO_ENDOTHELIAL_CELL_DEVELOPMENT	45	1	0.0324962	0.444065
GO_LUNG_MORPHOGENESIS	45	1	0.0324962	0.444065
GO_THYMOCYTE_AGGREGATION	45	1	0.0324962	0.444065
GO_PROTEIN_LOCALIZATION_TO_CHROMOSOME	45	1	0.0324962	0.444065
GO_REGULATION_OF_EPIDERMAL_CELL_DIFFERENTIATION	45	1	0.0324962	0.444065
GO_REGULATION_OF_ALCOHOL_BIOSYNTHETIC_PROCESS	45	1	0.0324962	0.444065
GO_DNA_ALKYLATION	45	1	0.0324962	0.444065
GO_HISTONE_LYSINE_N_METHYLTRANSFERASE_ACTIVITY	45	1	0.0324962	0.444065
GO_RECEPTOR_REGULATOR_ACTIVITY	45	1	0.0324962	0.444065
GO_NEGATIVE_REGULATION_OF_DNA_BINDING	46	1	0.0331911	0.451476
GO_CEREBELLAR_CORTEX_DEVELOPMENT	46	1	0.0331911	0.451476
GO_NEGATIVE_REGULATION_OF_MULTICELLULAR_ORGANISMAL_PROCESS	983	3	0.0332722	0.451541
GO_POSITIVE_REGULATION_OF_TELOMERE_MAINTENANCE	47	1	0.0338856	0.457765
GO_RESPONSE_TO_ANTIBIOTIC	47	1	0.0338856	0.457765
GO_RESPONSE_TO_PEPTIDE	404	2	0.0342848	0.462103
GO_HOMOLOGOUS_CHROMOSOME_SEGREGATION	48	1	0.0345796	0.463962
GO_MANGANESE_ION_BINDING	48	1	0.0345796	0.463962
GO_REGULATION_OF_NEURON_PROJECTION_DEVELOPMENT	408	2	0.0349028	0.46724
GO_HORMONE_BIOSYNTHETIC_PROCESS	49	1	0.035273	0.469013
GO_REGULATION_OF_STEROID_BIOSYNTHETIC_PROCESS	49	1	0.035273	0.469013
GO_RIBOSOMAL_LARGE_SUBUNIT_BIOGENESIS	49	1	0.035273	0.469013
GO_RESPONSE_TO_RADIATION	413	2	0.0356814	0.473379
GO_REGULATION_OF_ADHERENS_JUNCTION_ORGANIZATION	50	1	0.035966	0.473967
GO_POSITIVE_REGULATION_OF_STEM_CELL_DIFFERENTIATION	50	1	0.035966	0.473967
GO_3_5_EXONUCLEASE_ACTIVITY	50	1	0.035966	0.473967
GO_RESPONSE_TO_AMMONIUM_ION	51	1	0.0366586	0.477773
GO_CHROMOSOME_ORGANIZATION_INVOLVED_IN_MEIOTIC_CELL_CYCLE	51	1	0.0366586	0.477773
GO_REGULATION_OF_ANATOMICAL_STRUCTURE_MORPHOGENESIS	1021	3	0.0365992	0.477773
GO_TRANSLATION_INITIATION_FACTOR_ACTIVITY	51	1	0.0366586	0.477773
GO_ENDODEOXYRIBONUCLEASE_ACTIVITY	51	1	0.0366586	0.477773
GO_RESPONSE_TO_ABIOTIC_STIMULUS	1024	3	0.0368689	0.478407
GO_ORGANONITROGEN_COMPOUND_BIOSYNTHETIC_PROCESS	1024	3	0.0368689	0.478407
GO_POSITIVE_REGULATION_OF_REPRODUCTIVE_PROCESS	52	1	0.0373506	0.480443
GO_TISSUE_REGENERATION	52	1	0.0373506	0.480443
GO_PROTEIN_TARGETING_TO_MITOCHONDRION	52	1	0.0373506	0.480443
GO_INTRINSIC_COMPONENT_OF_MITOCHONDRIAL_MEMBRANE	52	1	0.0373506	0.480443
GO_MAMMARY_GLAND_EPITHELIUM_DEVELOPMENT	53	1	0.0380422	0.484176
GO_MESONEPHRIC_TUBULE_MORPHOGENESIS	53	1	0.0380422	0.484176
GO_PROTEIN_TRANSMEMBRANE_TRANSPORT	53	1	0.0380422	0.484176
GO_SEQUENCE_SPECIFIC_DNA_BINDING	1037	3	0.03805	0.484176
GO_DNA_HELICASE_ACTIVITY	53	1	0.0380422	0.484176
GO_NEGATIVE_REGULATION_OF_REPRODUCTIVE_PROCESS	54	1	0.0387332	0.489711
GO_RIBOSOME_ASSEMBLY	54	1	0.0387332	0.489711
GO_POSTREPLICATION_REPAIR	54	1	0.0387332	0.489711
GO_NEGATIVE_REGULATION_OF_MUSCLE_CELL_DIFFERENTIATION	55	1	0.0394238	0.493173
GO_REGULATION_OF_KIDNEY_DEVELOPMENT	55	1	0.0394238	0.493173
GO_ASPARTATE_FAMILY_AMINO_ACID_METABOLIC_PROCESS	55	1	0.0394238	0.493173
GO_REGULATION_OF_TRANSPORT	1804	4	0.0393753	0.493173
GO_CHROMATIN_BINDING	435	2	0.0391871	0.493173
GO_TRANSFERASE_ACTIVITY_TRANSFERRING_PENTOSYL_GROUPS	56	1	0.040114	0.500747
GO_ENDOTHELIAL_CELL_MIGRATION	57	1	0.0408036	0.507216
GO_LYSINE_N_METHYLTRANSFERASE_ACTIVITY	57	1	0.0408036	0.507216
GO_MITOCHONDRIAL_TRANSMEMBRANE_TRANSPORT	58	1	0.0414927	0.511485
GO_NEGATIVE_REGULATION_OF_WOUND_HEALING	58	1	0.0414927	0.511485
GO_RRNA_BINDING	58	1	0.0414927	0.511485
GO_HISTONE_METHYLTRANSFERASE_ACTIVITY	58	1	0.0414927	0.511485
GO_REGULATION_OF_CELL_CYCLE_G2_M_PHASE_TRANSITION	59	1	0.0421814	0.517816
GO_DNA_METHYLATION_OR_DEMETHYLATION	59	1	0.0421814	0.517816
GO_SKELETAL_SYSTEM_DEVELOPMENT	455	2	0.0424839	0.519794
GO_ORGANELLE_TRANSPORT_ALONG_MICROTUBULE	60	1	0.0428696	0.519794
GO_MATERNAL_PROCESS_INVOLVED_IN_FEMALE_PREGNANCY	60	1	0.0428696	0.519794
GO_POSITIVE_REGULATION_OF_OSTEOBLAST_DIFFERENTIATION	60	1	0.0428696	0.519794
GO_OLIGODENDROCYTE_DIFFERENTIATION	60	1	0.0428696	0.519794
GO_TRNA_MODIFICATION	60	1	0.0428696	0.519794
GO_CELLULAR_RESPONSE_TO_HYDROGEN_PEROXIDE	61	1	0.0435573	0.525977
GO_REGULATION_OF_ATPASE_ACTIVITY	61	1	0.0435573	0.525977
GO_POSITIVE_REGULATION_OF_NUCLEAR_DIVISION	62	1	0.0442446	0.532104
GO_REPLICATION_FORK	62	1	0.0442446	0.532104
GO_HEART_DEVELOPMENT	466	2	0.0443405	0.532175
GO_NEUROEPITHELIAL_CELL_DIFFERENTIATION	63	1	0.0449313	0.537088
GO_DAMAGED_DNA_BINDING	63	1	0.0449313	0.537088
GO_REGULATION_OF_MULTI_ORGANISM_PROCESS	470	2	0.045023	0.537099
GO_LOCOMOTION	1114	3	0.0454422	0.541009
GO_POSITIVE_REGULATION_OF_DENDRITE_DEVELOPMENT	64	1	0.0456176	0.542007
GO_RESPONSE_TO_GROWTH_FACTOR	475	2	0.0458818	0.544053
GO_MEIOTIC_CHROMOSOME_SEGREGATION	65	1	0.0463034	0.546861
GO_OOGENESIS	65	1	0.0463034	0.546861
GO_POSITIVE_REGULATION_OF_LIPID_BIOSYNTHETIC_PROCESS	66	1	0.0469887	0.553849
GO_POSITIVE_REGULATION_OF_KINASE_ACTIVITY	482	2	0.0470943	0.55399
GO_REGULATION_OF_TELOMERE_MAINTENANCE	67	1	0.0476736	0.557479
GO_REGULATION_OF_EPITHELIAL_TO_MESENCHYMAL_TRANSITION	67	1	0.0476736	0.557479
GO_HETEROCHROMATIN	67	1	0.0476736	0.557479
GO_REGULATION_OF_CELL_JUNCTION_ASSEMBLY	68	1	0.0483579	0.563256
GO_POSITIVE_REGULATION_OF_DEVELOPMENTAL_PROCESS	1142	3	0.0482968	0.563256
GO_POSITIVE_REGULATION_OF_TYPE_I_INTERFERON_PRODUCTION	70	1	0.0497252	0.56808
GO_RESPONSE_TO_STEROID_HORMONE	497	2	0.0497322	0.56808
GO_ORGANELLE_ASSEMBLY	495	2	0.0493774	0.56808
GO_MICROTUBULE_BUNDLE_FORMATION	69	1	0.0490418	0.56808
GO_NON_RECOMBINATIONAL_REPAIR	70	1	0.0497252	0.56808
GO_PROTEIN_LOCALIZATION_TO_MITOCHONDRION	70	1	0.0497252	0.56808
GO_NEGATIVE_REGULATION_OF_OSSIFICATION	69	1	0.0490418	0.56808
GO_REGULATION_OF_MEMBRANE_PERMEABILITY	70	1	0.0497252	0.56808
GO_EPITHELIAL_CELL_DIFFERENTIATION	495	2	0.0493774	0.56808
GO_DEOXYRIBONUCLEASE_ACTIVITY	70	1	0.0497252	0.56808
GO_HISTONE_METHYLTRANSFERASE_COMPLEX	71	1	0.0504082	0.574692
GO_REGULATION_OF_CYTOSKELETON_ORGANIZATION	502	2	0.0506234	0.576035
GO_ENDOTHELIAL_CELL_DIFFERENTIATION	72	1	0.0510906	0.580236
GO_TRANSCRIPTION_COUPLED_NUCLEOTIDE_EXCISION_REPAIR	73	1	0.0517726	0.583502
GO_HIPPOCAMPUS_DEVELOPMENT	73	1	0.0517726	0.583502
GO_AMIDE_BIOSYNTHETIC_PROCESS	507	2	0.0515203	0.583502
GO_THIOL_DEPENDENT_UBIQUITIN_SPECIFIC_PROTEASE_ACTIVITY	73	1	0.0517726	0.583502
GO_REGULATION_OF_DENDRITE_MORPHOGENESIS	74	1	0.0524541	0.586713
GO_ACTIN_MEDIATED_CELL_CONTRACTION	74	1	0.0524541	0.586713
GO_REGULATION_OF_STEROID_METABOLIC_PROCESS	74	1	0.0524541	0.586713
GO_PEPTIDYL_LYSINE_METHYLATION	74	1	0.0524541	0.586713
GO_REGULATION_OF_BIOMINERAL_TISSUE_DEVELOPMENT	75	1	0.0531351	0.593209
GO_NEGATIVE_REGULATION_OF_CELL_COMMUNICATION	1192	3	0.0536116	0.597401
GO_GLIAL_CELL_DEVELOPMENT	76	1	0.0538157	0.598548
GO_ALPHA_AMINO_ACID_BIOSYNTHETIC_PROCESS	77	1	0.0544958	0.601589
GO_MICROTUBULE_BASED_PROCESS	522	2	0.0542457	0.601589
GO_DIENCEPHALON_DEVELOPMENT	77	1	0.0544958	0.601589
GO_NUCLEIC_ACID_BINDING_TRANSCRIPTION_FACTOR_ACTIVITY	1199	3	0.0543777	0.601589
GO_TRANSCRIPTION_FACTOR_BINDING	524	2	0.0546129	0.601759
GO_ORGANELLE_INNER_MEMBRANE	525	2	0.0547969	0.602664
GO_POSITIVE_REGULATION_OF_GENE_EXPRESSION_EPIGENETIC	78	1	0.0551754	0.604579
GO_RENAL_TUBULE_DEVELOPMENT	78	1	0.0551754	0.604579
GO_MULTICELLULAR_ORGANISMAL_MACROMOLECULE_METABOLIC_PROCESS	79	1	0.0558545	0.607521
GO_NEGATIVE_REGULATION_OF_PROTEIN_BINDING	79	1	0.0558545	0.607521
GO_DNA_MODIFICATION	79	1	0.0558545	0.607521
GO_DNA_DEPENDENT_ATPASE_ACTIVITY	79	1	0.0558545	0.607521
GO_NEGATIVE_REGULATION_OF_LIPID_METABOLIC_PROCESS	80	1	0.0565332	0.610414
GO_NEGATIVE_REGULATION_OF_VASCULATURE_DEVELOPMENT	80	1	0.0565332	0.610414
GO_EXONUCLEASE_ACTIVITY	80	1	0.0565332	0.610414
GO_CHROMATIN_DNA_BINDING	80	1	0.0565332	0.610414
GO_METANEPHROS_DEVELOPMENT	81	1	0.0572114	0.615491
GO_DNA_GEOMETRIC_CHANGE	81	1	0.0572114	0.615491
GO_CHROMATIN_MODIFICATION	539	2	0.0573957	0.616352
GO_REGULATION_OF_TRANSLATIONAL_INITIATION	82	1	0.0578891	0.617171
GO_KIDNEY_MORPHOGENESIS	82	1	0.0578891	0.617171
GO_CARDIAC_CONDUCTION	82	1	0.0578891	0.617171
GO_PROTEIN_METHYLTRANSFERASE_ACTIVITY	82	1	0.0578891	0.617171
GO_ORGANELLE_ENVELOPE_LUMEN	83	1	0.0585664	0.623268
GO_HISTONE_METHYLATION	84	1	0.0592431	0.625967
GO_TISSUE_MIGRATION	84	1	0.0592431	0.625967
GO_MICROTUBULE_ORGANIZING_CENTER_ORGANIZATION	84	1	0.0592431	0.625967
GO_POSITIVE_REGULATION_OF_OSSIFICATION	84	1	0.0592431	0.625967
GO_REGULATION_OF_STRIATED_MUSCLE_CELL_DIFFERENTIATION	85	1	0.0599194	0.626402
GO_TUBE_DEVELOPMENT	552	2	0.0598472	0.626402
GO_HEART_PROCESS	85	1	0.0599194	0.626402
GO_POSITIVE_REGULATION_OF_CELL_CYCLE_ARREST	85	1	0.0599194	0.626402
GO_REGULATION_OF_CELL_MORPHOGENESIS	552	2	0.0598472	0.626402
GO_CONDENSED_NUCLEAR_CHROMOSOME	85	1	0.0599194	0.626402
GO_REGULATION_OF_NEURON_DIFFERENTIATION	554	2	0.0602275	0.628512
GO_CYSTEINE_TYPE_ENDOPEPTIDASE_ACTIVITY	86	1	0.0605953	0.631236
GO_REGULATION_OF_CELL_PROJECTION_ORGANIZATION	558	2	0.0609909	0.634241
GO_NEGATIVE_REGULATION_OF_VIRAL_PROCESS	89	1	0.0626199	0.639095
GO_RESPONSE_TO_HEAT	89	1	0.0626199	0.639095
GO_ESTABLISHMENT_OF_CELL_POLARITY	88	1	0.0619455	0.639095
GO_MEIOSIS_I	88	1	0.0619455	0.639095
GO_NCRNA_TRANSCRIPTION	88	1	0.0619455	0.639095
GO_LEUKOCYTE_PROLIFERATION	88	1	0.0619455	0.639095
GO_ENDOTHELIUM_DEVELOPMENT	90	1	0.0632939	0.639095
GO_PURINE_NUCLEOSIDE_BIOSYNTHETIC_PROCESS	89	1	0.0626199	0.639095
GO_REGULATION_OF_GENERATION_OF_PRECURSOR_METABOLITES_AND_ENERGY	89	1	0.0626199	0.639095
GO_REGULATION_OF_CELL_MATRIX_ADHESION	90	1	0.0632939	0.639095
GO_REGULATION_OF_GLIOGENESIS	90	1	0.0632939	0.639095
GO_ESTABLISHMENT_OF_PROTEIN_LOCALIZATION_TO_PLASMA_MEMBRANE	90	1	0.0632939	0.639095
GO_MESONEPHROS_DEVELOPMENT	90	1	0.0632939	0.639095
GO_METHYLTRANSFERASE_COMPLEX	90	1	0.0632939	0.639095
GO_HEAT_SHOCK_PROTEIN_BINDING	89	1	0.0626199	0.639095
GO_TRANSLATION_FACTOR_ACTIVITY_RNA_BINDING	89	1	0.0626199	0.639095
GO_TRANSPORTER_ACTIVITY	1276	3	0.0631543	0.639095
GO_PEPTIDE_METABOLIC_PROCESS	571	2	0.0634948	0.640032
GO_MITOCHONDRIAL_MEMBRANE_ORGANIZATION	92	1	0.0646404	0.650471
GO_CELLULAR_AMINO_ACID_BIOSYNTHETIC_PROCESS	93	1	0.0653129	0.6506
GO_ACTIN_FILAMENT_BASED_MOVEMENT	93	1	0.0653129	0.6506
GO_NEPHRON_EPITHELIUM_DEVELOPMENT	93	1	0.0653129	0.6506
GO_REGULATION_OF_DNA_BINDING	93	1	0.0653129	0.6506
GO_MULTICELLULAR_ORGANISM_METABOLIC_PROCESS	93	1	0.0653129	0.6506
GO_SINGLE_STRANDED_DNA_BINDING	93	1	0.0653129	0.6506
GO_IMMUNE_SYSTEM_DEVELOPMENT	582	2	0.0656409	0.651808
GO_ACTION_POTENTIAL	94	1	0.065985	0.651808
GO_RESPONSE_TO_BMP	94	1	0.065985	0.651808
GO_REGULATION_OF_DNA_BIOSYNTHETIC_PROCESS	94	1	0.065985	0.651808
GO_GOLGI_LUMEN	94	1	0.065985	0.651808
GO_CANONICAL_WNT_SIGNALING_PATHWAY	95	1	0.0666566	0.655161
GO_TRANSFORMING_GROWTH_FACTOR_BETA_RECEPTOR_SIGNALING_PATHWAY	95	1	0.0666566	0.655161
GO_RIBONUCLEOPROTEIN_COMPLEX_BINDING	95	1	0.0666566	0.655161
GO_TRANSCRIPTION_FACTOR_ACTIVITY_PROTEIN_BINDING	588	2	0.0668218	0.655696
GO_SIGNAL_TRANSDUCTION_IN_RESPONSE_TO_DNA_DAMAGE	96	1	0.0673277	0.658476
GO_FEMALE_GAMETE_GENERATION	96	1	0.0673277	0.658476
GO_DNA_TEMPLATED_TRANSCRIPTION_ELONGATION	97	1	0.0679984	0.661754
GO_GLAND_MORPHOGENESIS	97	1	0.0679984	0.661754
GO_ESTABLISHMENT_OF_LOCALIZATION_BY_MOVEMENT_ALONG_MICROTUBULE	97	1	0.0679984	0.661754
GO_GAMETE_GENERATION	595	2	0.0682086	0.66271
GO_HEMATOPOIETIC_PROGENITOR_CELL_DIFFERENTIATION	98	1	0.0686686	0.664995
GO_PURINE_NTP_DEPENDENT_HELICASE_ACTIVITY	98	1	0.0686686	0.664995
GO_MYELOID_LEUKOCYTE_MIGRATION	99	1	0.0693383	0.667113
GO_STRIATED_MUSCLE_CONTRACTION	99	1	0.0693383	0.667113
GO_POSITIVE_REGULATION_OF_CELL_SUBSTRATE_ADHESION	99	1	0.0693383	0.667113
GO_PROTEIN_TRANSPORTER_ACTIVITY	99	1	0.0693383	0.667113
GO_DEVELOPMENTAL_PROCESS_INVOLVED_IN_REPRODUCTION	602	2	0.0696051	0.668593
GO_METENCEPHALON_DEVELOPMENT	100	1	0.0700076	0.670283
GO_LIMBIC_SYSTEM_DEVELOPMENT	100	1	0.0700076	0.670283
GO_DNA_TEMPLATED_TRANSCRIPTION_TERMINATION	101	1	0.0706764	0.673417
GO_RNA_POLYMERASE_II_TRANSCRIPTION_FACTOR_COMPLEX	101	1	0.0706764	0.673417
GO_GLYCOPROTEIN_BINDING	101	1	0.0706764	0.673417
GO_NEGATIVE_REGULATION_OF_TRANSMEMBRANE_RECEPTOR_PROTEIN_SERINE_THREONINE_KINASE_SIGNALING_PATHWAY	102	1	0.0713447	0.678692
GO_REGULATION_OF_CIRCADIAN_RHYTHM	103	1	0.0720126	0.683946
GO_CELLULAR_HORMONE_METABOLIC_PROCESS	104	1	0.07268	0.685881
GO_POSITIVE_REGULATION_OF_TRANSFERASE_ACTIVITY	616	2	0.0724266	0.685881
GO_CELLULAR_RESPONSE_TO_REACTIVE_OXYGEN_SPECIES	104	1	0.07268	0.685881
GO_MOLECULAR_FUNCTION_REGULATOR	1353	3	0.0725564	0.685881
GO_XENOPHAGY	105	1	0.0733469	0.690862
GO_NEGATIVE_REGULATION_OF_RESPONSE_TO_STIMULUS	1360	3	0.0734413	0.690862
GO_INNER_MITOCHONDRIAL_MEMBRANE_PROTEIN_COMPLEX	106	1	0.0740134	0.695138
GO_MITOCHONDRIAL_TRANSLATION	107	1	0.0746794	0.699174
GO_RESPONSE_TO_RETINOIC_ACID	107	1	0.0746794	0.699174
GO_REGULATION_OF_CELL_CYCLE_ARREST	108	1	0.0753449	0.70429
GO_RESPONSE_TO_HYDROGEN_PEROXIDE	109	1	0.07601	0.709387
GO_COLUMNAR_CUBOIDAL_EPITHELIAL_CELL_DIFFERENTIATION	111	1	0.0773387	0.719518
GO_REGULATION_OF_TYPE_I_INTERFERON_PRODUCTION	111	1	0.0773387	0.719518
GO_NEGATIVE_REGULATION_OF_GENE_EXPRESSION_EPIGENETIC	112	1	0.0780024	0.724553
GO_MACROMOLECULAR_COMPLEX_ASSEMBLY	1398	3	0.0783309	0.726464
GO_NUCLEOTIDE_EXCISION_REPAIR	113	1	0.0786656	0.727288
GO_REGULATION_OF_STEM_CELL_DIFFERENTIATION	113	1	0.0786656	0.727288
GO_STEROID_BIOSYNTHETIC_PROCESS	114	1	0.0793284	0.729994
GO_REGULATION_OF_EMBRYONIC_DEVELOPMENT	114	1	0.0793284	0.729994
GO_TRNA_PROCESSING	114	1	0.0793284	0.729994
GO_NEPHRON_DEVELOPMENT	115	1	0.0799907	0.734946
GO_LEUKOCYTE_CHEMOTAXIS	117	1	0.0813139	0.737936
GO_NEGATIVE_REGULATION_OF_CELL_MORPHOGENESIS_INVOLVED_IN_DIFFERENTIATION	117	1	0.0813139	0.737936
GO_FEMALE_SEX_DIFFERENTIATION	116	1	0.0806525	0.737936
GO_MAMMARY_GLAND_DEVELOPMENT	117	1	0.0813139	0.737936
GO_CELLULAR_RESPONSE_TO_STARVATION	117	1	0.0813139	0.737936
GO_PROTEIN_ALKYLATION	117	1	0.0813139	0.737936
GO_CYTOSKELETON_DEPENDENT_INTRACELLULAR_TRANSPORT	116	1	0.0806525	0.737936
GO_UBIQUITIN_LIKE_PROTEIN_SPECIFIC_PROTEASE_ACTIVITY	117	1	0.0813139	0.737936
GO_REGULATION_OF_MAPK_CASCADE	660	2	0.0815321	0.738783
GO_STRUCTURE_SPECIFIC_DNA_BINDING	118	1	0.0819748	0.741659
GO_CHROMATIN_ORGANIZATION	663	2	0.0821655	0.742249
GO_POSITIVE_REGULATION_OF_CANONICAL_WNT_SIGNALING_PATHWAY	119	1	0.0826353	0.745355
GO_GLYCOSYL_COMPOUND_BIOSYNTHETIC_PROCESS	120	1	0.0832953	0.749024
GO_PROTEIN_PHOSPHATASE_BINDING	120	1	0.0832953	0.749024
GO_NEGATIVE_REGULATION_OF_CELLULAR_RESPONSE_TO_GROWTH_FACTOR_STIMULUS	121	1	0.0839548	0.752667
GO_UBIQUITIN_LIKE_PROTEIN_BINDING	121	1	0.0839548	0.752667
GO_DETECTION_OF_STIMULUS	675	2	0.0847149	0.756045
GO_RNA_POLYMERASE_COMPLEX	122	1	0.0846138	0.756045
GO_GOLGI_APPARATUS	1445	3	0.0845752	0.756045
GO_MULTICELLULAR_ORGANISMAL_SIGNALING	123	1	0.0852725	0.757593
GO_ENDOCRINE_SYSTEM_DEVELOPMENT	123	1	0.0852725	0.757593
GO_T_CELL_DIFFERENTIATION	123	1	0.0852725	0.757593
GO_KIDNEY_EPITHELIUM_DEVELOPMENT	125	1	0.0865883	0.76813
GO_REGULATION_OF_WOUND_HEALING	126	1	0.0872455	0.772802
GO_SIGNAL_TRANSDUCTION_BY_P53_CLASS_MEDIATOR	127	1	0.0879023	0.775138
GO_SPERMATID_DIFFERENTIATION	127	1	0.0879023	0.775138
GO_NUCLEAR_TRANSCRIPTION_FACTOR_COMPLEX	127	1	0.0879023	0.775138
GO_HEPATICOBILIARY_SYSTEM_DEVELOPMENT	128	1	0.0885586	0.77515
GO_REGULATION_OF_LIPID_BIOSYNTHETIC_PROCESS	128	1	0.0885586	0.77515
GO_REGULATION_OF_ESTABLISHMENT_OF_PROTEIN_LOCALIZATION_TO_MITOCHONDRION	128	1	0.0885586	0.77515
GO_POSITIVE_REGULATION_OF_LIPID_METABOLIC_PROCESS	128	1	0.0885586	0.77515
GO_MITOCHONDRIAL_ENVELOPE	691	2	0.0881519	0.77515
GO_REGULATION_OF_REPRODUCTIVE_PROCESS	129	1	0.0892145	0.778587
GO_TUBE_FORMATION	129	1	0.0892145	0.778587
GO_ENDONUCLEASE_ACTIVITY	130	1	0.0898699	0.783152
GO_NEGATIVE_REGULATION_OF_CELLULAR_AMIDE_METABOLIC_PROCESS	131	1	0.0905248	0.785389
GO_NEGATIVE_REGULATION_OF_BINDING	131	1	0.0905248	0.785389
GO_BRANCHING_MORPHOGENESIS_OF_AN_EPITHELIAL_TUBE	131	1	0.0905248	0.785389
GO_TRANSFERASE_COMPLEX	703	2	0.0907573	0.786253
GO_POSITIVE_REGULATION_OF_CELL_DIVISION	132	1	0.0911793	0.786455
GO_REGULATION_OF_CELL_DIFFERENTIATION	1492	3	0.0910309	0.786455
GO_MAINTENANCE_OF_CELL_NUMBER	132	1	0.0911793	0.786455
GO_PROTEIN_MODIFICATION_BY_SMALL_PROTEIN_REMOVAL	133	1	0.0918333	0.790943
GO_MORPHOGENESIS_OF_EMBRYONIC_EPITHELIUM	134	1	0.0924869	0.79426
GO_MACROMITOPHAGY	134	1	0.0924869	0.79426
GO_REGULATION_OF_DEFENSE_RESPONSE_TO_VIRUS_BY_HOST	135	1	0.09314	0.798709
GO_GLIAL_CELL_DIFFERENTIATION	136	1	0.0937927	0.801982
GO_MITOCHONDRIAL_PROTEIN_COMPLEX	136	1	0.0937927	0.801982
GO_CIRCADIAN_RHYTHM	137	1	0.0944449	0.805231
GO_HINDBRAIN_DEVELOPMENT	137	1	0.0944449	0.805231
GO_RIBONUCLEOPROTEIN_COMPLEX	721	2	0.0947085	0.806317
GO_PROTEIN_HOMODIMERIZATION_ACTIVITY	722	2	0.0949295	0.807037
GO_PURINE_CONTAINING_COMPOUND_BIOSYNTHETIC_PROCESS	139	1	0.0957479	0.812827
GO_CELLULAR_AMIDE_METABOLIC_PROCESS	727	2	0.0960368	0.814112
GO_NON_CANONICAL_WNT_SIGNALING_PATHWAY	140	1	0.0963988	0.816011
GO_POSITIVE_REGULATION_OF_CELL_COMMUNICATION	1532	3	0.0966866	0.816251
GO_SEXUAL_REPRODUCTION	730	2	0.096703	0.816251
GO_ESTABLISHMENT_OR_MAINTENANCE_OF_CELL_POLARITY	141	1	0.0970491	0.817673
GO_STRUCTURAL_MOLECULE_ACTIVITY	732	2	0.0971479	0.817673
GO_NEGATIVE_REGULATION_OF_CELL_PROJECTION_ORGANIZATION	144	1	0.0989976	0.832058
GO_MICROTUBULE_ASSOCIATED_COMPLEX	145	1	0.0996461	0.836321
GO_RESPONSE_TO_ESTRADIOL	146	1	0.100294	0.839379
GO_TRANSLATIONAL_INITIATION	146	1	0.100294	0.839379
GO_REGULATION_OF_NERVOUS_SYSTEM_DEVELOPMENT	750	2	0.101179	0.845433
GO_RESPONSE_TO_TEMPERATURE_STIMULUS	148	1	0.101589	0.845433
GO_MALE_SEX_DIFFERENTIATION	148	1	0.101589	0.845433
GO_RIBONUCLEOPROTEIN_GRANULE	148	1	0.101589	0.845433
GO_POSITIVE_REGULATION_OF_CHROMOSOME_ORGANIZATION	150	1	0.102882	0.854992
GO_PROTEIN_LOCALIZATION_TO_CELL_PERIPHERY	151	1	0.103528	0.857949
GO_NEGATIVE_REGULATION_OF_MULTI_ORGANISM_PROCESS	151	1	0.103528	0.857949
GO_REGULATION_OF_MUSCLE_CELL_DIFFERENTIATION	152	1	0.104173	0.858488
GO_POSITIVE_REGULATION_OF_WNT_SIGNALING_PATHWAY	152	1	0.104173	0.858488
GO_ENDOCYTIC_VESICLE_MEMBRANE	152	1	0.104173	0.858488
GO_CORE_PROMOTER_BINDING	152	1	0.104173	0.858488
GO_DOUBLE_STRANDED_DNA_BINDING	764	2	0.104347	0.858719
GO_PALLIUM_DEVELOPMENT	153	1	0.104818	0.860209
GO_HELICASE_ACTIVITY	153	1	0.104818	0.860209
GO_POSITIVE_REGULATION_OF_EPITHELIAL_CELL_PROLIFERATION	154	1	0.105463	0.860723
GO_AMEBOIDAL_TYPE_CELL_MIGRATION	154	1	0.105463	0.860723
GO_MULTICELLULAR_ORGANISM_REPRODUCTION	768	2	0.105257	0.860723
GO_RESPONSE_TO_STARVATION	154	1	0.105463	0.860723
GO_MRNA_BINDING	155	1	0.106107	0.864787
GO_NEGATIVE_REGULATION_OF_RESPONSE_TO_WOUNDING	156	1	0.106751	0.868835
GO_REGULATION_OF_KINASE_ACTIVITY	776	2	0.107084	0.870351
GO_PROTEIN_TARGETING_TO_MEMBRANE	157	1	0.107394	0.871672
GO_REGULATION_OF_PHOSPHORUS_METABOLIC_PROCESS	1618	3	0.109329	0.886161
GO_REGENERATION	161	1	0.109962	0.888859
GO_CIRCULATORY_SYSTEM_DEVELOPMENT	788	2	0.109841	0.888859
GO_CELL_CHEMOTAXIS	162	1	0.110603	0.889181
GO_NEGATIVE_REGULATION_OF_CANONICAL_WNT_SIGNALING_PATHWAY	162	1	0.110603	0.889181
GO_POSITIVE_REGULATION_OF_CELL_MORPHOGENESIS_INVOLVED_IN_DIFFERENTIATION	162	1	0.110603	0.889181
GO_PHOSPHATASE_BINDING	162	1	0.110603	0.889181
GO_REGULATION_OF_NUCLEAR_DIVISION	163	1	0.111243	0.893116
GO_CELL_SUBSTRATE_ADHESION	164	1	0.111883	0.895824
GO_HORMONE_METABOLIC_PROCESS	164	1	0.111883	0.895824
GO_CELLULAR_RESPONSE_TO_OXYGEN_CONTAINING_COMPOUND	799	2	0.112385	0.898627
GO_POSITIVE_REGULATION_OF_MITOCHONDRION_ORGANIZATION	167	1	0.113801	0.907492
GO_MORPHOGENESIS_OF_A_BRANCHING_STRUCTURE	167	1	0.113801	0.907492
GO_REGULATION_OF_PROTEIN_BINDING	168	1	0.114439	0.910128
GO_RESPONSE_TO_CARBOHYDRATE	168	1	0.114439	0.910128
GO_NEGATIVE_REGULATION_OF_CELL_GROWTH	170	1	0.115714	0.919034
GO_POSITIVE_REGULATION_OF_CELL_PROLIFERATION	814	2	0.11588	0.919119
GO_POSITIVE_REGULATION_OF_APOPTOTIC_SIGNALING_PATHWAY	171	1	0.116351	0.921618
GO_HYDROLASE_ACTIVITY_ACTING_ON_ACID_ANHYDRIDES	820	2	0.117286	0.927783
GO_REGULATION_OF_CELLULAR_KETONE_METABOLIC_PROCESS	173	1	0.117623	0.92797
GO_REGULATION_OF_CELL_SUBSTRATE_ADHESION	173	1	0.117623	0.92797
GO_POSITIVE_REGULATION_OF_CELL_DIFFERENTIATION	823	2	0.117991	0.929629
GO_CARBOHYDRATE_DERIVATIVE_CATABOLIC_PROCESS	174	1	0.118259	0.930503
GO_GLIOGENESIS	175	1	0.118894	0.933019
GO_PROTEIN_DNA_COMPLEX	175	1	0.118894	0.933019
GO_TRNA_METABOLIC_PROCESS	176	1	0.119529	0.936757
GO_HISTONE_BINDING	177	1	0.120163	0.940482
GO_REGULATION_OF_CELL_DEVELOPMENT	836	2	0.121057	0.946228
GO_CYTOSKELETON_ORGANIZATION	838	2	0.121531	0.948677
GO_ORGAN_MORPHOGENESIS	841	2	0.122242	0.952971
GO_RESPONSE_TO_KETONE	182	1	0.123328	0.96017
GO_REGULATION_OF_PROTEIN_MODIFICATION_PROCESS	1710	3	0.12354	0.960561
GO_CELLULAR_RESPONSE_TO_OXIDATIVE_STRESS	184	1	0.12459	0.966187
GO_CYSTEINE_TYPE_PEPTIDASE_ACTIVITY	184	1	0.12459	0.966187
GO_POSITIVE_REGULATION_OF_DNA_METABOLIC_PROCESS	185	1	0.125221	0.968539
GO_ORGANELLE_DISASSEMBLY	185	1	0.125221	0.968539
GO_RESPONSE_TO_NITROGEN_COMPOUND	859	2	0.126531	0.977397
GO_CELLULAR_RESPONSE_TO_EXTRACELLULAR_STIMULUS	188	1	0.12711	0.979313
GO_CILIUM_ORGANIZATION	188	1	0.12711	0.979313
GO_REGULATION_OF_DEFENSE_RESPONSE_TO_VIRUS	190	1	0.128368	0.985153
GO_TRANSMEMBRANE_RECEPTOR_PROTEIN_SERINE_THREONINE_KINASE_SIGNALING_PATHWAY	190	1	0.128368	0.985153
GO_OUTER_MEMBRANE	190	1	0.128368	0.985153
GO_NEGATIVE_REGULATION_OF_NEURON_DIFFERENTIATION	191	1	0.128996	0.987411
GO_RESPONSE_TO_REACTIVE_OXYGEN_SPECIES	191	1	0.128996	0.987411
GO_NEURON_DIFFERENTIATION	874	2	0.130134	0.994837
GO_POSITIVE_REGULATION_OF_VIRAL_TRANSCRIPTION	39	0	1	1
GO_CARDIAC_CHAMBER_DEVELOPMENT	144	0	1	1
GO_PHOSPHATIDYLSERINE_ACYL_CHAIN_REMODELING	17	0	1	1
GO_SPINAL_CORD_DEVELOPMENT	106	0	1	1
GO_PLATELET_DERIVED_GROWTH_FACTOR_RECEPTOR_SIGNALING_PATHWAY	34	0	1	1
GO_CELLULAR_RESPONSE_TO_LIPOPROTEIN_PARTICLE_STIMULUS	13	0	1	1
GO_REGULATION_OF_NLRP3_INFLAMMASOME_COMPLEX_ASSEMBLY	11	0	1	1
GO_POSITIVE_REGULATION_OF_EPITHELIAL_CELL_DIFFERENTIATION	57	0	1	1
GO_NEGATIVE_REGULATION_OF_TRANSCRIPTION_FACTOR_IMPORT_INTO_NUCLEUS	39	0	1	1
GO_POTASSIUM_ION_TRANSPORT	154	0	1	1
GO_REGULATION_OF_T_CELL_RECEPTOR_SIGNALING_PATHWAY	28	0	1	1
GO_CARDIAC_MUSCLE_ADAPTATION	11	0	1	1
GO_NEGATIVE_REGULATION_OF_EPITHELIAL_CELL_PROLIFERATION	115	0	1	1
GO_MOVEMENT_IN_ENVIRONMENT_OF_OTHER_ORGANISM_INVOLVED_IN_SYMBIOTIC_INTERACTION	87	0	1	1
GO_REGULATION_OF_PROTEIN_TARGETING_TO_MITOCHONDRION	98	0	1	1
GO_APICAL_PROTEIN_LOCALIZATION	12	0	1	1
GO_REGULATION_OF_ESTABLISHMENT_OF_PLANAR_POLARITY	110	0	1	1
GO_FOREBRAIN_NEURON_DEVELOPMENT	34	0	1	1
GO_POSITIVE_REGULATION_OF_PROTEIN_MATURATION	19	0	1	1
GO_NEUROMUSCULAR_JUNCTION_DEVELOPMENT	36	0	1	1
GO_MITOTIC_CYTOKINESIS	31	0	1	1
GO_NEGATIVE_REGULATION_OF_RESPONSE_TO_ENDOPLASMIC_RETICULUM_STRESS	39	0	1	1
GO_SMAD_PROTEIN_SIGNAL_TRANSDUCTION	56	0	1	1
GO_CYTOPLASMIC_TRANSLATION	41	0	1	1
GO_POSITIVE_REGULATION_OF_CALCIUM_ION_TRANSPORT	106	0	1	1
GO_REGULATION_OF_B_CELL_RECEPTOR_SIGNALING_PATHWAY	15	0	1	1
GO_REGULATION_OF_G_PROTEIN_COUPLED_RECEPTOR_PROTEIN_SIGNALING_PATHWAY	127	0	1	1
GO_DENDRITE_DEVELOPMENT	79	0	1	1
GO_REGULATION_OF_RESPIRATORY_BURST	14	0	1	1
GO_G_PROTEIN_COUPLED_RECEPTOR_INTERNALIZATION	13	0	1	1
GO_MEMORY	98	0	1	1
GO_NEURON_DEVELOPMENT	687	0	1	1
GO_REGULATION_OF_GOLGI_ORGANIZATION	12	0	1	1
GO_POSITIVE_REGULATION_OF_MYOTUBE_DIFFERENTIATION	29	0	1	1
GO_REGULATION_OF_CELL_ACTIVATION	484	0	1	1
GO_MULTICELLULAR_ORGANISM_AGING	31	0	1	1
GO_ATP_DEPENDENT_CHROMATIN_REMODELING	74	0	1	1
GO_ION_TRANSPORT	1262	0	1	1
GO_LIPID_MODIFICATION	210	0	1	1
GO_NEGATIVE_REGULATION_OF_KIDNEY_DEVELOPMENT	17	0	1	1
GO_REGULATION_OF_HEPATOCYTE_PROLIFERATION	13	0	1	1
GO_ACYLGLYCEROL_HOMEOSTASIS	30	0	1	1
GO_NEGATIVE_REGULATION_OF_PHOSPHOPROTEIN_PHOSPHATASE_ACTIVITY	15	0	1	1
GO_NEGATIVE_REGULATION_OF_PROTEIN_COMPLEX_ASSEMBLY	107	0	1	1
GO_HEMOGLOBIN_METABOLIC_PROCESS	11	0	1	1
GO_SINGLE_FERTILIZATION	114	0	1	1
GO_LEUKOCYTE_ACTIVATION	414	1	0.258622	1
GO_REGULATION_OF_MITOCHONDRIAL_DEPOLARIZATION	18	0	1	1
GO_NEGATIVE_REGULATION_OF_MAP_KINASE_ACTIVITY	73	0	1	1
GO_SYNAPTIC_VESICLE_LOCALIZATION	106	0	1	1
GO_PHENOL_CONTAINING_COMPOUND_METABOLIC_PROCESS	81	0	1	1
GO_REGULATION_OF_ANTIGEN_RECEPTOR_MEDIATED_SIGNALING_PATHWAY	41	0	1	1
GO_GLYCERALDEHYDE_3_PHOSPHATE_METABOLIC_PROCESS	18	0	1	1
GO_RESPONSE_TO_UV_C	11	0	1	1
GO_CARBOHYDRATE_CATABOLIC_PROCESS	113	0	1	1
GO_DENTATE_GYRUS_DEVELOPMENT	15	0	1	1
GO_ESTABLISHMENT_OR_MAINTENANCE_OF_TRANSMEMBRANE_ELECTROCHEMICAL_GRADIENT	13	0	1	1
GO_LABYRINTHINE_LAYER_DEVELOPMENT	44	0	1	1
GO_N_TERMINAL_PROTEIN_AMINO_ACID_ACETYLATION	15	0	1	1
GO_NEUROLOGICAL_SYSTEM_PROCESS	1242	0	1	1
GO_NEURONAL_STEM_CELL_DIVISION	13	0	1	1
GO_CERAMIDE_CATABOLIC_PROCESS	12	0	1	1
GO_EXCRETION	44	0	1	1
GO_DIGESTION	137	0	1	1
GO_POSITIVE_REGULATION_OF_SYNAPTIC_TRANSMISSION_GLUTAMATERGIC	18	0	1	1
GO_POSITIVE_REGULATION_OF_MITOTIC_NUCLEAR_DIVISION	51	0	1	1
GO_OLIGOSACCHARIDE_METABOLIC_PROCESS	65	0	1	1
GO_NEGATIVE_REGULATION_OF_DENDRITIC_SPINE_DEVELOPMENT	12	0	1	1
GO_MODULATION_OF_GROWTH_OF_SYMBIONT_INVOLVED_IN_INTERACTION_WITH_HOST	16	0	1	1
GO_NEGATIVE_REGULATION_OF_CYCLIN_DEPENDENT_PROTEIN_KINASE_ACTIVITY	32	0	1	1
GO_ETHER_METABOLIC_PROCESS	12	0	1	1
GO_CYTOKINE_METABOLIC_PROCESS	17	0	1	1
GO_ANTEROGRADE_AXONAL_TRANSPORT	26	0	1	1
GO_NEGATIVE_REGULATION_OF_ERK1_AND_ERK2_CASCADE	52	0	1	1
GO_ALDITOL_PHOSPHATE_METABOLIC_PROCESS	35	0	1	1
GO_SODIUM_INDEPENDENT_ORGANIC_ANION_TRANSPORT	23	0	1	1
GO_REGULATION_OF_PROTEIN_TYROSINE_KINASE_ACTIVITY	61	0	1	1
GO_REGULATION_OF_INTERFERON_BETA_PRODUCTION	44	0	1	1
GO_N_GLYCAN_PROCESSING	20	0	1	1
GO_INORGANIC_ION_IMPORT_INTO_CELL	15	0	1	1
GO_ENDOPLASMIC_RETICULUM_TO_CYTOSOL_TRANSPORT	23	0	1	1
GO_G_PROTEIN_COUPLED_PURINERGIC_RECEPTOR_SIGNALING_PATHWAY	20	0	1	1
GO_MEMBRANE_DEPOLARIZATION	61	0	1	1
GO_OLFACTORY_BULB_INTERNEURON_DIFFERENTIATION	15	0	1	1
GO_POSITIVE_REGULATION_OF_G_PROTEIN_COUPLED_RECEPTOR_PROTEIN_SIGNALING_PATHWAY	25	0	1	1
GO_ATTACHMENT_OF_SPINDLE_MICROTUBULES_TO_KINETOCHORE	14	0	1	1
GO_REGULATION_OF_LYASE_ACTIVITY	86	0	1	1
GO_NEGATIVE_REGULATION_OF_TRANSMEMBRANE_TRANSPORT	87	0	1	1
GO_REGULATION_OF_LEUKOCYTE_PROLIFERATION	206	0	1	1
GO_RESPONSE_TO_ETHANOL	136	0	1	1
GO_SULFUR_COMPOUND_METABOLIC_PROCESS	359	1	0.228509	1
GO_POSITIVE_REGULATION_OF_TYROSINE_PHOSPHORYLATION_OF_STAT1_PROTEIN	11	0	1	1
GO_POSITIVE_REGULATION_OF_DNA_REPLICATION	86	0	1	1
GO_NEGATIVE_REGULATION_OF_NEURON_APOPTOTIC_PROCESS	135	0	1	1
GO_POSITIVE_REGULATION_OF_METANEPHROS_DEVELOPMENT	14	0	1	1
GO_POSITIVE_REGULATION_OF_LYMPHOCYTE_APOPTOTIC_PROCESS	20	0	1	1
GO_NUCLEOTIDE_PHOSPHORYLATION	61	0	1	1
GO_GLUTAMATE_SECRETION	28	0	1	1
GO_REGULATION_OF_MRNA_METABOLIC_PROCESS	118	0	1	1
GO_POSITIVE_REGULATION_OF_PROTEIN_BINDING	73	0	1	1
GO_REGULATION_OF_NFAT_PROTEIN_IMPORT_INTO_NUCLEUS	17	0	1	1
GO_REGULATION_OF_VASCULOGENESIS	13	0	1	1
GO_LENS_FIBER_CELL_DIFFERENTIATION	25	0	1	1
GO_SENSORY_PERCEPTION	938	0	1	1
GO_FATTY_ACID_CATABOLIC_PROCESS	73	0	1	1
GO_REGULATION_OF_VESICLE_FUSION	62	0	1	1
GO_MITOCHONDRIAL_RESPIRATORY_CHAIN_COMPLEX_I_BIOGENESIS	56	0	1	1
GO_REGULATION_OF_LIPID_STORAGE	41	0	1	1
GO_CARBOHYDRATE_TRANSPORT	95	0	1	1
GO_REGULATION_OF_CELLULAR_RESPONSE_TO_GROWTH_FACTOR_STIMULUS	229	1	0.15254	1
GO_EMBRYONIC_HEMOPOIESIS	20	0	1	1
GO_EMBRYO_DEVELOPMENT_ENDING_IN_BIRTH_OR_EGG_HATCHING	554	0	1	1
GO_ANTIGEN_PROCESSING_AND_PRESENTATION_OF_PEPTIDE_OR_POLYSACCHARIDE_ANTIGEN_VIA_MHC_CLASS_II	94	0	1	1
GO_RESPONSE_TO_IONIZING_RADIATION	145	0	1	1
GO_PROTEIN_EXPORT_FROM_NUCLEUS	30	0	1	1
GO_EPITHELIUM_DEVELOPMENT	945	2	0.147507	1
GO_POSITIVE_REGULATION_OF_SEQUESTERING_OF_CALCIUM_ION	16	0	1	1
GO_SECONDARY_METABOLITE_BIOSYNTHETIC_PROCESS	20	0	1	1
GO_CELL_MIGRATION_INVOLVED_IN_HEART_DEVELOPMENT	14	0	1	1
GO_PROTEIN_LOCALIZATION_TO_CYTOSKELETON	30	0	1	1
GO_NUCLEAR_ENVELOPE_REASSEMBLY	17	0	1	1
GO_INTRINSIC_APOPTOTIC_SIGNALING_PATHWAY_IN_RESPONSE_TO_DNA_DAMAGE_BY_P53_CLASS_MEDIATOR	30	0	1	1
GO_REGULATION_OF_AUTOPHAGY	249	0	1	1
GO_PHOSPHOLIPID_METABOLIC_PROCESS	364	0	1	1
GO_AMMONIUM_ION_METABOLIC_PROCESS	169	0	1	1
GO_REGULATION_OF_INTERLEUKIN_4_PRODUCTION	31	0	1	1
GO_NCRNA_CATABOLIC_PROCESS	22	0	1	1
GO_REGULATION_OF_FAT_CELL_DIFFERENTIATION	106	0	1	1
GO_GLUTAMINE_FAMILY_AMINO_ACID_BIOSYNTHETIC_PROCESS	20	0	1	1
GO_REGULATION_OF_PROTEIN_ACTIVATION_CASCADE	35	0	1	1
GO_REGULATION_OF_TELOMERASE_RNA_LOCALIZATION_TO_CAJAL_BODY	15	0	1	1
GO_REGULATION_OF_RNA_STABILITY	139	0	1	1
GO_BUNDLE_OF_HIS_CELL_TO_PURKINJE_MYOCYTE_COMMUNICATION	11	0	1	1
GO_REGULATION_OF_CELL_MATURATION	18	0	1	1
GO_NEGATIVE_REGULATION_OF_CELL_DEVELOPMENT	303	1	0.19663	1
GO_CELLULAR_PROTEIN_COMPLEX_DISASSEMBLY	122	0	1	1
GO_REGULATION_OF_CYTOKINE_PRODUCTION_INVOLVED_IN_INFLAMMATORY_RESPONSE	18	0	1	1
GO_URETER_DEVELOPMENT	11	0	1	1
GO_BODY_MORPHOGENESIS	44	0	1	1
GO_SOMATIC_STEM_CELL_POPULATION_MAINTENANCE	66	0	1	1
GO_CYTOPLASMIC_MICROTUBULE_ORGANIZATION	42	0	1	1
GO_POSITIVE_REGULATION_OF_DNA_DAMAGE_RESPONSE_SIGNAL_TRANSDUCTION_BY_P53_CLASS_MEDIATOR	13	0	1	1
GO_PROTEIN_ACTIVATION_CASCADE	99	0	1	1
GO_POSITIVE_REGULATION_OF_PHOSPHOLIPASE_ACTIVITY	53	0	1	1
GO_NEGATIVE_REGULATION_OF_PEPTIDYL_TYROSINE_PHOSPHORYLATION	39	0	1	1
GO_REGULATION_OF_COLLATERAL_SPROUTING	18	0	1	1
GO_ESTABLISHMENT_OR_MAINTENANCE_OF_MONOPOLAR_CELL_POLARITY	16	0	1	1
GO_NEURON_RECOGNITION	33	0	1	1
GO_NUCLEOSIDE_DIPHOSPHATE_METABOLIC_PROCESS	84	0	1	1
GO_MICROTUBULE_POLYMERIZATION_OR_DEPOLYMERIZATION	41	0	1	1
GO_REGULATION_OF_INTERLEUKIN_5_PRODUCTION	19	0	1	1
GO_REGULATION_OF_GLUCOSE_IMPORT	60	0	1	1
GO_NEGATIVE_REGULATION_OF_PROTEOLYSIS	329	0	1	1
GO_PINOCYTOSIS	13	0	1	1
GO_REGULATION_OF_EPITHELIAL_CELL_APOPTOTIC_PROCESS	59	0	1	1
GO_PHOSPHATIDYLETHANOLAMINE_METABOLIC_PROCESS	18	0	1	1
GO_PHOSPHATIDYLCHOLINE_METABOLIC_PROCESS	64	0	1	1
GO_LUNG_EPITHELIUM_DEVELOPMENT	34	0	1	1
GO_G_PROTEIN_COUPLED_PURINERGIC_NUCLEOTIDE_RECEPTOR_SIGNALING_PATHWAY	14	0	1	1
GO_ACTIN_FILAMENT_BUNDLE_ORGANIZATION	49	0	1	1
GO_CELLULAR_RESPONSE_TO_VIRUS	22	0	1	1
GO_CYTOPLASMIC_MRNA_PROCESSING_BODY_ASSEMBLY	13	0	1	1
GO_RESPIRATORY_GASEOUS_EXCHANGE	48	0	1	1
GO_NEGATIVE_REGULATION_OF_PROTEIN_MODIFICATION_BY_SMALL_PROTEIN_CONJUGATION_OR_REMOVAL	139	0	1	1
GO_AMINO_ACID_ACTIVATION	52	0	1	1
GO_DENDRITIC_CELL_DIFFERENTIATION	33	0	1	1
GO_NATURAL_KILLER_CELL_DIFFERENTIATION	12	0	1	1
GO_BONE_TRABECULA_MORPHOGENESIS	11	0	1	1
GO_REGULATION_OF_INFLAMMATORY_RESPONSE_TO_ANTIGENIC_STIMULUS	19	0	1	1
GO_REGULATION_OF_PROTEASOMAL_UBIQUITIN_DEPENDENT_PROTEIN_CATABOLIC_PROCESS	148	0	1	1
GO_REGULATION_OF_SKELETAL_MUSCLE_TISSUE_DEVELOPMENT	50	0	1	1
GO_MUSCLE_TISSUE_DEVELOPMENT	275	0	1	1
GO_NEGATIVE_REGULATION_OF_PROTEIN_AUTOPHOSPHORYLATION	11	0	1	1
GO_ACID_SECRETION	66	0	1	1
GO_POSITIVE_REGULATION_OF_ADAPTIVE_IMMUNE_RESPONSE	73	0	1	1
GO_REGULATION_OF_OSTEOCLAST_DIFFERENTIATION	63	0	1	1
GO_CARDIAC_SEPTUM_DEVELOPMENT	85	0	1	1
GO_REGULATION_OF_ICOSANOID_SECRETION	20	0	1	1
GO_L_ALPHA_AMINO_ACID_TRANSMEMBRANE_TRANSPORT	31	0	1	1
GO_REGULATION_OF_HISTONE_METHYLATION	56	0	1	1
GO_POSITIVE_REGULATION_OF_MITOCHONDRIAL_FISSION	14	0	1	1
GO_ANTIMICROBIAL_HUMORAL_RESPONSE	52	0	1	1
GO_EPIDERMIS_MORPHOGENESIS	29	0	1	1
GO_INTERMEDIATE_FILAMENT_BASED_PROCESS	43	0	1	1
GO_COGNITION	251	0	1	1
GO_RESPONSE_TO_ZINC_ION	55	0	1	1
GO_PURINE_DEOXYRIBONUCLEOTIDE_METABOLIC_PROCESS	15	0	1	1
GO_DISRUPTION_OF_CELLS_OF_OTHER_ORGANISM	26	0	1	1
GO_AXIS_SPECIFICATION	90	0	1	1
GO_PHOSPHATIDYLINOSITOL_METABOLIC_PROCESS	193	0	1	1
GO_CELL_PART_MORPHOGENESIS	633	1	0.367617	1
GO_PIGMENT_GRANULE_LOCALIZATION	25	0	1	1
GO_VASCULAR_ENDOTHELIAL_GROWTH_FACTOR_SIGNALING_PATHWAY	14	0	1	1
GO_RESPONSE_TO_ORGANOPHOSPHORUS	139	0	1	1
GO_AXO_DENDRITIC_TRANSPORT	37	0	1	1
GO_SINGLE_ORGANISM_MEMBRANE_FUSION	128	0	1	1
GO_REGULATION_OF_PROTEIN_UBIQUITINATION_INVOLVED_IN_UBIQUITIN_DEPENDENT_PROTEIN_CATABOLIC_PROCESS	103	0	1	1
GO_POLYSACCHARIDE_BIOSYNTHETIC_PROCESS	42	0	1	1
GO_REGULATION_OF_TYROSINE_PHOSPHORYLATION_OF_STAT_PROTEIN	68	0	1	1
GO_ORGAN_REGENERATION	83	0	1	1
GO_NEGATIVE_REGULATION_OF_ADAPTIVE_IMMUNE_RESPONSE	37	0	1	1
GO_REGULATION_OF_SYSTEMIC_ARTERIAL_BLOOD_PRESSURE_BY_CIRCULATORY_RENIN_ANGIOTENSIN	14	0	1	1
GO_B_CELL_HOMEOSTASIS	21	0	1	1
GO_IRE1_MEDIATED_UNFOLDED_PROTEIN_RESPONSE	56	0	1	1
GO_SINGLE_ORGANISM_BEHAVIOR	384	0	1	1
GO_POSITIVE_REGULATION_OF_CALCIUM_ION_DEPENDENT_EXOCYTOSIS	26	0	1	1
GO_POSITIVE_REGULATION_OF_ENDOCYTOSIS	114	0	1	1
GO_MRNA_SPLICE_SITE_SELECTION	26	0	1	1
GO_PHENOL_CONTAINING_COMPOUND_BIOSYNTHETIC_PROCESS	33	0	1	1
GO_POSITIVE_REGULATION_OF_ERYTHROCYTE_DIFFERENTIATION	23	0	1	1
GO_DENDRITIC_CELL_MIGRATION	21	0	1	1
GO_SENSORY_PERCEPTION_OF_TEMPERATURE_STIMULUS	21	0	1	1
GO_LYSOSOMAL_TRANSPORT	70	0	1	1
GO_CELLULAR_CATABOLIC_PROCESS	1322	2	0.245566	1
GO_POSITIVE_REGULATION_OF_DNA_BIOSYNTHETIC_PROCESS	59	0	1	1
GO_POSITIVE_REGULATION_OF_MACROPHAGE_ACTIVATION	12	0	1	1
GO_REGULATION_OF_CALCIUM_MEDIATED_SIGNALING	76	0	1	1
GO_REGULATION_OF_ALPHA_BETA_T_CELL_ACTIVATION	68	0	1	1
GO_MUSCLE_ORGAN_DEVELOPMENT	277	0	1	1
GO_POSITIVE_REGULATION_OF_HEMOPOIESIS	163	0	1	1
GO_OUTFLOW_TRACT_SEPTUM_MORPHOGENESIS	14	0	1	1
GO_REGULATION_OF_MAMMARY_GLAND_EPITHELIAL_CELL_PROLIFERATION	16	0	1	1
GO_REGULATION_OF_PHOSPHATIDYLINOSITOL_3_KINASE_ACTIVITY	40	0	1	1
GO_LEUKOCYTE_DEGRANULATION	30	0	1	1
GO_MYELOID_CELL_HOMEOSTASIS	88	0	1	1
GO_REGULATION_OF_BLOOD_PRESSURE	169	0	1	1
GO_REGULATION_OF_MORPHOGENESIS_OF_A_BRANCHING_STRUCTURE	53	0	1	1
GO_RESPONSE_TO_ELECTRICAL_STIMULUS	43	0	1	1
GO_NEGATIVE_REGULATION_OF_TELOMERE_MAINTENANCE_VIA_TELOMERASE	12	0	1	1
GO_REGULATION_OF_T_CELL_CHEMOTAXIS	11	0	1	1
GO_REGULATION_OF_ESTABLISHMENT_OF_PLANAR_POLARITY_INVOLVED_IN_NEURAL_TUBE_CLOSURE	14	0	1	1
GO_REGULATION_OF_CYTOKINE_PRODUCTION	563	1	0.334589	1
GO_REGULATION_OF_ERBB_SIGNALING_PATHWAY	83	0	1	1
GO_REGULATION_OF_CHOLESTEROL_HOMEOSTASIS	11	0	1	1
GO_VENTRICULAR_SEPTUM_MORPHOGENESIS	28	0	1	1
GO_POSITIVE_REGULATION_OF_ENDOTHELIAL_CELL_CHEMOTAXIS	11	0	1	1
GO_POSITIVE_REGULATION_OF_ENDOTHELIAL_CELL_DIFFERENTIATION	15	0	1	1
GO_NEGATIVE_REGULATION_OF_SMOOTH_MUSCLE_CELL_PROLIFERATION	36	0	1	1
GO_TOLERANCE_INDUCTION	12	0	1	1
GO_CHEMICAL_HOMEOSTASIS	874	0	1	1
GO_SYNAPSE_ORGANIZATION	145	0	1	1
GO_REGULATION_OF_MICROTUBULE_BASED_PROCESS	243	0	1	1
GO_NEGATIVE_REGULATION_OF_TRANSPORTER_ACTIVITY	64	0	1	1
GO_ENDOSOME_ORGANIZATION	62	0	1	1
GO_DEVELOPMENTAL_PROGRAMMED_CELL_DEATH	26	0	1	1
GO_POSITIVE_REGULATION_OF_SKELETAL_MUSCLE_TISSUE_DEVELOPMENT	26	0	1	1
GO_COLLAGEN_FIBRIL_ORGANIZATION	38	0	1	1
GO_POSITIVE_REGULATION_OF_NEURON_DEATH	67	0	1	1
GO_CORONARY_VASCULATURE_DEVELOPMENT	37	0	1	1
GO_CARTILAGE_DEVELOPMENT	147	0	1	1
GO_REGULATION_OF_TUMOR_NECROSIS_FACTOR_SUPERFAMILY_CYTOKINE_PRODUCTION	101	0	1	1
GO_NEURON_PROJECTION_EXTENSION	53	0	1	1
GO_REGULATION_OF_CARDIAC_MUSCLE_TISSUE_DEVELOPMENT	48	0	1	1
GO_NEGATIVE_REGULATION_OF_CYCLIC_NUCLEOTIDE_METABOLIC_PROCESS	42	0	1	1
GO_PYRIMIDINE_NUCLEOTIDE_BIOSYNTHETIC_PROCESS	31	0	1	1
GO_RESPONSE_TO_MUSCLE_STRETCH	19	0	1	1
GO_NEGATIVE_REGULATION_OF_OLIGODENDROCYTE_DIFFERENTIATION	13	0	1	1
GO_REGULATION_OF_PHOSPHATIDYLINOSITOL_3_KINASE_SIGNALING	138	0	1	1
GO_RESPONSE_TO_COLD	43	0	1	1
GO_NEGATIVE_REGULATION_OF_SODIUM_ION_TRANSPORT	11	0	1	1
GO_CELLULAR_RESPONSE_TO_INTERLEUKIN_1	88	0	1	1
GO_CIRCULATORY_SYSTEM_PROCESS	366	1	0.232406	1
GO_REGULATION_OF_VASODILATION	48	0	1	1
GO_REGULATION_OF_TRIGLYCERIDE_METABOLIC_PROCESS	34	0	1	1
GO_NEGATIVE_REGULATION_OF_GLYCOPROTEIN_BIOSYNTHETIC_PROCESS	12	0	1	1
GO_RESPONSE_TO_COCAINE	46	0	1	1
GO_NEGATIVE_REGULATION_OF_INTRINSIC_APOPTOTIC_SIGNALING_PATHWAY_BY_P53_CLASS_MEDIATOR	18	0	1	1
GO_RIBONUCLEOTIDE_CATABOLIC_PROCESS	28	0	1	1
GO_POSITIVE_REGULATION_OF_MITOTIC_SISTER_CHROMATID_SEPARATION	14	0	1	1
GO_NEGATIVE_REGULATION_OF_INTERLEUKIN_1_PRODUCTION	19	0	1	1
GO_POSITIVE_REGULATION_OF_CATION_CHANNEL_ACTIVITY	37	0	1	1
GO_REGULATION_OF_PROSTAGLANDIN_SECRETION	13	0	1	1
GO_REGULATION_OF_PODOSOME_ASSEMBLY	14	0	1	1
GO_REGULATION_OF_CELLULAR_SENESCENCE	26	0	1	1
GO_CARDIAC_LEFT_VENTRICLE_MORPHOGENESIS	12	0	1	1
GO_RESPONSE_TO_AMINE	48	0	1	1
GO_REGULATION_OF_ORGANIC_ACID_TRANSPORT	50	0	1	1
GO_NEGATIVE_REGULATION_OF_POTASSIUM_ION_TRANSMEMBRANE_TRANSPORTER_ACTIVITY	16	0	1	1
GO_PROTEIN_HOMOTETRAMERIZATION	59	0	1	1
GO_IMMUNE_SYSTEM_PROCESS	1984	3	0.169531	1
GO_HEART_TRABECULA_MORPHOGENESIS	26	0	1	1
GO_RESPIRATORY_CHAIN_COMPLEX_IV_ASSEMBLY	18	0	1	1
GO_VESICLE_LOCALIZATION	224	1	0.149477	1
GO_NITRIC_OXIDE_METABOLIC_PROCESS	15	0	1	1
GO_POSITIVE_REGULATION_OF_LEUKOCYTE_APOPTOTIC_PROCESS	28	0	1	1
GO_POSITIVE_REGULATION_OF_CELL_FATE_COMMITMENT	11	0	1	1
GO_FOREBRAIN_MORPHOGENESIS	14	0	1	1
GO_PROSTATE_GLAND_MORPHOGENESIS	23	0	1	1
GO_NEGATIVE_REGULATION_OF_AXON_EXTENSION	38	0	1	1
GO_REGULATION_OF_STRESS_ACTIVATED_PROTEIN_KINASE_SIGNALING_CASCADE	197	0	1	1
GO_MYELOID_CELL_DEVELOPMENT	44	0	1	1
GO_NEGATIVE_REGULATION_OF_KINASE_ACTIVITY	250	0	1	1
GO_REGULATION_OF_MITOCHONDRIAL_MEMBRANE_PERMEABILITY_INVOLVED_IN_APOPTOTIC_PROCESS	22	0	1	1
GO_REGULATION_OF_HISTONE_DEACETYLATION	24	0	1	1
GO_REGULATION_OF_PHOSPHATASE_ACTIVITY	128	0	1	1
GO_NEUROTRANSMITTER_UPTAKE	15	0	1	1
GO_MICROTUBULE_ANCHORING	17	0	1	1
GO_REGULATION_OF_MRNA_CATABOLIC_PROCESS	26	0	1	1
GO_INTERMEDIATE_FILAMENT_ORGANIZATION	20	0	1	1
GO_REGULATION_OF_INTERLEUKIN_10_PRODUCTION	46	0	1	1
GO_SODIUM_ION_EXPORT	12	0	1	1
GO_NEGATIVE_REGULATION_OF_CELL_DIVISION	60	0	1	1
GO_CELLULAR_RESPONSE_TO_UV	66	0	1	1
GO_RESPONSE_TO_ACID_CHEMICAL	319	1	0.205866	1
GO_RESPONSE_TO_PROSTAGLANDIN_E	25	0	1	1
GO_NEGATIVE_REGULATION_OF_RESPONSE_TO_REACTIVE_OXYGEN_SPECIES	18	0	1	1
GO_POSITIVE_REGULATION_OF_RNA_SPLICING	25	0	1	1
GO_RESPONSE_TO_IMMOBILIZATION_STRESS	22	0	1	1
GO_RESPONSE_TO_INTERLEUKIN_4	31	0	1	1
GO_POSITIVE_REGULATION_OF_KERATINOCYTE_DIFFERENTIATION	13	0	1	1
GO_CARDIAC_CHAMBER_MORPHOGENESIS	104	0	1	1
GO_REGULATION_OF_CARTILAGE_DEVELOPMENT	63	0	1	1
GO_POSITIVE_REGULATION_OF_INTERLEUKIN_8_PRODUCTION	45	0	1	1
GO_SEROTONIN_METABOLIC_PROCESS	12	0	1	1
GO_REGULATION_OF_ENDOTHELIAL_CELL_APOPTOTIC_PROCESS	42	0	1	1
GO_REGULATION_OF_SKELETAL_MUSCLE_CELL_DIFFERENTIATION	17	0	1	1
GO_POSITIVE_REGULATION_OF_CELLULAR_PROTEIN_CATABOLIC_PROCESS	192	0	1	1
GO_STEROL_HOMEOSTASIS	59	0	1	1
GO_EMBRYONIC_AXIS_SPECIFICATION	33	0	1	1
GO_REGULATION_OF_LEUKOCYTE_APOPTOTIC_PROCESS	79	0	1	1
GO_POSITIVE_REGULATION_OF_INTERLEUKIN_1_BETA_PRODUCTION	30	0	1	1
GO_CELLULAR_RESPONSE_TO_LIPID	457	0	1	1
GO_SECRETION_BY_CELL	486	0	1	1
GO_LIPOPROTEIN_METABOLIC_PROCESS	124	0	1	1
GO_DISRUPTION_OF_CELLS_OF_OTHER_ORGANISM_INVOLVED_IN_SYMBIOTIC_INTERACTION	12	0	1	1
GO_IRON_COORDINATION_ENTITY_TRANSPORT	12	0	1	1
GO_PHOSPHATIDYLCHOLINE_BIOSYNTHETIC_PROCESS	27	0	1	1
GO_KERATAN_SULFATE_METABOLIC_PROCESS	33	0	1	1
GO_REGULATION_OF_COAGULATION	88	0	1	1
GO_MEMBRANE_BIOGENESIS	30	0	1	1
GO_FORMATION_OF_PRIMARY_GERM_LAYER	110	0	1	1
GO_ENERGY_RESERVE_METABOLIC_PROCESS	72	0	1	1
GO_GLYCOLIPID_BIOSYNTHETIC_PROCESS	62	0	1	1
GO_REGULATION_OF_ACTIN_NUCLEATION	27	0	1	1
GO_REGULATION_OF_DENDRITIC_CELL_DIFFERENTIATION	12	0	1	1
GO_AMIDE_TRANSPORT	97	0	1	1
GO_REGULATION_OF_INTERFERON_GAMMA_PRODUCTION	97	0	1	1
GO_PROTEIN_LOCALIZATION_TO_KINETOCHORE	11	0	1	1
GO_NEGATIVE_REGULATION_OF_FAT_CELL_DIFFERENTIATION	41	0	1	1
GO_PHOTOPERIODISM	24	0	1	1
GO_ESTABLISHMENT_OF_ENDOTHELIAL_INTESTINAL_BARRIER	11	0	1	1
GO_SALIVARY_GLAND_DEVELOPMENT	32	0	1	1
GO_CELL_CYCLE_DNA_REPLICATION	12	0	1	1
GO_CHROMOSOME_CONDENSATION	31	0	1	1
GO_POSITIVE_REGULATION_OF_RESPONSE_TO_STIMULUS	1929	3	0.159905	1
GO_REGULATION_OF_MONOOXYGENASE_ACTIVITY	60	0	1	1
GO_SENSORY_PERCEPTION_OF_MECHANICAL_STIMULUS	155	0	1	1
GO_ESTABLISHMENT_OF_EPITHELIAL_CELL_POLARITY	23	0	1	1
GO_TOLL_LIKE_RECEPTOR_9_SIGNALING_PATHWAY	14	0	1	1
GO_EMBRYONIC_DIGIT_MORPHOGENESIS	61	0	1	1
GO_REGULATION_OF_CANONICAL_WNT_SIGNALING_PATHWAY	236	1	0.156809	1
GO_NITROGEN_CYCLE_METABOLIC_PROCESS	15	0	1	1
GO_T_CELL_ACTIVATION_INVOLVED_IN_IMMUNE_RESPONSE	60	0	1	1
GO_NEGATIVE_REGULATION_OF_LEUKOCYTE_PROLIFERATION	69	0	1	1
GO_NECROPTOTIC_PROCESS	21	0	1	1
GO_NEGATIVE_REGULATION_OF_GLIOGENESIS	37	0	1	1
GO_DENDRITIC_CELL_CHEMOTAXIS	16	0	1	1
GO_REGULATION_OF_ANTIGEN_PROCESSING_AND_PRESENTATION_OF_PEPTIDE_ANTIGEN	13	0	1	1
GO_REGULATION_OF_NEURONAL_SYNAPTIC_PLASTICITY	49	0	1	1
GO_REGULATION_OF_PHOSPHOLIPASE_C_ACTIVITY	39	0	1	1
GO_REGULATION_OF_DEVELOPMENTAL_GROWTH	289	0	1	1
GO_REGULATION_OF_SYNAPTIC_TRANSMISSION_GLUTAMATERGIC	50	0	1	1
GO_ACTIVATION_OF_PHOSPHOLIPASE_C_ACTIVITY	27	0	1	1
GO_NEGATIVE_REGULATION_OF_BIOMINERAL_TISSUE_DEVELOPMENT	20	0	1	1
GO_NEGATIVE_REGULATION_OF_BONE_RESORPTION	11	0	1	1
GO_CELLULAR_RESPONSE_TO_EXTERNAL_STIMULUS	264	1	0.173678	1
GO_NADP_METABOLIC_PROCESS	29	0	1	1
GO_POSITIVE_REGULATION_OF_MRNA_PROCESSING	32	0	1	1
GO_EPITHELIAL_TUBE_BRANCHING_INVOLVED_IN_LUNG_MORPHOGENESIS	25	0	1	1
GO_DETECTION_OF_MECHANICAL_STIMULUS_INVOLVED_IN_SENSORY_PERCEPTION	25	0	1	1
GO_REGULATION_OF_CELL_CELL_ADHESION_MEDIATED_BY_CADHERIN	11	0	1	1
GO_REGULATION_OF_SMOOTH_MUSCLE_CELL_DIFFERENTIATION	20	0	1	1
GO_FATTY_ACID_BETA_OXIDATION	51	0	1	1
GO_ACTIN_FILAMENT_BASED_PROCESS	450	1	0.277712	1
GO_RESPONSE_TO_FLUID_SHEAR_STRESS	34	0	1	1
GO_NEGATIVE_REGULATION_OF_MUSCLE_CONTRACTION	22	0	1	1
GO_TRANSITION_METAL_ION_TRANSPORT	108	0	1	1
GO_POSITIVE_REGULATION_OF_MUSCLE_CELL_DIFFERENTIATION	84	0	1	1
GO_REGULATION_OF_ADAPTIVE_IMMUNE_RESPONSE	123	0	1	1
GO_PHOSPHATIDYLINOSITOL_BIOSYNTHETIC_PROCESS	120	0	1	1
GO_POSITIVE_REGULATION_OF_LIPID_KINASE_ACTIVITY	32	0	1	1
GO_RESPONSE_TO_CORTICOSTEROID	176	0	1	1
GO_POSITIVE_REGULATION_OF_LEUKOCYTE_DEGRANULATION	18	0	1	1
GO_SODIUM_ION_TRANSMEMBRANE_TRANSPORT	90	0	1	1
GO_PROTEIN_UBIQUITINATION_INVOLVED_IN_UBIQUITIN_DEPENDENT_PROTEIN_CATABOLIC_PROCESS	134	0	1	1
GO_NEGATIVE_REGULATION_OF_BLOOD_VESSEL_ENDOTHELIAL_CELL_MIGRATION	24	0	1	1
GO_REGULATION_OF_PROTEIN_IMPORT_INTO_NUCLEUS_TRANSLOCATION	21	0	1	1
GO_GLUCOCORTICOID_METABOLIC_PROCESS	16	0	1	1
GO_PROTEIN_MATURATION	265	0	1	1
GO_SKELETAL_MUSCLE_ADAPTATION	11	0	1	1
GO_PROTEIN_N_LINKED_GLYCOSYLATION	75	0	1	1
GO_ANAPHASE_PROMOTING_COMPLEX_DEPENDENT_CATABOLIC_PROCESS	77	0	1	1
GO_HINDLIMB_MORPHOGENESIS	37	0	1	1
GO_ESTABLISHMENT_OR_MAINTENANCE_OF_EPITHELIAL_CELL_APICAL_BASAL_POLARITY	30	0	1	1
GO_LOOP_OF_HENLE_DEVELOPMENT	11	0	1	1
GO_VESICLE_ORGANIZATION	280	0	1	1
GO_KERATINOCYTE_PROLIFERATION	12	0	1	1
GO_MACROPHAGE_ACTIVATION_INVOLVED_IN_IMMUNE_RESPONSE	11	0	1	1
GO_INDOLALKYLAMINE_METABOLIC_PROCESS	17	0	1	1
GO_POSITIVE_REGULATION_OF_BINDING	127	0	1	1
GO_MALE_GENITALIA_DEVELOPMENT	21	0	1	1
GO_ENDOCARDIAL_CUSHION_DEVELOPMENT	32	0	1	1
GO_NEGATIVE_REGULATION_OF_ERBB_SIGNALING_PATHWAY	44	0	1	1
GO_RESPONSE_TO_DIETARY_EXCESS	21	0	1	1
GO_BRANCH_ELONGATION_OF_AN_EPITHELIUM	17	0	1	1
GO_POSITIVE_REGULATION_OF_CELLULAR_AMIDE_METABOLIC_PROCESS	111	0	1	1
GO_POSITIVE_REGULATION_OF_VACUOLE_ORGANIZATION	12	0	1	1
GO_NEGATIVE_REGULATION_OF_PLATELET_ACTIVATION	17	0	1	1
GO_GLUTAMINE_FAMILY_AMINO_ACID_CATABOLIC_PROCESS	24	0	1	1
GO_EMBRYONIC_SKELETAL_SYSTEM_DEVELOPMENT	122	0	1	1
GO_NEURON_MATURATION	30	0	1	1
GO_THYMIC_T_CELL_SELECTION	19	0	1	1
GO_CELLULAR_RESPONSE_TO_BIOTIC_STIMULUS	163	0	1	1
GO_COENZYME_A_METABOLIC_PROCESS	17	0	1	1
GO_PROTEIN_LOCALIZATION_TO_CILIUM	27	0	1	1
GO_RNA_STABILIZATION	31	0	1	1
GO_ACTIN_MYOSIN_FILAMENT_SLIDING	38	0	1	1
GO_REGULATION_OF_HETEROTYPIC_CELL_CELL_ADHESION	18	0	1	1
GO_POSITIVE_REGULATION_OF_REACTIVE_OXYGEN_SPECIES_BIOSYNTHETIC_PROCESS	48	0	1	1
GO_ALPHA_AMINO_ACID_METABOLIC_PROCESS	229	1	0.15254	1
GO_MITOCHONDRIAL_DNA_METABOLIC_PROCESS	14	0	1	1
GO_CGMP_METABOLIC_PROCESS	23	0	1	1
GO_ADULT_BEHAVIOR	135	0	1	1
GO_RETINAL_GANGLION_CELL_AXON_GUIDANCE	18	0	1	1
GO_POSITIVE_REGULATION_OF_MEMBRANE_INVAGINATION	11	0	1	1
GO_HYDROGEN_PEROXIDE_CATABOLIC_PROCESS	20	0	1	1
GO_CELLULAR_RESPONSE_TO_ORGANIC_CYCLIC_COMPOUND	465	1	0.285525	1
GO_POSITIVE_REGULATION_OF_CYTOKINE_PRODUCTION_INVOLVED_IN_IMMUNE_RESPONSE	30	0	1	1
GO_REGULATION_OF_PROTEIN_SUMOYLATION	21	0	1	1
GO_RESPONSE_TO_ENDOPLASMIC_RETICULUM_STRESS	233	0	1	1
GO_CELLULAR_RESPONSE_TO_LIGHT_STIMULUS	91	0	1	1
GO_POSITIVE_REGULATION_BY_HOST_OF_VIRAL_TRANSCRIPTION	12	0	1	1
GO_NEGATIVE_REGULATION_OF_STEM_CELL_DIFFERENTIATION	43	0	1	1
GO_NEGATIVE_REGULATION_OF_PRODUCTION_OF_MOLECULAR_MEDIATOR_OF_IMMUNE_RESPONSE	29	0	1	1
GO_SPHINGOLIPID_MEDIATED_SIGNALING_PATHWAY	12	0	1	1
GO_SYNAPTIC_VESICLE_CYTOSKELETAL_TRANSPORT	15	0	1	1
GO_LUNG_CELL_DIFFERENTIATION	25	0	1	1
GO_PLATELET_ACTIVATION	142	0	1	1
GO_NUCLEOTIDE_BINDING_DOMAIN_LEUCINE_RICH_REPEAT_CONTAINING_RECEPTOR_SIGNALING_PATHWAY	28	0	1	1
GO_MEMBRANE_DEPOLARIZATION_DURING_ACTION_POTENTIAL	39	0	1	1
GO_MATURATION_OF_SSU_RRNA	42	0	1	1
GO_BETA_AMYLOID_METABOLIC_PROCESS	14	0	1	1
GO_RESPONSE_TO_WOUNDING	563	1	0.334589	1
GO_RENAL_SYSTEM_PROCESS_INVOLVED_IN_REGULATION_OF_BLOOD_VOLUME	17	0	1	1
GO_NEGATIVE_REGULATION_OF_LEUKOCYTE_MEDIATED_IMMUNITY	47	0	1	1
GO_POSITIVE_REGULATION_OF_CREB_TRANSCRIPTION_FACTOR_ACTIVITY	15	0	1	1
GO_MODIFIED_AMINO_ACID_TRANSPORT	26	0	1	1
GO_CGMP_BIOSYNTHETIC_PROCESS	15	0	1	1
GO_PROTEIN_SECRETION	116	0	1	1
GO_ALTERNATIVE_MRNA_SPLICING_VIA_SPLICEOSOME	11	0	1	1
GO_ASSOCIATIVE_LEARNING	73	0	1	1
GO_SNORNA_METABOLIC_PROCESS	11	0	1	1
GO_NEGATIVE_REGULATION_OF_CELLULAR_CATABOLIC_PROCESS	156	0	1	1
GO_REGULATION_OF_RESPONSE_TO_EXTRACELLULAR_STIMULUS	171	0	1	1
GO_COFACTOR_TRANSPORT	26	0	1	1
GO_POSITIVE_REGULATION_OF_FAT_CELL_DIFFERENTIATION	51	0	1	1
GO_NEGATIVE_REGULATION_OF_PROTEIN_POLYMERIZATION	55	0	1	1
GO_EXOGENOUS_DRUG_CATABOLIC_PROCESS	11	0	1	1
GO_NEGATIVE_REGULATION_OF_REACTIVE_OXYGEN_SPECIES_METABOLIC_PROCESS	42	0	1	1
GO_REGULATION_OF_PROTEIN_DEACETYLATION	34	0	1	1
GO_OTIC_VESICLE_DEVELOPMENT	15	0	1	1
GO_POSITIVE_REGULATION_OF_DNA_TEMPLATED_TRANSCRIPTION_INITIATION	24	0	1	1
GO_NEURON_PROJECTION_EXTENSION_INVOLVED_IN_NEURON_PROJECTION_GUIDANCE	12	0	1	1
GO_PHOSPHOLIPID_DEPHOSPHORYLATION	34	0	1	1
GO_NEGATIVE_REGULATION_OF_DNA_REPAIR	14	0	1	1
GO_METAL_ION_TRANSPORT	582	0	1	1
GO_INSULIN_SECRETION	38	0	1	1
GO_POSITIVE_REGULATION_OF_FIBROBLAST_PROLIFERATION	53	0	1	1
GO_PREASSEMBLY_OF_GPI_ANCHOR_IN_ER_MEMBRANE	15	0	1	1
GO_NECROTIC_CELL_DEATH	28	0	1	1
GO_REGULATION_OF_MAST_CELL_ACTIVATION_INVOLVED_IN_IMMUNE_RESPONSE	31	0	1	1
GO_POSITIVE_REGULATION_OF_CELLULAR_AMINE_METABOLIC_PROCESS	13	0	1	1
GO_POSITIVE_REGULATION_OF_INTRACELLULAR_PROTEIN_TRANSPORT	258	0	1	1
GO_REGULATION_BY_VIRUS_OF_VIRAL_PROTEIN_LEVELS_IN_HOST_CELL	11	0	1	1
GO_CHROMOSOME_LOCALIZATION	61	0	1	1
GO_REGULATION_OF_RESPIRATORY_SYSTEM_PROCESS	16	0	1	1
GO_POSITIVE_REGULATION_OF_ADENYLATE_CYCLASE_ACTIVITY	48	0	1	1
GO_POSITIVE_REGULATION_OF_NEURON_DIFFERENTIATION	306	1	0.19837	1
GO_EMBRYONIC_SKELETAL_SYSTEM_MORPHOGENESIS	93	0	1	1
GO_ACTIVATION_OF_GTPASE_ACTIVITY	75	0	1	1
GO_INOSITOL_PHOSPHATE_METABOLIC_PROCESS	56	0	1	1
GO_T_CELL_HOMEOSTASIS	34	0	1	1
GO_REGULATION_OF_RECEPTOR_ACTIVITY	117	0	1	1
GO_CELLULAR_RESPONSE_TO_FLUID_SHEAR_STRESS	19	0	1	1
GO_POSITIVE_REGULATION_OF_TRANSPORTER_ACTIVITY	76	0	1	1
GO_POSITIVE_REGULATION_OF_TRANSCRIPTION_FACTOR_IMPORT_INTO_NUCLEUS	51	0	1	1
GO_ALPHA_BETA_T_CELL_DIFFERENTIATION	45	0	1	1
GO_ESTABLISHMENT_OF_PROTEIN_LOCALIZATION_TO_CHROMOSOME	13	0	1	1
GO_PEPTIDE_CROSS_LINKING	56	0	1	1
GO_PEPTIDYL_SERINE_MODIFICATION	148	0	1	1
GO_ROUNDABOUT_SIGNALING_PATHWAY	12	0	1	1
GO_NEGATIVE_REGULATION_OF_RESPONSE_TO_DNA_DAMAGE_STIMULUS	52	0	1	1
GO_GLUTAMATE_METABOLIC_PROCESS	28	0	1	1
GO_SPHINGOMYELIN_METABOLIC_PROCESS	13	0	1	1
GO_NEGATIVE_REGULATION_OF_ATPASE_ACTIVITY	13	0	1	1
GO_POSITIVE_REGULATION_OF_LOCOMOTION	420	0	1	1
GO_CELLULAR_RESPONSE_TO_LITHIUM_ION	17	0	1	1
GO_CELLULAR_RESPONSE_TO_PROSTAGLANDIN_STIMULUS	24	0	1	1
GO_REGULATION_OF_MYELOID_CELL_APOPTOTIC_PROCESS	24	0	1	1
GO_ERYTHROCYTE_HOMEOSTASIS	73	0	1	1
GO_NOTCH_RECEPTOR_PROCESSING	16	0	1	1
GO_CELLULAR_RESPONSE_TO_CADMIUM_ION	15	0	1	1
GO_SUCKLING_BEHAVIOR	13	0	1	1
GO_REGULATION_OF_MITOTIC_SPINDLE_CHECKPOINT	11	0	1	1
GO_I_KAPPAB_KINASE_NF_KAPPAB_SIGNALING	70	0	1	1
GO_REGULATION_OF_NON_CANONICAL_WNT_SIGNALING_PATHWAY	19	0	1	1
GO_CHROMOSOME_LOCALIZATION_TO_NUCLEAR_ENVELOPE_INVOLVED_IN_HOMOLOGOUS_CHROMOSOME_SEGREGATION	11	0	1	1
GO_NEGATIVE_REGULATION_OF_DNA_RECOMBINATION	16	0	1	1
GO_POSITIVE_REGULATION_OF_LYMPHOCYTE_MIGRATION	26	0	1	1
GO_NEGATIVE_REGULATION_OF_CELLULAR_RESPONSE_TO_INSULIN_STIMULUS	31	0	1	1
GO_POSITIVE_REGULATION_OF_CELLULAR_EXTRAVASATION	12	0	1	1
GO_MYELOID_LEUKOCYTE_DIFFERENTIATION	96	0	1	1
GO_PEROXISOME_ORGANIZATION	33	0	1	1
GO_DNA_STRAND_ELONGATION_INVOLVED_IN_DNA_REPLICATION	25	0	1	1
GO_CELLULAR_MODIFIED_AMINO_ACID_CATABOLIC_PROCESS	18	0	1	1
GO_SINGLE_ORGANISM_CELL_ADHESION	459	1	0.28241	1
GO_POLYOL_METABOLIC_PROCESS	95	0	1	1
GO_POSITIVE_REGULATION_OF_TRANSCRIPTION_INITIATION_FROM_RNA_POLYMERASE_II_PROMOTER	17	0	1	1
GO_APICAL_JUNCTION_ASSEMBLY	40	0	1	1
GO_PYRIMIDINE_RIBONUCLEOSIDE_TRIPHOSPHATE_METABOLIC_PROCESS	17	0	1	1
GO_LYMPHOCYTE_HOMEOSTASIS	50	0	1	1
GO_SERTOLI_CELL_DEVELOPMENT	15	0	1	1
GO_NEGATIVE_REGULATION_OF_RNA_SPLICING	25	0	1	1
GO_TISSUE_MORPHOGENESIS	533	1	0.319927	1
GO_ENDOSOME_TO_LYSOSOME_TRANSPORT	42	0	1	1
GO_MRNA_PROCESSING	432	0	1	1
GO_RESPONSE_TO_ANGIOTENSIN	17	0	1	1
GO_DENDRITIC_SPINE_DEVELOPMENT	19	0	1	1
GO_REGULATION_OF_PROTEIN_OLIGOMERIZATION	35	0	1	1
GO_HEME_METABOLIC_PROCESS	29	0	1	1
GO_SERINE_FAMILY_AMINO_ACID_BIOSYNTHETIC_PROCESS	16	0	1	1
GO_CEREBELLAR_PURKINJE_CELL_LAYER_FORMATION	11	0	1	1
GO_CELLULAR_RESPONSE_TO_CARBOHYDRATE_STIMULUS	74	0	1	1
GO_INOSITOL_PHOSPHATE_CATABOLIC_PROCESS	11	0	1	1
GO_C21_STEROID_HORMONE_METABOLIC_PROCESS	25	0	1	1
GO_NEGATIVE_REGULATION_OF_GLIAL_CELL_DIFFERENTIATION	26	0	1	1
GO_POSITIVE_REGULATION_OF_SYNAPSE_ASSEMBLY	61	0	1	1
GO_TRANSMISSION_OF_NERVE_IMPULSE	54	0	1	1
GO_POSITIVE_REGULATION_OF_VASCULATURE_DEVELOPMENT	133	0	1	1
GO_POSITIVE_REGULATION_OF_EPIDERMAL_CELL_DIFFERENTIATION	20	0	1	1
GO_MEMBRANE_FUSION	157	0	1	1
GO_POSITIVE_REGULATION_OF_TOR_SIGNALING	29	0	1	1
GO_POSITIVE_REGULATION_OF_GLIAL_CELL_DIFFERENTIATION	32	0	1	1
GO_MALE_SEX_DETERMINATION	13	0	1	1
GO_TYPE_B_PANCREATIC_CELL_DEVELOPMENT	13	0	1	1
GO_REGULATION_OF_SUPEROXIDE_ANION_GENERATION	12	0	1	1
GO_ANTIGEN_RECEPTOR_MEDIATED_SIGNALING_PATHWAY	195	0	1	1
GO_POSITIVE_REGULATION_OF_MITOTIC_CELL_CYCLE	123	0	1	1
GO_LYMPHOCYTE_COSTIMULATION	78	0	1	1
GO_REGULATION_OF_SERINE_TYPE_PEPTIDASE_ACTIVITY	13	0	1	1
GO_COFACTOR_METABOLIC_PROCESS	334	0	1	1
GO_BARBED_END_ACTIN_FILAMENT_CAPPING	13	0	1	1
GO_CELL_MIGRATION_INVOLVED_IN_SPROUTING_ANGIOGENESIS	15	0	1	1
GO_NEGATIVE_REGULATION_OF_INTRACELLULAR_ESTROGEN_RECEPTOR_SIGNALING_PATHWAY	12	0	1	1
GO_REGULATION_OF_TYPE_2_IMMUNE_RESPONSE	26	0	1	1
GO_3_UTR_MEDIATED_MRNA_STABILIZATION	12	0	1	1
GO_DRUG_CATABOLIC_PROCESS	14	0	1	1
GO_POSITIVE_REGULATION_OF_RHO_PROTEIN_SIGNAL_TRANSDUCTION	14	0	1	1
GO_PRIMITIVE_STREAK_FORMATION	11	0	1	1
GO_RESPONSE_TO_PHENYLPROPANOID	12	0	1	1
GO_REGULATION_OF_EPITHELIAL_CELL_MIGRATION	166	0	1	1
GO_POSITIVE_REGULATION_OF_NOTCH_SIGNALING_PATHWAY	34	0	1	1
GO_CELL_DEATH	1001	1	0.516741	1
GO_CELLULAR_IRON_ION_HOMEOSTASIS	46	0	1	1
GO_CONTRACTILE_ACTIN_FILAMENT_BUNDLE_ASSEMBLY	14	0	1	1
GO_MACROMOLECULE_DEACYLATION	67	0	1	1
GO_ACTIVATION_OF_NF_KAPPAB_INDUCING_KINASE_ACTIVITY	17	0	1	1
GO_SYNAPTIC_TRANSMISSION_CHOLINERGIC	36	0	1	1
GO_NEGATIVE_REGULATION_OF_CYTOKINE_PRODUCTION_INVOLVED_IN_IMMUNE_RESPONSE	22	0	1	1
GO_REGULATION_OF_TOLL_LIKE_RECEPTOR_4_SIGNALING_PATHWAY	18	0	1	1
GO_POSITIVE_REGULATION_OF_CELLULAR_PROTEIN_LOCALIZATION	360	1	0.229066	1
GO_PLASMA_MEMBRANE_ORGANIZATION	203	1	0.136498	1
GO_REGULATION_OF_NEUROTRANSMITTER_SECRETION	51	0	1	1
GO_POSITIVE_REGULATION_OF_PROTEIN_CATABOLIC_PROCESS	263	0	1	1
GO_ACTIVATION_OF_ADENYLATE_CYCLASE_ACTIVITY	39	0	1	1
GO_WHITE_FAT_CELL_DIFFERENTIATION	13	0	1	1
GO_REGULATION_OF_SHORT_TERM_NEURONAL_SYNAPTIC_PLASTICITY	14	0	1	1
GO_ALDEHYDE_CATABOLIC_PROCESS	13	0	1	1
GO_RESPONSE_TO_TYPE_I_INTERFERON	68	0	1	1
GO_MITOCHONDRIAL_RESPIRATORY_CHAIN_COMPLEX_ASSEMBLY	76	0	1	1
GO_HYALURONAN_CATABOLIC_PROCESS	15	0	1	1
GO_NEUROTRANSMITTER_BIOSYNTHETIC_PROCESS	14	0	1	1
GO_PENTOSE_PHOSPHATE_SHUNT	13	0	1	1
GO_CYTOKINE_MEDIATED_SIGNALING_PATHWAY	452	0	1	1
GO_ATP_GENERATION_FROM_ADP	39	0	1	1
GO_IMP_METABOLIC_PROCESS	14	0	1	1
GO_NCRNA_3_END_PROCESSING	21	0	1	1
GO_LYMPH_NODE_DEVELOPMENT	17	0	1	1
GO_REGULATION_OF_CELLULAR_COMPONENT_SIZE	337	0	1	1
GO_SULFUR_COMPOUND_BIOSYNTHETIC_PROCESS	203	1	0.136498	1
GO_REGULATION_OF_RESPIRATORY_GASEOUS_EXCHANGE_BY_NEUROLOGICAL_SYSTEM_PROCESS	13	0	1	1
GO_POSITIVE_REGULATION_OF_CHOLESTEROL_EFFLUX	14	0	1	1
GO_POSITIVE_REGULATION_OF_VIRAL_GENOME_REPLICATION	30	0	1	1
GO_NEGATIVE_REGULATION_OF_INNATE_IMMUNE_RESPONSE	38	0	1	1
GO_REGULATION_OF_ALPHA_AMINO_3_HYDROXY_5_METHYL_4_ISOXAZOLE_PROPIONATE_SELECTIVE_GLUTAMATE_RECEPTOR_ACTIVITY	19	0	1	1
GO_REGULATION_OF_NOREPINEPHRINE_SECRETION	17	0	1	1
GO_STRIATED_MUSCLE_CELL_DIFFERENTIATION	173	0	1	1
GO_REGULATION_OF_SYSTEMIC_ARTERIAL_BLOOD_PRESSURE	84	0	1	1
GO_REGULATION_OF_SMOOTH_MUSCLE_CONTRACTION	60	0	1	1
GO_POLYOL_CATABOLIC_PROCESS	18	0	1	1
GO_SECOND_MESSENGER_MEDIATED_SIGNALING	160	0	1	1
GO_CELL_CELL_SIGNALING	767	1	0.426465	1
GO_NEGATIVE_REGULATION_OF_B_CELL_ACTIVATION	30	0	1	1
GO_POSITIVE_REGULATION_OF_COAGULATION	25	0	1	1
GO_NEGATIVE_REGULATION_OF_PROTEIN_TYROSINE_KINASE_ACTIVITY	20	0	1	1
GO_VENTRICULAR_CARDIAC_MUSCLE_CELL_DIFFERENTIATION	19	0	1	1
GO_OXIDATIVE_DEMETHYLATION	12	0	1	1
GO_REGULATION_OF_MACROPHAGE_ACTIVATION	26	0	1	1
GO_VASCULAR_ENDOTHELIAL_GROWTH_FACTOR_RECEPTOR_SIGNALING_PATHWAY	74	0	1	1
GO_POSITIVE_REGULATION_OF_MAPK_CASCADE	470	1	0.288111	1
GO_L_AMINO_ACID_TRANSPORT	58	0	1	1
GO_POSITIVE_REGULATION_OF_ACTION_POTENTIAL	11	0	1	1
GO_REGULATION_OF_MUSCLE_CONTRACTION	147	0	1	1
GO_REGULATION_OF_CHOLESTEROL_EFFLUX	20	0	1	1
GO_REGULATION_OF_EXOCYTOSIS	186	0	1	1
GO_NEGATIVE_REGULATION_OF_TOLL_LIKE_RECEPTOR_SIGNALING_PATHWAY	29	0	1	1
GO_ANION_TRANSMEMBRANE_TRANSPORT	251	0	1	1
GO_POSITIVE_REGULATION_OF_PROTEIN_LOCALIZATION_TO_CELL_SURFACE	11	0	1	1
GO_REGULATION_OF_BODY_FLUID_LEVELS	506	0	1	1
GO_REGULATION_OF_HORMONE_LEVELS	478	1	0.29223	1
GO_BONE_CELL_DEVELOPMENT	22	0	1	1
GO_REGULATION_OF_DEFENSE_RESPONSE	759	1	0.423106	1
GO_NEGATIVE_REGULATION_OF_NEUROLOGICAL_SYSTEM_PROCESS	15	0	1	1
GO_PYRIMIDINE_NUCLEOSIDE_MONOPHOSPHATE_METABOLIC_PROCESS	14	0	1	1
GO_POSITIVE_REGULATION_OF_HEART_GROWTH	27	0	1	1
GO_NEGATIVE_REGULATION_OF_PEPTIDE_SECRETION	49	0	1	1
GO_VESICLE_TARGETING	77	0	1	1
GO_REGULATION_OF_PROTEIN_EXPORT_FROM_NUCLEUS	33	0	1	1
GO_LAYER_FORMATION_IN_CEREBRAL_CORTEX	14	0	1	1
GO_POSITIVE_REGULATION_OF_ACTIN_CYTOSKELETON_REORGANIZATION	16	0	1	1
GO_OLIGOSACCHARIDE_CATABOLIC_PROCESS	12	0	1	1
GO_B_CELL_PROLIFERATION	38	0	1	1
GO_PROTEASOME_ASSEMBLY	14	0	1	1
GO_ESTABLISHMENT_OF_PROTEIN_LOCALIZATION_TO_ENDOPLASMIC_RETICULUM	104	0	1	1
GO_PYRIMIDINE_NUCLEOSIDE_TRIPHOSPHATE_BIOSYNTHETIC_PROCESS	20	0	1	1
GO_NEGATIVE_REGULATION_OF_ENDOCYTOSIS	39	0	1	1
GO_RESPONSE_TO_POTASSIUM_ION	14	0	1	1
GO_REGULATION_OF_LYMPHOCYTE_APOPTOTIC_PROCESS	54	0	1	1
GO_SMALL_MOLECULE_METABOLIC_PROCESS	1767	1	0.725866	1
GO_THYMUS_DEVELOPMENT	47	0	1	1
GO_NEGATIVE_REGULATION_OF_ADHERENS_JUNCTION_ORGANIZATION	16	0	1	1
GO_HOMEOSTATIC_PROCESS	1337	2	0.249579	1
GO_CEREBELLAR_CORTEX_MORPHOGENESIS	30	0	1	1
GO_POSITIVE_REGULATION_OF_CYTOPLASMIC_TRANSPORT	282	0	1	1
GO_MORPHOGENESIS_OF_AN_EPITHELIUM	400	1	0.251067	1
GO_OSTEOBLAST_DIFFERENTIATION	126	0	1	1
GO_DEFENSE_RESPONSE_TO_VIRUS	164	0	1	1
GO_SENSORY_PERCEPTION_OF_CHEMICAL_STIMULUS	524	0	1	1
GO_REGULATION_OF_RUFFLE_ASSEMBLY	21	0	1	1
GO_CELLULAR_PIGMENTATION	47	0	1	1
GO_NEGATIVE_REGULATION_OF_CALCIUM_ION_DEPENDENT_EXOCYTOSIS	11	0	1	1
GO_VACUOLAR_TRANSPORT	253	0	1	1
GO_NEGATIVE_REGULATION_OF_CELL_CELL_ADHESION	138	0	1	1
GO_POSITIVE_REGULATION_OF_VIRAL_RELEASE_FROM_HOST_CELL	15	0	1	1
GO_LEUKOCYTE_MEDIATED_CYTOTOXICITY	35	0	1	1
GO_POSITIVE_REGULATION_OF_VACUOLAR_TRANSPORT	14	0	1	1
GO_POSITIVE_REGULATION_OF_LYASE_ACTIVITY	61	0	1	1
GO_ENTRAINMENT_OF_CIRCADIAN_CLOCK_BY_PHOTOPERIOD	19	0	1	1
GO_SUPEROXIDE_METABOLIC_PROCESS	33	0	1	1
GO_ORGANIC_HYDROXY_COMPOUND_METABOLIC_PROCESS	482	0	1	1
GO_PHOTOTRANSDUCTION	43	0	1	1
GO_REGULATION_OF_LIGASE_ACTIVITY	130	0	1	1
GO_REGULATION_OF_OXIDOREDUCTASE_ACTIVITY	90	0	1	1
GO_SULFATE_TRANSPORT	14	0	1	1
GO_RESPONSE_TO_FOOD	19	0	1	1
GO_CAMP_BIOSYNTHETIC_PROCESS	17	0	1	1
GO_ALPHA_AMINO_ACID_CATABOLIC_PROCESS	95	0	1	1
GO_CELLULAR_COMPONENT_MAINTENANCE	18	0	1	1
GO_REGULATION_OF_CARDIAC_MUSCLE_CELL_CONTRACTION	27	0	1	1
GO_FC_GAMMA_RECEPTOR_SIGNALING_PATHWAY	95	0	1	1
GO_RESPIRATORY_SYSTEM_PROCESS	14	0	1	1
GO_NEUROTRANSMITTER_TRANSPORT	155	0	1	1
GO_REGULATION_OF_T_HELPER_CELL_DIFFERENTIATION	26	0	1	1
GO_REGULATION_OF_VOLTAGE_GATED_CALCIUM_CHANNEL_ACTIVITY	25	0	1	1
GO_PH_REDUCTION	39	0	1	1
GO_POSITIVE_REGULATION_OF_TRIGLYCERIDE_LIPASE_ACTIVITY	11	0	1	1
GO_MONOSACCHARIDE_CATABOLIC_PROCESS	59	0	1	1
GO_POSITIVE_REGULATION_OF_MRNA_METABOLIC_PROCESS	45	0	1	1
GO_RESPONSE_TO_FUNGICIDE	11	0	1	1
GO_NEGATIVE_REGULATION_BY_HOST_OF_VIRAL_TRANSCRIPTION	12	0	1	1
GO_REGULATION_OF_EPIDERMAL_GROWTH_FACTOR_ACTIVATED_RECEPTOR_ACTIVITY	23	0	1	1
GO_PROTEIN_NEDDYLATION	13	0	1	1
GO_POTASSIUM_ION_HOMEOSTASIS	18	0	1	1
GO_HORMONE_TRANSPORT	78	0	1	1
GO_PROTEIN_CATABOLIC_PROCESS	579	1	0.342283	1
GO_POSITIVE_REGULATION_OF_INTRACELLULAR_STEROID_HORMONE_RECEPTOR_SIGNALING_PATHWAY	13	0	1	1
GO_NEGATIVE_REGULATION_OF_MYOTUBE_DIFFERENTIATION	18	0	1	1
GO_INORGANIC_ANION_TRANSPORT	128	0	1	1
GO_CARBOHYDRATE_PHOSPHORYLATION	22	0	1	1
GO_NUCLEOSIDE_BISPHOSPHATE_METABOLIC_PROCESS	37	0	1	1
GO_REGULATION_OF_INTRACELLULAR_STEROID_HORMONE_RECEPTOR_SIGNALING_PATHWAY	59	0	1	1
GO_MAMMARY_GLAND_EPITHELIAL_CELL_DIFFERENTIATION	16	0	1	1
GO_CELLULAR_RESPONSE_TO_GAMMA_RADIATION	19	0	1	1
GO_REGULATION_OF_HEAT_GENERATION	15	0	1	1
GO_REGULATION_OF_FIBROBLAST_MIGRATION	28	0	1	1
GO_INDUCTION_OF_POSITIVE_CHEMOTAXIS	13	0	1	1
GO_EXTRINSIC_APOPTOTIC_SIGNALING_PATHWAY	99	0	1	1
GO_REGULATION_OF_TRANSLATIONAL_ELONGATION	24	0	1	1
GO_CELL_MATRIX_ADHESION	119	0	1	1
GO_MATING	37	0	1	1
GO_REGULATION_OF_TRANSFERASE_ACTIVITY	946	2	0.147755	1
GO_CHROMOSOME_SEPARATION	20	0	1	1
GO_GANGLIOSIDE_METABOLIC_PROCESS	26	0	1	1
GO_TISSUE_HOMEOSTASIS	171	0	1	1
GO_ANTIGEN_PROCESSING_AND_PRESENTATION_VIA_MHC_CLASS_IB	15	0	1	1
GO_GAMMA_AMINOBUTYRIC_ACID_SIGNALING_PATHWAY	23	0	1	1
GO_POSITIVE_REGULATION_OF_STEROL_TRANSPORT	17	0	1	1
GO_ADAPTIVE_IMMUNE_RESPONSE_BASED_ON_SOMATIC_RECOMBINATION_OF_IMMUNE_RECEPTORS_BUILT_FROM_IMMUNOGLOBULIN_SUPERFAMILY_DOMAINS	154	0	1	1
GO_CELL_CYCLE_ARREST	154	0	1	1
GO_THYROID_HORMONE_METABOLIC_PROCESS	16	0	1	1
GO_APOPTOTIC_CELL_CLEARANCE	27	0	1	1
GO_MODIFICATION_OF_MORPHOLOGY_OR_PHYSIOLOGY_OF_OTHER_ORGANISM	100	0	1	1
GO_NEGATIVE_REGULATION_OF_ACTIN_FILAMENT_DEPOLYMERIZATION	35	0	1	1
GO_DNA_LIGATION_INVOLVED_IN_DNA_REPAIR	12	0	1	1
GO_HYPEROSMOTIC_RESPONSE	20	0	1	1
GO_REGULATION_OF_SMAD_PROTEIN_IMPORT_INTO_NUCLEUS	16	0	1	1
GO_NEGATIVE_REGULATION_OF_NATURAL_KILLER_CELL_MEDIATED_IMMUNITY	12	0	1	1
GO_ARTERY_DEVELOPMENT	75	0	1	1
GO_PROTEIN_DEALKYLATION	29	0	1	1
GO_NEGATIVE_REGULATION_OF_TYPE_I_INTERFERON_PRODUCTION	40	0	1	1
GO_EXTRACELLULAR_MATRIX_ASSEMBLY	16	0	1	1
GO_ORGANOPHOSPHATE_METABOLIC_PROCESS	885	0	1	1
GO_CARDIAC_MYOFIBRIL_ASSEMBLY	16	0	1	1
GO_REGULATION_OF_HEART_CONTRACTION	221	1	0.147635	1
GO_CRANIAL_NERVE_MORPHOGENESIS	23	0	1	1
GO_ACTIVATION_OF_JUN_KINASE_ACTIVITY	35	0	1	1
GO_REGULATION_OF_BROWN_FAT_CELL_DIFFERENTIATION	12	0	1	1
GO_FIBRIL_ORGANIZATION	19	0	1	1
GO_LONG_CHAIN_FATTY_ACID_METABOLIC_PROCESS	88	0	1	1
GO_MONOVALENT_INORGANIC_CATION_TRANSPORT	435	0	1	1
GO_RELAXATION_OF_CARDIAC_MUSCLE	13	0	1	1
GO_POSITIVE_REGULATION_OF_BEHAVIOR	26	0	1	1
GO_CALCIUM_MEDIATED_SIGNALING_USING_INTRACELLULAR_CALCIUM_SOURCE	16	0	1	1
GO_NEURAL_TUBE_DEVELOPMENT	149	0	1	1
GO_POLYSACCHARIDE_METABOLIC_PROCESS	80	0	1	1
GO_CYCLIC_NUCLEOTIDE_METABOLIC_PROCESS	57	0	1	1
GO_POSITIVE_REGULATION_OF_T_CELL_PROLIFERATION	95	0	1	1
GO_MULTICELLULAR_ORGANISMAL_MOVEMENT	41	0	1	1
GO_CLATHRIN_COAT_ASSEMBLY	12	0	1	1
GO_NEGATIVE_REGULATION_OF_MEIOTIC_NUCLEAR_DIVISION	12	0	1	1
GO_VASCULAR_SMOOTH_MUSCLE_CELL_DIFFERENTIATION	13	0	1	1
GO_DNA_INTEGRATION	14	0	1	1
GO_CELL_ACTIVATION	568	1	0.337002	1
GO_REGULATION_OF_MYELINATION	33	0	1	1
GO_NEGATIVE_REGULATION_OF_JUN_KINASE_ACTIVITY	14	0	1	1
GO_REGULATION_OF_AXON_GUIDANCE	39	0	1	1
GO_REGULATION_OF_DOPAMINE_SECRETION	22	0	1	1
GO_RESPONSE_TO_COPPER_ION	28	0	1	1
GO_REGULATION_OF_CIRCADIAN_SLEEP_WAKE_CYCLE	25	0	1	1
GO_NEGATIVE_REGULATION_OF_CELLULAR_PROTEIN_CATABOLIC_PROCESS	64	0	1	1
GO_RESPONSE_TO_AXON_INJURY	48	0	1	1
GO_REGULATION_OF_VACUOLE_ORGANIZATION	41	0	1	1
GO_CIRCADIAN_REGULATION_OF_GENE_EXPRESSION	57	0	1	1
GO_RETINOL_METABOLIC_PROCESS	29	0	1	1
GO_OXALOACETATE_METABOLIC_PROCESS	11	0	1	1
GO_NEGATIVE_REGULATION_OF_TUMOR_NECROSIS_FACTOR_MEDIATED_SIGNALING_PATHWAY	15	0	1	1
GO_NEGATIVE_REGULATION_OF_EXOCYTOSIS	28	0	1	1
GO_INTRACELLULAR_STEROID_HORMONE_RECEPTOR_SIGNALING_PATHWAY	71	0	1	1
GO_REGULATION_OF_WNT_SIGNALING_PATHWAY	310	1	0.200683	1
GO_NEGATIVE_REGULATION_OF_CELL_JUNCTION_ASSEMBLY	20	0	1	1
GO_ANTIGEN_PROCESSING_AND_PRESENTATION_OF_PEPTIDE_ANTIGEN	177	0	1	1
GO_HIPPO_SIGNALING	27	0	1	1
GO_NEGATIVE_REGULATION_OF_EPITHELIAL_TO_MESENCHYMAL_TRANSITION	23	0	1	1
GO_REGULATION_OF_MEMBRANE_DEPOLARIZATION	41	0	1	1
GO_AMINO_SUGAR_BIOSYNTHETIC_PROCESS	11	0	1	1
GO_REGULATION_OF_ESTABLISHMENT_OF_PROTEIN_LOCALIZATION_TO_CHROMOSOME	11	0	1	1
GO_REGULATION_OF_CARDIAC_MUSCLE_CELL_DIFFERENTIATION	19	0	1	1
GO_POSITIVE_REGULATION_OF_DIGESTIVE_SYSTEM_PROCESS	12	0	1	1
GO_INTRINSIC_APOPTOTIC_SIGNALING_PATHWAY_IN_RESPONSE_TO_DNA_DAMAGE	71	0	1	1
GO_TETRAPYRROLE_BIOSYNTHETIC_PROCESS	27	0	1	1
GO_NUCLEOSIDE_PHOSPHATE_BIOSYNTHETIC_PROCESS	188	0	1	1
GO_PROTEIN_LIPID_COMPLEX_ASSEMBLY	21	0	1	1
GO_POSITIVE_REGULATION_OF_SODIUM_ION_TRANSPORT	34	0	1	1
GO_DETECTION_OF_OTHER_ORGANISM	19	0	1	1
GO_G_PROTEIN_COUPLED_GLUTAMATE_RECEPTOR_SIGNALING_PATHWAY	13	0	1	1
GO_NEURAL_RETINA_DEVELOPMENT	50	0	1	1
GO_CLEAVAGE_INVOLVED_IN_RRNA_PROCESSING	19	0	1	1
GO_REGULATION_OF_EXIT_FROM_MITOSIS	16	0	1	1
GO_FORELIMB_MORPHOGENESIS	40	0	1	1
GO_MANGANESE_ION_TRANSPORT	14	0	1	1
GO_POSITIVE_REGULATION_OF_HISTONE_H3_K4_METHYLATION	16	0	1	1
GO_NEURON_PROJECTION_DEVELOPMENT	545	0	1	1
GO_MALE_GAMETE_GENERATION	486	1	0.296326	1
GO_POSITIVE_REGULATION_OF_FIBROBLAST_MIGRATION	11	0	1	1
GO_NEGATIVE_REGULATION_OF_RESPONSE_TO_OXIDATIVE_STRESS	35	0	1	1
GO_CHAPERONE_MEDIATED_PROTEIN_COMPLEX_ASSEMBLY	13	0	1	1
GO_CHONDROCYTE_DEVELOPMENT	21	0	1	1
GO_MEMBRANE_RAFT_ORGANIZATION	17	0	1	1
GO_MITOTIC_SISTER_CHROMATID_SEGREGATION	91	0	1	1
GO_MICROTUBULE_NUCLEATION	18	0	1	1
GO_NEGATIVE_REGULATION_OF_ACUTE_INFLAMMATORY_RESPONSE	12	0	1	1
GO_REGULATION_OF_SEQUESTERING_OF_CALCIUM_ION	107	0	1	1
GO_REGULATION_OF_MEMBRANE_LIPID_METABOLIC_PROCESS	13	0	1	1
GO_DRUG_TRANSMEMBRANE_TRANSPORT	19	0	1	1
GO_POSITIVE_REGULATION_OF_MEMBRANE_DEPOLARIZATION	11	0	1	1
GO_MYD88_DEPENDENT_TOLL_LIKE_RECEPTOR_SIGNALING_PATHWAY	32	0	1	1
GO_REGULATION_OF_PROTEIN_POLYMERIZATION	173	0	1	1
GO_REGULATION_OF_PROTEIN_TARGETING_TO_MEMBRANE	31	0	1	1
GO_HISTONE_H2A_UBIQUITINATION	16	0	1	1
GO_TOOTH_MINERALIZATION	14	0	1	1
GO_NEGATIVE_REGULATION_OF_BONE_REMODELING	13	0	1	1
GO_POSITIVE_REGULATION_OF_RECEPTOR_MEDIATED_ENDOCYTOSIS	47	0	1	1
GO_POSITIVE_REGULATION_OF_PROTEIN_OLIGOMERIZATION	22	0	1	1
GO_SPINDLE_CHECKPOINT	25	0	1	1
GO_POSITIVE_REGULATION_OF_STAT_CASCADE	73	0	1	1
GO_LEUKOTRIENE_BIOSYNTHETIC_PROCESS	23	0	1	1
GO_POSITIVE_REGULATION_OF_SUBSTRATE_ADHESION_DEPENDENT_CELL_SPREADING	28	0	1	1
GO_POSITIVE_REGULATION_OF_THYMOCYTE_AGGREGATION	12	0	1	1
GO_CATECHOLAMINE_METABOLIC_PROCESS	42	0	1	1
GO_POSITIVE_REGULATION_OF_PROTEIN_COMPLEX_DISASSEMBLY	25	0	1	1
GO_BLASTOCYST_FORMATION	30	0	1	1
GO_REGULATION_OF_WATER_LOSS_VIA_SKIN	19	0	1	1
GO_NEGATIVE_REGULATION_OF_REGULATED_SECRETORY_PATHWAY	22	0	1	1
GO_REGULATION_OF_EPITHELIAL_CELL_DIFFERENTIATION_INVOLVED_IN_KIDNEY_DEVELOPMENT	15	0	1	1
GO_MAGNESIUM_ION_TRANSPORT	13	0	1	1
GO_PYRIMIDINE_RIBONUCLEOSIDE_METABOLIC_PROCESS	33	0	1	1
GO_PROTEIN_LOCALIZATION_TO_CENTROSOME	17	0	1	1
GO_POSITIVE_REGULATION_OF_B_CELL_PROLIFERATION	37	0	1	1
GO_MUSCLE_CELL_PROLIFERATION	19	0	1	1
GO_VENTRAL_SPINAL_CORD_INTERNEURON_SPECIFICATION	11	0	1	1
GO_AMINO_ACID_TRANSMEMBRANE_TRANSPORT	67	0	1	1
GO_CELLULAR_RESPONSE_TO_ACID_CHEMICAL	175	0	1	1
GO_PHAGOCYTOSIS_ENGULFMENT	38	0	1	1
GO_REGULATION_OF_TOLERANCE_INDUCTION	18	0	1	1
GO_REGULATION_OF_CORTICOSTEROID_HORMONE_SECRETION	15	0	1	1
GO_CELLULAR_SENESCENCE	33	0	1	1
GO_SULFATION	16	0	1	1
GO_DNA_DEALKYLATION	20	0	1	1
GO_SARCOMERE_ORGANIZATION	27	0	1	1
GO_POSITIVE_REGULATION_OF_B_CELL_MEDIATED_IMMUNITY	26	0	1	1
GO_OVULATION_CYCLE	113	0	1	1
GO_NEGATIVE_REGULATION_OF_NITRIC_OXIDE_METABOLIC_PROCESS	12	0	1	1
GO_VENTRICULAR_SYSTEM_DEVELOPMENT	26	0	1	1
GO_ADULT_LOCOMOTORY_BEHAVIOR	80	0	1	1
GO_REGULATION_OF_ACTIVATED_T_CELL_PROLIFERATION	40	0	1	1
GO_POSITIVE_REGULATION_OF_HOMEOSTATIC_PROCESS	216	1	0.144556	1
GO_RESPONSE_TO_GRAVITY	11	0	1	1
GO_REGULATION_OF_IMMUNOGLOBULIN_SECRETION	17	0	1	1
GO_ACETYL_COA_METABOLIC_PROCESS	26	0	1	1
GO_CREATINE_METABOLIC_PROCESS	11	0	1	1
GO_POSITIVE_REGULATION_OF_MACROPHAGE_DERIVED_FOAM_CELL_DIFFERENTIATION	15	0	1	1
GO_IRON_ION_TRANSPORT	57	0	1	1
GO_REGULATION_OF_RECEPTOR_BINDING	17	0	1	1
GO_POSITIVE_REGULATION_OF_POTASSIUM_ION_TRANSPORT	38	0	1	1
GO_POSITIVE_REGULATION_OF_NERVOUS_SYSTEM_DEVELOPMENT	437	1	0.270874	1
GO_REGULATION_OF_CARDIAC_MUSCLE_CELL_PROLIFERATION	29	0	1	1
GO_REGULATION_OF_INTERLEUKIN_10_SECRETION	12	0	1	1
GO_REGULATION_OF_LAMELLIPODIUM_ASSEMBLY	27	0	1	1
GO_CELLULAR_KETONE_METABOLIC_PROCESS	68	0	1	1
GO_CRANIAL_NERVE_DEVELOPMENT	43	0	1	1
GO_WNT_SIGNALING_PATHWAY_CALCIUM_MODULATING_PATHWAY	39	0	1	1
GO_EPIDERMAL_GROWTH_FACTOR_RECEPTOR_SIGNALING_PATHWAY	55	0	1	1
GO_CELL_PROLIFERATION_IN_FOREBRAIN	27	0	1	1
GO_RESPONSE_TO_MURAMYL_DIPEPTIDE	15	0	1	1
GO_REGULATION_OF_POSITIVE_CHEMOTAXIS	24	0	1	1
GO_REGULATION_OF_IMMUNE_RESPONSE	858	0	1	1
GO_NEGATIVE_REGULATION_OF_NOTCH_SIGNALING_PATHWAY	28	0	1	1
GO_MEMBRANE_LIPID_CATABOLIC_PROCESS	24	0	1	1
GO_POSITIVE_REGULATION_OF_NEUROBLAST_PROLIFERATION	21	0	1	1
GO_CARTILAGE_MORPHOGENESIS	12	0	1	1
GO_PEPTIDE_SECRETION	58	0	1	1
GO_THIOESTER_METABOLIC_PROCESS	83	0	1	1
GO_NEGATIVE_REGULATION_OF_INTRINSIC_APOPTOTIC_SIGNALING_PATHWAY_IN_RESPONSE_TO_DNA_DAMAGE	27	0	1	1
GO_REGULATION_OF_T_HELPER_2_CELL_DIFFERENTIATION	11	0	1	1
GO_PURINE_RIBONUCLEOSIDE_BISPHOSPHATE_METABOLIC_PROCESS	20	0	1	1
GO_PEPTIDYL_CYSTEINE_MODIFICATION	20	0	1	1
GO_LEUKOCYTE_DIFFERENTIATION	292	1	0.19022	1
GO_RESPONSE_TO_EXOGENOUS_DSRNA	45	0	1	1
GO_SKELETAL_MUSCLE_CONTRACTION	31	0	1	1
GO_TONGUE_DEVELOPMENT	20	0	1	1
GO_BONE_GROWTH	20	0	1	1
GO_ACTIN_POLYMERIZATION_OR_DEPOLYMERIZATION	37	0	1	1
GO_UV_PROTECTION	12	0	1	1
GO_REGULATION_OF_NITRIC_OXIDE_BIOSYNTHETIC_PROCESS	53	0	1	1
GO_PHOSPHATIDYLGLYCEROL_METABOLIC_PROCESS	31	0	1	1
GO_PYRIMIDINE_NUCLEOSIDE_BIOSYNTHETIC_PROCESS	32	0	1	1
GO_TRANSLATIONAL_TERMINATION	92	0	1	1
GO_CYTOKINETIC_PROCESS	14	0	1	1
GO_ENDOCARDIAL_CUSHION_MORPHOGENESIS	22	0	1	1
GO_REGULATION_OF_INNATE_IMMUNE_RESPONSE	357	0	1	1
GO_VESICLE_MEDIATED_TRANSPORT	1239	0	1	1
GO_INTERLEUKIN_1_PRODUCTION	15	0	1	1
GO_MODULATION_BY_HOST_OF_VIRAL_PROCESS	18	0	1	1
GO_REGULATION_OF_MEMBRANE_LIPID_DISTRIBUTION	37	0	1	1
GO_REFLEX	20	0	1	1
GO_LEUKOCYTE_MEDIATED_IMMUNITY	189	0	1	1
GO_ORGANOPHOSPHATE_BIOSYNTHETIC_PROCESS	450	0	1	1
GO_NEGATIVE_REGULATION_OF_SERINE_TYPE_PEPTIDASE_ACTIVITY	11	0	1	1
GO_REGULATION_OF_PROTEIN_GLYCOSYLATION	14	0	1	1
GO_NEGATIVE_REGULATION_OF_FIBROBLAST_PROLIFERATION	27	0	1	1
GO_REGULATION_OF_MUSCLE_TISSUE_DEVELOPMENT	103	0	1	1
GO_ORGANIC_ACID_BIOSYNTHETIC_PROCESS	270	1	0.17725	1
GO_REGULATION_OF_LEUKOCYTE_MIGRATION	149	0	1	1
GO_ORGAN_MATURATION	18	0	1	1
GO_POSITIVE_REGULATION_OF_ACUTE_INFLAMMATORY_RESPONSE	28	0	1	1
GO_GASTRULATION_WITH_MOUTH_FORMING_SECOND	28	0	1	1
GO_ENDOCARDIUM_DEVELOPMENT	11	0	1	1
GO_NEGATIVE_REGULATION_OF_CELLULAR_PROTEIN_LOCALIZATION	135	0	1	1
GO_INSEMINATION	13	0	1	1
GO_REGULATION_OF_NUCLEOBASE_CONTAINING_COMPOUND_TRANSPORT	12	0	1	1
GO_PHOSPHATIDYLINOSITOL_3_PHOSPHATE_BIOSYNTHETIC_PROCESS	49	0	1	1
GO_CYCLIC_NUCLEOTIDE_CATABOLIC_PROCESS	17	0	1	1
GO_POSITIVE_REGULATION_OF_TRANSMEMBRANE_TRANSPORT	131	0	1	1
GO_REGULATION_OF_NUCLEOTIDE_CATABOLIC_PROCESS	36	0	1	1
GO_POSITIVE_REGULATION_OF_CARBOHYDRATE_METABOLIC_PROCESS	75	0	1	1
GO_WNT_SIGNALING_PATHWAY	351	1	0.224031	1
GO_REGULATION_OF_NEUROTRANSMITTER_LEVELS	190	0	1	1
GO_POSITIVE_REGULATION_OF_STRESS_ACTIVATED_PROTEIN_KINASE_SIGNALING_CASCADE	135	0	1	1
GO_PEPTIDYL_ARGININE_MODIFICATION	19	0	1	1
GO_SPECIFICATION_OF_ORGAN_IDENTITY	14	0	1	1
GO_REGULATION_OF_CELLULAR_AMINE_METABOLIC_PROCESS	88	0	1	1
GO_POSITIVE_REGULATION_OF_LIPID_TRANSPORT	51	0	1	1
GO_ANATOMICAL_STRUCTURE_ARRANGEMENT	17	0	1	1
GO_PATHWAY_RESTRICTED_SMAD_PROTEIN_PHOSPHORYLATION	13	0	1	1
GO_SINGLE_ORGANISM_MEMBRANE_BUDDING	72	0	1	1
GO_NEGATIVE_REGULATION_OF_MAPK_CASCADE	145	0	1	1
GO_SPONGIOTROPHOBLAST_LAYER_DEVELOPMENT	13	0	1	1
GO_NEGATIVE_REGULATION_OF_NERVOUS_SYSTEM_DEVELOPMENT	262	1	0.172484	1
GO_HISTONE_H2A_MONOUBIQUITINATION	12	0	1	1
GO_REGULATION_OF_EXTRACELLULAR_MATRIX_ORGANIZATION	29	0	1	1
GO_CELL_DIFFERENTIATION_IN_SPINAL_CORD	54	0	1	1
GO_POSITIVE_REGULATION_OF_INTERLEUKIN_8_SECRETION	13	0	1	1
GO_PYRIMIDINE_NUCLEOBASE_METABOLIC_PROCESS	19	0	1	1
GO_INNER_EAR_RECEPTOR_STEREOCILIUM_ORGANIZATION	21	0	1	1
GO_NEGATIVE_REGULATION_OF_CATION_TRANSMEMBRANE_TRANSPORT	61	0	1	1
GO_REGULATION_OF_PHOSPHOLIPID_METABOLIC_PROCESS	61	0	1	1
GO_NEGATIVE_REGULATION_OF_CYTOPLASMIC_TRANSPORT	117	0	1	1
GO_POSITIVE_REGULATION_OF_CELLULAR_RESPONSE_TO_TRANSFORMING_GROWTH_FACTOR_BETA_STIMULUS	24	0	1	1
GO_AXON_REGENERATION	24	0	1	1
GO_CALCIUM_MEDIATED_SIGNALING	90	0	1	1
GO_LOW_DENSITY_LIPOPROTEIN_PARTICLE_CLEARANCE	11	0	1	1
GO_SPERM_MOTILITY	49	0	1	1
GO_NEGATIVE_REGULATION_OF_PROTEIN_CATABOLIC_PROCESS	109	0	1	1
GO_CELLULAR_AMINO_ACID_METABOLIC_PROCESS	332	1	0.213295	1
GO_POSITIVE_REGULATION_OF_DNA_BINDING	42	0	1	1
GO_NUCLEOTIDE_TRANSPORT	25	0	1	1
GO_CRISTAE_FORMATION	11	0	1	1
GO_SYNAPTIC_VESICLE_RECYCLING	23	0	1	1
GO_POSITIVE_REGULATION_OF_NUCLEOSIDE_METABOLIC_PROCESS	24	0	1	1
GO_DORSAL_VENTRAL_PATTERN_FORMATION	91	0	1	1
GO_REGULATION_OF_VITAMIN_METABOLIC_PROCESS	12	0	1	1
GO_AEROBIC_RESPIRATION	53	0	1	1
GO_CELLULAR_RESPONSE_TO_INSULIN_STIMULUS	146	0	1	1
GO_SEQUESTERING_OF_METAL_ION	11	0	1	1
GO_COPPER_ION_TRANSPORT	20	0	1	1
GO_MEMBRANE_ASSEMBLY	25	0	1	1
GO_REGULATION_OF_DNA_DAMAGE_RESPONSE_SIGNAL_TRANSDUCTION_BY_P53_CLASS_MEDIATOR	28	0	1	1
GO_LIPID_DIGESTION	22	0	1	1
GO_POSITIVE_REGULATION_OF_G1_S_TRANSITION_OF_MITOTIC_CELL_CYCLE	24	0	1	1
GO_NEUROMUSCULAR_PROCESS_CONTROLLING_BALANCE	51	0	1	1
GO_ORGAN_OR_TISSUE_SPECIFIC_IMMUNE_RESPONSE	33	0	1	1
GO_REGULATION_OF_CARDIAC_MUSCLE_CONTRACTION_BY_REGULATION_OF_THE_RELEASE_OF_SEQUESTERED_CALCIUM_ION	19	0	1	1
GO_NEGATIVE_REGULATION_OF_ORGANELLE_ASSEMBLY	22	0	1	1
GO_RESPONSE_TO_INTERFERON_BETA	22	0	1	1
GO_REGULATION_OF_ORGAN_FORMATION	32	0	1	1
GO_RHODOPSIN_MEDIATED_SIGNALING_PATHWAY	14	0	1	1
GO_ACTIVATION_OF_CYSTEINE_TYPE_ENDOPEPTIDASE_ACTIVITY	95	0	1	1
GO_REGULATION_OF_MESONEPHROS_DEVELOPMENT	26	0	1	1
GO_CARBOHYDRATE_DERIVATIVE_METABOLIC_PROCESS	1047	1	0.532789	1
GO_REGULATION_OF_CHROMATIN_BINDING	17	0	1	1
GO_STEM_CELL_PROLIFERATION	60	0	1	1
GO_NAD_METABOLIC_PROCESS	55	0	1	1
GO_REGULATION_OF_EXTRACELLULAR_MATRIX_ASSEMBLY	11	0	1	1
GO_PROTEIN_LOCALIZATION_TO_LYSOSOME	20	0	1	1
GO_MRNA_MODIFICATION	12	0	1	1
GO_SOMATIC_DIVERSIFICATION_OF_IMMUNOGLOBULINS	29	0	1	1
GO_ERBB2_SIGNALING_PATHWAY	39	0	1	1
GO_HEMATOPOIETIC_STEM_CELL_DIFFERENTIATION	12	0	1	1
GO_SPINAL_CORD_MOTOR_NEURON_DIFFERENTIATION	34	0	1	1
GO_MONOCARBOXYLIC_ACID_METABOLIC_PROCESS	503	0	1	1
GO_CELLULAR_RESPONSE_TO_TOPOLOGICALLY_INCORRECT_PROTEIN	122	0	1	1
GO_AMINOGLYCAN_BIOSYNTHETIC_PROCESS	107	0	1	1
GO_DICARBOXYLIC_ACID_METABOLIC_PROCESS	101	0	1	1
GO_NEGATIVE_REGULATION_OF_ASTROCYTE_DIFFERENTIATION	13	0	1	1
GO_POSITIVE_REGULATION_OF_PROTEASOMAL_PROTEIN_CATABOLIC_PROCESS	98	0	1	1
GO_REGULATION_OF_ENERGY_HOMEOSTASIS	17	0	1	1
GO_REGULATION_OF_MEMBRANE_POTENTIAL	343	1	0.219528	1
GO_POSITIVE_REGULATION_OF_RELEASE_OF_CYTOCHROME_C_FROM_MITOCHONDRIA	28	0	1	1
GO_PEPTIDYL_PROLINE_HYDROXYLATION	13	0	1	1
GO_MULTICELLULAR_ORGANISMAL_RESPONSE_TO_STRESS	68	0	1	1
GO_NEGATIVE_REGULATION_OF_SMALL_GTPASE_MEDIATED_SIGNAL_TRANSDUCTION	40	0	1	1
GO_AMINO_ACID_BETAINE_TRANSPORT	14	0	1	1
GO_AMMONIUM_TRANSMEMBRANE_TRANSPORT	24	0	1	1
GO_REGULATION_OF_GROWTH	633	1	0.367617	1
GO_CATION_TRANSPORT	796	0	1	1
GO_GABAERGIC_NEURON_DIFFERENTIATION	15	0	1	1
GO_MACROAUTOPHAGY	281	1	0.18376	1
GO_FATTY_ACID_BETA_OXIDATION_USING_ACYL_COA_DEHYDROGENASE	18	0	1	1
GO_MEMBRANE_DOCKING	68	0	1	1
GO_EXCITATORY_POSTSYNAPTIC_POTENTIAL	27	0	1	1
GO_GLUTAMINE_FAMILY_AMINO_ACID_METABOLIC_PROCESS	65	0	1	1
GO_REGULATION_OF_NUCLEASE_ACTIVITY	23	0	1	1
GO_RESPONSE_TO_INORGANIC_SUBSTANCE	479	1	0.292743	1
GO_NEGATIVE_REGULATION_OF_HISTONE_ACETYLATION	15	0	1	1
GO_PHAGOLYSOSOME_ASSEMBLY	11	0	1	1
GO_MODULATION_BY_SYMBIONT_OF_HOST_CELLULAR_PROCESS	28	0	1	1
GO_REGULATION_OF_VESICLE_MEDIATED_TRANSPORT	462	0	1	1
GO_ORGANONITROGEN_COMPOUND_CATABOLIC_PROCESS	343	1	0.219528	1
GO_REGULATION_OF_ASTROCYTE_DIFFERENTIATION	27	0	1	1
GO_REGULATION_OF_HYDROGEN_PEROXIDE_INDUCED_CELL_DEATH	19	0	1	1
GO_ADP_METABOLIC_PROCESS	47	0	1	1
GO_REGULATION_OF_SODIUM_ION_TRANSPORT	77	0	1	1
GO_POSITIVE_REGULATION_OF_TUMOR_NECROSIS_FACTOR_SUPERFAMILY_CYTOKINE_PRODUCTION	57	0	1	1
GO_NEGATIVE_REGULATION_OF_G_PROTEIN_COUPLED_RECEPTOR_PROTEIN_SIGNALING_PATHWAY	41	0	1	1
GO_HISTONE_DEUBIQUITINATION	21	0	1	1
GO_GLUCOSAMINE_CONTAINING_COMPOUND_METABOLIC_PROCESS	26	0	1	1
GO_ORGANIC_ACID_TRANSPORT	261	0	1	1
GO_FOREBRAIN_REGIONALIZATION	25	0	1	1
GO_FOREBRAIN_GENERATION_OF_NEURONS	66	0	1	1
GO_CALCIUM_DEPENDENT_CELL_CELL_ADHESION_VIA_PLASMA_MEMBRANE_CELL_ADHESION_MOLECULES	27	0	1	1
GO_PANCREAS_DEVELOPMENT	73	0	1	1
GO_GLUCOSE_6_PHOSPHATE_METABOLIC_PROCESS	22	0	1	1
GO_NUCLEAR_PORE_ORGANIZATION	15	0	1	1
GO_CELLULAR_RESPONSE_TO_NITRIC_OXIDE	15	0	1	1
GO_REGULATION_OF_SYNAPSE_STRUCTURE_OR_ACTIVITY	232	0	1	1
GO_HISTONE_H3_K9_MODIFICATION	14	0	1	1
GO_RESPONSE_TO_INTERFERON_ALPHA	20	0	1	1
GO_REGULATION_OF_TOLL_LIKE_RECEPTOR_SIGNALING_PATHWAY	49	0	1	1
GO_CARDIAC_CONDUCTION_SYSTEM_DEVELOPMENT	12	0	1	1
GO_REGULATION_OF_GLOMERULAR_FILTRATION	12	0	1	1
GO_REGULATION_OF_FATTY_ACID_METABOLIC_PROCESS	87	0	1	1
GO_CYTOCHROME_COMPLEX_ASSEMBLY	26	0	1	1
GO_RESPONSE_TO_METAL_ION	333	0	1	1
GO_NEGATIVE_REGULATION_OF_DEVELOPMENTAL_GROWTH	84	0	1	1
GO_NEGATIVE_REGULATION_OF_INTRACELLULAR_SIGNAL_TRANSDUCTION	437	0	1	1
GO_ENDOCARDIAL_CUSHION_FORMATION	15	0	1	1
GO_ORGANIC_HYDROXY_COMPOUND_TRANSPORT	155	0	1	1
GO_MITOCHONDRIAL_CALCIUM_ION_HOMEOSTASIS	16	0	1	1
GO_REPLACEMENT_OSSIFICATION	26	0	1	1
GO_WOUND_HEALING	470	1	0.288111	1
GO_MITOTIC_CELL_CYCLE_ARREST	13	0	1	1
GO_HEXOSE_CATABOLIC_PROCESS	49	0	1	1
GO_GLUTAMINE_METABOLIC_PROCESS	23	0	1	1
GO_NEGATIVE_REGULATION_OF_TELOMERASE_ACTIVITY	15	0	1	1
GO_REGULATION_OF_IRE1_MEDIATED_UNFOLDED_PROTEIN_RESPONSE	13	0	1	1
GO_POSITIVE_REGULATION_OF_FATTY_ACID_BIOSYNTHETIC_PROCESS	17	0	1	1
GO_SYNAPTIC_VESICLE_CYCLE	90	0	1	1
GO_NUCLEOBASE_CONTAINING_SMALL_MOLECULE_METABOLIC_PROCESS	535	1	0.320914	1
GO_POSITIVE_REGULATION_OF_INTERLEUKIN_1_SECRETION	24	0	1	1
GO_REGULATION_OF_CYTOKINE_PRODUCTION_INVOLVED_IN_IMMUNE_RESPONSE	57	0	1	1
GO_POSITIVE_REGULATION_OF_LEUKOCYTE_PROLIFERATION	136	0	1	1
GO_PSEUDOURIDINE_SYNTHESIS	17	0	1	1
GO_CELLULAR_PROTEIN_COMPLEX_ASSEMBLY	346	1	0.221219	1
GO_DEFENSE_RESPONSE	1231	1	0.591968	1
GO_POLY_A_MRNA_EXPORT_FROM_NUCLEUS	14	0	1	1
GO_PHOSPHOLIPID_BIOSYNTHETIC_PROCESS	235	0	1	1
GO_NEGATIVE_REGULATION_OF_LEUKOCYTE_APOPTOTIC_PROCESS	43	0	1	1
GO_CELLULAR_RESPONSE_TO_INTERLEUKIN_4	26	0	1	1
GO_PORPHYRIN_CONTAINING_COMPOUND_METABOLIC_PROCESS	36	0	1	1
GO_SPERM_CAPACITATION	18	0	1	1
GO_POSITIVE_REGULATION_OF_TELOMERASE_ACTIVITY	28	0	1	1
GO_NEGATIVE_REGULATION_OF_INTERLEUKIN_6_PRODUCTION	35	0	1	1
GO_CELLULAR_MONOVALENT_INORGANIC_CATION_HOMEOSTASIS	96	0	1	1
GO_RESPONSE_TO_METHYLMERCURY	12	0	1	1
GO_REGULATION_OF_CENTRIOLE_REPLICATION	13	0	1	1
GO_REGULATION_OF_ACUTE_INFLAMMATORY_RESPONSE	74	0	1	1
GO_CYTOKINE_PRODUCTION	120	0	1	1
GO_TOLL_LIKE_RECEPTOR_SIGNALING_PATHWAY	85	0	1	1
GO_POSITIVE_REGULATION_OF_INTRACELLULAR_TRANSPORT	370	1	0.234625	1
GO_FOREBRAIN_CELL_MIGRATION	62	0	1	1
GO_DEMETHYLATION	54	0	1	1
GO_POSITIVE_REGULATION_OF_ENDOTHELIAL_CELL_MIGRATION	67	0	1	1
GO_DECIDUALIZATION	21	0	1	1
GO_REGULATION_OF_MONONUCLEAR_CELL_MIGRATION	16	0	1	1
GO_CERAMIDE_BIOSYNTHETIC_PROCESS	43	0	1	1
GO_NEGATIVE_REGULATION_OF_ORGAN_GROWTH	21	0	1	1
GO_NEGATIVE_REGULATION_OF_RESPONSE_TO_BIOTIC_STIMULUS	30	0	1	1
GO_ORGANOPHOSPHATE_ESTER_TRANSPORT	89	0	1	1
GO_HISTONE_MONOUBIQUITINATION	23	0	1	1
GO_EMBRYONIC_VISCEROCRANIUM_MORPHOGENESIS	11	0	1	1
GO_SOMATIC_CELL_DNA_RECOMBINATION	33	0	1	1
GO_PIGMENTATION	86	0	1	1
GO_POSITIVE_REGULATION_OF_PROTEIN_LOCALIZATION_TO_CELL_PERIPHERY	37	0	1	1
GO_POSITIVE_REGULATION_OF_TRANSLATIONAL_INITIATION	22	0	1	1
GO_NEGATIVE_REGULATION_OF_CELL_AGING	17	0	1	1
GO_B_CELL_MEDIATED_IMMUNITY	99	0	1	1
GO_AORTA_DEVELOPMENT	41	0	1	1
GO_CELL_DIFFERENTIATION_INVOLVED_IN_EMBRYONIC_PLACENTA_DEVELOPMENT	25	0	1	1
GO_ASYMMETRIC_CELL_DIVISION	13	0	1	1
GO_SPECIFICATION_OF_SYMMETRY	117	0	1	1
GO_PROTEIN_LOCALIZATION_TO_ENDOPLASMIC_RETICULUM	123	0	1	1
GO_BILE_ACID_BIOSYNTHETIC_PROCESS	20	0	1	1
GO_NEGATIVE_REGULATION_OF_COAGULATION	48	0	1	1
GO_HISTONE_EXCHANGE	53	0	1	1
GO_LIPID_HOMEOSTASIS	110	0	1	1
GO_CELLULAR_RESPIRATION	143	0	1	1
GO_NUCLEOTIDE_EXCISION_REPAIR_DNA_DAMAGE_RECOGNITION	23	0	1	1
GO_REGULATION_OF_ENDOTHELIAL_CELL_DEVELOPMENT	12	0	1	1
GO_B_CELL_DIFFERENTIATION	89	0	1	1
GO_NEURAL_PRECURSOR_CELL_PROLIFERATION	70	0	1	1
GO_NEGATIVE_REGULATION_OF_CELL_SUBSTRATE_ADHESION	53	0	1	1
GO_ORGANIC_HYDROXY_COMPOUND_CATABOLIC_PROCESS	72	0	1	1
GO_GLYCEROLIPID_METABOLIC_PROCESS	356	0	1	1
GO_SECRETION	588	0	1	1
GO_REGULATION_OF_SEQUESTERING_OF_TRIGLYCERIDE	12	0	1	1
GO_NEGATIVE_REGULATION_OF_PROTEIN_OLIGOMERIZATION	12	0	1	1
GO_CELL_ACTIVATION_INVOLVED_IN_IMMUNE_RESPONSE	139	0	1	1
GO_POSITIVE_REGULATION_OF_VASODILATION	32	0	1	1
GO_HOMOCYSTEINE_METABOLIC_PROCESS	11	0	1	1
GO_NEGATIVE_REGULATION_OF_HISTONE_MODIFICATION	36	0	1	1
GO_COFACTOR_CATABOLIC_PROCESS	20	0	1	1
GO_PYRIMIDINE_CONTAINING_COMPOUND_CATABOLIC_PROCESS	32	0	1	1
GO_VENTRAL_SPINAL_CORD_DEVELOPMENT	46	0	1	1
GO_ANION_TRANSPORT	507	0	1	1
GO_CELL_CELL_ADHESION	608	1	0.356008	1
GO_MORPHOGENESIS_OF_AN_ENDOTHELIUM	16	0	1	1
GO_GUANOSINE_CONTAINING_COMPOUND_METABOLIC_PROCESS	46	0	1	1
GO_POSITIVE_REGULATION_OF_RELEASE_OF_SEQUESTERED_CALCIUM_ION_INTO_CYTOSOL	39	0	1	1
GO_REGULATION_OF_CYCLIC_NUCLEOTIDE_METABOLIC_PROCESS	155	0	1	1
GO_CHONDROITIN_SULFATE_PROTEOGLYCAN_BIOSYNTHETIC_PROCESS	30	0	1	1
GO_GLANDULAR_EPITHELIAL_CELL_DEVELOPMENT	18	0	1	1
GO_RESPONSE_TO_MAGNESIUM_ION	23	0	1	1
GO_CELLULAR_RESPONSE_TO_ATP	12	0	1	1
GO_CHOLESTEROL_EFFLUX	26	0	1	1
GO_PROTEIN_OLIGOMERIZATION	434	0	1	1
GO_BETA_CATENIN_DESTRUCTION_COMPLEX_DISASSEMBLY	22	0	1	1
GO_INNER_DYNEIN_ARM_ASSEMBLY	11	0	1	1
GO_REGULATION_OF_EPITHELIAL_CELL_PROLIFERATION	285	1	0.186115	1
GO_CHROMATIN_ASSEMBLY_OR_DISASSEMBLY	177	0	1	1
GO_REGULATION_OF_NITRIC_OXIDE_SYNTHASE_ACTIVITY	49	0	1	1
GO_REGULATION_OF_ANDROGEN_RECEPTOR_SIGNALING_PATHWAY	22	0	1	1
GO_LEFT_RIGHT_PATTERN_FORMATION	21	0	1	1
GO_RESPONSE_TO_XENOBIOTIC_STIMULUS	105	0	1	1
GO_REGULATION_OF_MACROPHAGE_DERIVED_FOAM_CELL_DIFFERENTIATION	28	0	1	1
GO_EMBRYONIC_DIGESTIVE_TRACT_MORPHOGENESIS	17	0	1	1
GO_PLACENTA_BLOOD_VESSEL_DEVELOPMENT	28	0	1	1
GO_POSITIVE_REGULATION_OF_GUANYLATE_CYCLASE_ACTIVITY	11	0	1	1
GO_MELANIN_METABOLIC_PROCESS	14	0	1	1
GO_POSITIVE_REGULATION_OF_RESPONSE_TO_EXTERNAL_STIMULUS	296	0	1	1
GO_POSITIVE_REGULATION_OF_CELL_CYCLE_G2_M_PHASE_TRANSITION	18	0	1	1
GO_REGULATION_OF_REMOVAL_OF_SUPEROXIDE_RADICALS	11	0	1	1
GO_NEGATIVE_REGULATION_OF_STEM_CELL_PROLIFERATION	17	0	1	1
GO_AGING	264	0	1	1
GO_REGULATION_OF_VACUOLAR_TRANSPORT	29	0	1	1
GO_CELLULAR_RESPONSE_TO_ELECTRICAL_STIMULUS	14	0	1	1
GO_REGULATION_OF_OXIDATIVE_PHOSPHORYLATION	16	0	1	1
GO_NEGATIVE_REGULATION_OF_CHROMOSOME_SEGREGATION	28	0	1	1
GO_NEGATIVE_REGULATION_OF_EXTRINSIC_APOPTOTIC_SIGNALING_PATHWAY	98	0	1	1
GO_REGULATION_OF_BONE_DEVELOPMENT	19	0	1	1
GO_POSITIVE_REGULATION_OF_T_CELL_MEDIATED_CYTOTOXICITY	16	0	1	1
GO_REGULATION_OF_LEUKOCYTE_MEDIATED_CYTOTOXICITY	53	0	1	1
GO_REGULATION_OF_CHOLESTEROL_BIOSYNTHETIC_PROCESS	13	0	1	1
GO_POLYSACCHARIDE_CATABOLIC_PROCESS	24	0	1	1
GO_NEGATIVE_REGULATION_OF_AUTOPHAGY	53	0	1	1
GO_INNER_CELL_MASS_CELL_PROLIFERATION	11	0	1	1
GO_POSITIVE_REGULATION_OF_MRNA_SPLICING_VIA_SPLICEOSOME	14	0	1	1
GO_POSTTRANSCRIPTIONAL_REGULATION_OF_GENE_EXPRESSION	448	1	0.276664	1
GO_POSITIVE_REGULATION_OF_DNA_DEPENDENT_DNA_REPLICATION	12	0	1	1
GO_STARTLE_RESPONSE	25	0	1	1
GO_MOTOR_NEURON_AXON_GUIDANCE	27	0	1	1
GO_TRANSCRIPTION_FROM_RNA_POLYMERASE_II_PROMOTER	724	0	1	1
GO_PYRIMIDINE_RIBONUCLEOSIDE_CATABOLIC_PROCESS	11	0	1	1
GO_HYPOTHALAMUS_DEVELOPMENT	24	0	1	1
GO_PATTERN_RECOGNITION_RECEPTOR_SIGNALING_PATHWAY	109	0	1	1
GO_LATERAL_MESODERM_DEVELOPMENT	11	0	1	1
GO_EMBRYO_DEVELOPMENT	894	1	0.477316	1
GO_REGULATION_OF_STRIATED_MUSCLE_CONTRACTION	79	0	1	1
GO_REGULATION_OF_LEUKOCYTE_DIFFERENTIATION	232	0	1	1
GO_WATER_TRANSPORT	20	0	1	1
GO_BIOTIN_METABOLIC_PROCESS	14	0	1	1
GO_STEM_CELL_DIVISION	29	0	1	1
GO_REACTIVE_OXYGEN_SPECIES_BIOSYNTHETIC_PROCESS	23	0	1	1
GO_POSITIVE_REGULATION_OF_NITRIC_OXIDE_SYNTHASE_BIOSYNTHETIC_PROCESS	14	0	1	1
GO_DIGESTIVE_SYSTEM_DEVELOPMENT	148	0	1	1
GO_DNA_CONFORMATION_CHANGE	273	1	0.17903	1
GO_DETECTION_OF_MECHANICAL_STIMULUS	42	0	1	1
GO_EPIDERMAL_CELL_DIFFERENTIATION	142	0	1	1
GO_SYNAPTONEMAL_COMPLEX_ORGANIZATION	21	0	1	1
GO_CELLULAR_CARBOHYDRATE_CATABOLIC_PROCESS	33	0	1	1
GO_NEGATIVE_REGULATION_OF_TYPE_2_IMMUNE_RESPONSE	11	0	1	1
GO_REGULATION_OF_NUCLEOSIDE_METABOLIC_PROCESS	49	0	1	1
GO_TAXIS	464	1	0.285007	1
GO_CITRULLINE_METABOLIC_PROCESS	11	0	1	1
GO_NEGATIVE_REGULATION_OF_AXON_GUIDANCE	27	0	1	1
GO_ORGAN_FORMATION	34	0	1	1
GO_NEGATIVE_REGULATION_OF_CALCIUM_ION_TRANSPORT_INTO_CYTOSOL	19	0	1	1
GO_REGULATION_OF_CARDIAC_MUSCLE_CELL_MEMBRANE_REPOLARIZATION	21	0	1	1
GO_RESPONSE_TO_GLUCAGON	48	0	1	1
GO_NEGATIVE_REGULATION_OF_TISSUE_REMODELING	17	0	1	1
GO_MEMBRANE_TUBULATION	12	0	1	1
GO_EMBRYONIC_PLACENTA_DEVELOPMENT	83	0	1	1
GO_SMALL_MOLECULE_BIOSYNTHETIC_PROCESS	443	1	0.274038	1
GO_ANATOMICAL_STRUCTURE_MATURATION	39	0	1	1
GO_REGULATION_OF_AMYLOID_PRECURSOR_PROTEIN_CATABOLIC_PROCESS	11	0	1	1
GO_CELLULAR_EXTRAVASATION	25	0	1	1
GO_REGULATION_OF_EXTRINSIC_APOPTOTIC_SIGNALING_PATHWAY_VIA_DEATH_DOMAIN_RECEPTORS	55	0	1	1
GO_REGULATION_OF_IMMUNOGLOBULIN_PRODUCTION	47	0	1	1
GO_FATTY_ACYL_COA_METABOLIC_PROCESS	51	0	1	1
GO_NEGATIVE_REGULATION_OF_MUSCLE_CELL_APOPTOTIC_PROCESS	30	0	1	1
GO_GPI_ANCHOR_METABOLIC_PROCESS	33	0	1	1
GO_POSITIVE_REGULATION_OF_HISTONE_DEACETYLATION	14	0	1	1
GO_BLOOD_COAGULATION_FIBRIN_CLOT_FORMATION	25	0	1	1
GO_POSITIVE_REGULATION_OF_INSULIN_SECRETION	66	0	1	1
GO_NEGATIVE_REGULATION_OF_NEUROTRANSMITTER_TRANSPORT	16	0	1	1
GO_AMYLOID_PRECURSOR_PROTEIN_METABOLIC_PROCESS	12	0	1	1
GO_CHEMICAL_HOMEOSTASIS_WITHIN_A_TISSUE	11	0	1	1
GO_REGULATION_OF_MYELOID_CELL_DIFFERENTIATION	183	0	1	1
GO_REGULATION_OF_RESPONSE_TO_EXTERNAL_STIMULUS	926	2	0.142809	1
GO_REGULATION_OF_RNA_POLYMERASE_II_TRANSCRIPTIONAL_PREINITIATION_COMPLEX_ASSEMBLY	13	0	1	1
GO_RETROGRADE_PROTEIN_TRANSPORT_ER_TO_CYTOSOL	16	0	1	1
GO_EPITHELIAL_CELL_CELL_ADHESION	14	0	1	1
GO_REGULATION_OF_MITOCHONDRION_ORGANIZATION	218	1	0.145789	1
GO_POLYAMINE_METABOLIC_PROCESS	15	0	1	1
GO_POSITIVE_REGULATION_OF_MUSCLE_CONTRACTION	44	0	1	1
GO_NEGATIVE_REGULATION_OF_T_CELL_RECEPTOR_SIGNALING_PATHWAY	16	0	1	1
GO_PTERIDINE_CONTAINING_COMPOUND_BIOSYNTHETIC_PROCESS	18	0	1	1
GO_POSITIVE_REGULATION_OF_PROTEIN_LOCALIZATION_TO_NUCLEUS	129	0	1	1
GO_POSITIVE_REGULATION_OF_BMP_SIGNALING_PATHWAY	32	0	1	1
GO_REGULATION_OF_INTERFERON_GAMMA_BIOSYNTHETIC_PROCESS	16	0	1	1
GO_PROXIMAL_DISTAL_PATTERN_FORMATION	32	0	1	1
GO_NEGATIVE_REGULATION_OF_ANION_TRANSPORT	33	0	1	1
GO_NEGATIVE_REGULATION_OF_CD4_POSITIVE_ALPHA_BETA_T_CELL_DIFFERENTIATION	12	0	1	1
GO_ECTODERM_DEVELOPMENT	21	0	1	1
GO_HYALURONAN_METABOLIC_PROCESS	31	0	1	1
GO_LEUKOCYTE_MIGRATION	259	1	0.17069	1
GO_NEGATIVE_REGULATION_OF_INTRACELLULAR_PROTEIN_TRANSPORT	95	0	1	1
GO_SENSORY_PERCEPTION_OF_PAIN	75	0	1	1
GO_ALDITOL_METABOLIC_PROCESS	20	0	1	1
GO_MITOCHONDRIAL_ELECTRON_TRANSPORT_UBIQUINOL_TO_CYTOCHROME_C	14	0	1	1
GO_REGULATION_OF_ANATOMICAL_STRUCTURE_SIZE	472	0	1	1
GO_REGULATION_OF_CELL_PROLIFERATION_INVOLVED_IN_KIDNEY_DEVELOPMENT	13	0	1	1
GO_POSITIVE_REGULATION_OF_SIGNAL_TRANSDUCTION_BY_P53_CLASS_MEDIATOR	17	0	1	1
GO_METHYLATION_DEPENDENT_CHROMATIN_SILENCING	11	0	1	1
[truncated: 3,920 more rows]

## Sheet: I-DN Marson bound by E2F4 unsti
Supplementary Data Set 5
All "Marson bound by E2F4 unstimulated" transcription units significantly downregulated (-1>log2fc, q<0.05) in CIZ1-null PEFs only upon the transition to quiescence (for both quiescence triggers)
I-DN Marson bound by E2F4 unstimulated
gene_id	gene	locus	S1_TPM	S4_TPM	S7_TPM	WT cy mean TPM	S2_TPM	S5_TPM	S8_TPM	WT SW mean TPM	S3_TPM	S6_TPM	S9_TPM	WT CI mean TPM	S10_TPM	S13_TPM	S16_TPM	KO cy mean TPM	S11_TPM	S14_TPM	S17_TPM	KO SW mean TPM	S12_TPM	S15_TPM	S18_TPM	KO CI mean TPM	WT_SW_log2(foldchange)	WT_SW_p_value	WT_SW_q_value	WT_CI_log2(foldchange)	WT_CI_p_value	WT_CI_q_value	CIZ1-null_SW_log2(foldchange)	CIZ1-null_SW_p_value	CIZ1-null_SW_q_value	CIZ1-null_CI_log2(foldchange)	CIZ1-null_CI_p_value	CIZ1-null_CI_q_value
XLOC_001307	Cenpl	1:161070712-161086724	6.80551	7.78755	5.22866	6.60724	2.90286	3.96004	4.51862	3.79384	3.4921	4.18552	3.47752	3.71838	11.8799	9.3817	14.8599	12.0405	5.19079	2.915	2.25148	3.45242	4.11464	4.55981	2.68386	3.7861	-0.904308	0.00305	0.0113691	-0.917017	0.0037	0.0137131	-1.88833	5e-05	0.000300546	-1.80139	5e-05	0.000269097
XLOC_001641	Nsl1	1:191063011-191095536	5.46745	3.23579	4.55748	4.42024	1.92741	2.57963	1.31913	1.94206	1.58857	3.06383	2.04383	2.23208	8.76672	7.91429	12.4092	9.69674	4.28992	0.91181	0.918736	2.04016	2.73973	3.27317	0.892339	2.30175	-1.3028	0.0205	0.0556622	-1.08085	0.05805	0.131334	-2.33734	5e-05	0.000300546	-2.21437	0.00025	0.00115564
XLOC_004253	Ulbp1	10:7440365-7473602	9.47042	6.11304	13.6335	9.739	4.58885	5.97289	7.82379	6.12851	5.22925	4.73947	8.06494	6.01122	13.4123	19.1711	21.8677	18.1504	8.83204	8.85205	9.2645	8.98286	8.00588	9.27123	8.26224	8.51312	-0.78689	0.0094	0.0292662	-0.787546	0.0003	0.00152612	-1.0963	5e-05	0.000300546	-1.21167	5e-05	0.000269097
XLOC_006384	Nup85	11:115564433-115583985	53.2403	62.0425	65.422	60.2349	30.4921	36.5412	33.9424	33.6585	29.007	36.1504	29.3895	31.5157	74.7037	60.3557	83.2587	72.7727	37.6868	28.6647	29.3742	31.9085	37.8445	32.8024	26.4164	32.3544	-0.859105	5e-05	0.000306704	-0.999728	5e-05	0.000299055	-1.18352	5e-05	0.000300546	-1.2932	5e-05	0.000269097
XLOC_008266	Fancm	12:65075206-65132154	5.37122	5.57561	6.70417	5.88367	3.17127	3.79794	4.38472	3.78464	3.39562	3.7025	3.02156	3.37323	7.14646	5.67142	7.79618	6.87136	4.0934	2.94664	3.16233	3.40079	2.98382	3.64442	3.47947	3.36924	-0.746948	5e-05	0.000306704	-0.900507	5e-05	0.000299055	-1.09726	5e-05	0.000300546	-1.15536	5e-05	0.000269097
XLOC_013124	Mtbp	15:55534093-55626423	14.8245	16.5025	16.8803	16.0691	9.676	13.9842	10.3329	11.331	7.35788	10.5777	10.5355	9.49035	24.4576	15.9165	26.062	22.1454	11.4119	5.89929	11.0877	9.46629	10.5851	10.0569	14.5143	11.7188	-0.613188	0.0638	0.138519	-0.847018	0.0014	0.00589672	-1.31283	0.001	0.00435663	-1.04485	0.00305	0.0103711
XLOC_014885	Rsl1d1	16:11192969-11203331	145.59	173.676	173.662	164.309	111.289	104.233	128.315	114.612	99.3808	110.803	116.174	108.786	224.243	214.919	248.143	229.101	102.502	111.775	122.902	112.393	109.75	130.57	115.837	118.719	-0.625585	0.00015	0.000839049	-0.68338	5e-05	0.000299055	-1.1087	5e-05	0.000300546	-1.07755	5e-05	0.000269097
XLOC_016571	Ppil1	17:29250802-29264158	39.3001	48.2977	39.4243	42.3407	22.0483	27.6271	22.9273	24.2009	21.3187	26.0981	23.5107	23.6425	47.8498	43.6473	53.5357	48.3442	23.4321	26.8805	25.0963	25.1363	26.8078	21.3091	22.2507	23.4559	-0.915309	5e-05	0.000306704	-0.917698	5e-05	0.000299055	-1.01842	5e-05	0.000300546	-1.17129	5e-05	0.000269097
XLOC_019548	Exosc2	2:31670714-31804227	28.591	36.0942	31.021	31.9021	19.4158	23.7155	17.1576	20.0963	16.8735	21.7787	20.7196	19.7906	46.6151	34.332	48.4497	43.1323	17.6006	19.1751	15.7249	17.5002	19.3235	20.7388	23.2745	21.1123	-0.776371	0.0759	0.159193	-0.775707	0.0632	0.140625	-1.38393	0.0113	0.034495	-1.15915	0.0116	0.0323443
XLOC_019767	Gpd2	2:57236226-57370721	22.1791	20.7701	32.0702	25.0065	10.3992	15.6114	15.269	13.7599	15.8717	18.069	17.4933	17.1447	30.8499	32.6276	37.8082	33.7619	12.6817	15.0774	12.7648	13.508	18.4667	14.8614	17.6501	16.9927	-0.97549	5e-05	0.000306704	-0.637738	0.00485	0.0172745	-1.40333	5e-05	0.000300546	-1.11699	5e-05	0.000269097
XLOC_020370	Wdr76	2:121506722-121544860	2.91883	4.02252	3.12298	3.35478	1.54775	1.69701	2.26345	1.83607	1.68205	2.61249	1.5128	1.93578	4.0657	2.7901	5.70228	4.18603	2.23131	1.14503	1.89569	1.75734	1.59997	1.61946	2.30215	1.84053	-0.96206	0.00165	0.0067323	-0.886623	0.00545	0.0190477	-1.32369	0.0003	0.00152457	-1.30998	0.00015	0.000729136
XLOC_023252	Smc4	3:69004737-69034623	58.3991	98.9042	79.1851	78.8294	44.091	57.1912	54.8624	52.0482	43.1231	53.8147	38.7168	45.2182	116.343	59.8274	123.243	99.8043	63.365	31.4949	51.3962	48.7521	55.5502	37.191	50.033	47.5914	-0.697108	5e-05	0.000306704	-0.893364	5e-05	0.000299055	-1.1185	5e-05	0.000300546	-1.19431	5e-05	0.000269097
XLOC_024784	Mnd1	3:84087932-84155786	3.75209	5.96589	3.50013	4.40604	3.12374	2.36451	2.47137	2.65321	4.52059	3.91334	2.97479	3.80291	6.19925	9.46	5.65453	7.10459	3.35244	4.65431	2.20352	3.40342	1.93883	2.92726	1.99853	2.2882	-0.832797	0.0498	0.113472	-0.301289	0.4335	0.59717	-1.14198	0.00535	0.0182682	-1.76663	0.0008	0.00325894
XLOC_026255	Mtap	4:89137121-89181081	123.219	129.908	126.407	126.511	65.4727	74.8397	71.9996	70.7707	66.5585	72.5529	72.3531	70.4882	143.191	153.775	146.518	147.828	71.0759	91.6789	69.1427	77.2992	71.5724	65.7776	64.5649	67.305	-0.941521	5e-05	0.000306704	-0.93277	5e-05	0.000299055	-1.01661	5e-05	0.000300546	-1.26344	5e-05	0.000269097
XLOC_026311	Usp1	4:98923618-98935543	37.4087	49.0126	44.5824	43.6679	20.2154	28.5169	26.0601	24.9308	24.172	29.376	21.7643	25.1041	56.8916	34.0668	64.8462	51.9349	29.8365	13.793	23.8144	22.4813	27.29	25.8513	26.9486	26.6966	-0.918564	5e-05	0.000306704	-0.889339	5e-05	0.000299055	-1.28602	5e-05	0.000300546	-1.08477	5e-05	0.000269097
XLOC_026709	Rpa2	4:132768331-132778752	20.088	29.3847	21.3348	23.6025	12.1689	16.2621	10.8477	13.0929	13.5194	13.2971	14.1853	13.6673	29.502	20.0211	29.4208	26.3147	15.0239	11.0034	10.5314	12.1862	12.1132	13.1968	7.82227	11.0441	-0.95956	5e-05	0.000306704	-0.873615	5e-05	0.000299055	-1.19468	5e-05	0.000300546	-1.38014	5e-05	0.000269097
XLOC_030309	Xrcc2	5:25689755-25705825	6.1262	6.19207	4.1321	5.48346	2.74342	4.5853	1.98552	3.10475	3.40263	3.40159	2.1045	2.96958	7.77779	5.41849	9.11694	7.43774	4.13642	2.78284	2.12056	3.01328	3.36445	2.87666	2.67522	2.97211	-0.934009	0.001	0.00437303	-0.97708	0.0022	0.00871359	-1.3813	5e-05	0.000300546	-1.45271	0.00015	0.000729136
XLOC_030407	Slbp	5:33634951-33678995	41.9039	47.2815	41.9101	43.6985	21.2178	29.0883	27.8622	26.0561	27.4008	36.5182	20.0007	27.9732	56.7572	44.8505	56.1168	52.5748	29.6112	21.8013	24.1416	25.1847	25.3761	24.0073	26.0178	25.1337	-0.85854	0.00055	0.00261015	-0.743275	0.01595	0.0466941	-1.147	5e-05	0.000300546	-1.19433	0.0001	0.000508143
XLOC_033546	Ezh2	6:47530023-47595341	19.6339	29.5063	24.7673	24.6358	11.9729	17.8376	12.5762	14.1289	13.6275	16.9154	13.002	14.515	38.4678	24.4044	40.788	34.5534	17.8911	13.6983	17.5164	16.3686	20.8694	13.554	13.1367	15.8534	-0.917898	0.00045	0.00219775	-0.855942	5e-05	0.000299055	-1.14564	0.0004	0.0019655	-1.2635	5e-05	0.000269097
XLOC_038767	Palb2	7:122107261-122132985	2.13215	2.08878	1.31857	1.8465	0.998768	1.79691	1.11684	1.30417	2.24241	2.18207	1.06982	1.83143	3.07325	2.61594	4.21739	3.30219	1.8961	1.90731	1.05656	1.61999	0.669297	1.53879	1.13322	1.11377	-0.576741	0.1716	0.300184	-0.0708013	0.8449	0.911218	-1.09846	0.0131	0.039043	-1.67341	0.0001	0.000508143
XLOC_039768	Gins3	8:95633558-95645059	4.13042	4.70929	4.70052	4.51341	2.79835	3.8688	2.62717	3.09811	3.96541	3.67056	3.16353	3.59983	6.83228	5.33815	9.98034	7.38359	4.70144	2.13494	2.9275	3.25463	3.05829	3.79206	2.73105	3.1938	-0.653164	0.02125	0.057241	-0.424637	0.13675	0.258588	-1.26737	5e-05	0.000300546	-1.34141	5e-05	0.000269097
XLOC_040231	Eri1	8:35465264-35496047	27.711	25.4687	33.3314	28.837	19.4848	17.7896	16.7391	18.0045	18.6875	22.0253	17.89	19.5343	35.718	21.3285	38.5896	31.8787	18.4836	12.6716	18.1748	16.4433	12.9209	17.8719	14.5967	15.1298	-0.789363	0.00555	0.0188661	-0.655843	0.015	0.0443613	-1.0416	0.0009	0.00397467	-1.20929	5e-05	0.000269097
XLOC_040861	Mre11a	9:14784653-14837125	20.2592	29.2722	20.6486	23.3934	14.5889	19.9976	15.5996	16.7287	12.5111	15.0443	11.7255	13.0937	29.6038	22.893	30.0113	27.5027	14.1651	12.4777	15.4374	14.0267	18.5352	9.50255	14.8663	14.3013	-0.592346	0.01725	0.0482255	-0.926641	0.0004	0.00196153	-1.05373	5e-05	0.000300546	-1.06771	0.0003	0.00136132
XLOC_041173	Zw10	9:49055580-49078773	22.6236	28.3839	26.2873	25.765	13.0733	13.7071	15.0626	13.9476	16.158	16.8801	11.8895	14.9759	32.8079	26.8949	35.0818	31.5948	16.8536	14.5505	15.512	15.6387	15.7891	14.8161	12.7009	14.4354	-0.989382	5e-05	0.000306704	-0.877107	5e-05	0.000299055	-1.09732	5e-05	0.000300546	-1.26003	5e-05	0.000269097
XLOC_041310	Tipin	9:64281588-64305473	53.6096	62.8113	55.9478	57.4562	30.8556	39.3203	33.9694	34.7151	40.0601	38.2817	40.2461	39.5293	82.27	59.3297	92.0739	77.8912	34.9721	30.0201	33.3437	32.7786	41.4752	33.8254	43.2018	39.5008	-0.836347	5e-05	0.000306704	-0.629374	0.0002	0.00106186	-1.33268	5e-05	0.000300546	-1.10639	5e-05	0.000269097
XLOC_003184	Chml,Opn3	1:175662420-175692911	7.23166	9.17295	9.2768	8.56047	4.79615	5.31247	5.12905	5.07922	4.83635	4.84179	4.68878	4.78897	10.8913	10.5675	11.4303	10.963	4.72211	5.31434	6.00612	5.34752	4.61852	4.25938	3.78347	4.22046	-0.862917	0.0001	0.000582134	-0.919717	5e-05	0.000299055	-1.11674	5e-05	0.000300546	-1.50662	5e-05	0.000269097

## Sheet: GSEA GO 3
Supplementary Data Set 5
Gene set enrichment analysis: overlap between GO terms and I-DN Marson bound by E2F4 unstimulated
Set_name	Set_size	Overlap_size	p-value	q-value(BH 0.1)
GO_CELL_CYCLE	1316	14	1.87e-15	1.11e-11
GO_CELL_CYCLE_PROCESS	1081	13	5.7e-15	1.69e-11
GO_DNA_METABOLIC_PROCESS	758	11	1.64e-13	3.23e-10
GO_CHROMOSOME	880	11	8.06e-13	1.19e-09
GO_NUCLEAR_CHROMOSOME_SEGREGATION	228	7	5.04e-11	5.97e-08
GO_CHROMOSOME_SEGREGATION	272	7	1.67e-10	1.65e-07
GO_CHROMOSOMAL_REGION	330	7	6.23e-10	5.27e-07
GO_SISTER_CHROMATID_SEGREGATION	176	6	7.63e-10	5.64e-07
GO_MEIOTIC_CELL_CYCLE	186	6	1.05e-09	6.92e-07
GO_NEGATIVE_REGULATION_OF_MITOTIC_CELL_CYCLE	199	6	1.56e-09	9.23e-07
GO_DNA_REPLICATION	208	6	2.02e-09	1.09e-06
GO_DNA_RECOMBINATION	215	6	2.45e-09	1.21e-06
GO_CHROMOSOME_ORGANIZATION	1009	9	2.75e-09	1.25e-06
GO_CELLULAR_RESPONSE_TO_DNA_DAMAGE_STIMULUS	720	8	4.61e-09	1.95e-06
GO_SISTER_CHROMATID_COHESION	111	5	5.91e-09	2.33e-06
GO_MITOTIC_CELL_CYCLE	766	8	7.43e-09	2.75e-06
GO_ORGANELLE_FISSION	496	7	9.88e-09	3.44e-06
GO_MEIOTIC_CELL_CYCLE_PROCESS	152	5	2.7e-08	8.88e-06
GO_CHROMOSOME_CENTROMERIC_REGION	174	5	5.2e-08	1.62e-05
GO_CONDENSED_CHROMOSOME	195	5	9.04e-08	2.68e-05
GO_DNA_SYNTHESIS_INVOLVED_IN_DNA_REPAIR	74	4	1.11e-07	3.13e-05
GO_CELLULAR_RESPONSE_TO_STRESS	1565	9	1.16e-07	3.13e-05
GO_NUCLEASE_ACTIVITY	209	5	1.27e-07	3.26e-05
GO_NEGATIVE_REGULATION_OF_CELL_CYCLE_PROCESS	214	5	1.42e-07	3.39e-05
GO_NEGATIVE_REGULATION_OF_CELL_CYCLE	433	6	1.43e-07	3.39e-05
GO_RECOMBINATIONAL_REPAIR	80	4	1.5e-07	3.42e-05
GO_REGULATION_OF_MITOTIC_CELL_CYCLE	468	6	2.25e-07	4.92e-05
GO_DNA_REPAIR	480	6	2.6e-07	5.5e-05
GO_NUCLEIC_ACID_PHOSPHODIESTER_BOND_HYDROLYSIS	254	5	3.26e-07	6.65e-05
GO_DNA_DEPENDENT_DNA_REPLICATION	99	4	3.42e-07	6.74e-05
GO_STRAND_DISPLACEMENT	26	3	5.81e-07	0.000110831
GO_REGULATION_OF_CELL_CYCLE_PROCESS	558	6	6.2e-07	0.000114593
GO_KINETOCHORE	120	4	7.19e-07	0.000128959
GO_DNA_BIOSYNTHETIC_PROCESS	121	4	7.43e-07	0.000129254
GO_REGULATION_OF_CELL_CYCLE_PHASE_TRANSITION	321	5	1.01e-06	0.000170942
GO_MITOTIC_CELL_CYCLE_CHECKPOINT	139	4	1.27e-06	0.00020893
GO_NEGATIVE_REGULATION_OF_CELL_CYCLE_PHASE_TRANSITION	146	4	1.54e-06	0.000245936
GO_RECIPROCAL_DNA_RECOMBINATION	40	3	1.95e-06	0.000303767
GO_DOUBLE_STRAND_BREAK_REPAIR	165	4	2.47e-06	0.000374942
GO_INTERSTRAND_CROSS_LINK_REPAIR	44	3	2.56e-06	0.000378598
GO_PROTEIN_LOCALIZATION_TO_CHROMOSOME	45	3	2.73e-06	0.000393841
GO_3_5_EXONUCLEASE_ACTIVITY	50	3	3.69e-06	0.000519748
GO_CELL_CYCLE_CHECKPOINT	194	4	4.63e-06	0.000627722
GO_CHROMATIN	441	5	4.67e-06	0.000627722
GO_MEIOTIC_CHROMOSOME_SEGREGATION	65	3	7.85e-06	0.00103196
GO_MULTICELLULAR_ORGANISM_GROWTH	76	3	1.23e-05	0.0015864
GO_REGULATION_OF_CELL_CYCLE	949	6	1.27e-05	0.00160493
GO_EXONUCLEASE_ACTIVITY	80	3	1.43e-05	0.00176377
GO_MEIOSIS_I	88	3	1.89e-05	0.00227762
GO_PROTEIN_LOCALIZATION_TO_KINETOCHORE	11	2	2.39e-05	0.0028269
GO_RNA_3_END_PROCESSING	98	3	2.58e-05	0.00299062
GO_INTRA_S_DNA_DAMAGE_CHECKPOINT	12	2	2.79e-05	0.00311029
GO_MITOTIC_DNA_INTEGRITY_CHECKPOINT	100	3	2.73e-05	0.00311029
GO_CONDENSED_CHROMOSOME_CENTROMERIC_REGION	102	3	2.9e-05	0.00317241
GO_PROTEIN_LOCALIZATION_TO_CHROMOSOME_CENTROMERIC_REGION	13	2	3.21e-05	0.00339536
GO_RRNA_3_END_PROCESSING	13	2	3.21e-05	0.00339536
GO_DEVELOPMENTAL_GROWTH	333	4	3.73e-05	0.00387209
GO_REGULATION_OF_DNA_METABOLIC_PROCESS	340	4	4.04e-05	0.00412193
GO_NEGATIVE_REGULATION_OF_DNA_DEPENDENT_DNA_REPLICATION	16	2	4.68e-05	0.00469105
GO_MITOTIC_NUCLEAR_DIVISION	361	4	5.09e-05	0.00501487
GO_HYDROLASE_ACTIVITY_ACTING_ON_ESTER_BONDS	739	5	5.43e-05	0.00526644
GO_CLEAVAGE_INVOLVED_IN_RRNA_PROCESSING	19	2	6.41e-05	0.0060236
GO_MATURATION_OF_5_8S_RRNA_FROM_TRICISTRONIC_RRNA_TRANSCRIPT_SSU_RRNA_5_8S_RRNA_LSU_RRNA_	19	2	6.41e-05	0.0060236
GO_REPRODUCTION	1297	6	7.24e-05	0.0066957
GO_NCRNA_3_END_PROCESSING	21	2	7.72e-05	0.00702882
GO_REGULATION_OF_CELL_CYCLE_G1_S_PHASE_TRANSITION	147	3	8.37e-05	0.00728497
GO_GROWTH	410	4	8.28e-05	0.00728497
GO_DNA_INTEGRITY_CHECKPOINT	146	3	8.21e-05	0.00728497
GO_DNA_DEPENDENT_DNA_REPLICATION_MAINTENANCE_OF_FIDELITY	24	2	9.91e-05	0.00837544
GO_PRE_MRNA_BINDING	24	2	9.91e-05	0.00837544
GO_CELL_DIVISION	460	4	0.000128313	0.0106933
GO_HISTONE_MRNA_METABOLIC_PROCESS	28	2	0.000132436	0.0107346
GO_MATURATION_OF_5_8S_RRNA	28	2	0.000132436	0.0107346
GO_DNA_STRAND_ELONGATION	30	2	0.000150902	0.0120661
GO_SITE_OF_DOUBLE_STRAND_BREAK	31	2	0.000160582	0.0126689
GO_RNA_LOCALIZATION	185	3	0.000163164	0.0127032
GO_NEGATIVE_REGULATION_OF_MITOTIC_NUCLEAR_DIVISION	34	2	0.000191404	0.0147083
GO_RNA_PHOSPHODIESTER_BOND_HYDROLYSIS_EXONUCLEOLYTIC	35	2	0.000202271	0.0153441
GO_NUCLEAR_CHROMOSOME	523	4	0.000208752	0.0156352
GO_DNA_DAMAGE_RESPONSE_DETECTION_OF_DNA_DAMAGE	36	2	0.000213434	0.0157861
GO_PROTEIN_LOCALIZATION_TO_ORGANELLE	556	4	0.000262991	0.0192113
GO_REGULATION_OF_DNA_DEPENDENT_DNA_REPLICATION	41	2	0.000273679	0.0195103
GO_MITOTIC_RECOMBINATION	41	2	0.000273679	0.0195103
GO_PROTEIN_DNA_COMPLEX_SUBUNIT_ORGANIZATION	229	3	0.000302538	0.0213109
GO_NEGATIVE_REGULATION_OF_NUCLEAR_DIVISION	46	2	0.000341277	0.0237569
GO_MRNA_METABOLIC_PROCESS	611	4	0.000374933	0.0257963
GO_CHROMOSOME_ORGANIZATION_INVOLVED_IN_MEIOTIC_CELL_CYCLE	51	2	0.000416191	0.0279841
GO_ENDODEOXYRIBONUCLEASE_ACTIVITY	51	2	0.000416191	0.0279841
GO_NEGATIVE_REGULATION_OF_DNA_REPLICATION	55	2	0.000481363	0.0320025
GO_DNA_CONFORMATION_CHANGE	273	3	0.000502099	0.0330102
GO_REGULATION_OF_DNA_RECOMBINATION	58	2	0.000533286	0.0346753
GO_NEGATIVE_REGULATION_OF_CELL_DIVISION	60	2	0.000569347	0.0366177
GO_CELLULAR_MACROMOLECULE_LOCALIZATION	1234	5	0.000578311	0.0367943
GO_SOMITOGENESIS	62	2	0.00060656	0.0370002
GO_REGULATION_OF_CELLULAR_RESPONSE_TO_STRESS	691	4	0.0005937	0.0370002
GO_NUCLEAR_CHROMATIN	291	3	0.000603209	0.0370002
GO_REPLICATION_FORK	62	2	0.00060656	0.0370002
GO_NUCLEOPLASM_PART	708	4	0.000649843	0.0392359
GO_DEOXYRIBONUCLEASE_ACTIVITY	70	2	0.000766898	0.0458357
GO_CELLULAR_CATABOLIC_PROCESS	1322	5	0.000788342	0.0466462
GO_SINGLE_ORGANISM_BIOSYNTHETIC_PROCESS	1340	5	0.000837552	0.0490673
GO_REGULATION_OF_DNA_REPAIR	75	2	0.000876388	0.0508391
GO_REGULATION_OF_CELLULAR_RESPONSE_TO_HEAT	76	2	0.000899139	0.0516525
GO_SOMITE_DEVELOPMENT	78	2	0.00094549	0.0537929
GO_DNA_DEPENDENT_ATPASE_ACTIVITY	79	2	0.00096909	0.0546105
GO_RNA_PROCESSING	835	4	0.00119496	0.0667036
GO_SEGMENTATION	89	2	0.00122058	0.0674967
GO_MITOTIC_SISTER_CHROMATID_SEGREGATION	91	2	0.00127424	0.0698116
GO_SINGLE_STRANDED_DNA_BINDING	93	2	0.00132901	0.0721447
GO_RIBONUCLEOPROTEIN_COMPLEX_BINDING	95	2	0.0013849	0.0744952
GO_PML_BODY	97	2	0.0014419	0.0768625
GO_NEGATIVE_REGULATION_OF_CELL_CYCLE_G1_S_PHASE_TRANSITION	98	2	0.00147082	0.0777039
GO_TELOMERE_ORGANIZATION	104	2	0.00165012	0.0856469
GO_RESPONSE_TO_RADIATION	413	3	0.00163752	0.0856469
GO_ORGANIC_CYCLIC_COMPOUND_CATABOLIC_PROCESS	427	3	0.00179946	0.0925861
GO_RNA_BINDING	1598	5	0.00182603	0.093143
GO_NEGATIVE_REGULATION_OF_DNA_METABOLIC_PROCESS	111	2	0.00187181	0.0946622
GO_RIBONUCLEOPROTEIN_COMPLEX_LOCALIZATION	118	2	0.00210687	0.104759
GO_STRUCTURE_SPECIFIC_DNA_BINDING	118	2	0.00210687	0.104759
GO_RNA_PHOSPHODIESTER_BOND_HYDROLYSIS	120	2	0.00217648	0.107318
GO_RESPONSE_TO_UV	126	2	0.00239177	0.116959
GO_ENDONUCLEASE_ACTIVITY	130	2	0.00254067	0.123222
GO_NUCLEAR_CHROMOSOME_TELOMERIC_REGION	132	2	0.00261672	0.125879
GO_CATABOLIC_PROCESS	1773	5	0.00286753	0.136832
GO_GENE_SILENCING_BY_RNA	139	2	0.00289131	0.136863
GO_REGULATION_OF_RESPONSE_TO_DNA_DAMAGE_STIMULUS	145	2	0.003137	0.147314
GO_NUCLEAR_EXPORT	147	2	0.003221	0.150068
GO_HELICASE_ACTIVITY	153	2	0.0034793	0.160836
GO_REGULATION_OF_SIGNAL_TRANSDUCTION_BY_P53_CLASS_MEDIATOR	162	2	0.00388433	0.175447
GO_REGULATION_OF_DNA_REPLICATION	161	2	0.00383829	0.175447
GO_CHROMOSOME_TELOMERIC_REGION	162	2	0.00388433	0.175447
GO_REGULATION_OF_NUCLEAR_DIVISION	163	2	0.00393063	0.176193
GO_ANTERIOR_POSTERIOR_PATTERN_SPECIFICATION	194	2	0.0054924	0.242527
GO_DNA_PACKAGING	194	2	0.0054924	0.242527
GO_NUCLEOBASE_CONTAINING_COMPOUND_TRANSPORT	199	2	0.00576695	0.252763
GO_GENE_SILENCING	212	2	0.00650968	0.283219
GO_NEGATIVE_REGULATION_OF_TRANSCRIPTION_ELONGATION_FROM_RNA_POLYMERASE_II_PROMOTER	11	1	0.00676501	0.285918
GO_SNORNA_METABOLIC_PROCESS	11	1	0.00676501	0.285918
GO_REGULATION_OF_NUCLEAR_CELL_CYCLE_DNA_REPLICATION	11	1	0.00676501	0.285918
GO_INNER_CELL_MASS_CELL_PROLIFERATION	11	1	0.00676501	0.285918
GO_CELL_CYCLE_DNA_REPLICATION	12	1	0.00732677	0.303164
GO_MEIOTIC_CHROMOSOME_SEPARATION	12	1	0.00732677	0.303164
GO_KINETOCHORE_ORGANIZATION	12	1	0.00732677	0.303164
GO_PROTEIN_LOCALIZATION_TO_CHROMATIN	13	1	0.00788822	0.303313
GO_MACROMOLECULAR_COMPLEX_ASSEMBLY	1398	4	0.00753083	0.303313
GO_MITOTIC_G2_DNA_DAMAGE_CHECKPOINT	13	1	0.00788822	0.303313
GO_MACROPHAGE_CHEMOTAXIS	13	1	0.00788822	0.303313
GO_REGULATION_OF_DNA_DAMAGE_CHECKPOINT	13	1	0.00788822	0.303313
GO_NEGATIVE_REGULATION_OF_EPIDERMAL_CELL_DIFFERENTIATION	13	1	0.00788822	0.303313
GO_NEGATIVE_REGULATION_OF_DNA_TEMPLATED_TRANSCRIPTION_ELONGATION	13	1	0.00788822	0.303313
GO_RNA_CATABOLIC_PROCESS	227	2	0.00741794	0.303313
GO_CELLULAR_MACROMOLECULAR_COMPLEX_ASSEMBLY	727	3	0.00789424	0.303313
GO_FANCONI_ANAEMIA_NUCLEAR_COMPLEX	13	1	0.00788822	0.303313
GO_RIBONUCLEOPROTEIN_COMPLEX	721	3	0.00771817	0.303313
GO_RNA_SURVEILLANCE	14	1	0.00844937	0.312468
GO_REGULATION_OF_FIBROBLAST_APOPTOTIC_PROCESS	14	1	0.00844937	0.312468
GO_METHIONINE_BIOSYNTHETIC_PROCESS	14	1	0.00844937	0.312468
GO_HISTONE_MRNA_CATABOLIC_PROCESS	14	1	0.00844937	0.312468
GO_MITOTIC_CHROMOSOME_CONDENSATION	14	1	0.00844937	0.312468
GO_STRUCTURAL_CONSTITUENT_OF_NUCLEAR_PORE	14	1	0.00844937	0.312468
GO_REGULATION_OF_RESPONSE_TO_STRESS	1468	4	0.00891092	0.316257
GO_DNA_REPLICATION_CHECKPOINT	15	1	0.00901022	0.316257
GO_REGULATION_OF_CELL_DEATH	1472	4	0.00899448	0.316257
GO_NUCLEAR_EXOSOME_RNASE_COMPLEX_	15	1	0.00901022	0.316257
GO_CYTOPLASMIC_EXOSOME_RNASE_COMPLEX_	15	1	0.00901022	0.316257
GO_DNA_REPLICATION_FACTOR_A_COMPLEX	15	1	0.00901022	0.316257
GO_PRONUCLEUS	15	1	0.00901022	0.316257
GO_DOUBLE_STRANDED_DNA_BINDING	764	3	0.00903286	0.316257
GO_FOUR_WAY_JUNCTION_DNA_BINDING	15	1	0.00901022	0.316257
GO_CELL_CYCLE_PHASE_TRANSITION	255	2	0.00925726	0.320323
GO_RRNA_METABOLIC_PROCESS	255	2	0.00925726	0.320323
GO_REGULATION_OF_EXIT_FROM_MITOSIS	16	1	0.00957076	0.323601
GO_PURINE_CONTAINING_COMPOUND_SALVAGE	16	1	0.00957076	0.323601
GO_NEGATIVE_REGULATION_OF_EPIDERMIS_DEVELOPMENT	16	1	0.00957076	0.323601
GO_ESC_E_Z_COMPLEX	16	1	0.00957076	0.323601
GO_NUCLEOSIDE_SALVAGE	17	1	0.010131	0.334889
GO_TELOMERE_MAINTENANCE_VIA_TELOMERASE	17	1	0.010131	0.334889
GO_BLASTOCYST_GROWTH	17	1	0.010131	0.334889
GO_RRNA_CATABOLIC_PROCESS	17	1	0.010131	0.334889
GO_REGULATION_OF_CELL_DIVISION	272	2	0.0104634	0.343954
GO_POLYOL_CATABOLIC_PROCESS	18	1	0.0106909	0.345673
GO_METHIONINE_METABOLIC_PROCESS	18	1	0.0106909	0.345673
GO_POST_ANAL_TAIL_MORPHOGENESIS	18	1	0.0106909	0.345673
GO_REGULATION_OF_DOUBLE_STRAND_BREAK_REPAIR_VIA_HOMOLOGOUS_RECOMBINATION	19	1	0.0112505	0.346716
GO_MITOTIC_G2_M_TRANSITION_CHECKPOINT	19	1	0.0112505	0.346716
GO_ERROR_FREE_TRANSLESION_SYNTHESIS	19	1	0.0112505	0.346716
GO_NEGATIVE_REGULATION_OF_VIRAL_ENTRY_INTO_HOST_CELL	19	1	0.0112505	0.346716
GO_ERROR_PRONE_TRANSLESION_SYNTHESIS	19	1	0.0112505	0.346716
GO_REGULATION_OF_CHROMOSOME_ORGANIZATION	278	2	0.0109049	0.346716
GO_SULFUR_AMINO_ACID_BIOSYNTHETIC_PROCESS	19	1	0.0112505	0.346716
GO_RESPONSE_TO_LIGHT_STIMULUS	280	2	0.0110539	0.346716
GO_HYDROLASE_ACTIVITY_ACTING_ON_ACID_ANHYDRIDES	820	3	0.0109319	0.346716
GO_METHYLATION	284	2	0.0113545	0.348108
GO_ANATOMICAL_STRUCTURE_HOMEOSTASIS	285	2	0.0114303	0.348624
GO_CHROMOSOME_SEPARATION	20	1	0.0118099	0.349395
GO_ESTABLISHMENT_OF_MITOTIC_SPINDLE_ORIENTATION	20	1	0.0118099	0.349395
GO_PEPTIDYL_AMINO_ACID_MODIFICATION	841	3	0.0116994	0.349395
GO_ALDITOL_METABOLIC_PROCESS	20	1	0.0118099	0.349395
GO_DNA_DOUBLE_STRAND_BREAK_PROCESSING	20	1	0.0118099	0.349395
GO_SPINDLE	289	2	0.0117355	0.349395
GO_NUCLEOLUS	848	3	0.0119621	0.352138
GO_NUCLEOTIDE_EXCISION_REPAIR_PREINCISION_COMPLEX_STABILIZATION	21	1	0.0123689	0.360525
GO_EXOSOME_RNASE_COMPLEX_	21	1	0.0123689	0.360525
GO_NCRNA_CATABOLIC_PROCESS	22	1	0.0129276	0.369529
GO_POSITIVE_REGULATION_OF_PROTEIN_AUTOPHOSPHORYLATION	22	1	0.0129276	0.369529
GO_NEGATIVE_REGULATION_OF_CELL_DEATH	872	3	0.0128886	0.369529
GO_SNRNA_PROCESSING	22	1	0.0129276	0.369529
GO_RIBOSOME_BIOGENESIS	308	2	0.0132337	0.376461
GO_ASPARTATE_FAMILY_AMINO_ACID_BIOSYNTHETIC_PROCESS	23	1	0.013486	0.378183
GO_IN_UTERO_EMBRYONIC_DEVELOPMENT	311	2	0.0134775	0.378183
GO_REGIONALIZATION	311	2	0.0134775	0.378183
GO_PEPTIDYL_LYSINE_MODIFICATION	312	2	0.0135593	0.378444
GO_ATPASE_ACTIVITY_COUPLED	313	2	0.0136412	0.378943
GO_POSITIVE_REGULATION_OF_G1_S_TRANSITION_OF_MITOTIC_CELL_CYCLE	24	1	0.0140441	0.381188
GO_REGULATION_OF_TRANSCRIPTION_ELONGATION_FROM_RNA_POLYMERASE_II_PROMOTER	24	1	0.0140441	0.381188
GO_NUCLEOTIDE_EXCISION_REPAIR_DNA_GAP_FILLING	24	1	0.0140441	0.381188
GO_ESTABLISHMENT_OF_MITOTIC_SPINDLE_LOCALIZATION	24	1	0.0140441	0.381188
GO_DNA_SECONDARY_STRUCTURE_BINDING	24	1	0.0140441	0.381188
GO_DNA_STRAND_ELONGATION_INVOLVED_IN_DNA_REPLICATION	25	1	0.0146019	0.390948
GO_SPINDLE_CHECKPOINT	25	1	0.0146019	0.390948
GO_NEGATIVE_REGULATION_OF_CELL_CYCLE_G2_M_PHASE_TRANSITION	25	1	0.0146019	0.390948
GO_ESTABLISHMENT_OF_SPINDLE_ORIENTATION	26	1	0.0151594	0.395146
GO_REGULATION_OF_CELLULAR_SENESCENCE	26	1	0.0151594	0.395146
GO_NEGATIVE_REGULATION_OF_STRIATED_MUSCLE_CELL_DIFFERENTIATION	26	1	0.0151594	0.395146
GO_TELOMERE_MAINTENANCE_VIA_TELOMERE_LENGTHENING	26	1	0.0151594	0.395146
GO_NATURAL_KILLER_CELL_MEDIATED_IMMUNITY	26	1	0.0151594	0.395146
GO_MACROMOLECULE_CATABOLIC_PROCESS	926	3	0.0151213	0.395146
GO_RNA_DEPENDENT_DNA_BIOSYNTHETIC_PROCESS	27	1	0.0157166	0.404327
GO_SKELETAL_MUSCLE_TISSUE_REGENERATION	27	1	0.0157166	0.404327
GO_NEGATIVE_REGULATION_OF_RETINOIC_ACID_RECEPTOR_SIGNALING_PATHWAY	27	1	0.0157166	0.404327
GO_NEGATIVE_REGULATION_OF_CHROMOSOME_SEGREGATION	28	1	0.0162735	0.415044
GO_REGULATION_OF_VIRAL_ENTRY_INTO_HOST_CELL	28	1	0.0162735	0.415044
GO_REGULATION_OF_CELL_CYCLE_CHECKPOINT	29	1	0.0168301	0.416668
GO_TELOMERE_CAPPING	29	1	0.0168301	0.416668
GO_MICROTUBULE_CYTOSKELETON_ORGANIZATION	348	2	0.0166443	0.416668
GO_NUCLEOTIDE_EXCISION_REPAIR_PREINCISION_COMPLEX_ASSEMBLY	29	1	0.0168301	0.416668
GO_POSITIVE_REGULATION_OF_CELL_CYCLE_G1_S_PHASE_TRANSITION	29	1	0.0168301	0.416668
GO_NUCLEAR_BODY	349	2	0.0167339	0.416668
GO_REPLISOME	29	1	0.0168301	0.416668
GO_NUCLEAR_TRANSPORT	355	2	0.0172759	0.425104
GO_RESPONSE_TO_X_RAY	30	1	0.0173864	0.425104
GO_LAMELLIPODIUM_ASSEMBLY	30	1	0.0173864	0.425104
GO_CHROMOSOME_CONDENSATION	31	1	0.0179423	0.429817
GO_MISMATCH_REPAIR	31	1	0.0179423	0.429817
GO_PROTEIN_LOCALIZATION	1805	4	0.0178779	0.429817
GO_RESPONSE_TO_ALCOHOL	362	2	0.0179178	0.429817
GO_NUCLEAR_TRANSCRIBED_MRNA_CATABOLIC_PROCESS_EXONUCLEOLYTIC	31	1	0.0179423	0.429817
GO_TELOMERE_MAINTENANCE_VIA_RECOMBINATION	32	1	0.018498	0.441342
GO_REGULATION_OF_RETINOIC_ACID_RECEPTOR_SIGNALING_PATHWAY	33	1	0.0190534	0.447377
GO_CELLULAR_CARBOHYDRATE_CATABOLIC_PROCESS	33	1	0.0190534	0.447377
GO_G2_DNA_DAMAGE_CHECKPOINT	33	1	0.0190534	0.447377
GO_REGULATION_OF_CELL_AGING	33	1	0.0190534	0.447377
GO_POSITIVE_REGULATION_OF_EPITHELIAL_TO_MESENCHYMAL_TRANSITION	34	1	0.0196085	0.454994
GO_TRNA_TRANSPORT	34	1	0.0196085	0.454994
GO_ATP_DEPENDENT_DNA_HELICASE_ACTIVITY	34	1	0.0196085	0.454994
GO_RESPONSE_TO_ABIOTIC_STIMULUS	1024	3	0.0197044	0.455433
GO_ALDITOL_PHOSPHATE_METABOLIC_PROCESS	35	1	0.0201633	0.461351
GO_LEUKOCYTE_MEDIATED_CYTOTOXICITY	35	1	0.0201633	0.461351
GO_NCRNA_PROCESSING	386	2	0.0201943	0.461351
GO_NEGATIVE_REGULATION_OF_ORGANELLE_ORGANIZATION	387	2	0.0202917	0.461793
GO_LAMELLIPODIUM_ORGANIZATION	36	1	0.0207177	0.469681
GO_NEGATIVE_REGULATION_OF_EPITHELIAL_CELL_DIFFERENTIATION	37	1	0.0212719	0.476764
GO_REGULATION_OF_PROTEIN_AUTOPHOSPHORYLATION	37	1	0.0212719	0.476764
GO_SYNAPSIS	37	1	0.0212719	0.476764
GO_REGULATION_OF_DOUBLE_STRAND_BREAK_REPAIR	38	1	0.0218258	0.481877
GO_SPINDLE_LOCALIZATION	38	1	0.0218258	0.481877
GO_RESPONSE_TO_TESTOSTERONE	38	1	0.0218258	0.481877
GO_CELLULAR_METABOLIC_COMPOUND_SALVAGE	38	1	0.0218258	0.481877
GO_MICROTUBULE_CYTOSKELETON	1068	3	0.0219874	0.483641
GO_BASE_EXCISION_REPAIR	39	1	0.0223793	0.486833
GO_NUCLEOTIDE_EXCISION_REPAIR_DNA_INCISION	39	1	0.0223793	0.486833
GO_NUCLEAR_REPLICATION_FORK	39	1	0.0223793	0.486833
GO_SULFUR_AMINO_ACID_METABOLIC_PROCESS	40	1	0.0229326	0.497041
GO_TRANSLESION_SYNTHESIS	41	1	0.0234856	0.505324
GO_PATTERN_SPECIFICATION_PROCESS	418	2	0.0234082	0.505324
GO_GLYCOSYL_COMPOUND_CATABOLIC_PROCESS	42	1	0.0240382	0.513481
GO_METAPHASE_PLATE_CONGRESSION	42	1	0.0240382	0.513481
GO_ATPASE_ACTIVITY	427	2	0.0243479	0.518226
GO_PCG_PROTEIN_COMPLEX	43	1	0.0245906	0.519652
GO_ANCHORED_COMPONENT_OF_PLASMA_MEMBRANE	43	1	0.0245906	0.519652
GO_MRNA_PROCESSING	432	2	0.0248767	0.523827
GO_REGULATION_OF_DNA_TEMPLATED_TRANSCRIPTION_ELONGATION	44	1	0.0251426	0.526805
GO_CHROMATIN_BINDING	435	2	0.0251962	0.526805
GO_POSITIVE_REGULATION_OF_NERVOUS_SYSTEM_DEVELOPMENT	437	2	0.0254101	0.526848
GO_REGULATION_OF_EPIDERMAL_CELL_DIFFERENTIATION	45	1	0.0256944	0.526848
GO_RIBONUCLEOPROTEIN_COMPLEX_BIOGENESIS	440	2	0.0257325	0.526848
GO_DNA_ALKYLATION	45	1	0.0256944	0.526848
GO_CIS_TRANS_ISOMERASE_ACTIVITY	45	1	0.0256944	0.526848
GO_HISTONE_LYSINE_N_METHYLTRANSFERASE_ACTIVITY	45	1	0.0256944	0.526848
GO_SMALL_MOLECULE_BIOSYNTHETIC_PROCESS	443	2	0.0260565	0.531642
GO_CEREBELLAR_CORTEX_DEVELOPMENT	46	1	0.0262459	0.531838
GO_EXONUCLEASE_ACTIVITY_ACTIVE_WITH_EITHER_RIBO_OR_DEOXYRIBONUCLEIC_ACIDS_AND_PRODUCING_5_PHOSPHOMONOESTERS	46	1	0.0262459	0.531838
GO_MEMBRANE_DISASSEMBLY	47	1	0.026797	0.535669
GO_POSITIVE_REGULATION_OF_CELLULAR_COMPONENT_ORGANIZATION	1152	3	0.0267361	0.535669
GO_POSITIVE_REGULATION_OF_TELOMERE_MAINTENANCE	47	1	0.026797	0.535669
GO_RIBOSOME_BINDING	47	1	0.026797	0.535669
GO_HOMOLOGOUS_CHROMOSOME_SEGREGATION	48	1	0.0273479	0.541196
GO_CENTROMERE_COMPLEX_ASSEMBLY	48	1	0.0273479	0.541196
GO_MANGANESE_ION_BINDING	48	1	0.0273479	0.541196
GO_POSITIVE_REGULATION_OF_STEM_CELL_DIFFERENTIATION	50	1	0.0284487	0.556227
GO_ENDOMEMBRANE_SYSTEM_ORGANIZATION	465	2	0.0284835	0.556227
GO_RESPONSE_TO_GAMMA_RADIATION	50	1	0.0284487	0.556227
GO_REGULATION_OF_ORGANELLE_ORGANIZATION	1178	3	0.0283099	0.556227
GO_POSITIVE_REGULATION_OF_CELL_DEVELOPMENT	472	2	0.0292743	0.569789
GO_TISSUE_REGENERATION	52	1	0.0295483	0.573238
GO_HISTONE_EXCHANGE	53	1	0.0300977	0.578208
GO_DNA_REPLICATION_INDEPENDENT_NUCLEOSOME_ORGANIZATION	53	1	0.0300977	0.578208
GO_DNA_HELICASE_ACTIVITY	53	1	0.0300977	0.578208
GO_POSITIVE_REGULATION_OF_KINASE_ACTIVITY	482	2	0.0304192	0.582494
GO_POSTREPLICATION_REPAIR	54	1	0.0306468	0.583077
GO_MONOSACCHARIDE_BIOSYNTHETIC_PROCESS	54	1	0.0306468	0.583077
GO_NEGATIVE_REGULATION_OF_MUSCLE_CELL_DIFFERENTIATION	55	1	0.0311955	0.587847
GO_NATURAL_KILLER_CELL_ACTIVATION	55	1	0.0311955	0.587847
GO_ASPARTATE_FAMILY_AMINO_ACID_METABOLIC_PROCESS	55	1	0.0311955	0.587847
GO_CELL_KILLING	56	1	0.031744	0.594396
GO_TRANSFERASE_ACTIVITY_TRANSFERRING_PENTOSYL_GROUPS	56	1	0.031744	0.594396
GO_RESPONSE_TO_STEROID_HORMONE	497	2	0.0321699	0.597103
GO_NUCLEAR_TRANSCRIBED_MRNA_CATABOLIC_PROCESS_DEADENYLATION_DEPENDENT_DECAY	57	1	0.0322922	0.597103
GO_PEPTIDYL_PROLINE_MODIFICATION	57	1	0.0322922	0.597103
GO_LYSINE_N_METHYLTRANSFERASE_ACTIVITY	57	1	0.0322922	0.597103
GO_ALCOHOL_CATABOLIC_PROCESS	58	1	0.03284	0.599736
GO_SPINDLE_MICROTUBULE	58	1	0.03284	0.599736
GO_RRNA_BINDING	58	1	0.03284	0.599736
GO_HISTONE_METHYLTRANSFERASE_ACTIVITY	58	1	0.03284	0.599736
GO_REGULATION_OF_CELL_CYCLE_G2_M_PHASE_TRANSITION	59	1	0.0333876	0.604142
GO_NITROGEN_COMPOUND_TRANSPORT	507	2	0.0333589	0.604142
GO_DNA_METHYLATION_OR_DEMETHYLATION	59	1	0.0333876	0.604142
GO_CHROMOSOME_LOCALIZATION	61	1	0.0344819	0.62015
GO_CELLULAR_RESPONSE_TO_HYDROGEN_PEROXIDE	61	1	0.0344819	0.62015
GO_BLASTOCYST_DEVELOPMENT	62	1	0.0350285	0.626175
GO_TERMINATION_OF_RNA_POLYMERASE_II_TRANSCRIPTION	62	1	0.0350285	0.626175
GO_MICROTUBULE_BASED_PROCESS	522	2	0.0351746	0.626892
GO_REGULATION_OF_EPIDERMIS_DEVELOPMENT	63	1	0.0355749	0.63023
GO_DAMAGED_DNA_BINDING	63	1	0.0355749	0.63023
GO_NEGATIVE_REGULATION_OF_CELLULAR_PROTEIN_CATABOLIC_PROCESS	64	1	0.036121	0.636095
GO_POSITIVE_REGULATION_OF_DENDRITE_DEVELOPMENT	64	1	0.036121	0.636095
GO_NCRNA_METABOLIC_PROCESS	533	2	0.0365304	0.641395
GO_CHROMATIN_MODIFICATION	539	2	0.0372784	0.652592
GO_REGULATION_OF_TELOMERE_MAINTENANCE	67	1	0.0377575	0.655164
GO_REGULATION_OF_SISTER_CHROMATID_SEGREGATION	67	1	0.0377575	0.655164
GO_REGULATION_OF_EPITHELIAL_TO_MESENCHYMAL_TRANSITION	67	1	0.0377575	0.655164
GO_MULTI_ORGANISM_LOCALIZATION	68	1	0.0383024	0.660744
GO_POSITIVE_REGULATION_OF_CELL_CYCLE_PHASE_TRANSITION	68	1	0.0383024	0.660744
GO_EMBRYO_DEVELOPMENT_ENDING_IN_BIRTH_OR_EGG_HATCHING	554	2	0.0391744	0.673636
GO_POSITIVE_REGULATION_OF_TYPE_I_INTERFERON_PRODUCTION	70	1	0.0393913	0.673636
GO_NON_RECOMBINATIONAL_REPAIR	70	1	0.0393913	0.673636
GO_HISTONE_METHYLTRANSFERASE_COMPLEX	71	1	0.0399353	0.680971
GO_ORGANIC_HYDROXY_COMPOUND_CATABOLIC_PROCESS	72	1	0.040479	0.686287
GO_MRNA_3_END_PROCESSING	72	1	0.040479	0.686287
GO_TRANSCRIPTION_COUPLED_NUCLEOTIDE_EXCISION_REPAIR	73	1	0.0410224	0.687619
GO_HIPPOCAMPUS_DEVELOPMENT	73	1	0.0410224	0.687619
GO_G1_DNA_DAMAGE_CHECKPOINT	73	1	0.0410224	0.687619
GO_THIOL_DEPENDENT_UBIQUITIN_SPECIFIC_PROTEASE_ACTIVITY	73	1	0.0410224	0.687619
GO_ATP_DEPENDENT_CHROMATIN_REMODELING	74	1	0.0415655	0.692798
GO_PEPTIDYL_LYSINE_METHYLATION	74	1	0.0415655	0.692798
GO_ALPHA_AMINO_ACID_BIOSYNTHETIC_PROCESS	77	1	0.0431931	0.713893
GO_RETROGRADE_VESICLE_MEDIATED_TRANSPORT_GOLGI_TO_ER	77	1	0.0431931	0.713893
GO_NUCLEAR_PORE	77	1	0.0431931	0.713893
GO_POSITIVE_REGULATION_OF_MULTICELLULAR_ORGANISMAL_PROCESS	1395	3	0.0433489	0.714471
GO_MACROMOLECULAR_COMPLEX_BINDING	1399	3	0.0436576	0.717562
GO_DNA_MODIFICATION	79	1	0.0442767	0.72572
GO_CHROMATIN_DNA_BINDING	80	1	0.044818	0.732564
GO_DNA_GEOMETRIC_CHANGE	81	1	0.0453591	0.737334
GO_NUCLEAR_ENVELOPE_ORGANIZATION	81	1	0.0453591	0.737334
GO_SNRNA_METABOLIC_PROCESS	82	1	0.0458998	0.742047
GO_PROTEIN_METHYLTRANSFERASE_ACTIVITY	82	1	0.0458998	0.742047
GO_CYTOSKELETAL_PART	1436	3	0.0465673	0.750787
GO_HISTONE_METHYLATION	84	1	0.0469804	0.751306
GO_MICROTUBULE_ORGANIZING_CENTER_ORGANIZATION	84	1	0.0469804	0.751306
GO_GOLGI_ORGANIZATION	84	1	0.0469804	0.751306
GO_REGULATION_OF_STRIATED_MUSCLE_CELL_DIFFERENTIATION	85	1	0.0475203	0.751812
GO_REGULATION_OF_CHROMOSOME_SEGREGATION	85	1	0.0475203	0.751812
GO_POSITIVE_REGULATION_OF_TRANSFERASE_ACTIVITY	616	2	0.0473909	0.751812
GO_CONDENSED_NUCLEAR_CHROMOSOME	85	1	0.0475203	0.751812
GO_CYSTEINE_TYPE_ENDOPEPTIDASE_ACTIVITY	86	1	0.0480599	0.758321
GO_ESTABLISHMENT_OF_CELL_POLARITY	88	1	0.0491382	0.771222
GO_N_METHYLTRANSFERASE_ACTIVITY	88	1	0.0491382	0.771222
GO_NEGATIVE_REGULATION_OF_VIRAL_PROCESS	89	1	0.0496769	0.773521
GO_PURINE_NUCLEOSIDE_BIOSYNTHETIC_PROCESS	89	1	0.0496769	0.773521
GO_CATALYTIC_STEP_2_SPLICEOSOME	89	1	0.0496769	0.773521
GO_REGULATION_OF_GLIOGENESIS	90	1	0.0502153	0.777811
GO_METHYLTRANSFERASE_COMPLEX	90	1	0.0502153	0.777811
GO_NEGATIVE_REGULATION_OF_GENE_EXPRESSION	1493	3	0.0512367	0.79156
GO_REGULATION_OF_CELL_PROLIFERATION	1496	3	0.0514887	0.793382
GO_CELLULAR_AMINO_ACID_BIOSYNTHETIC_PROCESS	93	1	0.0518287	0.794483
GO_OXIDOREDUCTASE_COMPLEX	93	1	0.0518287	0.794483
GO_POLYOL_METABOLIC_PROCESS	95	1	0.0529029	0.808457
GO_ADENYL_NUCLEOTIDE_BINDING	1514	3	0.0530136	0.808457
GO_NEGATIVE_REGULATION_OF_NITROGEN_COMPOUND_METABOLIC_PROCESS	1517	3	0.0532699	0.8087
GO_NEGATIVE_REGULATION_OF_CHROMOSOME_ORGANIZATION	96	1	0.0534395	0.8087
GO_TISSUE_DEVELOPMENT	1518	3	0.0533555	0.8087
GO_CHROMATIN_ORGANIZATION	663	2	0.0540057	0.812892
GO_INTERSPECIES_INTERACTION_BETWEEN_ORGANISMS	662	2	0.0538616	0.812892
GO_PROTEIN_COMPLEX_SUBUNIT_ORGANIZATION	1527	3	0.0541287	0.812892
GO_PURINE_NTP_DEPENDENT_HELICASE_ACTIVITY	98	1	0.054512	0.816575
GO_METENCEPHALON_DEVELOPMENT	100	1	0.0555832	0.820164
GO_MYELOID_LEUKOCYTE_MIGRATION	99	1	0.0550477	0.820164
GO_CELL_PROLIFERATION	672	2	0.0553083	0.820164
GO_REGULATION_OF_GLUCOSE_TRANSPORT	100	1	0.0555832	0.820164
GO_LIMBIC_SYSTEM_DEVELOPMENT	100	1	0.0555832	0.820164
GO_RIBONUCLEASE_ACTIVITY	100	1	0.0555832	0.820164
GO_DETECTION_OF_STIMULUS	675	2	0.0557451	0.820506
GO_DNA_TEMPLATED_TRANSCRIPTION_TERMINATION	101	1	0.0561184	0.823952
GO_REGULATION_OF_CIRCADIAN_RHYTHM	103	1	0.0571879	0.83345
GO_NEGATIVE_REGULATION_OF_CELLULAR_COMPONENT_ORGANIZATION	684	2	0.0570627	0.83345
GO_PROTEIN_N_TERMINUS_BINDING	103	1	0.0571879	0.83345
GO_CELLULAR_RESPONSE_TO_REACTIVE_OXYGEN_SPECIES	104	1	0.0577222	0.83917
GO_DNA_PACKAGING_COMPLEX	108	1	0.0598565	0.868066
GO_NEGATIVE_REGULATION_OF_PROTEIN_CATABOLIC_PROCESS	109	1	0.0603894	0.871522
GO_RESPONSE_TO_HYDROGEN_PEROXIDE	109	1	0.0603894	0.871522
GO_CELL_CYCLE_G1_S_PHASE_TRANSITION	111	1	0.0614542	0.882584
GO_REGULATION_OF_TYPE_I_INTERFERON_PRODUCTION	111	1	0.0614542	0.882584
GO_NEGATIVE_REGULATION_OF_GENE_EXPRESSION_EPIGENETIC	112	1	0.0619862	0.888069
GO_CARBOHYDRATE_CATABOLIC_PROCESS	113	1	0.0625179	0.889227
GO_NUCLEOTIDE_EXCISION_REPAIR	113	1	0.0625179	0.889227
GO_REGULATION_OF_STEM_CELL_DIFFERENTIATION	113	1	0.0625179	0.889227
GO_ANTIGEN_BINDING	114	1	0.0630493	0.894635
GO_PROTEIN_SUMOYLATION	115	1	0.0635804	0.900013
GO_LEUKOCYTE_CHEMOTAXIS	117	1	0.0646418	0.908517
GO_PROTEIN_ALKYLATION	117	1	0.0646418	0.908517
GO_UBIQUITIN_LIKE_PROTEIN_SPECIFIC_PROTEASE_ACTIVITY	117	1	0.0646418	0.908517
GO_MESODERM_DEVELOPMENT	118	1	0.065172	0.913798
GO_REGULATION_OF_INTRACELLULAR_SIGNAL_TRANSDUCTION	1656	3	0.0658103	0.917782
GO_GLUCOSE_METABOLIC_PROCESS	119	1	0.065702	0.917782
GO_REGULATION_OF_DENDRITE_DEVELOPMENT	120	1	0.0662317	0.917782
GO_GLYCOSYL_COMPOUND_BIOSYNTHETIC_PROCESS	120	1	0.0662317	0.917782
GO_PROTEIN_PHOSPHATASE_BINDING	120	1	0.0662317	0.917782
GO_CARBOHYDRATE_BIOSYNTHETIC_PROCESS	121	1	0.0667611	0.922956
GO_REGULATION_OF_NERVOUS_SYSTEM_DEVELOPMENT	750	2	0.0670547	0.924854
GO_REGULATION_OF_EPITHELIAL_CELL_DIFFERENTIATION	122	1	0.0672901	0.925944
GO_POSITIVE_REGULATION_OF_MITOTIC_CELL_CYCLE	123	1	0.0678189	0.9289
GO_ESTABLISHMENT_OF_LOCALIZATION_IN_CELL	1676	3	0.0677199	0.9289
GO_OSTEOBLAST_DIFFERENTIATION	126	1	0.0694036	0.946224
GO_SPINDLE_POLE	126	1	0.0694036	0.946224
GO_REGULATION_OF_KINASE_ACTIVITY	776	2	0.0711427	0.965485
GO_NUCLEAR_IMPORT	129	1	0.0709857	0.965485
GO_MAINTENANCE_OF_CELL_NUMBER	132	1	0.0725652	0.982537
GO_PROTEIN_MODIFICATION_BY_SMALL_PROTEIN_REMOVAL	133	1	0.0730912	0.987398
GO_OXIDOREDUCTASE_ACTIVITY_ACTING_ON_CH_OH_GROUP_OF_DONORS	134	1	0.0736168	0.992234
GO_NEGATIVE_REGULATION_OF_NEURON_APOPTOTIC_PROCESS	135	1	0.0741422	0.997044
GO_NEGATIVE_REGULATION_OF_SEQUENCE_SPECIFIC_DNA_BINDING_TRANSCRIPTION_FACTOR_ACTIVITY	136	1	0.0746672	0.999561
GO_NUCLEUS_ORGANIZATION	136	1	0.0746672	0.999561
GO_POSITIVE_REGULATION_OF_VIRAL_TRANSCRIPTION	39	0	1	1
GO_CARDIAC_CHAMBER_DEVELOPMENT	144	0	1	1
GO_CIRCADIAN_RHYTHM	137	0	1	1
GO_PHOSPHATIDYLSERINE_ACYL_CHAIN_REMODELING	17	0	1	1
GO_SPINAL_CORD_DEVELOPMENT	106	0	1	1
GO_PLATELET_DERIVED_GROWTH_FACTOR_RECEPTOR_SIGNALING_PATHWAY	34	0	1	1
GO_CELLULAR_RESPONSE_TO_LIPOPROTEIN_PARTICLE_STIMULUS	13	0	1	1
GO_REGULATION_OF_NLRP3_INFLAMMASOME_COMPLEX_ASSEMBLY	11	0	1	1
GO_POSITIVE_REGULATION_OF_EPITHELIAL_CELL_DIFFERENTIATION	57	0	1	1
GO_NEGATIVE_REGULATION_OF_TRANSCRIPTION_FACTOR_IMPORT_INTO_NUCLEUS	39	0	1	1
GO_POTASSIUM_ION_TRANSPORT	154	0	1	1
GO_REGULATION_OF_T_CELL_RECEPTOR_SIGNALING_PATHWAY	28	0	1	1
GO_CARDIAC_MUSCLE_ADAPTATION	11	0	1	1
GO_NEGATIVE_REGULATION_OF_EPITHELIAL_CELL_PROLIFERATION	115	0	1	1
GO_MOVEMENT_IN_ENVIRONMENT_OF_OTHER_ORGANISM_INVOLVED_IN_SYMBIOTIC_INTERACTION	87	0	1	1
GO_REGULATION_OF_PROTEIN_TARGETING_TO_MITOCHONDRION	98	0	1	1
GO_APICAL_PROTEIN_LOCALIZATION	12	0	1	1
GO_REGULATION_OF_ESTABLISHMENT_OF_PLANAR_POLARITY	110	0	1	1
GO_FOREBRAIN_NEURON_DEVELOPMENT	34	0	1	1
GO_POSITIVE_REGULATION_OF_PROTEIN_MATURATION	19	0	1	1
GO_NEUROMUSCULAR_JUNCTION_DEVELOPMENT	36	0	1	1
GO_MITOTIC_CYTOKINESIS	31	0	1	1
GO_NEGATIVE_REGULATION_OF_RESPONSE_TO_ENDOPLASMIC_RETICULUM_STRESS	39	0	1	1
GO_SMAD_PROTEIN_SIGNAL_TRANSDUCTION	56	0	1	1
GO_CYTOPLASMIC_TRANSLATION	41	0	1	1
GO_POSITIVE_REGULATION_OF_CALCIUM_ION_TRANSPORT	106	0	1	1
GO_REGULATION_OF_B_CELL_RECEPTOR_SIGNALING_PATHWAY	15	0	1	1
GO_REGULATION_OF_G_PROTEIN_COUPLED_RECEPTOR_PROTEIN_SIGNALING_PATHWAY	127	0	1	1
GO_DENDRITE_DEVELOPMENT	79	0	1	1
GO_REGULATION_OF_RESPIRATORY_BURST	14	0	1	1
GO_G_PROTEIN_COUPLED_RECEPTOR_INTERNALIZATION	13	0	1	1
GO_MEMORY	98	0	1	1
GO_NEURON_DEVELOPMENT	687	0	1	1
GO_REGULATION_OF_GOLGI_ORGANIZATION	12	0	1	1
GO_ENDOTHELIAL_CELL_DEVELOPMENT	45	0	1	1
GO_POSITIVE_REGULATION_OF_MYOTUBE_DIFFERENTIATION	29	0	1	1
GO_REGULATION_OF_CELL_ACTIVATION	484	0	1	1
GO_MULTICELLULAR_ORGANISM_AGING	31	0	1	1
GO_ANATOMICAL_STRUCTURE_FORMATION_INVOLVED_IN_MORPHOGENESIS	957	2	0.101686	1
GO_ION_TRANSPORT	1262	0	1	1
GO_LIPID_MODIFICATION	210	0	1	1
GO_NEGATIVE_REGULATION_OF_KIDNEY_DEVELOPMENT	17	0	1	1
GO_REGULATION_OF_HEPATOCYTE_PROLIFERATION	13	0	1	1
GO_ACYLGLYCEROL_HOMEOSTASIS	30	0	1	1
GO_NEGATIVE_REGULATION_OF_PHOSPHOPROTEIN_PHOSPHATASE_ACTIVITY	15	0	1	1
GO_NEGATIVE_REGULATION_OF_PROTEIN_COMPLEX_ASSEMBLY	107	0	1	1
GO_HEMOGLOBIN_METABOLIC_PROCESS	11	0	1	1
GO_SINGLE_FERTILIZATION	114	0	1	1
GO_LEUKOCYTE_ACTIVATION	414	1	0.210051	1
GO_REGULATION_OF_MITOCHONDRIAL_DEPOLARIZATION	18	0	1	1
GO_NEGATIVE_REGULATION_OF_MAP_KINASE_ACTIVITY	73	0	1	1
GO_SYNAPTIC_VESICLE_LOCALIZATION	106	0	1	1
GO_PHENOL_CONTAINING_COMPOUND_METABOLIC_PROCESS	81	0	1	1
GO_REGULATION_OF_ANTIGEN_RECEPTOR_MEDIATED_SIGNALING_PATHWAY	41	0	1	1
GO_METANEPHRIC_NEPHRON_MORPHOGENESIS	21	0	1	1
GO_GLYCERALDEHYDE_3_PHOSPHATE_METABOLIC_PROCESS	18	0	1	1
GO_RESPONSE_TO_UV_C	11	0	1	1
GO_DENTATE_GYRUS_DEVELOPMENT	15	0	1	1
GO_ESTABLISHMENT_OR_MAINTENANCE_OF_TRANSMEMBRANE_ELECTROCHEMICAL_GRADIENT	13	0	1	1
GO_LABYRINTHINE_LAYER_DEVELOPMENT	44	0	1	1
GO_N_TERMINAL_PROTEIN_AMINO_ACID_ACETYLATION	15	0	1	1
GO_NEUROLOGICAL_SYSTEM_PROCESS	1242	0	1	1
GO_NEURONAL_STEM_CELL_DIVISION	13	0	1	1
GO_CERAMIDE_CATABOLIC_PROCESS	12	0	1	1
GO_EXCRETION	44	0	1	1
GO_DIGESTION	137	0	1	1
GO_POSITIVE_REGULATION_OF_SYNAPTIC_TRANSMISSION_GLUTAMATERGIC	18	0	1	1
GO_POSITIVE_REGULATION_OF_MITOTIC_NUCLEAR_DIVISION	51	0	1	1
GO_HINDBRAIN_DEVELOPMENT	137	1	0.075192	1
GO_OLIGOSACCHARIDE_METABOLIC_PROCESS	65	0	1	1
GO_NEGATIVE_REGULATION_OF_DENDRITIC_SPINE_DEVELOPMENT	12	0	1	1
GO_MODULATION_OF_GROWTH_OF_SYMBIONT_INVOLVED_IN_INTERACTION_WITH_HOST	16	0	1	1
GO_NEGATIVE_REGULATION_OF_CYCLIN_DEPENDENT_PROTEIN_KINASE_ACTIVITY	32	0	1	1
GO_ETHER_METABOLIC_PROCESS	12	0	1	1
GO_HEMATOPOIETIC_PROGENITOR_CELL_DIFFERENTIATION	98	0	1	1
GO_CYTOKINE_METABOLIC_PROCESS	17	0	1	1
GO_ANTEROGRADE_AXONAL_TRANSPORT	26	0	1	1
GO_NEGATIVE_REGULATION_OF_ERK1_AND_ERK2_CASCADE	52	0	1	1
GO_STEROID_BIOSYNTHETIC_PROCESS	114	0	1	1
GO_SODIUM_INDEPENDENT_ORGANIC_ANION_TRANSPORT	23	0	1	1
GO_REGULATION_OF_PROTEIN_TYROSINE_KINASE_ACTIVITY	61	0	1	1
GO_REGULATION_OF_INTERFERON_BETA_PRODUCTION	44	0	1	1
GO_DNA_TEMPLATED_TRANSCRIPTION_ELONGATION	97	0	1	1
GO_N_GLYCAN_PROCESSING	20	0	1	1
GO_INORGANIC_ION_IMPORT_INTO_CELL	15	0	1	1
GO_ENDOPLASMIC_RETICULUM_TO_CYTOSOL_TRANSPORT	23	0	1	1
GO_NEGATIVE_REGULATION_OF_REPRODUCTIVE_PROCESS	54	0	1	1
GO_G_PROTEIN_COUPLED_PURINERGIC_RECEPTOR_SIGNALING_PATHWAY	20	0	1	1
GO_MEMBRANE_DEPOLARIZATION	61	0	1	1
GO_OLFACTORY_BULB_INTERNEURON_DIFFERENTIATION	15	0	1	1
GO_POSITIVE_REGULATION_OF_G_PROTEIN_COUPLED_RECEPTOR_PROTEIN_SIGNALING_PATHWAY	25	0	1	1
GO_ATTACHMENT_OF_SPINDLE_MICROTUBULES_TO_KINETOCHORE	14	0	1	1
GO_REGULATION_OF_LYASE_ACTIVITY	86	0	1	1
GO_RESPONSE_TO_NITROGEN_COMPOUND	859	0	1	1
GO_NEGATIVE_REGULATION_OF_TRANSMEMBRANE_TRANSPORT	87	0	1	1
GO_REGULATION_OF_LEUKOCYTE_PROLIFERATION	206	0	1	1
GO_RESPONSE_TO_ETHANOL	136	0	1	1
GO_SULFUR_COMPOUND_METABOLIC_PROCESS	359	1	0.184876	1
GO_POSITIVE_REGULATION_OF_TYROSINE_PHOSPHORYLATION_OF_STAT1_PROTEIN	11	0	1	1
GO_NEGATIVE_REGULATION_OF_TRANSCRIPTION_REGULATORY_REGION_DNA_BINDING	17	0	1	1
GO_POSITIVE_REGULATION_OF_DNA_REPLICATION	86	0	1	1
GO_POSITIVE_REGULATION_OF_REPRODUCTIVE_PROCESS	52	0	1	1
GO_POSITIVE_REGULATION_OF_METANEPHROS_DEVELOPMENT	14	0	1	1
GO_POSITIVE_REGULATION_OF_LYMPHOCYTE_APOPTOTIC_PROCESS	20	0	1	1
GO_NUCLEOTIDE_PHOSPHORYLATION	61	0	1	1
GO_POSITIVE_REGULATION_OF_GENE_EXPRESSION_EPIGENETIC	78	0	1	1
GO_GLUTAMATE_SECRETION	28	0	1	1
GO_REGULATION_OF_MRNA_METABOLIC_PROCESS	118	0	1	1
GO_POSITIVE_REGULATION_OF_PROTEIN_BINDING	73	0	1	1
GO_REGULATION_OF_NFAT_PROTEIN_IMPORT_INTO_NUCLEUS	17	0	1	1
GO_REGULATION_OF_VASCULOGENESIS	13	0	1	1
GO_LENS_FIBER_CELL_DIFFERENTIATION	25	0	1	1
GO_SENSORY_PERCEPTION	938	0	1	1
GO_HEPATICOBILIARY_SYSTEM_DEVELOPMENT	128	0	1	1
GO_FATTY_ACID_CATABOLIC_PROCESS	73	0	1	1
GO_REGULATION_OF_VESICLE_FUSION	62	0	1	1
GO_MITOCHONDRIAL_RESPIRATORY_CHAIN_COMPLEX_I_BIOGENESIS	56	0	1	1
GO_REGULATION_OF_LIPID_STORAGE	41	0	1	1
GO_CARBOHYDRATE_TRANSPORT	95	0	1	1
GO_REGULATION_OF_CELLULAR_RESPONSE_TO_GROWTH_FACTOR_STIMULUS	229	0	1	1
GO_EMBRYONIC_HEMOPOIESIS	20	0	1	1
GO_ANTIGEN_PROCESSING_AND_PRESENTATION_OF_PEPTIDE_OR_POLYSACCHARIDE_ANTIGEN_VIA_MHC_CLASS_II	94	0	1	1
GO_RESPONSE_TO_IONIZING_RADIATION	145	1	0.07938	1
GO_PROTEIN_EXPORT_FROM_NUCLEUS	30	0	1	1
GO_EPITHELIUM_DEVELOPMENT	945	2	0.0995588	1
GO_POSITIVE_REGULATION_OF_SEQUESTERING_OF_CALCIUM_ION	16	0	1	1
GO_SECONDARY_METABOLITE_BIOSYNTHETIC_PROCESS	20	0	1	1
GO_CELL_MIGRATION_INVOLVED_IN_HEART_DEVELOPMENT	14	0	1	1
GO_PROTEIN_LOCALIZATION_TO_CYTOSKELETON	30	0	1	1
GO_NUCLEAR_ENVELOPE_REASSEMBLY	17	0	1	1
GO_INTRINSIC_APOPTOTIC_SIGNALING_PATHWAY_IN_RESPONSE_TO_DNA_DAMAGE_BY_P53_CLASS_MEDIATOR	30	0	1	1
GO_REGULATION_OF_AUTOPHAGY	249	0	1	1
GO_PHOSPHOLIPID_METABOLIC_PROCESS	364	0	1	1
GO_AMMONIUM_ION_METABOLIC_PROCESS	169	0	1	1
GO_REGULATION_OF_INTERLEUKIN_4_PRODUCTION	31	0	1	1
GO_REGULATION_OF_FAT_CELL_DIFFERENTIATION	106	0	1	1
GO_GLUTAMINE_FAMILY_AMINO_ACID_BIOSYNTHETIC_PROCESS	20	0	1	1
GO_REGULATION_OF_PROTEIN_ACTIVATION_CASCADE	35	0	1	1
GO_REGULATION_OF_TELOMERASE_RNA_LOCALIZATION_TO_CAJAL_BODY	15	0	1	1
GO_REGULATION_OF_RNA_STABILITY	139	1	0.0762407	1
GO_BUNDLE_OF_HIS_CELL_TO_PURKINJE_MYOCYTE_COMMUNICATION	11	0	1	1
GO_REGULATION_OF_CELL_MATURATION	18	0	1	1
GO_NEGATIVE_REGULATION_OF_CELL_DEVELOPMENT	303	0	1	1
GO_MAMMARY_GLAND_MORPHOGENESIS	40	0	1	1
GO_CELLULAR_PROTEIN_COMPLEX_DISASSEMBLY	122	0	1	1
GO_REGULATION_OF_CYTOKINE_PRODUCTION_INVOLVED_IN_INFLAMMATORY_RESPONSE	18	0	1	1
GO_URETER_DEVELOPMENT	11	0	1	1
GO_BODY_MORPHOGENESIS	44	0	1	1
GO_SOMATIC_STEM_CELL_POPULATION_MAINTENANCE	66	0	1	1
GO_CYTOPLASMIC_MICROTUBULE_ORGANIZATION	42	0	1	1
GO_POSITIVE_REGULATION_OF_DNA_DAMAGE_RESPONSE_SIGNAL_TRANSDUCTION_BY_P53_CLASS_MEDIATOR	13	0	1	1
GO_PROTEIN_ACTIVATION_CASCADE	99	0	1	1
GO_POSITIVE_REGULATION_OF_PHOSPHOLIPASE_ACTIVITY	53	0	1	1
GO_NEGATIVE_REGULATION_OF_PEPTIDYL_TYROSINE_PHOSPHORYLATION	39	0	1	1
GO_REGULATION_OF_COLLATERAL_SPROUTING	18	0	1	1
GO_ESTABLISHMENT_OR_MAINTENANCE_OF_MONOPOLAR_CELL_POLARITY	16	0	1	1
GO_NEURON_RECOGNITION	33	0	1	1
GO_NUCLEOSIDE_DIPHOSPHATE_METABOLIC_PROCESS	84	0	1	1
GO_MICROTUBULE_POLYMERIZATION_OR_DEPOLYMERIZATION	41	0	1	1
GO_RESPONSE_TO_AMMONIUM_ION	51	0	1	1
GO_REGULATION_OF_INTERLEUKIN_5_PRODUCTION	19	0	1	1
GO_REGULATION_OF_GLUCOSE_IMPORT	60	0	1	1
GO_NEGATIVE_REGULATION_OF_PROTEOLYSIS	329	1	0.170821	1
GO_PINOCYTOSIS	13	0	1	1
GO_REGULATION_OF_EPITHELIAL_CELL_APOPTOTIC_PROCESS	59	0	1	1
GO_PHOSPHATIDYLETHANOLAMINE_METABOLIC_PROCESS	18	0	1	1
GO_PHOSPHATIDYLCHOLINE_METABOLIC_PROCESS	64	0	1	1
GO_LUNG_EPITHELIUM_DEVELOPMENT	34	0	1	1
GO_G_PROTEIN_COUPLED_PURINERGIC_NUCLEOTIDE_RECEPTOR_SIGNALING_PATHWAY	14	0	1	1
GO_ACTIN_FILAMENT_BUNDLE_ORGANIZATION	49	0	1	1
GO_CELLULAR_RESPONSE_TO_VIRUS	22	0	1	1
GO_CYTOPLASMIC_MRNA_PROCESSING_BODY_ASSEMBLY	13	0	1	1
GO_RESPIRATORY_GASEOUS_EXCHANGE	48	0	1	1
GO_NEGATIVE_REGULATION_OF_PROTEIN_MODIFICATION_BY_SMALL_PROTEIN_CONJUGATION_OR_REMOVAL	139	0	1	1
GO_AMINO_ACID_ACTIVATION	52	0	1	1
GO_DENDRITIC_CELL_DIFFERENTIATION	33	0	1	1
GO_NATURAL_KILLER_CELL_DIFFERENTIATION	12	0	1	1
GO_BONE_TRABECULA_MORPHOGENESIS	11	0	1	1
GO_REGULATION_OF_INFLAMMATORY_RESPONSE_TO_ANTIGENIC_STIMULUS	19	0	1	1
GO_REGULATION_OF_PROTEASOMAL_UBIQUITIN_DEPENDENT_PROTEIN_CATABOLIC_PROCESS	148	1	0.0809458	1
GO_NEGATIVE_REGULATION_OF_NEURON_DIFFERENTIATION	191	0	1	1
GO_REGULATION_OF_SKELETAL_MUSCLE_TISSUE_DEVELOPMENT	50	0	1	1
GO_MUSCLE_TISSUE_DEVELOPMENT	275	0	1	1
GO_NEGATIVE_REGULATION_OF_PROTEIN_AUTOPHOSPHORYLATION	11	0	1	1
GO_ACID_SECRETION	66	0	1	1
GO_POSITIVE_REGULATION_OF_ADAPTIVE_IMMUNE_RESPONSE	73	0	1	1
GO_REGULATION_OF_OSTEOCLAST_DIFFERENTIATION	63	0	1	1
GO_REGULATION_OF_PROTEIN_BINDING	168	0	1	1
GO_CARDIAC_SEPTUM_DEVELOPMENT	85	0	1	1
GO_REGULATION_OF_ICOSANOID_SECRETION	20	0	1	1
GO_L_ALPHA_AMINO_ACID_TRANSMEMBRANE_TRANSPORT	31	0	1	1
GO_REGULATION_OF_HISTONE_METHYLATION	56	0	1	1
GO_POSITIVE_REGULATION_OF_MITOCHONDRIAL_FISSION	14	0	1	1
GO_ANTIMICROBIAL_HUMORAL_RESPONSE	52	0	1	1
GO_EPIDERMIS_MORPHOGENESIS	29	0	1	1
GO_INTERMEDIATE_FILAMENT_BASED_PROCESS	43	0	1	1
GO_COGNITION	251	0	1	1
GO_RESPONSE_TO_ZINC_ION	55	0	1	1
GO_PURINE_DEOXYRIBONUCLEOTIDE_METABOLIC_PROCESS	15	0	1	1
GO_DISRUPTION_OF_CELLS_OF_OTHER_ORGANISM	26	0	1	1
GO_AXIS_SPECIFICATION	90	0	1	1
GO_PHOSPHATIDYLINOSITOL_METABOLIC_PROCESS	193	0	1	1
GO_CELL_PART_MORPHOGENESIS	633	0	1	1
GO_PIGMENT_GRANULE_LOCALIZATION	25	0	1	1
GO_VASCULAR_ENDOTHELIAL_GROWTH_FACTOR_SIGNALING_PATHWAY	14	0	1	1
GO_RESPONSE_TO_ORGANOPHOSPHORUS	139	0	1	1
GO_AXO_DENDRITIC_TRANSPORT	37	0	1	1
GO_SINGLE_ORGANISM_MEMBRANE_FUSION	128	0	1	1
GO_REGULATION_OF_PROTEIN_UBIQUITINATION_INVOLVED_IN_UBIQUITIN_DEPENDENT_PROTEIN_CATABOLIC_PROCESS	103	0	1	1
GO_POLYSACCHARIDE_BIOSYNTHETIC_PROCESS	42	0	1	1
GO_REGULATION_OF_TYROSINE_PHOSPHORYLATION_OF_STAT_PROTEIN	68	0	1	1
GO_ORGAN_REGENERATION	83	0	1	1
GO_GLAND_MORPHOGENESIS	97	0	1	1
GO_NEGATIVE_REGULATION_OF_ADAPTIVE_IMMUNE_RESPONSE	37	0	1	1
GO_REGULATION_OF_SYSTEMIC_ARTERIAL_BLOOD_PRESSURE_BY_CIRCULATORY_RENIN_ANGIOTENSIN	14	0	1	1
GO_B_CELL_HOMEOSTASIS	21	0	1	1
GO_IRE1_MEDIATED_UNFOLDED_PROTEIN_RESPONSE	56	0	1	1
GO_SINGLE_ORGANISM_BEHAVIOR	384	0	1	1
GO_POSITIVE_REGULATION_OF_CALCIUM_ION_DEPENDENT_EXOCYTOSIS	26	0	1	1
GO_POSITIVE_REGULATION_OF_ENDOCYTOSIS	114	0	1	1
GO_MRNA_SPLICE_SITE_SELECTION	26	0	1	1
GO_REGULATION_OF_TRANSLATION_IN_RESPONSE_TO_STRESS	19	0	1	1
GO_PHENOL_CONTAINING_COMPOUND_BIOSYNTHETIC_PROCESS	33	0	1	1
GO_POSITIVE_REGULATION_OF_ERYTHROCYTE_DIFFERENTIATION	23	0	1	1
GO_DENDRITIC_CELL_MIGRATION	21	0	1	1
GO_SENSORY_PERCEPTION_OF_TEMPERATURE_STIMULUS	21	0	1	1
GO_LYSOSOMAL_TRANSPORT	70	0	1	1
GO_POSITIVE_REGULATION_OF_DNA_BIOSYNTHETIC_PROCESS	59	0	1	1
GO_POSITIVE_REGULATION_OF_MACROPHAGE_ACTIVATION	12	0	1	1
GO_REGULATION_OF_CALCIUM_MEDIATED_SIGNALING	76	0	1	1
GO_REGULATION_OF_ALPHA_BETA_T_CELL_ACTIVATION	68	0	1	1
GO_MUSCLE_ORGAN_DEVELOPMENT	277	0	1	1
GO_POSITIVE_REGULATION_OF_HEMOPOIESIS	163	0	1	1
GO_OUTFLOW_TRACT_SEPTUM_MORPHOGENESIS	14	0	1	1
GO_REGULATION_OF_MAMMARY_GLAND_EPITHELIAL_CELL_PROLIFERATION	16	0	1	1
GO_REGULATION_OF_PHOSPHATIDYLINOSITOL_3_KINASE_ACTIVITY	40	0	1	1
GO_CELLULAR_RESPONSE_TO_EPIDERMAL_GROWTH_FACTOR_STIMULUS	25	0	1	1
GO_LEUKOCYTE_DEGRANULATION	30	0	1	1
GO_MYELOID_CELL_HOMEOSTASIS	88	0	1	1
GO_REGULATION_OF_BLOOD_PRESSURE	169	0	1	1
GO_REGULATION_OF_MORPHOGENESIS_OF_A_BRANCHING_STRUCTURE	53	0	1	1
GO_RESPONSE_TO_ELECTRICAL_STIMULUS	43	0	1	1
GO_NEGATIVE_REGULATION_OF_TELOMERE_MAINTENANCE_VIA_TELOMERASE	12	0	1	1
GO_REGULATION_OF_T_CELL_CHEMOTAXIS	11	0	1	1
GO_REGULATION_OF_ESTABLISHMENT_OF_PLANAR_POLARITY_INVOLVED_IN_NEURAL_TUBE_CLOSURE	14	0	1	1
GO_REGULATION_OF_CYTOKINE_PRODUCTION	563	1	0.274553	1
GO_REGULATION_OF_ERBB_SIGNALING_PATHWAY	83	0	1	1
GO_REGULATION_OF_CHOLESTEROL_HOMEOSTASIS	11	0	1	1
GO_VENTRICULAR_SEPTUM_MORPHOGENESIS	28	0	1	1
GO_POSITIVE_REGULATION_OF_ENDOTHELIAL_CELL_CHEMOTAXIS	11	0	1	1
GO_POSITIVE_REGULATION_OF_ENDOTHELIAL_CELL_DIFFERENTIATION	15	0	1	1
GO_NEGATIVE_REGULATION_OF_SMOOTH_MUSCLE_CELL_PROLIFERATION	36	0	1	1
GO_TOLERANCE_INDUCTION	12	0	1	1
GO_CHEMICAL_HOMEOSTASIS	874	0	1	1
GO_SYNAPSE_ORGANIZATION	145	0	1	1
GO_METANEPHROS_DEVELOPMENT	81	0	1	1
GO_REGULATION_OF_MICROTUBULE_BASED_PROCESS	243	0	1	1
GO_NEGATIVE_REGULATION_OF_TRANSPORTER_ACTIVITY	64	0	1	1
GO_ENDOSOME_ORGANIZATION	62	0	1	1
GO_REGULATION_OF_WOUND_HEALING	126	0	1	1
GO_REGULATION_OF_MAPK_CASCADE	660	1	0.313789	1
GO_DEVELOPMENTAL_PROGRAMMED_CELL_DEATH	26	0	1	1
GO_POSITIVE_REGULATION_OF_SKELETAL_MUSCLE_TISSUE_DEVELOPMENT	26	0	1	1
GO_COLLAGEN_FIBRIL_ORGANIZATION	38	0	1	1
GO_POSITIVE_REGULATION_OF_NEURON_DEATH	67	0	1	1
GO_RESPONSE_TO_ESTRADIOL	146	1	0.0799022	1
GO_CORONARY_VASCULATURE_DEVELOPMENT	37	0	1	1
GO_CARTILAGE_DEVELOPMENT	147	0	1	1
GO_REGULATION_OF_TUMOR_NECROSIS_FACTOR_SUPERFAMILY_CYTOKINE_PRODUCTION	101	0	1	1
GO_NEURON_PROJECTION_EXTENSION	53	0	1	1
GO_REGULATION_OF_CARDIAC_MUSCLE_TISSUE_DEVELOPMENT	48	0	1	1
GO_NEGATIVE_REGULATION_OF_CYCLIC_NUCLEOTIDE_METABOLIC_PROCESS	42	0	1	1
GO_PYRIMIDINE_NUCLEOTIDE_BIOSYNTHETIC_PROCESS	31	0	1	1
GO_RESPONSE_TO_MUSCLE_STRETCH	19	0	1	1
GO_NEGATIVE_REGULATION_OF_OLIGODENDROCYTE_DIFFERENTIATION	13	0	1	1
GO_REGULATION_OF_PHOSPHATIDYLINOSITOL_3_KINASE_SIGNALING	138	0	1	1
GO_RESPONSE_TO_COLD	43	0	1	1
GO_NEGATIVE_REGULATION_OF_SODIUM_ION_TRANSPORT	11	0	1	1
GO_CELLULAR_RESPONSE_TO_INTERLEUKIN_1	88	0	1	1
GO_CIRCULATORY_SYSTEM_PROCESS	366	0	1	1
GO_REGULATION_OF_VASODILATION	48	0	1	1
GO_REGULATION_OF_TRIGLYCERIDE_METABOLIC_PROCESS	34	0	1	1
GO_NEGATIVE_REGULATION_OF_GLYCOPROTEIN_BIOSYNTHETIC_PROCESS	12	0	1	1
GO_RESPONSE_TO_COCAINE	46	0	1	1
GO_CELL_CHEMOTAXIS	162	1	0.088219	1
GO_NEGATIVE_REGULATION_OF_INTRINSIC_APOPTOTIC_SIGNALING_PATHWAY_BY_P53_CLASS_MEDIATOR	18	0	1	1
GO_RIBONUCLEOTIDE_CATABOLIC_PROCESS	28	0	1	1
GO_POSITIVE_REGULATION_OF_MITOTIC_SISTER_CHROMATID_SEPARATION	14	0	1	1
GO_NEGATIVE_REGULATION_OF_INTERLEUKIN_1_PRODUCTION	19	0	1	1
GO_POSITIVE_REGULATION_OF_CATION_CHANNEL_ACTIVITY	37	0	1	1
GO_REGULATION_OF_PROSTAGLANDIN_SECRETION	13	0	1	1
GO_REGULATION_OF_PODOSOME_ASSEMBLY	14	0	1	1
GO_CARDIAC_LEFT_VENTRICLE_MORPHOGENESIS	12	0	1	1
GO_RESPONSE_TO_AMINE	48	0	1	1
GO_REGULATION_OF_ORGANIC_ACID_TRANSPORT	50	0	1	1
GO_NEGATIVE_REGULATION_OF_POTASSIUM_ION_TRANSMEMBRANE_TRANSPORTER_ACTIVITY	16	0	1	1
GO_PROTEIN_HOMOTETRAMERIZATION	59	0	1	1
GO_IMMUNE_SYSTEM_PROCESS	1984	2	0.310327	1
GO_HEART_TRABECULA_MORPHOGENESIS	26	0	1	1
GO_RESPIRATORY_CHAIN_COMPLEX_IV_ASSEMBLY	18	0	1	1
GO_VESICLE_LOCALIZATION	224	0	1	1
GO_NITRIC_OXIDE_METABOLIC_PROCESS	15	0	1	1
GO_POSITIVE_REGULATION_OF_LEUKOCYTE_APOPTOTIC_PROCESS	28	0	1	1
GO_POSITIVE_REGULATION_OF_CELL_FATE_COMMITMENT	11	0	1	1
GO_FOREBRAIN_MORPHOGENESIS	14	0	1	1
GO_PROSTATE_GLAND_MORPHOGENESIS	23	0	1	1
GO_NEGATIVE_REGULATION_OF_AXON_EXTENSION	38	0	1	1
GO_REGULATION_OF_STRESS_ACTIVATED_PROTEIN_KINASE_SIGNALING_CASCADE	197	0	1	1
GO_MYELOID_CELL_DEVELOPMENT	44	0	1	1
GO_NEGATIVE_REGULATION_OF_KINASE_ACTIVITY	250	0	1	1
GO_REGULATION_OF_MITOCHONDRIAL_MEMBRANE_PERMEABILITY_INVOLVED_IN_APOPTOTIC_PROCESS	22	0	1	1
GO_INTRACELLULAR_PROTEIN_TRANSPORT	781	1	0.359879	1
GO_REGULATION_OF_HISTONE_DEACETYLATION	24	0	1	1
GO_REGULATION_OF_PHOSPHATASE_ACTIVITY	128	0	1	1
GO_NEUROTRANSMITTER_UPTAKE	15	0	1	1
GO_MICROTUBULE_ANCHORING	17	0	1	1
GO_REGULATION_OF_MRNA_CATABOLIC_PROCESS	26	0	1	1
GO_INTERMEDIATE_FILAMENT_ORGANIZATION	20	0	1	1
GO_REGULATION_OF_INTERLEUKIN_10_PRODUCTION	46	0	1	1
GO_SODIUM_ION_EXPORT	12	0	1	1
GO_CELLULAR_RESPONSE_TO_UV	66	0	1	1
GO_RESPONSE_TO_ACID_CHEMICAL	319	0	1	1
GO_RESPONSE_TO_PROSTAGLANDIN_E	25	0	1	1
GO_NEGATIVE_REGULATION_OF_RESPONSE_TO_REACTIVE_OXYGEN_SPECIES	18	0	1	1
GO_POSITIVE_REGULATION_OF_RNA_SPLICING	25	0	1	1
GO_RESPONSE_TO_IMMOBILIZATION_STRESS	22	0	1	1
GO_RESPONSE_TO_INTERLEUKIN_4	31	0	1	1
GO_POSITIVE_REGULATION_OF_KERATINOCYTE_DIFFERENTIATION	13	0	1	1
GO_CARDIAC_CHAMBER_MORPHOGENESIS	104	0	1	1
GO_REGULATION_OF_CARTILAGE_DEVELOPMENT	63	0	1	1
GO_POSITIVE_REGULATION_OF_INTERLEUKIN_8_PRODUCTION	45	0	1	1
GO_SEROTONIN_METABOLIC_PROCESS	12	0	1	1
GO_REGULATION_OF_DEFENSE_RESPONSE_TO_VIRUS	190	0	1	1
GO_RESPONSE_TO_PEPTIDE	404	0	1	1
GO_REGULATION_OF_ENDOTHELIAL_CELL_APOPTOTIC_PROCESS	42	0	1	1
GO_REGULATION_OF_SKELETAL_MUSCLE_CELL_DIFFERENTIATION	17	0	1	1
GO_POSITIVE_REGULATION_OF_CELLULAR_PROTEIN_CATABOLIC_PROCESS	192	0	1	1
GO_STEROL_HOMEOSTASIS	59	0	1	1
GO_EMBRYONIC_AXIS_SPECIFICATION	33	0	1	1
GO_REGULATION_OF_LEUKOCYTE_APOPTOTIC_PROCESS	79	0	1	1
GO_POSITIVE_REGULATION_OF_INTERLEUKIN_1_BETA_PRODUCTION	30	0	1	1
GO_CELLULAR_RESPONSE_TO_LIPID	457	0	1	1
GO_SECRETION_BY_CELL	486	0	1	1
GO_LIPOPROTEIN_METABOLIC_PROCESS	124	0	1	1
GO_DISRUPTION_OF_CELLS_OF_OTHER_ORGANISM_INVOLVED_IN_SYMBIOTIC_INTERACTION	12	0	1	1
GO_IRON_COORDINATION_ENTITY_TRANSPORT	12	0	1	1
GO_PHOSPHATIDYLCHOLINE_BIOSYNTHETIC_PROCESS	27	0	1	1
GO_KERATAN_SULFATE_METABOLIC_PROCESS	33	0	1	1
GO_REGULATION_OF_COAGULATION	88	0	1	1
GO_MEMBRANE_BIOGENESIS	30	0	1	1
GO_FORMATION_OF_PRIMARY_GERM_LAYER	110	0	1	1
GO_ENERGY_RESERVE_METABOLIC_PROCESS	72	0	1	1
GO_GLYCOLIPID_BIOSYNTHETIC_PROCESS	62	0	1	1
GO_REGULATION_OF_ACTIN_NUCLEATION	27	0	1	1
GO_REGULATION_OF_DENDRITIC_CELL_DIFFERENTIATION	12	0	1	1
GO_EPITHELIAL_CELL_DEVELOPMENT	186	0	1	1
GO_AMIDE_TRANSPORT	97	0	1	1
GO_REGULATION_OF_INTERFERON_GAMMA_PRODUCTION	97	0	1	1
GO_NEGATIVE_REGULATION_OF_LIPID_METABOLIC_PROCESS	80	0	1	1
GO_NEGATIVE_REGULATION_OF_FAT_CELL_DIFFERENTIATION	41	0	1	1
GO_PHOTOPERIODISM	24	0	1	1
GO_MESENCHYMAL_TO_EPITHELIAL_TRANSITION	15	0	1	1
GO_ESTABLISHMENT_OF_ENDOTHELIAL_INTESTINAL_BARRIER	11	0	1	1
GO_SALIVARY_GLAND_DEVELOPMENT	32	0	1	1
GO_POSITIVE_REGULATION_OF_RESPONSE_TO_STIMULUS	1929	1	0.672141	1
GO_REGULATION_OF_MONOOXYGENASE_ACTIVITY	60	0	1	1
GO_SENSORY_PERCEPTION_OF_MECHANICAL_STIMULUS	155	0	1	1
GO_ESTABLISHMENT_OF_EPITHELIAL_CELL_POLARITY	23	0	1	1
GO_TOLL_LIKE_RECEPTOR_9_SIGNALING_PATHWAY	14	0	1	1
GO_EMBRYONIC_DIGIT_MORPHOGENESIS	61	0	1	1
GO_REGULATION_OF_CANONICAL_WNT_SIGNALING_PATHWAY	236	0	1	1
GO_NITROGEN_CYCLE_METABOLIC_PROCESS	15	0	1	1
GO_T_CELL_ACTIVATION_INVOLVED_IN_IMMUNE_RESPONSE	60	0	1	1
GO_NEGATIVE_REGULATION_OF_LEUKOCYTE_PROLIFERATION	69	0	1	1
GO_NECROPTOTIC_PROCESS	21	0	1	1
GO_NEGATIVE_REGULATION_OF_GLIOGENESIS	37	0	1	1
GO_DENDRITIC_CELL_CHEMOTAXIS	16	0	1	1
GO_REGULATION_OF_ANTIGEN_PROCESSING_AND_PRESENTATION_OF_PEPTIDE_ANTIGEN	13	0	1	1
GO_REGULATION_OF_NEURONAL_SYNAPTIC_PLASTICITY	49	0	1	1
GO_REGULATION_OF_PHOSPHOLIPASE_C_ACTIVITY	39	0	1	1
GO_REGULATION_OF_DEVELOPMENTAL_GROWTH	289	0	1	1
GO_REGULATION_OF_SYNAPTIC_TRANSMISSION_GLUTAMATERGIC	50	0	1	1
GO_ACTIVATION_OF_PHOSPHOLIPASE_C_ACTIVITY	27	0	1	1
GO_NEGATIVE_REGULATION_OF_BIOMINERAL_TISSUE_DEVELOPMENT	20	0	1	1
GO_NEGATIVE_REGULATION_OF_BONE_RESORPTION	11	0	1	1
GO_CELLULAR_RESPONSE_TO_EXTERNAL_STIMULUS	264	0	1	1
GO_NADP_METABOLIC_PROCESS	29	0	1	1
GO_POSITIVE_REGULATION_OF_MRNA_PROCESSING	32	0	1	1
GO_EPITHELIAL_TUBE_BRANCHING_INVOLVED_IN_LUNG_MORPHOGENESIS	25	0	1	1
GO_DETECTION_OF_MECHANICAL_STIMULUS_INVOLVED_IN_SENSORY_PERCEPTION	25	0	1	1
GO_REGULATION_OF_CELL_CELL_ADHESION_MEDIATED_BY_CADHERIN	11	0	1	1
GO_METANEPHRIC_EPITHELIUM_DEVELOPMENT	20	0	1	1
GO_REGULATION_OF_SMOOTH_MUSCLE_CELL_DIFFERENTIATION	20	0	1	1
GO_FATTY_ACID_BETA_OXIDATION	51	0	1	1
GO_ACTIN_FILAMENT_BASED_PROCESS	450	0	1	1
GO_RESPONSE_TO_FLUID_SHEAR_STRESS	34	0	1	1
GO_NEGATIVE_REGULATION_OF_MUSCLE_CONTRACTION	22	0	1	1
GO_TRANSITION_METAL_ION_TRANSPORT	108	0	1	1
GO_POSITIVE_REGULATION_OF_MUSCLE_CELL_DIFFERENTIATION	84	0	1	1
GO_REGULATION_OF_ADAPTIVE_IMMUNE_RESPONSE	123	0	1	1
GO_PHOSPHATIDYLINOSITOL_BIOSYNTHETIC_PROCESS	120	0	1	1
GO_POSITIVE_REGULATION_OF_CELL_COMMUNICATION	1532	1	0.58598	1
GO_POSITIVE_REGULATION_OF_LIPID_KINASE_ACTIVITY	32	0	1	1
GO_RESPONSE_TO_CORTICOSTEROID	176	0	1	1
GO_POSITIVE_REGULATION_OF_LEUKOCYTE_DEGRANULATION	18	0	1	1
GO_SODIUM_ION_TRANSMEMBRANE_TRANSPORT	90	0	1	1
GO_PROTEIN_UBIQUITINATION_INVOLVED_IN_UBIQUITIN_DEPENDENT_PROTEIN_CATABOLIC_PROCESS	134	0	1	1
GO_NEGATIVE_REGULATION_OF_BLOOD_VESSEL_ENDOTHELIAL_CELL_MIGRATION	24	0	1	1
GO_CELL_PROJECTION_ASSEMBLY	264	1	0.139564	1
GO_REGULATION_OF_PROTEIN_IMPORT_INTO_NUCLEUS_TRANSLOCATION	21	0	1	1
GO_GLUCOCORTICOID_METABOLIC_PROCESS	16	0	1	1
GO_PROTEIN_MATURATION	265	0	1	1
GO_SKELETAL_MUSCLE_ADAPTATION	11	0	1	1
GO_PROTEIN_N_LINKED_GLYCOSYLATION	75	0	1	1
GO_ANAPHASE_PROMOTING_COMPLEX_DEPENDENT_CATABOLIC_PROCESS	77	0	1	1
GO_HINDLIMB_MORPHOGENESIS	37	0	1	1
GO_ESTABLISHMENT_OR_MAINTENANCE_OF_EPITHELIAL_CELL_APICAL_BASAL_POLARITY	30	0	1	1
GO_LOOP_OF_HENLE_DEVELOPMENT	11	0	1	1
GO_VESICLE_ORGANIZATION	280	0	1	1
GO_KERATINOCYTE_PROLIFERATION	12	0	1	1
GO_MACROPHAGE_ACTIVATION_INVOLVED_IN_IMMUNE_RESPONSE	11	0	1	1
GO_INDOLALKYLAMINE_METABOLIC_PROCESS	17	0	1	1
GO_POSITIVE_REGULATION_OF_BINDING	127	0	1	1
GO_SMOOTH_MUSCLE_CELL_DIFFERENTIATION	30	0	1	1
GO_MALE_GENITALIA_DEVELOPMENT	21	0	1	1
GO_REGULATION_OF_HYDROLASE_ACTIVITY	1327	1	0.533347	1
GO_ENDOCARDIAL_CUSHION_DEVELOPMENT	32	0	1	1
GO_NEGATIVE_REGULATION_OF_ERBB_SIGNALING_PATHWAY	44	0	1	1
GO_RESPONSE_TO_DIETARY_EXCESS	21	0	1	1
GO_REGULATION_OF_MEIOTIC_NUCLEAR_DIVISION	29	0	1	1
GO_BRANCH_ELONGATION_OF_AN_EPITHELIUM	17	0	1	1
GO_POSITIVE_REGULATION_OF_CELLULAR_AMIDE_METABOLIC_PROCESS	111	0	1	1
GO_POSITIVE_REGULATION_OF_VACUOLE_ORGANIZATION	12	0	1	1
GO_NEGATIVE_REGULATION_OF_PLATELET_ACTIVATION	17	0	1	1
GO_GLUTAMINE_FAMILY_AMINO_ACID_CATABOLIC_PROCESS	24	0	1	1
GO_EMBRYONIC_SKELETAL_SYSTEM_DEVELOPMENT	122	0	1	1
GO_NEURON_MATURATION	30	0	1	1
GO_THYMIC_T_CELL_SELECTION	19	0	1	1
GO_CELLULAR_RESPONSE_TO_BIOTIC_STIMULUS	163	0	1	1
GO_COENZYME_A_METABOLIC_PROCESS	17	0	1	1
GO_PROTEIN_LOCALIZATION_TO_CILIUM	27	0	1	1
GO_RNA_STABILIZATION	31	0	1	1
GO_ACTIN_MYOSIN_FILAMENT_SLIDING	38	0	1	1
GO_REGULATION_OF_CELL_MORPHOGENESIS_INVOLVED_IN_DIFFERENTIATION	337	1	0.174591	1
GO_REGULATION_OF_PROTEIN_HOMODIMERIZATION_ACTIVITY	22	0	1	1
GO_REGULATION_OF_HETEROTYPIC_CELL_CELL_ADHESION	18	0	1	1
GO_POSITIVE_REGULATION_OF_REACTIVE_OXYGEN_SPECIES_BIOSYNTHETIC_PROCESS	48	0	1	1
GO_ALPHA_AMINO_ACID_METABOLIC_PROCESS	229	1	0.122267	1
GO_MITOCHONDRIAL_DNA_METABOLIC_PROCESS	14	0	1	1
GO_CGMP_METABOLIC_PROCESS	23	0	1	1
GO_ADULT_BEHAVIOR	135	0	1	1
GO_RETINAL_GANGLION_CELL_AXON_GUIDANCE	18	0	1	1
GO_POSITIVE_REGULATION_OF_MEMBRANE_INVAGINATION	11	0	1	1
GO_HYDROGEN_PEROXIDE_CATABOLIC_PROCESS	20	0	1	1
GO_CELLULAR_RESPONSE_TO_ORGANIC_CYCLIC_COMPOUND	465	0	1	1
GO_POSITIVE_REGULATION_OF_CYTOKINE_PRODUCTION_INVOLVED_IN_IMMUNE_RESPONSE	30	0	1	1
GO_REGULATION_OF_PROTEIN_SUMOYLATION	21	0	1	1
GO_RESPONSE_TO_ENDOPLASMIC_RETICULUM_STRESS	233	0	1	1
GO_CELLULAR_RESPONSE_TO_LIGHT_STIMULUS	91	0	1	1
GO_POSITIVE_REGULATION_BY_HOST_OF_VIRAL_TRANSCRIPTION	12	0	1	1
GO_NEGATIVE_REGULATION_OF_STEM_CELL_DIFFERENTIATION	43	0	1	1
GO_NEGATIVE_REGULATION_OF_PRODUCTION_OF_MOLECULAR_MEDIATOR_OF_IMMUNE_RESPONSE	29	0	1	1
GO_SPHINGOLIPID_MEDIATED_SIGNALING_PATHWAY	12	0	1	1
GO_SYNAPTIC_VESICLE_CYTOSKELETAL_TRANSPORT	15	0	1	1
GO_LUNG_CELL_DIFFERENTIATION	25	0	1	1
GO_PLATELET_ACTIVATION	142	0	1	1
GO_CYTOSKELETON_ORGANIZATION	838	2	0.0812125	1
GO_NUCLEOTIDE_BINDING_DOMAIN_LEUCINE_RICH_REPEAT_CONTAINING_RECEPTOR_SIGNALING_PATHWAY	28	0	1	1
GO_MEMBRANE_DEPOLARIZATION_DURING_ACTION_POTENTIAL	39	0	1	1
GO_MATURATION_OF_SSU_RRNA	42	0	1	1
GO_BETA_AMYLOID_METABOLIC_PROCESS	14	0	1	1
GO_RESPONSE_TO_WOUNDING	563	1	0.274553	1
GO_NON_CANONICAL_WNT_SIGNALING_PATHWAY	140	0	1	1
GO_RENAL_SYSTEM_PROCESS_INVOLVED_IN_REGULATION_OF_BLOOD_VOLUME	17	0	1	1
GO_NEGATIVE_REGULATION_OF_LEUKOCYTE_MEDIATED_IMMUNITY	47	0	1	1
GO_POSITIVE_REGULATION_OF_CREB_TRANSCRIPTION_FACTOR_ACTIVITY	15	0	1	1
GO_NEGATIVE_REGULATION_OF_CELL_GROWTH	170	0	1	1
GO_MODIFIED_AMINO_ACID_TRANSPORT	26	0	1	1
GO_CGMP_BIOSYNTHETIC_PROCESS	15	0	1	1
GO_PROTEIN_SECRETION	116	0	1	1
GO_ALTERNATIVE_MRNA_SPLICING_VIA_SPLICEOSOME	11	0	1	1
GO_ASSOCIATIVE_LEARNING	73	0	1	1
GO_NEGATIVE_REGULATION_OF_CELLULAR_CATABOLIC_PROCESS	156	1	0.0851087	1
GO_REGULATION_OF_RESPONSE_TO_EXTRACELLULAR_STIMULUS	171	0	1	1
GO_COFACTOR_TRANSPORT	26	0	1	1
GO_POSITIVE_REGULATION_OF_FAT_CELL_DIFFERENTIATION	51	0	1	1
GO_NEGATIVE_REGULATION_OF_PROTEIN_POLYMERIZATION	55	0	1	1
GO_EXOGENOUS_DRUG_CATABOLIC_PROCESS	11	0	1	1
GO_NEGATIVE_REGULATION_OF_REACTIVE_OXYGEN_SPECIES_METABOLIC_PROCESS	42	0	1	1
GO_REGULATION_OF_PROTEIN_DEACETYLATION	34	0	1	1
GO_OTIC_VESICLE_DEVELOPMENT	15	0	1	1
GO_POSITIVE_REGULATION_OF_DNA_TEMPLATED_TRANSCRIPTION_INITIATION	24	0	1	1
GO_NEURON_PROJECTION_EXTENSION_INVOLVED_IN_NEURON_PROJECTION_GUIDANCE	12	0	1	1
GO_PHOSPHOLIPID_DEPHOSPHORYLATION	34	0	1	1
GO_NEGATIVE_REGULATION_OF_DNA_REPAIR	14	0	1	1
GO_METAL_ION_TRANSPORT	582	0	1	1
GO_INSULIN_SECRETION	38	0	1	1
GO_POSITIVE_REGULATION_OF_FIBROBLAST_PROLIFERATION	53	0	1	1
GO_PREASSEMBLY_OF_GPI_ANCHOR_IN_ER_MEMBRANE	15	0	1	1
GO_NECROTIC_CELL_DEATH	28	0	1	1
GO_REGULATION_OF_MAST_CELL_ACTIVATION_INVOLVED_IN_IMMUNE_RESPONSE	31	0	1	1
GO_POSITIVE_REGULATION_OF_CELLULAR_AMINE_METABOLIC_PROCESS	13	0	1	1
GO_POSITIVE_REGULATION_OF_INTRACELLULAR_PROTEIN_TRANSPORT	258	0	1	1
GO_REGULATION_BY_VIRUS_OF_VIRAL_PROTEIN_LEVELS_IN_HOST_CELL	11	0	1	1
GO_REGULATION_OF_RESPIRATORY_SYSTEM_PROCESS	16	0	1	1
GO_POSITIVE_REGULATION_OF_ADENYLATE_CYCLASE_ACTIVITY	48	0	1	1
GO_POSITIVE_REGULATION_OF_NEURON_DIFFERENTIATION	306	1	0.159887	1
GO_EMBRYONIC_SKELETAL_SYSTEM_MORPHOGENESIS	93	0	1	1
GO_ACTIVATION_OF_GTPASE_ACTIVITY	75	0	1	1
GO_INOSITOL_PHOSPHATE_METABOLIC_PROCESS	56	0	1	1
GO_T_CELL_HOMEOSTASIS	34	0	1	1
GO_REGULATION_OF_RECEPTOR_ACTIVITY	117	0	1	1
GO_CELLULAR_RESPONSE_TO_FLUID_SHEAR_STRESS	19	0	1	1
GO_POSITIVE_REGULATION_OF_TRANSPORTER_ACTIVITY	76	0	1	1
GO_POSITIVE_REGULATION_OF_TRANSCRIPTION_FACTOR_IMPORT_INTO_NUCLEUS	51	0	1	1
GO_ALPHA_BETA_T_CELL_DIFFERENTIATION	45	0	1	1
GO_ESTABLISHMENT_OF_PROTEIN_LOCALIZATION_TO_CHROMOSOME	13	0	1	1
GO_PEPTIDE_CROSS_LINKING	56	0	1	1
GO_PEPTIDYL_SERINE_MODIFICATION	148	0	1	1
GO_CELLULAR_RESPONSE_TO_EXTRACELLULAR_STIMULUS	188	0	1	1
GO_ROUNDABOUT_SIGNALING_PATHWAY	12	0	1	1
GO_ESTABLISHMENT_OF_PROTEIN_LOCALIZATION	1423	2	0.192106	1
GO_NEGATIVE_REGULATION_OF_RESPONSE_TO_DNA_DAMAGE_STIMULUS	52	0	1	1
GO_GLUTAMATE_METABOLIC_PROCESS	28	0	1	1
GO_SPHINGOMYELIN_METABOLIC_PROCESS	13	0	1	1
GO_TRNA_METABOLIC_PROCESS	176	1	0.0954368	1
GO_NEGATIVE_REGULATION_OF_ATPASE_ACTIVITY	13	0	1	1
GO_POSITIVE_REGULATION_OF_LOCOMOTION	420	0	1	1
GO_REGULATION_OF_DENDRITE_MORPHOGENESIS	74	0	1	1
GO_CELLULAR_RESPONSE_TO_LITHIUM_ION	17	0	1	1
GO_MAMMARY_GLAND_EPITHELIUM_DEVELOPMENT	53	0	1	1
GO_CELLULAR_RESPONSE_TO_PROSTAGLANDIN_STIMULUS	24	0	1	1
GO_REGULATION_OF_MYELOID_CELL_APOPTOTIC_PROCESS	24	0	1	1
GO_ERYTHROCYTE_HOMEOSTASIS	73	0	1	1
GO_RESPONSE_TO_HEAT	89	0	1	1
GO_NOTCH_RECEPTOR_PROCESSING	16	0	1	1
GO_CELLULAR_RESPONSE_TO_CADMIUM_ION	15	0	1	1
GO_SUCKLING_BEHAVIOR	13	0	1	1
GO_POSITIVE_REGULATION_OF_KIDNEY_DEVELOPMENT	41	0	1	1
GO_REGULATION_OF_MITOTIC_SPINDLE_CHECKPOINT	11	0	1	1
GO_I_KAPPAB_KINASE_NF_KAPPAB_SIGNALING	70	0	1	1
GO_REGULATION_OF_NON_CANONICAL_WNT_SIGNALING_PATHWAY	19	0	1	1
GO_CHROMOSOME_LOCALIZATION_TO_NUCLEAR_ENVELOPE_INVOLVED_IN_HOMOLOGOUS_CHROMOSOME_SEGREGATION	11	0	1	1
GO_NEGATIVE_REGULATION_OF_DNA_RECOMBINATION	16	0	1	1
GO_POSITIVE_REGULATION_OF_LYMPHOCYTE_MIGRATION	26	0	1	1
GO_NEGATIVE_REGULATION_OF_CELLULAR_RESPONSE_TO_INSULIN_STIMULUS	31	0	1	1
GO_POSITIVE_REGULATION_OF_CELLULAR_EXTRAVASATION	12	0	1	1
GO_MYELOID_LEUKOCYTE_DIFFERENTIATION	96	0	1	1
GO_PEROXISOME_ORGANIZATION	33	0	1	1
GO_CELLULAR_MODIFIED_AMINO_ACID_CATABOLIC_PROCESS	18	0	1	1
GO_SINGLE_ORGANISM_CELL_ADHESION	459	0	1	1
GO_POSITIVE_REGULATION_OF_TRANSCRIPTION_INITIATION_FROM_RNA_POLYMERASE_II_PROMOTER	17	0	1	1
GO_APICAL_JUNCTION_ASSEMBLY	40	0	1	1
GO_PYRIMIDINE_RIBONUCLEOSIDE_TRIPHOSPHATE_METABOLIC_PROCESS	17	0	1	1
GO_LYMPHOCYTE_HOMEOSTASIS	50	0	1	1
GO_SERTOLI_CELL_DEVELOPMENT	15	0	1	1
GO_NEGATIVE_REGULATION_OF_RNA_SPLICING	25	0	1	1
GO_TISSUE_MORPHOGENESIS	533	0	1	1
GO_ENDOSOME_TO_LYSOSOME_TRANSPORT	42	0	1	1
GO_RESPONSE_TO_ANGIOTENSIN	17	0	1	1
GO_DENDRITIC_SPINE_DEVELOPMENT	19	0	1	1
GO_REGULATION_OF_PROTEIN_OLIGOMERIZATION	35	0	1	1
GO_HEME_METABOLIC_PROCESS	29	0	1	1
GO_SERINE_FAMILY_AMINO_ACID_BIOSYNTHETIC_PROCESS	16	0	1	1
GO_CEREBELLAR_PURKINJE_CELL_LAYER_FORMATION	11	0	1	1
GO_CELLULAR_RESPONSE_TO_CARBOHYDRATE_STIMULUS	74	0	1	1
GO_INOSITOL_PHOSPHATE_CATABOLIC_PROCESS	11	0	1	1
GO_C21_STEROID_HORMONE_METABOLIC_PROCESS	25	0	1	1
GO_NEGATIVE_REGULATION_OF_GLIAL_CELL_DIFFERENTIATION	26	0	1	1
GO_POSITIVE_REGULATION_OF_SYNAPSE_ASSEMBLY	61	0	1	1
GO_TRANSMISSION_OF_NERVE_IMPULSE	54	0	1	1
GO_POSITIVE_REGULATION_OF_VASCULATURE_DEVELOPMENT	133	0	1	1
GO_POSITIVE_REGULATION_OF_EPIDERMAL_CELL_DIFFERENTIATION	20	0	1	1
GO_MEMBRANE_FUSION	157	0	1	1
GO_POSITIVE_REGULATION_OF_TOR_SIGNALING	29	0	1	1
GO_POSITIVE_REGULATION_OF_GLIAL_CELL_DIFFERENTIATION	32	0	1	1
GO_MALE_SEX_DETERMINATION	13	0	1	1
GO_TYPE_B_PANCREATIC_CELL_DEVELOPMENT	13	0	1	1
GO_REGULATION_OF_SUPEROXIDE_ANION_GENERATION	12	0	1	1
GO_ANTIGEN_RECEPTOR_MEDIATED_SIGNALING_PATHWAY	195	0	1	1
GO_LYMPHOCYTE_COSTIMULATION	78	0	1	1
GO_REGULATION_OF_SERINE_TYPE_PEPTIDASE_ACTIVITY	13	0	1	1
GO_NEGATIVE_REGULATION_OF_STEROID_METABOLIC_PROCESS	24	0	1	1
GO_COFACTOR_METABOLIC_PROCESS	334	0	1	1
GO_BARBED_END_ACTIN_FILAMENT_CAPPING	13	0	1	1
GO_CELL_MIGRATION_INVOLVED_IN_SPROUTING_ANGIOGENESIS	15	0	1	1
GO_NEGATIVE_REGULATION_OF_INTRACELLULAR_ESTROGEN_RECEPTOR_SIGNALING_PATHWAY	12	0	1	1
GO_REGULATION_OF_TYPE_2_IMMUNE_RESPONSE	26	0	1	1
GO_3_UTR_MEDIATED_MRNA_STABILIZATION	12	0	1	1
GO_DRUG_CATABOLIC_PROCESS	14	0	1	1
GO_POSITIVE_REGULATION_OF_RHO_PROTEIN_SIGNAL_TRANSDUCTION	14	0	1	1
GO_PRIMITIVE_STREAK_FORMATION	11	0	1	1
GO_RESPONSE_TO_PHENYLPROPANOID	12	0	1	1
GO_REGULATION_OF_EPITHELIAL_CELL_MIGRATION	166	0	1	1
GO_POSITIVE_REGULATION_OF_NOTCH_SIGNALING_PATHWAY	34	0	1	1
GO_CELL_DEATH	1001	0	1	1
GO_CELLULAR_IRON_ION_HOMEOSTASIS	46	0	1	1
GO_CONTRACTILE_ACTIN_FILAMENT_BUNDLE_ASSEMBLY	14	0	1	1
GO_MACROMOLECULE_DEACYLATION	67	0	1	1
GO_TRANSLATIONAL_INITIATION	146	0	1	1
GO_ACTIVATION_OF_NF_KAPPAB_INDUCING_KINASE_ACTIVITY	17	0	1	1
GO_SYNAPTIC_TRANSMISSION_CHOLINERGIC	36	0	1	1
GO_NEGATIVE_REGULATION_OF_CYTOKINE_PRODUCTION_INVOLVED_IN_IMMUNE_RESPONSE	22	0	1	1
GO_REGULATION_OF_TOLL_LIKE_RECEPTOR_4_SIGNALING_PATHWAY	18	0	1	1
GO_POSITIVE_REGULATION_OF_CELLULAR_PROTEIN_LOCALIZATION	360	0	1	1
GO_PLASMA_MEMBRANE_ORGANIZATION	203	0	1	1
GO_REGULATION_OF_NEUROTRANSMITTER_SECRETION	51	0	1	1
GO_POSITIVE_REGULATION_OF_PROTEIN_CATABOLIC_PROCESS	263	0	1	1
GO_ACTIVATION_OF_ADENYLATE_CYCLASE_ACTIVITY	39	0	1	1
GO_WHITE_FAT_CELL_DIFFERENTIATION	13	0	1	1
GO_OOGENESIS	65	0	1	1
GO_REGULATION_OF_SHORT_TERM_NEURONAL_SYNAPTIC_PLASTICITY	14	0	1	1
GO_ALDEHYDE_CATABOLIC_PROCESS	13	0	1	1
GO_RESPONSE_TO_TYPE_I_INTERFERON	68	0	1	1
GO_MITOCHONDRIAL_RESPIRATORY_CHAIN_COMPLEX_ASSEMBLY	76	0	1	1
GO_HYALURONAN_CATABOLIC_PROCESS	15	0	1	1
GO_NEUROTRANSMITTER_BIOSYNTHETIC_PROCESS	14	0	1	1
GO_PENTOSE_PHOSPHATE_SHUNT	13	0	1	1
GO_CYTOKINE_MEDIATED_SIGNALING_PATHWAY	452	0	1	1
GO_ATP_GENERATION_FROM_ADP	39	0	1	1
GO_NEGATIVE_REGULATION_OF_LOCOMOTION	263	1	0.139074	1
GO_IMP_METABOLIC_PROCESS	14	0	1	1
GO_LYMPH_NODE_DEVELOPMENT	17	0	1	1
GO_REGULATION_OF_CELLULAR_COMPONENT_SIZE	337	0	1	1
GO_MITOCHONDRIAL_TRANSPORT	177	0	1	1
GO_SULFUR_COMPOUND_BIOSYNTHETIC_PROCESS	203	1	0.109202	1
GO_T_CELL_PROLIFERATION	36	0	1	1
GO_REGULATION_OF_RESPIRATORY_GASEOUS_EXCHANGE_BY_NEUROLOGICAL_SYSTEM_PROCESS	13	0	1	1
GO_PROTEIN_TARGETING	406	1	0.206436	1
GO_POSITIVE_REGULATION_OF_CHOLESTEROL_EFFLUX	14	0	1	1
GO_POSITIVE_REGULATION_OF_VIRAL_GENOME_REPLICATION	30	0	1	1
GO_NEGATIVE_REGULATION_OF_INNATE_IMMUNE_RESPONSE	38	0	1	1
GO_REGULATION_OF_ALPHA_AMINO_3_HYDROXY_5_METHYL_4_ISOXAZOLE_PROPIONATE_SELECTIVE_GLUTAMATE_RECEPTOR_ACTIVITY	19	0	1	1
GO_REGULATION_OF_ENDOTHELIAL_CELL_DIFFERENTIATION	27	0	1	1
GO_REGULATION_OF_NOREPINEPHRINE_SECRETION	17	0	1	1
GO_GLIAL_CELL_DEVELOPMENT	76	0	1	1
GO_MITOCHONDRIAL_TRANSLATION	107	0	1	1
GO_STRIATED_MUSCLE_CELL_DIFFERENTIATION	173	0	1	1
GO_REGULATION_OF_SYSTEMIC_ARTERIAL_BLOOD_PRESSURE	84	0	1	1
GO_REGULATION_OF_SMOOTH_MUSCLE_CONTRACTION	60	0	1	1
GO_SECOND_MESSENGER_MEDIATED_SIGNALING	160	0	1	1
GO_CELL_CELL_SIGNALING	767	0	1	1
GO_NEGATIVE_REGULATION_OF_B_CELL_ACTIVATION	30	0	1	1
GO_POSITIVE_REGULATION_OF_COAGULATION	25	0	1	1
GO_NEGATIVE_REGULATION_OF_PROTEIN_TYROSINE_KINASE_ACTIVITY	20	0	1	1
GO_LUNG_MORPHOGENESIS	45	0	1	1
GO_VENTRICULAR_CARDIAC_MUSCLE_CELL_DIFFERENTIATION	19	0	1	1
GO_OXIDATIVE_DEMETHYLATION	12	0	1	1
GO_REGULATION_OF_MACROPHAGE_ACTIVATION	26	0	1	1
GO_VASCULAR_ENDOTHELIAL_GROWTH_FACTOR_RECEPTOR_SIGNALING_PATHWAY	74	0	1	1
GO_POSITIVE_REGULATION_OF_MAPK_CASCADE	470	1	0.234915	1
GO_MULTICELLULAR_ORGANISMAL_MACROMOLECULE_METABOLIC_PROCESS	79	0	1	1
GO_CARBOHYDRATE_DERIVATIVE_CATABOLIC_PROCESS	174	1	0.094409	1
GO_L_AMINO_ACID_TRANSPORT	58	0	1	1
GO_POSITIVE_REGULATION_OF_ACTION_POTENTIAL	11	0	1	1
GO_REGULATION_OF_MUSCLE_CONTRACTION	147	0	1	1
GO_REGULATION_OF_CHOLESTEROL_EFFLUX	20	0	1	1
GO_REGULATION_OF_EXOCYTOSIS	186	0	1	1
GO_NEGATIVE_REGULATION_OF_TOLL_LIKE_RECEPTOR_SIGNALING_PATHWAY	29	0	1	1
GO_ANION_TRANSMEMBRANE_TRANSPORT	251	0	1	1
GO_POSITIVE_REGULATION_OF_PROTEIN_LOCALIZATION_TO_CELL_SURFACE	11	0	1	1
GO_PROTEIN_MODIFICATION_BY_SMALL_PROTEIN_CONJUGATION_OR_REMOVAL	873	2	0.0870854	1
GO_RENAL_VESICLE_DEVELOPMENT	14	0	1	1
GO_REGULATION_OF_BODY_FLUID_LEVELS	506	0	1	1
GO_REGULATION_OF_HORMONE_LEVELS	478	0	1	1
GO_BONE_CELL_DEVELOPMENT	22	0	1	1
GO_REGULATION_OF_DEFENSE_RESPONSE	759	0	1	1
GO_NEGATIVE_REGULATION_OF_NEUROLOGICAL_SYSTEM_PROCESS	15	0	1	1
GO_PYRIMIDINE_NUCLEOSIDE_MONOPHOSPHATE_METABOLIC_PROCESS	14	0	1	1
GO_POSITIVE_REGULATION_OF_HEART_GROWTH	27	0	1	1
GO_NEGATIVE_REGULATION_OF_LIPID_BIOSYNTHETIC_PROCESS	44	0	1	1
GO_NEGATIVE_REGULATION_OF_PEPTIDE_SECRETION	49	0	1	1
GO_VESICLE_TARGETING	77	0	1	1
GO_REGULATION_OF_PROTEIN_EXPORT_FROM_NUCLEUS	33	0	1	1
GO_LAYER_FORMATION_IN_CEREBRAL_CORTEX	14	0	1	1
GO_POSITIVE_REGULATION_OF_ACTIN_CYTOSKELETON_REORGANIZATION	16	0	1	1
GO_SEX_DETERMINATION	22	0	1	1
GO_OLIGOSACCHARIDE_CATABOLIC_PROCESS	12	0	1	1
GO_B_CELL_PROLIFERATION	38	0	1	1
GO_POSITIVE_REGULATION_OF_DNA_METABOLIC_PROCESS	185	1	0.100048	1
GO_PROTEASOME_ASSEMBLY	14	0	1	1
GO_ESTABLISHMENT_OF_PROTEIN_LOCALIZATION_TO_ENDOPLASMIC_RETICULUM	104	0	1	1
GO_PYRIMIDINE_NUCLEOSIDE_TRIPHOSPHATE_BIOSYNTHETIC_PROCESS	20	0	1	1
GO_NEGATIVE_REGULATION_OF_ENDOCYTOSIS	39	0	1	1
GO_RESPONSE_TO_POTASSIUM_ION	14	0	1	1
GO_REGULATION_OF_LYMPHOCYTE_APOPTOTIC_PROCESS	54	0	1	1
GO_SMALL_MOLECULE_METABOLIC_PROCESS	1767	2	0.264288	1
GO_THYMUS_DEVELOPMENT	47	0	1	1
GO_NEGATIVE_REGULATION_OF_ADHERENS_JUNCTION_ORGANIZATION	16	0	1	1
GO_HOMEOSTATIC_PROCESS	1337	2	0.174539	1
GO_CEREBELLAR_CORTEX_MORPHOGENESIS	30	0	1	1
GO_POSITIVE_REGULATION_OF_CYTOPLASMIC_TRANSPORT	282	0	1	1
GO_MORPHOGENESIS_OF_AN_EPITHELIUM	400	0	1	1
GO_DEFENSE_RESPONSE_TO_VIRUS	164	0	1	1
GO_SENSORY_PERCEPTION_OF_CHEMICAL_STIMULUS	524	0	1	1
GO_REGULATION_OF_RUFFLE_ASSEMBLY	21	0	1	1
GO_CELLULAR_PIGMENTATION	47	0	1	1
GO_NEGATIVE_REGULATION_OF_CALCIUM_ION_DEPENDENT_EXOCYTOSIS	11	0	1	1
GO_VACUOLAR_TRANSPORT	253	0	1	1
GO_NEGATIVE_REGULATION_OF_CELL_CELL_ADHESION	138	0	1	1
GO_POSITIVE_REGULATION_OF_VIRAL_RELEASE_FROM_HOST_CELL	15	0	1	1
GO_POSITIVE_REGULATION_OF_VACUOLAR_TRANSPORT	14	0	1	1
GO_POSITIVE_REGULATION_OF_LYASE_ACTIVITY	61	0	1	1
GO_ENTRAINMENT_OF_CIRCADIAN_CLOCK_BY_PHOTOPERIOD	19	0	1	1
GO_SUPEROXIDE_METABOLIC_PROCESS	33	0	1	1
GO_ORGANIC_HYDROXY_COMPOUND_METABOLIC_PROCESS	482	1	0.240144	1
GO_PHOTOTRANSDUCTION	43	0	1	1
GO_REGULATION_OF_LIGASE_ACTIVITY	130	0	1	1
GO_REGULATION_OF_OXIDOREDUCTASE_ACTIVITY	90	0	1	1
GO_SULFATE_TRANSPORT	14	0	1	1
GO_RESPONSE_TO_FOOD	19	0	1	1
GO_REGULATION_OF_PROTEIN_INSERTION_INTO_MITOCHONDRIAL_MEMBRANE_INVOLVED_IN_APOPTOTIC_SIGNALING_PATHWAY	29	0	1	1
GO_IMMUNE_SYSTEM_DEVELOPMENT	582	0	1	1
GO_CAMP_BIOSYNTHETIC_PROCESS	17	0	1	1
GO_ALPHA_AMINO_ACID_CATABOLIC_PROCESS	95	0	1	1
GO_CELLULAR_COMPONENT_MAINTENANCE	18	0	1	1
GO_REGULATION_OF_CARDIAC_MUSCLE_CELL_CONTRACTION	27	0	1	1
GO_FC_GAMMA_RECEPTOR_SIGNALING_PATHWAY	95	0	1	1
GO_RESPIRATORY_SYSTEM_PROCESS	14	0	1	1
GO_NEUROTRANSMITTER_TRANSPORT	155	0	1	1
GO_REGULATION_OF_T_HELPER_CELL_DIFFERENTIATION	26	0	1	1
GO_REGULATION_OF_VOLTAGE_GATED_CALCIUM_CHANNEL_ACTIVITY	25	0	1	1
GO_PH_REDUCTION	39	0	1	1
GO_POSITIVE_REGULATION_OF_TRIGLYCERIDE_LIPASE_ACTIVITY	11	0	1	1
GO_MONOSACCHARIDE_CATABOLIC_PROCESS	59	0	1	1
GO_POSITIVE_REGULATION_OF_MRNA_METABOLIC_PROCESS	45	0	1	1
GO_RESPONSE_TO_FUNGICIDE	11	0	1	1
GO_NEGATIVE_REGULATION_BY_HOST_OF_VIRAL_TRANSCRIPTION	12	0	1	1
GO_REGULATION_OF_EPIDERMAL_GROWTH_FACTOR_ACTIVATED_RECEPTOR_ACTIVITY	23	0	1	1
GO_PROTEIN_NEDDYLATION	13	0	1	1
GO_POTASSIUM_ION_HOMEOSTASIS	18	0	1	1
GO_HORMONE_TRANSPORT	78	0	1	1
GO_PROTEIN_CATABOLIC_PROCESS	579	1	0.28117	1
GO_POSITIVE_REGULATION_OF_INTRACELLULAR_STEROID_HORMONE_RECEPTOR_SIGNALING_PATHWAY	13	0	1	1
GO_NEGATIVE_REGULATION_OF_MYOTUBE_DIFFERENTIATION	18	0	1	1
GO_INORGANIC_ANION_TRANSPORT	128	0	1	1
GO_CARBOHYDRATE_PHOSPHORYLATION	22	0	1	1
GO_PROTEIN_IMPORT	155	1	0.0845893	1
GO_NUCLEOSIDE_BISPHOSPHATE_METABOLIC_PROCESS	37	0	1	1
GO_REGULATION_OF_INTRACELLULAR_STEROID_HORMONE_RECEPTOR_SIGNALING_PATHWAY	59	0	1	1
GO_MAMMARY_GLAND_EPITHELIAL_CELL_DIFFERENTIATION	16	0	1	1
GO_CELLULAR_RESPONSE_TO_GAMMA_RADIATION	19	0	1	1
GO_REGULATION_OF_HEAT_GENERATION	15	0	1	1
GO_REGULATION_OF_FIBROBLAST_MIGRATION	28	0	1	1
GO_INDUCTION_OF_POSITIVE_CHEMOTAXIS	13	0	1	1
GO_REGENERATION	161	1	0.0877013	1
GO_EXTRINSIC_APOPTOTIC_SIGNALING_PATHWAY	99	0	1	1
GO_REGULATION_OF_TRANSLATIONAL_ELONGATION	24	0	1	1
GO_CELL_MATRIX_ADHESION	119	0	1	1
GO_PITUITARY_GLAND_DEVELOPMENT	42	0	1	1
GO_MATING	37	0	1	1
GO_DEVELOPMENTAL_INDUCTION	27	0	1	1
GO_REGULATION_OF_TRANSFERASE_ACTIVITY	946	2	0.0997356	1
GO_NEGATIVE_REGULATION_OF_ALCOHOL_BIOSYNTHETIC_PROCESS	17	0	1	1
GO_GANGLIOSIDE_METABOLIC_PROCESS	26	0	1	1
GO_TISSUE_HOMEOSTASIS	171	0	1	1
GO_ANTIGEN_PROCESSING_AND_PRESENTATION_VIA_MHC_CLASS_IB	15	0	1	1
GO_GAMMA_AMINOBUTYRIC_ACID_SIGNALING_PATHWAY	23	0	1	1
GO_POSITIVE_REGULATION_OF_STEROL_TRANSPORT	17	0	1	1
GO_ADAPTIVE_IMMUNE_RESPONSE_BASED_ON_SOMATIC_RECOMBINATION_OF_IMMUNE_RECEPTORS_BUILT_FROM_IMMUNOGLOBULIN_SUPERFAMILY_DOMAINS	154	0	1	1
GO_CELL_CYCLE_ARREST	154	1	0.0840697	1
GO_THYROID_HORMONE_METABOLIC_PROCESS	16	0	1	1
GO_APOPTOTIC_CELL_CLEARANCE	27	0	1	1
GO_MODIFICATION_OF_MORPHOLOGY_OR_PHYSIOLOGY_OF_OTHER_ORGANISM	100	0	1	1
GO_RIBOSOME_ASSEMBLY	54	0	1	1
GO_NEGATIVE_REGULATION_OF_ACTIN_FILAMENT_DEPOLYMERIZATION	35	0	1	1
GO_DNA_LIGATION_INVOLVED_IN_DNA_REPAIR	12	0	1	1
GO_REGULATION_OF_CELL_JUNCTION_ASSEMBLY	68	0	1	1
GO_HYPEROSMOTIC_RESPONSE	20	0	1	1
GO_REGULATION_OF_SMAD_PROTEIN_IMPORT_INTO_NUCLEUS	16	0	1	1
GO_NEGATIVE_REGULATION_OF_NATURAL_KILLER_CELL_MEDIATED_IMMUNITY	12	0	1	1
GO_ARTERY_DEVELOPMENT	75	0	1	1
GO_PROTEIN_DEALKYLATION	29	0	1	1
GO_NEGATIVE_REGULATION_OF_DENDRITE_MORPHOGENESIS	15	0	1	1
GO_NEGATIVE_REGULATION_OF_TYPE_I_INTERFERON_PRODUCTION	40	0	1	1
GO_EXTRACELLULAR_MATRIX_ASSEMBLY	16	0	1	1
GO_SKELETAL_SYSTEM_DEVELOPMENT	455	1	0.22833	1
GO_ORGANOPHOSPHATE_METABOLIC_PROCESS	885	1	0.397102	1
GO_CARDIAC_MYOFIBRIL_ASSEMBLY	16	0	1	1
GO_REGULATION_OF_HEART_CONTRACTION	221	0	1	1
GO_CRANIAL_NERVE_MORPHOGENESIS	23	0	1	1
GO_ACTIVATION_OF_JUN_KINASE_ACTIVITY	35	0	1	1
GO_REGULATION_OF_BROWN_FAT_CELL_DIFFERENTIATION	12	0	1	1
GO_FIBRIL_ORGANIZATION	19	0	1	1
GO_LONG_CHAIN_FATTY_ACID_METABOLIC_PROCESS	88	0	1	1
GO_MONOVALENT_INORGANIC_CATION_TRANSPORT	435	0	1	1
GO_RELAXATION_OF_CARDIAC_MUSCLE	13	0	1	1
GO_POSITIVE_REGULATION_OF_BEHAVIOR	26	0	1	1
GO_CALCIUM_MEDIATED_SIGNALING_USING_INTRACELLULAR_CALCIUM_SOURCE	16	0	1	1
GO_NEURAL_TUBE_DEVELOPMENT	149	0	1	1
GO_POLYSACCHARIDE_METABOLIC_PROCESS	80	0	1	1
GO_CYCLIC_NUCLEOTIDE_METABOLIC_PROCESS	57	0	1	1
GO_POSITIVE_REGULATION_OF_T_CELL_PROLIFERATION	95	0	1	1
GO_MULTICELLULAR_ORGANISMAL_MOVEMENT	41	0	1	1
GO_CLATHRIN_COAT_ASSEMBLY	12	0	1	1
GO_NEGATIVE_REGULATION_OF_MEIOTIC_NUCLEAR_DIVISION	12	0	1	1
GO_VASCULAR_SMOOTH_MUSCLE_CELL_DIFFERENTIATION	13	0	1	1
GO_POSITIVE_REGULATION_OF_BIOSYNTHETIC_PROCESS	1805	1	0.647275	1
GO_DNA_INTEGRATION	14	0	1	1
GO_CELL_ACTIVATION	568	1	0.276627	1
GO_REGULATION_OF_MYELINATION	33	0	1	1
GO_NEGATIVE_REGULATION_OF_JUN_KINASE_ACTIVITY	14	0	1	1
GO_REGULATION_OF_AXON_GUIDANCE	39	0	1	1
GO_REGULATION_OF_DOPAMINE_SECRETION	22	0	1	1
GO_RESPONSE_TO_COPPER_ION	28	0	1	1
GO_REGULATION_OF_CIRCADIAN_SLEEP_WAKE_CYCLE	25	0	1	1
GO_RESPONSE_TO_AXON_INJURY	48	0	1	1
GO_REGULATION_OF_VACUOLE_ORGANIZATION	41	0	1	1
GO_CIRCADIAN_REGULATION_OF_GENE_EXPRESSION	57	0	1	1
GO_RETINOL_METABOLIC_PROCESS	29	0	1	1
GO_OXALOACETATE_METABOLIC_PROCESS	11	0	1	1
GO_NEGATIVE_REGULATION_OF_TUMOR_NECROSIS_FACTOR_MEDIATED_SIGNALING_PATHWAY	15	0	1	1
GO_NEGATIVE_REGULATION_OF_EXOCYTOSIS	28	0	1	1
GO_INTRACELLULAR_STEROID_HORMONE_RECEPTOR_SIGNALING_PATHWAY	71	0	1	1
GO_REGULATION_OF_WNT_SIGNALING_PATHWAY	310	0	1	1
GO_NEGATIVE_REGULATION_OF_CELL_JUNCTION_ASSEMBLY	20	0	1	1
GO_ANTIGEN_PROCESSING_AND_PRESENTATION_OF_PEPTIDE_ANTIGEN	177	0	1	1
GO_HIPPO_SIGNALING	27	0	1	1
GO_NEGATIVE_REGULATION_OF_EPITHELIAL_TO_MESENCHYMAL_TRANSITION	23	0	1	1
GO_REGULATION_OF_MEMBRANE_DEPOLARIZATION	41	0	1	1
GO_AMINO_SUGAR_BIOSYNTHETIC_PROCESS	11	0	1	1
GO_REGULATION_OF_ESTABLISHMENT_OF_PROTEIN_LOCALIZATION_TO_CHROMOSOME	11	0	1	1
GO_REGULATION_OF_CARDIAC_MUSCLE_CELL_DIFFERENTIATION	19	0	1	1
GO_POSITIVE_REGULATION_OF_DIGESTIVE_SYSTEM_PROCESS	12	0	1	1
GO_INTRINSIC_APOPTOTIC_SIGNALING_PATHWAY_IN_RESPONSE_TO_DNA_DAMAGE	71	0	1	1
GO_TETRAPYRROLE_BIOSYNTHETIC_PROCESS	27	0	1	1
GO_NUCLEOSIDE_PHOSPHATE_BIOSYNTHETIC_PROCESS	188	0	1	1
GO_PROTEIN_LIPID_COMPLEX_ASSEMBLY	21	0	1	1
GO_POSITIVE_REGULATION_OF_SODIUM_ION_TRANSPORT	34	0	1	1
GO_DETECTION_OF_OTHER_ORGANISM	19	0	1	1
GO_G_PROTEIN_COUPLED_GLUTAMATE_RECEPTOR_SIGNALING_PATHWAY	13	0	1	1
GO_NEURAL_RETINA_DEVELOPMENT	50	0	1	1
GO_FORELIMB_MORPHOGENESIS	40	0	1	1
GO_MANGANESE_ION_TRANSPORT	14	0	1	1
GO_POSITIVE_REGULATION_OF_HISTONE_H3_K4_METHYLATION	16	0	1	1
GO_NEURON_PROJECTION_DEVELOPMENT	545	0	1	1
GO_MALE_GAMETE_GENERATION	486	0	1	1
GO_POSITIVE_REGULATION_OF_FIBROBLAST_MIGRATION	11	0	1	1
GO_NEGATIVE_REGULATION_OF_RESPONSE_TO_OXIDATIVE_STRESS	35	0	1	1
GO_CHAPERONE_MEDIATED_PROTEIN_COMPLEX_ASSEMBLY	13	0	1	1
GO_ORGANELLE_TRANSPORT_ALONG_MICROTUBULE	60	0	1	1
GO_CHONDROCYTE_DEVELOPMENT	21	0	1	1
GO_MEMBRANE_RAFT_ORGANIZATION	17	0	1	1
GO_MICROTUBULE_NUCLEATION	18	0	1	1
GO_ESTABLISHMENT_OF_PROTEIN_LOCALIZATION_TO_ORGANELLE	361	1	0.185805	1
GO_NEGATIVE_REGULATION_OF_ACUTE_INFLAMMATORY_RESPONSE	12	0	1	1
GO_REGULATION_OF_SEQUESTERING_OF_CALCIUM_ION	107	0	1	1
GO_REGULATION_OF_MEMBRANE_LIPID_METABOLIC_PROCESS	13	0	1	1
GO_XENOPHAGY	105	0	1	1
GO_DRUG_TRANSMEMBRANE_TRANSPORT	19	0	1	1
GO_POSITIVE_REGULATION_OF_MEMBRANE_DEPOLARIZATION	11	0	1	1
GO_MYD88_DEPENDENT_TOLL_LIKE_RECEPTOR_SIGNALING_PATHWAY	32	0	1	1
GO_REGULATION_OF_PROTEIN_POLYMERIZATION	173	0	1	1
GO_REGULATION_OF_PROTEIN_TARGETING_TO_MEMBRANE	31	0	1	1
GO_KIDNEY_EPITHELIUM_DEVELOPMENT	125	0	1	1
GO_HISTONE_H2A_UBIQUITINATION	16	0	1	1
GO_TOOTH_MINERALIZATION	14	0	1	1
GO_REGULATION_OF_HAIR_CYCLE	22	0	1	1
GO_NEGATIVE_REGULATION_OF_BONE_REMODELING	13	0	1	1
GO_POSITIVE_REGULATION_OF_RECEPTOR_MEDIATED_ENDOCYTOSIS	47	0	1	1
GO_POSITIVE_REGULATION_OF_PROTEIN_OLIGOMERIZATION	22	0	1	1
GO_POSITIVE_REGULATION_OF_STAT_CASCADE	73	0	1	1
GO_LEUKOTRIENE_BIOSYNTHETIC_PROCESS	23	0	1	1
GO_POSITIVE_REGULATION_OF_SUBSTRATE_ADHESION_DEPENDENT_CELL_SPREADING	28	0	1	1
GO_POSITIVE_REGULATION_OF_THYMOCYTE_AGGREGATION	12	0	1	1
GO_CATECHOLAMINE_METABOLIC_PROCESS	42	0	1	1
GO_POSITIVE_REGULATION_OF_PROTEIN_COMPLEX_DISASSEMBLY	25	0	1	1
GO_BLASTOCYST_FORMATION	30	0	1	1
GO_REGULATION_OF_WATER_LOSS_VIA_SKIN	19	0	1	1
GO_NEGATIVE_REGULATION_OF_REGULATED_SECRETORY_PATHWAY	22	0	1	1
GO_CELL_DIFFERENTIATION_INVOLVED_IN_METANEPHROS_DEVELOPMENT	11	0	1	1
GO_POSITIVE_REGULATION_OF_ALCOHOL_BIOSYNTHETIC_PROCESS	23	0	1	1
GO_REGULATION_OF_EPITHELIAL_CELL_DIFFERENTIATION_INVOLVED_IN_KIDNEY_DEVELOPMENT	15	0	1	1
GO_MAGNESIUM_ION_TRANSPORT	13	0	1	1
GO_PYRIMIDINE_RIBONUCLEOSIDE_METABOLIC_PROCESS	33	0	1	1
GO_PROTEIN_LOCALIZATION_TO_CENTROSOME	17	0	1	1
GO_POSITIVE_REGULATION_OF_B_CELL_PROLIFERATION	37	0	1	1
GO_POSITIVE_REGULATION_OF_ORGANELLE_ORGANIZATION	573	1	0.278696	1
GO_MUSCLE_CELL_PROLIFERATION	19	0	1	1
GO_VENTRAL_SPINAL_CORD_INTERNEURON_SPECIFICATION	11	0	1	1
GO_AMINO_ACID_TRANSMEMBRANE_TRANSPORT	67	0	1	1
GO_CELLULAR_RESPONSE_TO_ACID_CHEMICAL	175	0	1	1
GO_PHAGOCYTOSIS_ENGULFMENT	38	0	1	1
GO_REGULATION_OF_TOLERANCE_INDUCTION	18	0	1	1
GO_REGULATION_OF_CORTICOSTEROID_HORMONE_SECRETION	15	0	1	1
GO_CELLULAR_SENESCENCE	33	0	1	1
GO_SULFATION	16	0	1	1
GO_REGULATION_OF_MEIOTIC_CELL_CYCLE	40	0	1	1
GO_DNA_DEALKYLATION	20	0	1	1
GO_ACTIN_FILAMENT_BASED_MOVEMENT	93	0	1	1
GO_POSITIVE_REGULATION_OF_EPITHELIAL_CELL_PROLIFERATION	154	0	1	1
GO_SARCOMERE_ORGANIZATION	27	0	1	1
GO_POSITIVE_REGULATION_OF_B_CELL_MEDIATED_IMMUNITY	26	0	1	1
GO_OVULATION_CYCLE	113	0	1	1
GO_NEGATIVE_REGULATION_OF_NITRIC_OXIDE_METABOLIC_PROCESS	12	0	1	1
GO_VENTRICULAR_SYSTEM_DEVELOPMENT	26	0	1	1
GO_ADULT_LOCOMOTORY_BEHAVIOR	80	0	1	1
GO_REGULATION_OF_ACTIVATED_T_CELL_PROLIFERATION	40	0	1	1
GO_POSITIVE_REGULATION_OF_HOMEOSTATIC_PROCESS	216	1	0.115758	1
GO_RESPONSE_TO_GRAVITY	11	0	1	1
GO_REGULATION_OF_IMMUNOGLOBULIN_SECRETION	17	0	1	1
GO_ACETYL_COA_METABOLIC_PROCESS	26	0	1	1
GO_CREATINE_METABOLIC_PROCESS	11	0	1	1
GO_REGULATION_OF_CELLULAR_COMPONENT_BIOGENESIS	767	1	0.354703	1
GO_POSITIVE_REGULATION_OF_MACROPHAGE_DERIVED_FOAM_CELL_DIFFERENTIATION	15	0	1	1
GO_IRON_ION_TRANSPORT	57	0	1	1
GO_REGULATION_OF_RECEPTOR_BINDING	17	0	1	1
GO_POSITIVE_REGULATION_OF_POTASSIUM_ION_TRANSPORT	38	0	1	1
GO_REGULATION_OF_CARDIAC_MUSCLE_CELL_PROLIFERATION	29	0	1	1
GO_CELLULAR_RESPONSE_TO_OXYGEN_CONTAINING_COMPOUND	799	1	0.366476	1
GO_REGULATION_OF_INTERLEUKIN_10_SECRETION	12	0	1	1
GO_REGULATION_OF_LAMELLIPODIUM_ASSEMBLY	27	0	1	1
GO_CELLULAR_KETONE_METABOLIC_PROCESS	68	0	1	1
GO_CRANIAL_NERVE_DEVELOPMENT	43	0	1	1
GO_WNT_SIGNALING_PATHWAY_CALCIUM_MODULATING_PATHWAY	39	0	1	1
GO_EPIDERMAL_GROWTH_FACTOR_RECEPTOR_SIGNALING_PATHWAY	55	0	1	1
GO_CELL_PROLIFERATION_IN_FOREBRAIN	27	0	1	1
GO_RESPONSE_TO_MURAMYL_DIPEPTIDE	15	0	1	1
GO_REGULATION_OF_POSITIVE_CHEMOTAXIS	24	0	1	1
GO_REGULATION_OF_IMMUNE_RESPONSE	858	1	0.387643	1
GO_NEGATIVE_REGULATION_OF_NOTCH_SIGNALING_PATHWAY	28	0	1	1
GO_MEMBRANE_LIPID_CATABOLIC_PROCESS	24	0	1	1
GO_POSITIVE_REGULATION_OF_NEUROBLAST_PROLIFERATION	21	0	1	1
GO_CARTILAGE_MORPHOGENESIS	12	0	1	1
GO_PEPTIDE_SECRETION	58	0	1	1
GO_THIOESTER_METABOLIC_PROCESS	83	0	1	1
GO_NEGATIVE_REGULATION_OF_INTRINSIC_APOPTOTIC_SIGNALING_PATHWAY_IN_RESPONSE_TO_DNA_DAMAGE	27	0	1	1
GO_REGULATION_OF_T_HELPER_2_CELL_DIFFERENTIATION	11	0	1	1
GO_NEGATIVE_REGULATION_OF_CELLULAR_AMIDE_METABOLIC_PROCESS	131	0	1	1
GO_PURINE_RIBONUCLEOSIDE_BISPHOSPHATE_METABOLIC_PROCESS	20	0	1	1
GO_PEPTIDYL_CYSTEINE_MODIFICATION	20	0	1	1
GO_LEUKOCYTE_DIFFERENTIATION	292	0	1	1
GO_RESPONSE_TO_EXOGENOUS_DSRNA	45	0	1	1
GO_MORPHOGENESIS_OF_EMBRYONIC_EPITHELIUM	134	0	1	1
GO_SKELETAL_MUSCLE_CONTRACTION	31	0	1	1
GO_POSITIVE_REGULATION_OF_HORMONE_METABOLIC_PROCESS	11	0	1	1
GO_TONGUE_DEVELOPMENT	20	0	1	1
GO_BONE_GROWTH	20	0	1	1
GO_ACTIN_POLYMERIZATION_OR_DEPOLYMERIZATION	37	0	1	1
GO_UV_PROTECTION	12	0	1	1
GO_REGULATION_OF_NITRIC_OXIDE_BIOSYNTHETIC_PROCESS	53	0	1	1
GO_PHOSPHATIDYLGLYCEROL_METABOLIC_PROCESS	31	0	1	1
GO_PYRIMIDINE_NUCLEOSIDE_BIOSYNTHETIC_PROCESS	32	0	1	1
GO_TRANSLATIONAL_TERMINATION	92	0	1	1
GO_CYTOKINETIC_PROCESS	14	0	1	1
GO_ENDOCARDIAL_CUSHION_MORPHOGENESIS	22	0	1	1
GO_REGULATION_OF_INNATE_IMMUNE_RESPONSE	357	0	1	1
GO_VESICLE_MEDIATED_TRANSPORT	1239	1	0.508831	1
GO_INTERLEUKIN_1_PRODUCTION	15	0	1	1
GO_MODULATION_BY_HOST_OF_VIRAL_PROCESS	18	0	1	1
GO_REGULATION_OF_MEMBRANE_LIPID_DISTRIBUTION	37	0	1	1
GO_REFLEX	20	0	1	1
GO_LEUKOCYTE_MEDIATED_IMMUNITY	189	1	0.10209	1
GO_ORGANOPHOSPHATE_BIOSYNTHETIC_PROCESS	450	0	1	1
GO_NEGATIVE_REGULATION_OF_SERINE_TYPE_PEPTIDASE_ACTIVITY	11	0	1	1
GO_PROTEIN_LOCALIZATION_TO_CELL_PERIPHERY	151	0	1	1
GO_REGULATION_OF_PROTEIN_GLYCOSYLATION	14	0	1	1
GO_NEGATIVE_REGULATION_OF_FIBROBLAST_PROLIFERATION	27	0	1	1
GO_REGULATION_OF_MUSCLE_TISSUE_DEVELOPMENT	103	0	1	1
GO_ORGANIC_ACID_BIOSYNTHETIC_PROCESS	270	1	0.142496	1
GO_REGULATION_OF_LEUKOCYTE_MIGRATION	149	0	1	1
GO_ORGAN_MATURATION	18	0	1	1
GO_POSITIVE_REGULATION_OF_ACUTE_INFLAMMATORY_RESPONSE	28	0	1	1
GO_GASTRULATION_WITH_MOUTH_FORMING_SECOND	28	0	1	1
GO_ENDOCARDIUM_DEVELOPMENT	11	0	1	1
GO_ENDOTHELIAL_CELL_DIFFERENTIATION	72	0	1	1
GO_NEGATIVE_REGULATION_OF_CELLULAR_PROTEIN_LOCALIZATION	135	0	1	1
GO_INSEMINATION	13	0	1	1
GO_REGULATION_OF_NUCLEOBASE_CONTAINING_COMPOUND_TRANSPORT	12	0	1	1
GO_PHOSPHATIDYLINOSITOL_3_PHOSPHATE_BIOSYNTHETIC_PROCESS	49	0	1	1
GO_CYCLIC_NUCLEOTIDE_CATABOLIC_PROCESS	17	0	1	1
GO_RESPONSE_TO_EPIDERMAL_GROWTH_FACTOR	30	0	1	1
GO_POSITIVE_REGULATION_OF_TRANSMEMBRANE_TRANSPORT	131	0	1	1
GO_REGULATION_OF_NUCLEOTIDE_CATABOLIC_PROCESS	36	0	1	1
GO_POSITIVE_REGULATION_OF_CARBOHYDRATE_METABOLIC_PROCESS	75	0	1	1
GO_WNT_SIGNALING_PATHWAY	351	0	1	1
GO_REGULATION_OF_NEUROTRANSMITTER_LEVELS	190	0	1	1
GO_POSITIVE_REGULATION_OF_STRESS_ACTIVATED_PROTEIN_KINASE_SIGNALING_CASCADE	135	0	1	1
GO_PEPTIDYL_ARGININE_MODIFICATION	19	0	1	1
GO_SPECIFICATION_OF_ORGAN_IDENTITY	14	0	1	1
GO_REGULATION_OF_CELLULAR_AMINE_METABOLIC_PROCESS	88	0	1	1
GO_RRNA_TRANSCRIPTION	18	0	1	1
GO_POSITIVE_REGULATION_OF_LIPID_TRANSPORT	51	0	1	1
GO_ANATOMICAL_STRUCTURE_ARRANGEMENT	17	0	1	1
GO_EPITHELIAL_TO_MESENCHYMAL_TRANSITION	56	0	1	1
GO_PATHWAY_RESTRICTED_SMAD_PROTEIN_PHOSPHORYLATION	13	0	1	1
GO_SINGLE_ORGANISM_MEMBRANE_BUDDING	72	0	1	1
GO_NEGATIVE_REGULATION_OF_MAPK_CASCADE	145	0	1	1
GO_SPONGIOTROPHOBLAST_LAYER_DEVELOPMENT	13	0	1	1
GO_NEGATIVE_REGULATION_OF_NERVOUS_SYSTEM_DEVELOPMENT	262	0	1	1
GO_HISTONE_H2A_MONOUBIQUITINATION	12	0	1	1
GO_REGULATION_OF_EXTRACELLULAR_MATRIX_ORGANIZATION	29	0	1	1
GO_CELL_DIFFERENTIATION_IN_SPINAL_CORD	54	0	1	1
GO_POSITIVE_REGULATION_OF_INTERLEUKIN_8_SECRETION	13	0	1	1
GO_PYRIMIDINE_NUCLEOBASE_METABOLIC_PROCESS	19	0	1	1
GO_RNA_METHYLATION	57	0	1	1
GO_INNER_EAR_RECEPTOR_STEREOCILIUM_ORGANIZATION	21	0	1	1
GO_NEGATIVE_REGULATION_OF_CATION_TRANSMEMBRANE_TRANSPORT	61	0	1	1
GO_REGULATION_OF_PHOSPHOLIPID_METABOLIC_PROCESS	61	0	1	1
GO_NEGATIVE_REGULATION_OF_CYTOPLASMIC_TRANSPORT	117	0	1	1
GO_POSITIVE_REGULATION_OF_CELLULAR_RESPONSE_TO_TRANSFORMING_GROWTH_FACTOR_BETA_STIMULUS	24	0	1	1
GO_AXON_REGENERATION	24	0	1	1
GO_CALCIUM_MEDIATED_SIGNALING	90	0	1	1
GO_LOW_DENSITY_LIPOPROTEIN_PARTICLE_CLEARANCE	11	0	1	1
GO_SPERM_MOTILITY	49	0	1	1
GO_CELLULAR_AMINO_ACID_METABOLIC_PROCESS	332	1	0.172236	1
GO_POSITIVE_REGULATION_OF_DNA_BINDING	42	0	1	1
GO_NUCLEOTIDE_TRANSPORT	25	0	1	1
GO_REGULATION_OF_HAIR_FOLLICLE_DEVELOPMENT	15	0	1	1
GO_CRISTAE_FORMATION	11	0	1	1
GO_SYNAPTIC_VESICLE_RECYCLING	23	0	1	1
GO_POSITIVE_REGULATION_OF_NUCLEOSIDE_METABOLIC_PROCESS	24	0	1	1
GO_DORSAL_VENTRAL_PATTERN_FORMATION	91	0	1	1
GO_REGULATION_OF_VITAMIN_METABOLIC_PROCESS	12	0	1	1
GO_AEROBIC_RESPIRATION	53	0	1	1
GO_CELLULAR_RESPONSE_TO_INSULIN_STIMULUS	146	0	1	1
GO_SEQUESTERING_OF_METAL_ION	11	0	1	1
GO_COPPER_ION_TRANSPORT	20	0	1	1
GO_MEMBRANE_ASSEMBLY	25	0	1	1
GO_REGULATION_OF_DNA_DAMAGE_RESPONSE_SIGNAL_TRANSDUCTION_BY_P53_CLASS_MEDIATOR	28	0	1	1
GO_LIPID_DIGESTION	22	0	1	1
GO_POSITIVE_REGULATION_OF_GENE_EXPRESSION	1733	1	0.632015	1
GO_NEUROMUSCULAR_PROCESS_CONTROLLING_BALANCE	51	0	1	1
GO_ORGAN_OR_TISSUE_SPECIFIC_IMMUNE_RESPONSE	33	0	1	1
GO_REGULATION_OF_CARDIAC_MUSCLE_CONTRACTION_BY_REGULATION_OF_THE_RELEASE_OF_SEQUESTERED_CALCIUM_ION	19	0	1	1
GO_NEGATIVE_REGULATION_OF_ORGANELLE_ASSEMBLY	22	0	1	1
GO_RESPONSE_TO_INTERFERON_BETA	22	0	1	1
GO_REGULATION_OF_ORGAN_FORMATION	32	0	1	1
GO_FOREBRAIN_DEVELOPMENT	357	1	0.183946	1
GO_RHODOPSIN_MEDIATED_SIGNALING_PATHWAY	14	0	1	1
GO_ACTIVATION_OF_CYSTEINE_TYPE_ENDOPEPTIDASE_ACTIVITY	95	0	1	1
GO_REGULATION_OF_MESONEPHROS_DEVELOPMENT	26	0	1	1
GO_CARBOHYDRATE_DERIVATIVE_METABOLIC_PROCESS	1047	2	0.118038	1
GO_REGULATION_OF_CHROMATIN_BINDING	17	0	1	1
GO_STEM_CELL_PROLIFERATION	60	0	1	1
GO_NAD_METABOLIC_PROCESS	55	0	1	1
GO_REGULATION_OF_EXTRACELLULAR_MATRIX_ASSEMBLY	11	0	1	1
GO_PROTEIN_LOCALIZATION_TO_LYSOSOME	20	0	1	1
GO_MRNA_MODIFICATION	12	0	1	1
GO_SOMATIC_DIVERSIFICATION_OF_IMMUNOGLOBULINS	29	0	1	1
GO_ERBB2_SIGNALING_PATHWAY	39	0	1	1
GO_AMEBOIDAL_TYPE_CELL_MIGRATION	154	0	1	1
GO_HEMATOPOIETIC_STEM_CELL_DIFFERENTIATION	12	0	1	1
GO_SPINAL_CORD_MOTOR_NEURON_DIFFERENTIATION	34	0	1	1
GO_MONOCARBOXYLIC_ACID_METABOLIC_PROCESS	503	0	1	1
GO_CELLULAR_RESPONSE_TO_TOPOLOGICALLY_INCORRECT_PROTEIN	122	0	1	1
GO_AMINOGLYCAN_BIOSYNTHETIC_PROCESS	107	0	1	1
GO_DICARBOXYLIC_ACID_METABOLIC_PROCESS	101	0	1	1
GO_NEGATIVE_REGULATION_OF_ASTROCYTE_DIFFERENTIATION	13	0	1	1
GO_POSITIVE_REGULATION_OF_PROTEASOMAL_PROTEIN_CATABOLIC_PROCESS	98	0	1	1
GO_REGULATION_OF_ENERGY_HOMEOSTASIS	17	0	1	1
GO_REGULATION_OF_MEMBRANE_POTENTIAL	343	0	1	1
GO_POSITIVE_REGULATION_OF_RELEASE_OF_CYTOCHROME_C_FROM_MITOCHONDRIA	28	0	1	1
GO_PEPTIDYL_PROLINE_HYDROXYLATION	13	0	1	1
GO_MULTICELLULAR_ORGANISMAL_RESPONSE_TO_STRESS	68	0	1	1
GO_NEGATIVE_REGULATION_OF_SMALL_GTPASE_MEDIATED_SIGNAL_TRANSDUCTION	40	0	1	1
GO_ESTABLISHMENT_OF_LOCALIZATION_BY_MOVEMENT_ALONG_MICROTUBULE	97	0	1	1
GO_AMINO_ACID_BETAINE_TRANSPORT	14	0	1	1
GO_AMMONIUM_TRANSMEMBRANE_TRANSPORT	24	0	1	1
GO_REGULATION_OF_GROWTH	633	1	0.303078	1
GO_CATION_TRANSPORT	796	0	1	1
GO_GABAERGIC_NEURON_DIFFERENTIATION	15	0	1	1
GO_MACROAUTOPHAGY	281	0	1	1
GO_FATTY_ACID_BETA_OXIDATION_USING_ACYL_COA_DEHYDROGENASE	18	0	1	1
GO_MEMBRANE_DOCKING	68	0	1	1
GO_EXCITATORY_POSTSYNAPTIC_POTENTIAL	27	0	1	1
GO_GLUTAMINE_FAMILY_AMINO_ACID_METABOLIC_PROCESS	65	0	1	1
GO_REGULATION_OF_NUCLEASE_ACTIVITY	23	0	1	1
GO_RESPONSE_TO_INORGANIC_SUBSTANCE	479	1	0.23884	1
GO_NEGATIVE_REGULATION_OF_HISTONE_ACETYLATION	15	0	1	1
GO_PHAGOLYSOSOME_ASSEMBLY	11	0	1	1
GO_MODULATION_BY_SYMBIONT_OF_HOST_CELLULAR_PROCESS	28	0	1	1
GO_REGULATION_OF_VESICLE_MEDIATED_TRANSPORT	462	0	1	1
GO_ORGANONITROGEN_COMPOUND_CATABOLIC_PROCESS	343	1	0.177408	1
GO_REGULATION_OF_ASTROCYTE_DIFFERENTIATION	27	0	1	1
GO_REGULATION_OF_HYDROGEN_PEROXIDE_INDUCED_CELL_DEATH	19	0	1	1
GO_ADP_METABOLIC_PROCESS	47	0	1	1
GO_POSITIVE_REGULATION_OF_CELL_PROLIFERATION	814	1	0.371923	1
GO_REGULATION_OF_SODIUM_ION_TRANSPORT	77	0	1	1
GO_POSITIVE_REGULATION_OF_TUMOR_NECROSIS_FACTOR_SUPERFAMILY_CYTOKINE_PRODUCTION	57	0	1	1
GO_NEGATIVE_REGULATION_OF_G_PROTEIN_COUPLED_RECEPTOR_PROTEIN_SIGNALING_PATHWAY	41	0	1	1
GO_HISTONE_DEUBIQUITINATION	21	0	1	1
GO_GLUCOSAMINE_CONTAINING_COMPOUND_METABOLIC_PROCESS	26	0	1	1
GO_ORGANIC_ACID_TRANSPORT	261	0	1	1
GO_FOREBRAIN_REGIONALIZATION	25	0	1	1
GO_FOREBRAIN_GENERATION_OF_NEURONS	66	0	1	1
GO_CALCIUM_DEPENDENT_CELL_CELL_ADHESION_VIA_PLASMA_MEMBRANE_CELL_ADHESION_MOLECULES	27	0	1	1
GO_PANCREAS_DEVELOPMENT	73	0	1	1
GO_GLUCOSE_6_PHOSPHATE_METABOLIC_PROCESS	22	0	1	1
GO_MITOCHONDRIAL_TRANSMEMBRANE_TRANSPORT	58	0	1	1
GO_NUCLEAR_PORE_ORGANIZATION	15	0	1	1
GO_CELLULAR_RESPONSE_TO_NITRIC_OXIDE	15	0	1	1
GO_REGULATION_OF_SYNAPSE_STRUCTURE_OR_ACTIVITY	232	0	1	1
GO_HISTONE_H3_K9_MODIFICATION	14	0	1	1
GO_RESPONSE_TO_INTERFERON_ALPHA	20	0	1	1
GO_NEGATIVE_REGULATION_OF_TRANSLATIONAL_INITIATION	22	0	1	1
GO_REGULATION_OF_TOLL_LIKE_RECEPTOR_SIGNALING_PATHWAY	49	0	1	1
GO_CARDIAC_CONDUCTION_SYSTEM_DEVELOPMENT	12	0	1	1
GO_REGULATION_OF_GLOMERULAR_FILTRATION	12	0	1	1
GO_REGULATION_OF_FATTY_ACID_METABOLIC_PROCESS	87	0	1	1
GO_CYTOCHROME_COMPLEX_ASSEMBLY	26	0	1	1
GO_RESPONSE_TO_METAL_ION	333	0	1	1
GO_CELL_SUBSTRATE_ADHESION	164	0	1	1
GO_NEGATIVE_REGULATION_OF_DEVELOPMENTAL_GROWTH	84	0	1	1
GO_NEGATIVE_REGULATION_OF_INTRACELLULAR_SIGNAL_TRANSDUCTION	437	0	1	1
GO_ENDOCARDIAL_CUSHION_FORMATION	15	0	1	1
GO_ORGANIC_HYDROXY_COMPOUND_TRANSPORT	155	0	1	1
GO_MITOCHONDRIAL_CALCIUM_ION_HOMEOSTASIS	16	0	1	1
GO_REPLACEMENT_OSSIFICATION	26	0	1	1
GO_REGULATION_OF_ACTIN_FILAMENT_BASED_PROCESS	312	0	1	1
GO_WOUND_HEALING	470	1	0.234915	1
GO_MITOTIC_CELL_CYCLE_ARREST	13	0	1	1
GO_HEXOSE_CATABOLIC_PROCESS	49	0	1	1
GO_GLUTAMINE_METABOLIC_PROCESS	23	0	1	1
GO_RESPONSE_TO_NERVE_GROWTH_FACTOR	37	0	1	1
GO_NEGATIVE_REGULATION_OF_TELOMERASE_ACTIVITY	15	0	1	1
GO_REGULATION_OF_IRE1_MEDIATED_UNFOLDED_PROTEIN_RESPONSE	13	0	1	1
GO_POSITIVE_REGULATION_OF_FATTY_ACID_BIOSYNTHETIC_PROCESS	17	0	1	1
GO_SYNAPTIC_VESICLE_CYCLE	90	0	1	1
GO_NUCLEOBASE_CONTAINING_SMALL_MOLECULE_METABOLIC_PROCESS	535	1	0.262832	1
GO_POSITIVE_REGULATION_OF_INTERLEUKIN_1_SECRETION	24	0	1	1
GO_REGULATION_OF_CYTOKINE_PRODUCTION_INVOLVED_IN_IMMUNE_RESPONSE	57	0	1	1
GO_POSITIVE_REGULATION_OF_LEUKOCYTE_PROLIFERATION	136	0	1	1
GO_PSEUDOURIDINE_SYNTHESIS	17	0	1	1
GO_CELLULAR_PROTEIN_COMPLEX_ASSEMBLY	346	0	1	1
GO_DEFENSE_RESPONSE	1231	1	0.506542	1
GO_POLY_A_MRNA_EXPORT_FROM_NUCLEUS	14	0	1	1
GO_PHOSPHOLIPID_BIOSYNTHETIC_PROCESS	235	0	1	1
GO_NEGATIVE_REGULATION_OF_LEUKOCYTE_APOPTOTIC_PROCESS	43	0	1	1
GO_POSITIVE_REGULATION_OF_HYDROLASE_ACTIVITY	905	1	0.404017	1
GO_CELLULAR_RESPONSE_TO_INTERLEUKIN_4	26	0	1	1
GO_PORPHYRIN_CONTAINING_COMPOUND_METABOLIC_PROCESS	36	0	1	1
GO_SPERM_CAPACITATION	18	0	1	1
GO_POSITIVE_REGULATION_OF_TELOMERASE_ACTIVITY	28	0	1	1
GO_NEGATIVE_REGULATION_OF_INTERLEUKIN_6_PRODUCTION	35	0	1	1
GO_CELLULAR_MONOVALENT_INORGANIC_CATION_HOMEOSTASIS	96	0	1	1
GO_RESPONSE_TO_METHYLMERCURY	12	0	1	1
GO_REGULATION_OF_CENTRIOLE_REPLICATION	13	0	1	1
GO_POSITIVE_REGULATION_OF_MULTICELLULAR_ORGANISMAL_METABOLIC_PROCESS	23	0	1	1
GO_REGULATION_OF_ACUTE_INFLAMMATORY_RESPONSE	74	0	1	1
GO_CYTOKINE_PRODUCTION	120	0	1	1
GO_TOLL_LIKE_RECEPTOR_SIGNALING_PATHWAY	85	0	1	1
GO_POSITIVE_REGULATION_OF_INTRACELLULAR_TRANSPORT	370	0	1	1
GO_FOREBRAIN_CELL_MIGRATION	62	0	1	1
GO_DEMETHYLATION	54	0	1	1
GO_CELL_MOTILITY	835	1	0.379474	1
GO_POSITIVE_REGULATION_OF_ENDOTHELIAL_CELL_MIGRATION	67	0	1	1
GO_DECIDUALIZATION	21	0	1	1
GO_REGULATION_OF_MONONUCLEAR_CELL_MIGRATION	16	0	1	1
GO_CERAMIDE_BIOSYNTHETIC_PROCESS	43	0	1	1
GO_NEGATIVE_REGULATION_OF_ORGAN_GROWTH	21	0	1	1
GO_NEGATIVE_REGULATION_OF_RESPONSE_TO_BIOTIC_STIMULUS	30	0	1	1
GO_ORGANOPHOSPHATE_ESTER_TRANSPORT	89	0	1	1
GO_HISTONE_MONOUBIQUITINATION	23	0	1	1
GO_EMBRYONIC_VISCEROCRANIUM_MORPHOGENESIS	11	0	1	1
GO_SOMATIC_CELL_DNA_RECOMBINATION	33	0	1	1
GO_PIGMENTATION	86	0	1	1
GO_POSITIVE_REGULATION_OF_PROTEIN_LOCALIZATION_TO_CELL_PERIPHERY	37	0	1	1
GO_POSITIVE_REGULATION_OF_TRANSLATIONAL_INITIATION	22	0	1	1
GO_NEGATIVE_REGULATION_OF_CELL_AGING	17	0	1	1
GO_B_CELL_MEDIATED_IMMUNITY	99	0	1	1
GO_AORTA_DEVELOPMENT	41	0	1	1
GO_CELL_DIFFERENTIATION_INVOLVED_IN_EMBRYONIC_PLACENTA_DEVELOPMENT	25	0	1	1
GO_ASYMMETRIC_CELL_DIVISION	13	0	1	1
GO_SPECIFICATION_OF_SYMMETRY	117	0	1	1
GO_PROTEIN_LOCALIZATION_TO_ENDOPLASMIC_RETICULUM	123	0	1	1
GO_BILE_ACID_BIOSYNTHETIC_PROCESS	20	0	1	1
GO_NEGATIVE_REGULATION_OF_COAGULATION	48	0	1	1
GO_LIPID_HOMEOSTASIS	110	0	1	1
GO_CELLULAR_RESPIRATION	143	0	1	1
GO_NUCLEOTIDE_EXCISION_REPAIR_DNA_DAMAGE_RECOGNITION	23	0	1	1
GO_REGULATION_OF_ENDOTHELIAL_CELL_DEVELOPMENT	12	0	1	1
GO_B_CELL_DIFFERENTIATION	89	0	1	1
GO_NEURAL_PRECURSOR_CELL_PROLIFERATION	70	0	1	1
GO_PEPTIDE_METABOLIC_PROCESS	571	0	1	1
GO_NEGATIVE_REGULATION_OF_CELL_SUBSTRATE_ADHESION	53	0	1	1
GO_ENDOTHELIAL_CELL_MIGRATION	57	0	1	1
GO_GLYCEROLIPID_METABOLIC_PROCESS	356	0	1	1
GO_SECRETION	588	0	1	1
GO_REGULATION_OF_SEQUESTERING_OF_TRIGLYCERIDE	12	0	1	1
GO_NEGATIVE_REGULATION_OF_FIBROBLAST_GROWTH_FACTOR_RECEPTOR_SIGNALING_PATHWAY	11	0	1	1
GO_NEGATIVE_REGULATION_OF_PROTEIN_OLIGOMERIZATION	12	0	1	1
GO_CELL_ACTIVATION_INVOLVED_IN_IMMUNE_RESPONSE	139	0	1	1
GO_POSITIVE_REGULATION_OF_VASODILATION	32	0	1	1
GO_HOMOCYSTEINE_METABOLIC_PROCESS	11	0	1	1
GO_NEGATIVE_REGULATION_OF_HISTONE_MODIFICATION	36	0	1	1
GO_COFACTOR_CATABOLIC_PROCESS	20	0	1	1
GO_PYRIMIDINE_CONTAINING_COMPOUND_CATABOLIC_PROCESS	32	0	1	1
GO_NEGATIVE_REGULATION_OF_DNA_BINDING	46	0	1	1
GO_VENTRAL_SPINAL_CORD_DEVELOPMENT	46	0	1	1
GO_ANION_TRANSPORT	507	0	1	1
GO_CELL_CELL_ADHESION	608	0	1	1
GO_MORPHOGENESIS_OF_AN_ENDOTHELIUM	16	0	1	1
GO_GUANOSINE_CONTAINING_COMPOUND_METABOLIC_PROCESS	46	0	1	1
GO_POSITIVE_REGULATION_OF_RELEASE_OF_SEQUESTERED_CALCIUM_ION_INTO_CYTOSOL	39	0	1	1
GO_REGULATION_OF_CYCLIC_NUCLEOTIDE_METABOLIC_PROCESS	155	0	1	1
GO_CHONDROITIN_SULFATE_PROTEOGLYCAN_BIOSYNTHETIC_PROCESS	30	0	1	1
GO_GLANDULAR_EPITHELIAL_CELL_DEVELOPMENT	18	0	1	1
GO_RESPONSE_TO_MAGNESIUM_ION	23	0	1	1
GO_CELLULAR_RESPONSE_TO_ATP	12	0	1	1
GO_CHOLESTEROL_EFFLUX	26	0	1	1
GO_PROTEIN_OLIGOMERIZATION	434	0	1	1
GO_BETA_CATENIN_DESTRUCTION_COMPLEX_DISASSEMBLY	22	0	1	1
GO_INNER_DYNEIN_ARM_ASSEMBLY	11	0	1	1
GO_REGULATION_OF_EPITHELIAL_CELL_PROLIFERATION	285	0	1	1
GO_CHROMATIN_ASSEMBLY_OR_DISASSEMBLY	177	1	0.0959502	1
GO_REGULATION_OF_NITRIC_OXIDE_SYNTHASE_ACTIVITY	49	0	1	1
GO_REGULATION_OF_ANDROGEN_RECEPTOR_SIGNALING_PATHWAY	22	0	1	1
GO_LEFT_RIGHT_PATTERN_FORMATION	21	0	1	1
GO_REGULATION_OF_LIPID_BIOSYNTHETIC_PROCESS	128	0	1	1
GO_RESPONSE_TO_XENOBIOTIC_STIMULUS	105	0	1	1
GO_REGULATION_OF_MACROPHAGE_DERIVED_FOAM_CELL_DIFFERENTIATION	28	0	1	1
GO_EMBRYONIC_DIGESTIVE_TRACT_MORPHOGENESIS	17	0	1	1
GO_PLACENTA_BLOOD_VESSEL_DEVELOPMENT	28	0	1	1
GO_POSITIVE_REGULATION_OF_GUANYLATE_CYCLASE_ACTIVITY	11	0	1	1
GO_MELANIN_METABOLIC_PROCESS	14	0	1	1
GO_POSITIVE_REGULATION_OF_RESPONSE_TO_EXTERNAL_STIMULUS	296	0	1	1
GO_POSITIVE_REGULATION_OF_CELL_CYCLE_G2_M_PHASE_TRANSITION	18	0	1	1
GO_REGULATION_OF_REMOVAL_OF_SUPEROXIDE_RADICALS	11	0	1	1
GO_NEGATIVE_REGULATION_OF_STEM_CELL_PROLIFERATION	17	0	1	1
GO_AGING	264	0	1	1
GO_REGULATION_OF_VACUOLAR_TRANSPORT	29	0	1	1
GO_CELLULAR_RESPONSE_TO_ELECTRICAL_STIMULUS	14	0	1	1
GO_REGULATION_OF_OXIDATIVE_PHOSPHORYLATION	16	0	1	1
GO_NEGATIVE_REGULATION_OF_EXTRINSIC_APOPTOTIC_SIGNALING_PATHWAY	98	0	1	1
GO_REGULATION_OF_BONE_DEVELOPMENT	19	0	1	1
GO_POSITIVE_REGULATION_OF_T_CELL_MEDIATED_CYTOTOXICITY	16	0	1	1
GO_REGULATION_OF_LEUKOCYTE_MEDIATED_CYTOTOXICITY	53	0	1	1
GO_REGULATION_OF_CHOLESTEROL_BIOSYNTHETIC_PROCESS	13	0	1	1
GO_POLYSACCHARIDE_CATABOLIC_PROCESS	24	0	1	1
GO_NEGATIVE_REGULATION_OF_AUTOPHAGY	53	0	1	1
GO_POSITIVE_REGULATION_OF_MRNA_SPLICING_VIA_SPLICEOSOME	14	0	1	1
GO_POSTTRANSCRIPTIONAL_REGULATION_OF_GENE_EXPRESSION	448	1	0.225238	1
GO_POSITIVE_REGULATION_OF_DNA_DEPENDENT_DNA_REPLICATION	12	0	1	1
GO_STARTLE_RESPONSE	25	0	1	1
GO_MOTOR_NEURON_AXON_GUIDANCE	27	0	1	1
GO_TRANSCRIPTION_FROM_RNA_POLYMERASE_II_PROMOTER	724	1	0.338551	1
GO_PYRIMIDINE_RIBONUCLEOSIDE_CATABOLIC_PROCESS	11	0	1	1
GO_RESPONSE_TO_ENDOGENOUS_STIMULUS	1450	2	0.197676	1
GO_HYPOTHALAMUS_DEVELOPMENT	24	0	1	1
GO_PATTERN_RECOGNITION_RECEPTOR_SIGNALING_PATHWAY	109	0	1	1
GO_POSITIVE_REGULATION_OF_MEIOTIC_CELL_CYCLE	14	0	1	1
GO_LATERAL_MESODERM_DEVELOPMENT	11	0	1	1
GO_POSITIVE_REGULATION_OF_CELL_MATRIX_ADHESION	40	0	1	1
GO_EMBRYO_DEVELOPMENT	894	2	0.0906706	1
GO_REGULATION_OF_STRIATED_MUSCLE_CONTRACTION	79	0	1	1
GO_REGULATION_OF_LEUKOCYTE_DIFFERENTIATION	232	0	1	1
GO_WATER_TRANSPORT	20	0	1	1
GO_BIOTIN_METABOLIC_PROCESS	14	0	1	1
GO_STEM_CELL_DIVISION	29	0	1	1
GO_REACTIVE_OXYGEN_SPECIES_BIOSYNTHETIC_PROCESS	23	0	1	1
GO_POSITIVE_REGULATION_OF_NITRIC_OXIDE_SYNTHASE_BIOSYNTHETIC_PROCESS	14	0	1	1
GO_DIGESTIVE_SYSTEM_DEVELOPMENT	148	0	1	1
GO_POSITIVE_REGULATION_OF_STEROID_BIOSYNTHETIC_PROCESS	13	0	1	1
GO_DETECTION_OF_MECHANICAL_STIMULUS	42	0	1	1
GO_SEXUAL_REPRODUCTION	730	0	1	1
GO_EPIDERMAL_CELL_DIFFERENTIATION	142	0	1	1
GO_SYNAPTONEMAL_COMPLEX_ORGANIZATION	21	0	1	1
GO_NEGATIVE_REGULATION_OF_TYPE_2_IMMUNE_RESPONSE	11	0	1	1
GO_REGULATION_OF_NUCLEOSIDE_METABOLIC_PROCESS	49	0	1	1
GO_TAXIS	464	1	0.232287	1
GO_CITRULLINE_METABOLIC_PROCESS	11	0	1	1
GO_NEGATIVE_REGULATION_OF_AXON_GUIDANCE	27	0	1	1
GO_ORGAN_FORMATION	34	0	1	1
GO_NEGATIVE_REGULATION_OF_CALCIUM_ION_TRANSPORT_INTO_CYTOSOL	19	0	1	1
GO_REGULATION_OF_CARDIAC_MUSCLE_CELL_MEMBRANE_REPOLARIZATION	21	0	1	1
GO_RESPONSE_TO_GLUCAGON	48	0	1	1
GO_NEGATIVE_REGULATION_OF_TISSUE_REMODELING	17	0	1	1
GO_MEMBRANE_TUBULATION	12	0	1	1
GO_EMBRYONIC_PLACENTA_DEVELOPMENT	83	0	1	1
GO_ANATOMICAL_STRUCTURE_MATURATION	39	0	1	1
GO_REGULATION_OF_AMYLOID_PRECURSOR_PROTEIN_CATABOLIC_PROCESS	11	0	1	1
GO_CELLULAR_EXTRAVASATION	25	0	1	1
GO_REGULATION_OF_EXTRINSIC_APOPTOTIC_SIGNALING_PATHWAY_VIA_DEATH_DOMAIN_RECEPTORS	55	0	1	1
GO_NEGATIVE_REGULATION_OF_WOUND_HEALING	58	0	1	1
GO_REGULATION_OF_IMMUNOGLOBULIN_PRODUCTION	47	0	1	1
GO_FATTY_ACYL_COA_METABOLIC_PROCESS	51	0	1	1
GO_NEGATIVE_REGULATION_OF_MUSCLE_CELL_APOPTOTIC_PROCESS	30	0	1	1
GO_GPI_ANCHOR_METABOLIC_PROCESS	33	0	1	1
GO_POSITIVE_REGULATION_OF_HISTONE_DEACETYLATION	14	0	1	1
GO_BLOOD_COAGULATION_FIBRIN_CLOT_FORMATION	25	0	1	1
GO_POSITIVE_REGULATION_OF_INSULIN_SECRETION	66	0	1	1
GO_NEGATIVE_REGULATION_OF_NEUROTRANSMITTER_TRANSPORT	16	0	1	1
GO_AMYLOID_PRECURSOR_PROTEIN_METABOLIC_PROCESS	12	0	1	1
GO_CHEMICAL_HOMEOSTASIS_WITHIN_A_TISSUE	11	0	1	1
GO_REGULATION_OF_MYELOID_CELL_DIFFERENTIATION	183	0	1	1
GO_REGULATION_OF_RESPONSE_TO_EXTERNAL_STIMULUS	926	0	1	1
GO_REGULATION_OF_RNA_POLYMERASE_II_TRANSCRIPTIONAL_PREINITIATION_COMPLEX_ASSEMBLY	13	0	1	1
GO_RETROGRADE_PROTEIN_TRANSPORT_ER_TO_CYTOSOL	16	0	1	1
GO_EPITHELIAL_CELL_CELL_ADHESION	14	0	1	1
GO_REGULATION_OF_MITOCHONDRION_ORGANIZATION	218	0	1	1
GO_POLYAMINE_METABOLIC_PROCESS	15	0	1	1
GO_POSITIVE_REGULATION_OF_MUSCLE_CONTRACTION	44	0	1	1
GO_NEGATIVE_REGULATION_OF_T_CELL_RECEPTOR_SIGNALING_PATHWAY	16	0	1	1
GO_PTERIDINE_CONTAINING_COMPOUND_BIOSYNTHETIC_PROCESS	18	0	1	1
GO_BLOOD_VESSEL_ENDOTHELIAL_CELL_MIGRATION	24	0	1	1
GO_POSITIVE_REGULATION_OF_PROTEIN_LOCALIZATION_TO_NUCLEUS	129	0	1	1
GO_POSITIVE_REGULATION_OF_BMP_SIGNALING_PATHWAY	32	0	1	1
GO_REGULATION_OF_INTERFERON_GAMMA_BIOSYNTHETIC_PROCESS	16	0	1	1
GO_PROXIMAL_DISTAL_PATTERN_FORMATION	32	0	1	1
GO_STRIATED_MUSCLE_CONTRACTION	99	0	1	1
GO_NEGATIVE_REGULATION_OF_ANION_TRANSPORT	33	0	1	1
GO_NEGATIVE_REGULATION_OF_CD4_POSITIVE_ALPHA_BETA_T_CELL_DIFFERENTIATION	12	0	1	1
GO_ECTODERM_DEVELOPMENT	21	0	1	1
GO_HYALURONAN_METABOLIC_PROCESS	31	0	1	1
GO_LEUKOCYTE_MIGRATION	259	1	0.137113	1
GO_NEGATIVE_REGULATION_OF_INTRACELLULAR_PROTEIN_TRANSPORT	95	0	1	1
GO_SENSORY_PERCEPTION_OF_PAIN	75	0	1	1
GO_MITOCHONDRIAL_ELECTRON_TRANSPORT_UBIQUINOL_TO_CYTOCHROME_C	14	0	1	1
GO_REGULATION_OF_ANATOMICAL_STRUCTURE_SIZE	472	0	1	1
GO_REGULATION_OF_CELL_PROLIFERATION_INVOLVED_IN_KIDNEY_DEVELOPMENT	13	0	1	1
GO_POSITIVE_REGULATION_OF_MITOCHONDRION_ORGANIZATION	167	0	1	1
GO_POSITIVE_REGULATION_OF_CATALYTIC_ACTIVITY	1518	2	0.211799	1
GO_POSITIVE_REGULATION_OF_SIGNAL_TRANSDUCTION_BY_P53_CLASS_MEDIATOR	17	0	1	1
GO_METHYLATION_DEPENDENT_CHROMATIN_SILENCING	11	0	1	1
GO_REGULATION_OF_LIPOPROTEIN_LIPASE_ACTIVITY	15	0	1	1
GO_HORMONE_MEDIATED_SIGNALING_PATHWAY	158	0	1	1
GO_ANDROGEN_BIOSYNTHETIC_PROCESS	14	0	1	1
GO_NEGATIVE_REGULATION_OF_PROTEIN_BINDING	79	0	1	1
GO_POSITIVE_REGULATION_OF_OLIGODENDROCYTE_DIFFERENTIATION	13	0	1	1
GO_AXONEMAL_DYNEIN_COMPLEX_ASSEMBLY	22	0	1	1
GO_REGULATION_OF_LIPID_METABOLIC_PROCESS	282	0	1	1
GO_HEMIDESMOSOME_ASSEMBLY	12	0	1	1
GO_MAST_CELL_ACTIVATION	21	0	1	1
GO_RESPONSE_TO_EXTERNAL_STIMULUS	1821	1	0.650582	1
GO_PROTEIN_IMPORT_INTO_NUCLEUS_TRANSLOCATION	29	0	1	1
GO_REGULATION_OF_ADENYLATE_CYCLASE_ACTIVITY	70	0	1	1
GO_POSITIVE_REGULATION_OF_LEUKOCYTE_DIFFERENTIATION	131	0	1	1
GO_MITOCHONDRIAL_MEMBRANE_ORGANIZATION	92	0	1	1
GO_POSITIVE_REGULATION_OF_NEUTROPHIL_MIGRATION	27	0	1	1
GO_INTRA_GOLGI_VESICLE_MEDIATED_TRANSPORT	47	0	1	1
GO_REGULATION_OF_SPINDLE_CHECKPOINT	14	0	1	1
GO_POSITIVE_REGULATION_OF_STRIATED_MUSCLE_CONTRACTION	15	0	1	1
GO_ANATOMICAL_STRUCTURE_REGRESSION	12	0	1	1
GO_CEREBRAL_CORTEX_NEURON_DIFFERENTIATION	22	0	1	1
GO_OVARIAN_FOLLICLE_DEVELOPMENT	61	0	1	1
GO_REGULATION_OF_VENTRICULAR_CARDIAC_MUSCLE_CELL_ACTION_POTENTIAL	11	0	1	1
GO_REGULATION_OF_MYOBLAST_DIFFERENTIATION	48	0	1	1
GO_GLUCAN_METABOLIC_PROCESS	58	0	1	1
GO_CARDIAC_ATRIUM_DEVELOPMENT	31	0	1	1
GO_NEGATIVE_REGULATION_OF_CELLULAR_RESPONSE_TO_GROWTH_FACTOR_STIMULUS	121	0	1	1
GO_FATTY_ACID_HOMEOSTASIS	12	0	1	1
GO_NUCLEOTIDE_SUGAR_METABOLIC_PROCESS	33	0	1	1
GO_ENERGY_DERIVATION_BY_OXIDATION_OF_ORGANIC_COMPOUNDS	217	0	1	1
GO_REGULATION_OF_PLATELET_AGGREGATION	17	0	1	1
GO_POSITIVE_REGULATION_OF_PROTEIN_IMPORT_INTO_NUCLEUS_TRANSLOCATION	13	0	1	1
GO_POSITIVE_REGULATION_OF_CARDIAC_MUSCLE_CONTRACTION	12	0	1	1
GO_REGULATION_OF_SUBSTRATE_ADHESION_DEPENDENT_CELL_SPREADING	43	0	1	1
GO_NEPHRIC_DUCT_DEVELOPMENT	15	0	1	1
GO_POST_GOLGI_VESICLE_MEDIATED_TRANSPORT	83	0	1	1
GO_EYE_PHOTORECEPTOR_CELL_DIFFERENTIATION	42	0	1	1
GO_CENTRIOLE_ASSEMBLY	20	0	1	1
GO_REGULATION_OF_HEMOPOIESIS	314	0	1	1
GO_ATRIAL_SEPTUM_DEVELOPMENT	18	0	1	1
GO_DETECTION_OF_TEMPERATURE_STIMULUS	17	0	1	1
GO_ION_TRANSMEMBRANE_TRANSPORT	822	0	1	1
GO_ENAMEL_MINERALIZATION	11	0	1	1
GO_POSITIVE_REGULATION_OF_CALCIUM_MEDIATED_SIGNALING	38	0	1	1
GO_NEURAL_CREST_CELL_MIGRATION	51	0	1	1
GO_SPINAL_CORD_MOTOR_NEURON_CELL_FATE_SPECIFICATION	13	0	1	1
GO_REGULATION_OF_GLYCOPROTEIN_METABOLIC_PROCESS	43	0	1	1
GO_INTRACELLULAR_SIGNAL_TRANSDUCTION	1572	0	1	1
GO_REGULATION_OF_BEHAVIOR	65	0	1	1
GO_PYRIMIDINE_NUCLEOTIDE_METABOLIC_PROCESS	48	0	1	1
GO_GLYCOLIPID_CATABOLIC_PROCESS	13	0	1	1
GO_SYNAPTIC_VESICLE_ENDOCYTOSIS	17	0	1	1
GO_POSITIVE_REGULATION_OF_PROTEIN_TYROSINE_KINASE_ACTIVITY	37	0	1	1
GO_POSITIVE_REGULATION_OF_HEART_RATE	22	0	1	1
GO_PALATE_DEVELOPMENT	85	0	1	1
GO_INNATE_IMMUNE_RESPONSE_ACTIVATING_CELL_SURFACE_RECEPTOR_SIGNALING_PATHWAY	106	0	1	1
GO_PATTERNING_OF_BLOOD_VESSELS	32	0	1	1
GO_REGULATION_OF_HOMEOSTATIC_PROCESS	447	1	0.224795	1
GO_FATTY_ACID_BETA_OXIDATION_USING_ACYL_COA_OXIDASE	13	0	1	1
GO_POSITIVE_REGULATION_OF_VASOCONSTRICTION	35	0	1	1
GO_GOLGI_TO_PLASMA_MEMBRANE_TRANSPORT	41	0	1	1
GO_PROTEIN_TARGETING_TO_MEMBRANE	157	0	1	1
GO_REGULATION_OF_FEEDING_BEHAVIOR	22	0	1	1
GO_REGULATION_OF_THYMOCYTE_AGGREGATION	26	0	1	1
GO_PROTEIN_COMPLEX_BIOGENESIS	1132	2	0.134062	1
GO_REGULATION_OF_MULTICELLULAR_ORGANISM_GROWTH	66	0	1	1
GO_REGULATION_OF_KIDNEY_DEVELOPMENT	55	0	1	1
GO_MACROMOLECULAR_COMPLEX_DISASSEMBLY	182	0	1	1
GO_POSITIVE_REGULATION_OF_CELLULAR_COMPONENT_BIOGENESIS	406	1	0.206436	1
GO_POSITIVE_REGULATION_OF_MITOCHONDRIAL_MEMBRANE_PERMEABILITY	18	0	1	1
GO_COMPLEMENT_ACTIVATION	76	0	1	1
GO_REGULATION_OF_CATECHOLAMINE_SECRETION	43	0	1	1
GO_BONE_DEVELOPMENT	156	0	1	1
GO_NEGATIVE_REGULATION_OF_INTRACELLULAR_STEROID_HORMONE_RECEPTOR_SIGNALING_PATHWAY	30	0	1	1
GO_DERMATAN_SULFATE_PROTEOGLYCAN_METABOLIC_PROCESS	16	0	1	1
GO_REGULATION_OF_BIOMINERAL_TISSUE_DEVELOPMENT	75	0	1	1
GO_REGULATION_OF_AMINE_TRANSPORT	72	0	1	1
GO_SMOOTH_MUSCLE_TISSUE_DEVELOPMENT	18	0	1	1
GO_NEGATIVE_REGULATION_OF_HEMATOPOIETIC_PROGENITOR_CELL_DIFFERENTIATION	24	0	1	1
GO_NEGATIVE_REGULATION_OF_NUCLEOSIDE_METABOLIC_PROCESS	19	0	1	1
GO_NEGATIVE_REGULATION_OF_CATION_CHANNEL_ACTIVITY	34	0	1	1
GO_NEGATIVE_REGULATION_OF_TRANSPORT	458	0	1	1
GO_THYMOCYTE_AGGREGATION	45	0	1	1
GO_LEYDIG_CELL_DIFFERENTIATION	11	0	1	1
GO_AMINE_METABOLIC_PROCESS	131	0	1	1
GO_PROTEIN_LOCALIZATION_TO_MEMBRANE	376	0	1	1
GO_MITOTIC_SPINDLE_ASSEMBLY	41	0	1	1
GO_REGULATION_OF_GRANULOCYTE_DIFFERENTIATION	16	0	1	1
GO_RESPONSE_TO_ALKALOID	137	0	1	1
GO_REGULATION_OF_MESENCHYMAL_CELL_PROLIFERATION	34	0	1	1
GO_MORPHOGENESIS_OF_AN_EPITHELIAL_FOLD	15	0	1	1
GO_AUTOPHAGY	394	0	1	1
GO_REGULATION_OF_CELL_PROJECTION_ORGANIZATION	558	1	0.272473	1
GO_REGULATION_OF_ACTIN_FILAMENT_LENGTH	156	0	1	1
GO_REGULATION_OF_TRANSPORTER_ACTIVITY	198	0	1	1
GO_EATING_BEHAVIOR	30	0	1	1
GO_GLUTATHIONE_DERIVATIVE_METABOLIC_PROCESS	22	0	1	1
GO_CELL_JUNCTION_ORGANIZATION	185	0	1	1
GO_FOLIC_ACID_CONTAINING_COMPOUND_BIOSYNTHETIC_PROCESS	13	0	1	1
GO_EMBRYONIC_HEART_TUBE_DEVELOPMENT	73	0	1	1
GO_SPHINGOID_METABOLIC_PROCESS	13	0	1	1
GO_PROTEIN_DESTABILIZATION	34	0	1	1
GO_NEGATIVE_REGULATION_OF_RESPONSE_TO_FOOD	12	0	1	1
GO_L_AMINO_ACID_IMPORT	12	0	1	1
GO_EAR_DEVELOPMENT	195	0	1	1
GO_NEGATIVE_REGULATION_OF_CELL_MATRIX_ADHESION	30	0	1	1
GO_REGULATION_OF_MACROPHAGE_CHEMOTAXIS	16	0	1	1
GO_LAGGING_STRAND_ELONGATION	11	0	1	1
GO_POSITIVE_REGULATION_OF_SMOOTH_MUSCLE_CELL_PROLIFERATION	60	0	1	1
GO_MEMBRANE_BUDDING	114	0	1	1
GO_REGULATION_OF_SYNAPTIC_PLASTICITY	140	0	1	1
GO_LONG_TERM_SYNAPTIC_DEPRESSION	15	0	1	1
GO_GLYCOSYLCERAMIDE_METABOLIC_PROCESS	12	0	1	1
GO_CELLULAR_RESPONSE_TO_RETINOIC_ACID	65	0	1	1
GO_NCRNA_TRANSCRIPTION	88	0	1	1
GO_REGULATION_OF_INTERLEUKIN_1_BETA_PRODUCTION	48	0	1	1
GO_NEGATIVE_REGULATION_OF_SMOOTH_MUSCLE_CELL_MIGRATION	16	0	1	1
GO_NEGATIVE_REGULATION_OF_INTRINSIC_APOPTOTIC_SIGNALING_PATHWAY	90	0	1	1
GO_LIPOXYGENASE_PATHWAY	13	0	1	1
GO_NEGATIVE_REGULATION_OF_EPITHELIAL_CELL_APOPTOTIC_PROCESS	35	0	1	1
GO_VESICLE_DOCKING_INVOLVED_IN_EXOCYTOSIS	35	0	1	1
GO_CD4_POSITIVE_ALPHA_BETA_T_CELL_ACTIVATION	34	0	1	1
GO_ARTERY_MORPHOGENESIS	51	0	1	1
GO_NEGATIVE_REGULATION_OF_DEFENSE_RESPONSE_TO_VIRUS	18	0	1	1
GO_POSITIVE_REGULATION_OF_MOLECULAR_FUNCTION	1791	2	0.269381	1
GO_POSITIVE_REGULATION_OF_REGULATED_SECRETORY_PATHWAY	49	0	1	1
GO_SPROUTING_ANGIOGENESIS	45	0	1	1
GO_LYMPHOCYTE_ACTIVATION	342	1	0.17694	1
GO_METALLO_SULFUR_CLUSTER_ASSEMBLY	18	0	1	1
GO_SPLICEOSOMAL_TRI_SNRNP_COMPLEX_ASSEMBLY	12	0	1	1
GO_REGULATION_OF_T_CELL_TOLERANCE_INDUCTION	12	0	1	1
GO_POSITIVE_REGULATION_OF_RESPONSE_TO_OXIDATIVE_STRESS	15	0	1	1
GO_PROTEIN_TRIMERIZATION	40	0	1	1
GO_REGULATION_OF_PEPTIDYL_SERINE_PHOSPHORYLATION	118	0	1	1
GO_PROTEOGLYCAN_METABOLIC_PROCESS	83	0	1	1
GO_DOPAMINE_METABOLIC_PROCESS	25	0	1	1
GO_DEFENSE_RESPONSE_TO_OTHER_ORGANISM	505	0	1	1
GO_POSITIVE_REGULATION_OF_GLYCOGEN_METABOLIC_PROCESS	17	0	1	1
GO_LEUKOCYTE_PROLIFERATION	88	0	1	1
GO_POSITIVE_REGULATION_OF_MICROTUBULE_POLYMERIZATION_OR_DEPOLYMERIZATION	22	0	1	1
GO_L_ASCORBIC_ACID_METABOLIC_PROCESS	11	0	1	1
GO_CEREBELLAR_GRANULAR_LAYER_DEVELOPMENT	13	0	1	1
GO_REGULATION_OF_GENE_EXPRESSION_BY_GENETIC_IMPRINTING	16	0	1	1
GO_ADHERENS_JUNCTION_ASSEMBLY	34	0	1	1
GO_SECRETORY_GRANULE_ORGANIZATION	27	0	1	1
GO_NEGATIVE_REGULATION_OF_POTASSIUM_ION_TRANSPORT	32	0	1	1
GO_POSITIVE_REGULATION_OF_INTERLEUKIN_12_PRODUCTION	33	0	1	1
GO_REGULATION_OF_T_CELL_APOPTOTIC_PROCESS	33	0	1	1
GO_VESICLE_FUSION_TO_PLASMA_MEMBRANE	12	0	1	1
GO_VENTRICULAR_CARDIAC_MUSCLE_TISSUE_DEVELOPMENT	45	0	1	1
GO_CELLULAR_RESPONSE_TO_INTERFERON_GAMMA	122	0	1	1
GO_NEGATIVE_REGULATION_OF_HISTONE_METHYLATION	16	0	1	1
GO_REGULATION_OF_GLIAL_CELL_PROLIFERATION	21	0	1	1
GO_NEGATIVE_REGULATION_OF_BLOOD_CIRCULATION	36	0	1	1
GO_ER_NUCLEUS_SIGNALING_PATHWAY	34	0	1	1
GO_ETHANOL_METABOLIC_PROCESS	14	0	1	1
GO_DICARBOXYLIC_ACID_BIOSYNTHETIC_PROCESS	13	0	1	1
GO_PROTEIN_HETEROTRIMERIZATION	14	0	1	1
GO_VESICLE_CYTOSKELETAL_TRAFFICKING	39	0	1	1
GO_REGULATION_OF_TRANSCRIPTION_FACTOR_IMPORT_INTO_NUCLEUS	95	0	1	1
GO_EPITHELIAL_CILIUM_MOVEMENT	18	0	1	1
GO_NEGATIVE_REGULATION_OF_MEIOTIC_CELL_CYCLE	19	0	1	1
GO_MESENCHYMAL_CELL_DIFFERENTIATION	134	0	1	1
GO_NEGATIVE_REGULATION_OF_DNA_BIOSYNTHETIC_PROCESS	32	0	1	1
GO_SHORT_CHAIN_FATTY_ACID_METABOLIC_PROCESS	14	0	1	1
GO_ATRIAL_SEPTUM_MORPHOGENESIS	14	0	1	1
GO_REGULATION_OF_SMALL_GTPASE_MEDIATED_SIGNAL_TRANSDUCTION	278	0	1	1
GO_CELLULAR_RESPONSE_TO_GROWTH_HORMONE_STIMULUS	20	0	1	1
GO_REGULATION_OF_INTERLEUKIN_2_BIOSYNTHETIC_PROCESS	18	0	1	1
GO_RNA_MODIFICATION	120	0	1	1
GO_CELLULAR_COMPONENT_ASSEMBLY_INVOLVED_IN_MORPHOGENESIS	246	0	1	1
GO_EMBRYONIC_FORELIMB_MORPHOGENESIS	32	0	1	1
GO_NOSE_DEVELOPMENT	15	0	1	1
GO_CELL_DIFFERENTIATION_INVOLVED_IN_KIDNEY_DEVELOPMENT	36	0	1	1
GO_REGULATION_OF_TRANSCRIPTION_FROM_RNA_POLYMERASE_III_PROMOTER	23	0	1	1
GO_MUSCLE_STRUCTURE_DEVELOPMENT	432	0	1	1
GO_RESPONSE_TO_INCREASED_OXYGEN_LEVELS	23	0	1	1
GO_REGULATION_OF_CHROMATIN_SILENCING	21	0	1	1
GO_MACROMOLECULAR_COMPLEX_REMODELING	24	0	1	1
GO_RIBOSOMAL_LARGE_SUBUNIT_ASSEMBLY	23	0	1	1
GO_MAINTENANCE_OF_LOCATION_IN_CELL	96	0	1	1
GO_REGULATION_OF_MICROTUBULE_POLYMERIZATION	31	0	1	1
GO_REGULATION_OF_MESODERM_DEVELOPMENT	15	0	1	1
GO_T_HELPER_1_TYPE_IMMUNE_RESPONSE	21	0	1	1
GO_POSITIVE_REGULATION_OF_TYPE_2_IMMUNE_RESPONSE	14	0	1	1
GO_PLASMA_LIPOPROTEIN_PARTICLE_CLEARANCE	21	0	1	1
GO_CELLULAR_RESPONSE_TO_OXYGEN_LEVELS	143	0	1	1
GO_DNA_CATABOLIC_PROCESS	27	0	1	1
GO_REGULATION_OF_INTRACELLULAR_ESTROGEN_RECEPTOR_SIGNALING_PATHWAY	28	0	1	1
GO_CELLULAR_RESPONSE_TO_HORMONE_STIMULUS	552	0	1	1
GO_RESPONSE_TO_PROSTAGLANDIN	34	0	1	1
GO_CELL_FATE_COMMITMENT_INVOLVED_IN_FORMATION_OF_PRIMARY_GERM_LAYER	28	0	1	1
GO_T_CELL_DIFFERENTIATION_INVOLVED_IN_IMMUNE_RESPONSE	29	0	1	1
GO_INSULIN_LIKE_GROWTH_FACTOR_RECEPTOR_SIGNALING_PATHWAY	14	0	1	1
GO_PROTEIN_HETEROTETRAMERIZATION	38	0	1	1
GO_NEGATIVE_REGULATION_OF_HEART_CONTRACTION	22	0	1	1
GO_SUBSTRATE_INDEPENDENT_TELENCEPHALIC_TANGENTIAL_MIGRATION	13	0	1	1
GO_SULFUR_COMPOUND_CATABOLIC_PROCESS	39	0	1	1
GO_CHLORIDE_TRANSPORT	99	0	1	1
GO_MICROTUBULE_DEPOLYMERIZATION	13	0	1	1
GO_PROTEIN_POLYMERIZATION	67	0	1	1
GO_CELLULAR_RESPONSE_TO_CORTICOSTEROID_STIMULUS	58	0	1	1
GO_SIGNAL_TRANSDUCTION_IN_RESPONSE_TO_DNA_DAMAGE	96	0	1	1
GO_COBALAMIN_METABOLIC_PROCESS	21	0	1	1
GO_NEGATIVE_REGULATION_OF_SYSTEMIC_ARTERIAL_BLOOD_PRESSURE	13	0	1	1
GO_MUSCLE_CONTRACTION	233	0	1	1
GO_TELOMERE_LOCALIZATION	11	0	1	1
GO_TRANSITION_METAL_ION_HOMEOSTASIS	106	0	1	1
GO_REGULATION_OF_ADHERENS_JUNCTION_ORGANIZATION	50	0	1	1
GO_ENZYME_LINKED_RECEPTOR_PROTEIN_SIGNALING_PATHWAY	689	0	1	1
GO_PYRIMIDINE_NUCLEOTIDE_CATABOLIC_PROCESS	12	0	1	1
GO_PROTEIN_KINASE_C_ACTIVATING_G_PROTEIN_COUPLED_RECEPTOR_SIGNALING_PATHWAY	32	0	1	1
GO_REGULATION_OF_DEFENSE_RESPONSE_TO_VIRUS_BY_VIRUS	29	0	1	1
GO_REGULATION_OF_RECEPTOR_INTERNALIZATION	37	0	1	1
GO_REGULATION_OF_CALCIUM_ION_TRANSMEMBRANE_TRANSPORT	116	0	1	1
GO_RESPONSE_TO_BACTERIUM	528	0	1	1
GO_REGULATION_OF_ANTIGEN_PROCESSING_AND_PRESENTATION	23	0	1	1
GO_VASOCONSTRICTION	28	0	1	1
GO_REGULATION_OF_MITOCHONDRIAL_TRANSLATION	11	0	1	1
GO_POSITIVE_REGULATION_OF_LEUKOCYTE_MIGRATION	109	0	1	1
GO_CALCIUM_ION_IMPORT	65	0	1	1
GO_CELL_MATURATION	131	0	1	1
GO_BEHAVIORAL_RESPONSE_TO_PAIN	13	0	1	1
GO_REGULATION_OF_SECRETION	699	0	1	1
GO_CELLULAR_RESPONSE_TO_TOXIC_SUBSTANCE	25	0	1	1
GO_MODULATION_OF_TRANSCRIPTION_IN_OTHER_ORGANISM_INVOLVED_IN_SYMBIOTIC_INTERACTION	22	0	1	1
GO_APOPTOTIC_SIGNALING_PATHWAY	289	0	1	1
GO_NEURAL_NUCLEUS_DEVELOPMENT	66	0	1	1
GO_LYMPHOCYTE_MEDIATED_IMMUNITY	147	1	0.0804241	1
GO_REGULATION_OF_HEART_MORPHOGENESIS	29	0	1	1
GO_S_ADENOSYLMETHIONINE_METABOLIC_PROCESS	18	0	1	1
GO_FC_EPSILON_RECEPTOR_SIGNALING_PATHWAY	142	0	1	1
GO_REGULATION_OF_PROTEIN_LOCALIZATION_TO_CELL_SURFACE	27	0	1	1
GO_RIBONUCLEOSIDE_TRIPHOSPHATE_BIOSYNTHETIC_PROCESS	52	0	1	1
GO_PRIMARY_AMINO_COMPOUND_METABOLIC_PROCESS	15	0	1	1
GO_POSITIVE_REGULATION_OF_TELOMERE_CAPPING	16	0	1	1
GO_NEGATIVE_REGULATION_OF_AMINE_TRANSPORT	25	0	1	1
GO_POSITIVE_REGULATION_OF_INSULIN_RECEPTOR_SIGNALING_PATHWAY	12	0	1	1
GO_PONS_DEVELOPMENT	11	0	1	1
GO_PROTEIN_K11_LINKED_UBIQUITINATION	27	0	1	1
GO_DETECTION_OF_CHEMICAL_STIMULUS_INVOLVED_IN_SENSORY_PERCEPTION_OF_TASTE	46	0	1	1
[truncated: 3,920 more rows]

## Sheet: I-DN Gobert oligodendrocyte dif
Supplementary Data Set 5
All "Gobert oligodendrocyte differentiation up" transcription units significantly downregulated (-1>log2fc, q<0.05) in CIZ1-null PEFs only upon the transition to quiescence (for both quiescence triggers)
I-DN Gobert oligodendrocyte differentiation up
gene_id	gene	locus	S1_TPM	S4_TPM	S7_TPM	WT cy mean TPM	S2_TPM	S5_TPM	S8_TPM	WT SW mean TPM	S3_TPM	S6_TPM	S9_TPM	WT CI mean TPM	S10_TPM	S13_TPM	S16_TPM	KO cy mean TPM	S11_TPM	S14_TPM	S17_TPM	KO SW mean TPM	S12_TPM	S15_TPM	S18_TPM	KO CI mean TPM	WT_SW_log2(foldchange)	WT_SW_p_value	WT_SW_q_value	WT_CI_log2(foldchange)	WT_CI_p_value	WT_CI_q_value	CIZ1-null_SW_log2(foldchange)	CIZ1-null_SW_p_value	CIZ1-null_SW_q_value	CIZ1-null_CI_log2(foldchange)	CIZ1-null_CI_p_value	CIZ1-null_CI_q_value
XLOC_000088	Terf1	1:15805640-15844782	14.0293	16.7808	14.5199	15.11	8.75797	10.9841	10.6133	10.1185	7.60212	10.803	8.25383	8.88633	19.9626	12.6421	24.3421	18.9823	8.70614	8.04173	10.5059	9.08459	9.12323	7.74703	11.4973	9.45585
XLOC_001307	Cenpl	1:161070712-161086724	6.80551	7.78755	5.22866	6.60724	2.90286	3.96004	4.51862	3.79384	3.4921	4.18552	3.47752	3.71838	11.8799	9.3817	14.8599	12.0405	5.19079	2.915	2.25148	3.45242	4.11464	4.55981	2.68386	3.7861
XLOC_001641	Nsl1	1:191063011-191095536	5.46745	3.23579	4.55748	4.42024	1.92741	2.57963	1.31913	1.94206	1.58857	3.06383	2.04383	2.23208	8.76672	7.91429	12.4092	9.69674	4.28992	0.91181	0.918736	2.04016	2.73973	3.27317	0.892339	2.30175
XLOC_003398	Nup43	10:7629372-7681136	22.638	25.7649	21.1884	23.1971	11.7098	14.7497	12.6079	13.0225	13.2025	13.7323	13.9281	13.6209	31.4019	24.3725	33.5342	29.7695	14.3341	12.5908	11.8721	12.9323	14.5523	12.9031	14.6828	14.0461
XLOC_005900	Atad5	11:80089399-80135931	4.00519	5.84249	4.9503	4.93266	2.35381	3.13693	3.87936	3.12337	3.14482	2.81772	2.81306	2.9252	7.77239	4.00773	9.04668	6.94227	2.48514	2.30466	3.11045	2.63342	3.80048	2.19916	2.37045	2.79003
XLOC_006384	Nup85	11:115564433-115583985	53.2403	62.0425	65.422	60.2349	30.4921	36.5412	33.9424	33.6585	29.007	36.1504	29.3895	31.5157	74.7037	60.3557	83.2587	72.7727	37.6868	28.6647	29.3742	31.9085	37.8445	32.8024	26.4164	32.3544
XLOC_008963	Dnaaf2	12:69189086-69201673	6.01887	6.80804	8.25989	7.02893	4.02141	3.79714	2.86711	3.56188	4.152	4.01575	3.90247	4.0234	8.94922	6.88691	11.251	9.02903	5.03954	3.69426	3.63454	4.12278	4.73645	4.65304	3.93359	4.44102
XLOC_012571	Haus4	14:54541784-54554361	14.6335	19.1779	21.1939	18.3351	11.5351	11.7354	10.9959	11.4221	12.1454	12.6739	11.197	12.0055	25.4318	14.4837	28.5369	22.8175	13.0899	11.606	9.65097	11.449	15.1404	10.8329	10.5524	12.1752
XLOC_017901	Tcof1	18:60813741-60848971	30.9884	39.8213	32.3074	34.3724	17.994	20.6356	19.2631	19.2976	20.7009	27.7488	19.2142	22.5546	44.4683	26.5897	51.2409	40.7663	20.3012	14.8238	16.6378	17.2543	21.8695	17.152	19.8949	19.6388
XLOC_020370	Wdr76	2:121506722-121544860	2.91883	4.02252	3.12298	3.35478	1.54775	1.69701	2.26345	1.83607	1.68205	2.61249	1.5128	1.93578	4.0657	2.7901	5.70228	4.18603	2.23131	1.14503	1.89569	1.75734	1.59997	1.61946	2.30215	1.84053
XLOC_020652	Id1	2:152736250-152737410	56.8964	103.981	64.6931	75.1901	32.3279	67.1805	47.5554	49.0213	64.2866	55.4395	65.2602	61.6621	157.546	262.477	271.225	230.416	34.5254	60.5586	34.976	43.3533	48.3432	90.9432	60.5293	66.6053
XLOC_023252	Smc4	3:69004737-69034623	58.3991	98.9042	79.1851	78.8294	44.091	57.1912	54.8624	52.0482	43.1231	53.8147	38.7168	45.2182	116.343	59.8274	123.243	99.8043	63.365	31.4949	51.3962	48.7521	55.5502	37.191	50.033	47.5914
XLOC_026311	Usp1	4:98923618-98935543	37.4087	49.0126	44.5824	43.6679	20.2154	28.5169	26.0601	24.9308	24.172	29.376	21.7643	25.1041	56.8916	34.0668	64.8462	51.9349	29.8365	13.793	23.8144	22.4813	27.29	25.8513	26.9486	26.6966
XLOC_026709	Rpa2	4:132768331-132778752	20.088	29.3847	21.3348	23.6025	12.1689	16.2621	10.8477	13.0929	13.5194	13.2971	14.1853	13.6673	29.502	20.0211	29.4208	26.3147	15.0239	11.0034	10.5314	12.1862	12.1132	13.1968	7.82227	11.0441
XLOC_028791	Fgfr3	5:33720042-33737068	0.618186	1.43361	0.639122	0.896971	1.00948	1.63139	0.830463	1.15711	0.333647	0.756706	0.485209	0.525187	2.0969	1.98841	3.26787	2.45106	1.37399	0.321895	1.02132	0.905733	0.607093	0.20229	0.396388	0.401924
XLOC_030309	Xrcc2	5:25689755-25705825	6.1262	6.19207	4.1321	5.48346	2.74342	4.5853	1.98552	3.10475	3.40263	3.40159	2.1045	2.96958	7.77779	5.41849	9.11694	7.43774	4.13642	2.78284	2.12056	3.01328	3.36445	2.87666	2.67522	2.97211
XLOC_030407	Slbp	5:33634951-33678995	41.9039	47.2815	41.9101	43.6985	21.2178	29.0883	27.8622	26.0561	27.4008	36.5182	20.0007	27.9732	56.7572	44.8505	56.1168	52.5748	29.6112	21.8013	24.1416	25.1847	25.3761	24.0073	26.0178	25.1337
XLOC_033546	Ezh2	6:47530023-47595341	19.6339	29.5063	24.7673	24.6358	11.9729	17.8376	12.5762	14.1289	13.6275	16.9154	13.002	14.515	38.4678	24.4044	40.788	34.5534	17.8911	13.6983	17.5164	16.3686	20.8694	13.554	13.1367	15.8534
XLOC_033895	Atoh8	6:72206176-72235577	8.09551	15.7122	4.14019	9.31597	7.8546	6.3689	10.5435	8.25568	11.7784	5.14322	5.84197	7.58786	31.955	40.2638	52.4555	41.5581	8.85064	9.04796	9.49824	9.13228	4.93667	10.3308	6.7427	7.33672
XLOC_038767	Palb2	7:122107261-122132985	2.13215	2.08878	1.31857	1.8465	0.998768	1.79691	1.11684	1.30417	2.24241	2.18207	1.06982	1.83143	3.07325	2.61594	4.21739	3.30219	1.8961	1.90731	1.05656	1.61999	0.669297	1.53879	1.13322	1.11377
XLOC_039560	Ankle1	8:71405995-71410418	1.98015	3.9561	2.13281	2.68969	0.857298	1.59794	2.60984	1.68836	1.17204	2.05134	1.00257	1.40865	4.37294	1.73984	6.44006	4.18428	1.9726	1.20166	1.11619	1.43015	2.40832	1.41635	0.518818	1.44783
XLOC_040861	Mre11a	9:14784653-14837125	20.2592	29.2722	20.6486	23.3934	14.5889	19.9976	15.5996	16.7287	12.5111	15.0443	11.7255	13.0937	29.6038	22.893	30.0113	27.5027	14.1651	12.4777	15.4374	14.0267	18.5352	9.50255	14.8663	14.3013
XLOC_041310	Tipin	9:64281588-64305473	53.6096	62.8113	55.9478	57.4562	30.8556	39.3203	33.9694	34.7151	40.0601	38.2817	40.2461	39.5293	82.27	59.3297	92.0739	77.8912	34.9721	30.0201	33.3437	32.7786	41.4752	33.8254	43.2018	39.5008
XLOC_028106	Rcc1,Snhg3,Snora73a	4:132331918-132353686	131.321	131.498	122.575	128.465	70.5148	75.3636	76.3284	74.0689	70.9648	70.3931	68.7425	70.0335	166.652	107.563	190.437	154.884	69.3108	59.7953	76.3618	68.4893	65.4172	51.3127	70.5253	62.4184

## Sheet: GSEA GO 4
Supplementary Data Set 5
Gene set enrichment analysis: overlap between GO terms and I-DN Gobert oligodendrocyte differentiation up
Set_name	Set_size	Overlap_size	p-value	q-value(BH 0.1)
GO_CELL_CYCLE_PROCESS	1081	13	1.43e-15	8.46e-12
GO_CELL_CYCLE	1316	13	1.72e-14	5.1e-11
GO_CHROMOSOME	880	11	2.7e-13	5.33e-10
GO_MITOTIC_CELL_CYCLE	766	10	2.8e-12	4.15e-09
GO_NUCLEAR_CHROMOSOME_SEGREGATION	228	7	2.68e-11	3.17e-08
GO_CHROMOSOME_ORGANIZATION	1009	10	4.05e-11	3.99e-08
GO_CHROMOSOME_SEGREGATION	272	7	8.9e-11	7.38e-08
GO_DNA_METABOLIC_PROCESS	758	9	9.98e-11	7.38e-08
GO_ORGANELLE_FISSION	496	8	1.24e-10	8.17e-08
GO_CHROMOSOMAL_REGION	330	7	3.32e-10	1.96e-07
GO_SISTER_CHROMATID_SEGREGATION	176	6	4.49e-10	2.42e-07
GO_CELLULAR_RESPONSE_TO_DNA_DAMAGE_STIMULUS	720	8	2.23e-09	1.1e-06
GO_CELLULAR_RESPONSE_TO_STRESS	1565	10	2.73e-09	1.24e-06
GO_SISTER_CHROMATID_COHESION	111	5	3.83e-09	1.62e-06
GO_DNA_BIOSYNTHETIC_PROCESS	121	5	5.81e-09	2.29e-06
GO_MITOTIC_NUCLEAR_DIVISION	361	6	2.96e-08	1.09e-05
GO_CONDENSED_CHROMOSOME	195	5	5.89e-08	2.05e-05
GO_NEGATIVE_REGULATION_OF_MITOTIC_CELL_CYCLE	199	5	6.5e-08	2.14e-05
GO_DNA_SYNTHESIS_INVOLVED_IN_DNA_REPAIR	74	4	7.93e-08	2.47e-05
GO_RECOMBINATIONAL_REPAIR	80	4	1.07e-07	3.17e-05
GO_CELL_DIVISION	460	6	1.21e-07	3.25e-05
GO_NEGATIVE_REGULATION_OF_DNA_DEPENDENT_DNA_REPLICATION	16	3	1.2e-07	3.25e-05
GO_STRAND_DISPLACEMENT	26	3	4.52e-07	0.000116401
GO_REGULATION_OF_DNA_METABOLIC_PROCESS	340	5	8.73e-07	0.000214915
GO_MITOTIC_CELL_CYCLE_CHECKPOINT	139	4	9.08e-07	0.000214915
GO_NEGATIVE_REGULATION_OF_CELL_CYCLE_PHASE_TRANSITION	146	4	1.1e-06	0.000250069
GO_MEIOTIC_CELL_CYCLE_PROCESS	152	4	1.28e-06	0.000281562
GO_REGULATION_OF_DNA_DEPENDENT_DNA_REPLICATION	41	3	1.63e-06	0.000344783
GO_DOUBLE_STRAND_BREAK_REPAIR	165	4	1.77e-06	0.000360517
GO_CHROMOSOME_CENTROMERIC_REGION	174	4	2.17e-06	0.000428316
GO_MEIOTIC_CELL_CYCLE	186	4	2.81e-06	0.000520225
GO_NEGATIVE_REGULATION_OF_CELL_CYCLE	433	5	2.81e-06	0.000520225
GO_CHROMOSOME_ORGANIZATION_INVOLVED_IN_MEIOTIC_CELL_CYCLE	51	3	3.05e-06	0.000546015
GO_CELL_CYCLE_CHECKPOINT	194	4	3.31e-06	0.00057658
GO_NEGATIVE_REGULATION_OF_DNA_REPLICATION	55	3	3.78e-06	0.000639549
GO_REGULATION_OF_MITOTIC_CELL_CYCLE	468	5	4.08e-06	0.000670537
GO_DNA_REPLICATION	208	4	4.34e-06	0.000694354
GO_DNA_REPAIR	480	5	4.61e-06	0.000717415
GO_NEGATIVE_REGULATION_OF_CELL_CYCLE_PROCESS	214	4	4.85e-06	0.000730287
GO_DNA_RECOMBINATION	215	4	4.94e-06	0.000730287
GO_MEIOTIC_CHROMOSOME_SEGREGATION	65	3	6.12e-06	0.000883705
GO_NUCLEAR_CHROMOSOME	523	5	6.95e-06	0.000979579
GO_CELL_CYCLE_PHASE_TRANSITION	255	4	9.56e-06	0.00126569
GO_REGULATION_OF_CELLULAR_RESPONSE_TO_HEAT	76	3	9.63e-06	0.00126569
GO_REGULATION_OF_CELL_CYCLE_PROCESS	558	5	9.48e-06	0.00126569
GO_MEIOSIS_I	88	3	1.47e-05	0.00189434
GO_SINGLE_STRANDED_DNA_BINDING	93	3	1.73e-05	0.00217682
GO_REGULATION_OF_NUCLEAR_CELL_CYCLE_DNA_REPLICATION	11	2	2.03e-05	0.00250174
GO_MITOTIC_DNA_INTEGRITY_CHECKPOINT	100	3	2.14e-05	0.00257822
GO_TELOMERE_ORGANIZATION	104	3	2.39e-05	0.00267157
GO_INTRA_S_DNA_DAMAGE_CHECKPOINT	12	2	2.37e-05	0.00267157
GO_REGULATION_OF_CELL_CYCLE_PHASE_TRANSITION	321	4	2.33e-05	0.00267157
GO_CONDENSED_CHROMOSOME_CENTROMERIC_REGION	102	3	2.26e-05	0.00267157
GO_DEVELOPMENTAL_GROWTH	333	4	2.68e-05	0.00293936
GO_NEGATIVE_REGULATION_OF_DNA_METABOLIC_PROCESS	111	3	2.89e-05	0.00311143
GO_RIBONUCLEOPROTEIN_COMPLEX_LOCALIZATION	118	3	3.46e-05	0.00365096
GO_KINETOCHORE	120	3	3.63e-05	0.00376668
GO_REGULATION_OF_EPITHELIAL_CELL_DIFFERENTIATION	122	3	3.81e-05	0.00388414
GO_TELOMERE_MAINTENANCE_VIA_TELOMERASE	17	2	4.44e-05	0.0044535
GO_NUCLEAR_CHROMOSOME_TELOMERIC_REGION	132	3	4.79e-05	0.00472213
GO_GROWTH	410	4	5.97e-05	0.00578884
GO_DNA_INTEGRITY_CHECKPOINT	146	3	6.42e-05	0.00612761
GO_NUCLEAR_EXPORT	147	3	6.55e-05	0.00615131
GO_MACROMOLECULAR_COMPLEX_ASSEMBLY	1398	6	6.73e-05	0.00621967
GO_CHROMATIN	441	4	7.89e-05	0.00718117
GO_REGULATION_OF_DNA_REPLICATION	161	3	8.53e-05	0.00765051
GO_CHROMOSOME_TELOMERIC_REGION	162	3	8.69e-05	0.00767326
GO_TELOMERE_MAINTENANCE_VIA_TELOMERE_LENGTHENING	26	2	9.79e-05	0.00851714
GO_RNA_DEPENDENT_DNA_BIOSYNTHETIC_PROCESS	27	2	0.000105099	0.00877823
GO_REGULATION_OF_ENDOTHELIAL_CELL_DIFFERENTIATION	27	2	0.000105099	0.00877823
GO_NEGATIVE_REGULATION_OF_NITROGEN_COMPOUND_METABOLIC_PROCESS	1517	6	0.000105333	0.00877823
GO_REGULATION_OF_CELL_CYCLE	949	5	0.0001165	0.00957406
GO_ANATOMICAL_STRUCTURE_FORMATION_INVOLVED_IN_MORPHOGENESIS	957	5	0.000121141	0.0096864
GO_TELOMERE_CAPPING	29	2	0.000120295	0.0096864
GO_RNA_LOCALIZATION	185	3	0.0001278	0.0100826
GO_SITE_OF_DOUBLE_STRAND_BREAK	31	2	0.000136506	0.0106277
GO_NUCLEOBASE_CONTAINING_COMPOUND_TRANSPORT	199	3	0.000157948	0.0121374
GO_TRNA_TRANSPORT	34	2	0.00016272	0.0123438
GO_DNA_DAMAGE_RESPONSE_DETECTION_OF_DNA_DAMAGE	36	2	0.00018146	0.0135911
GO_NEGATIVE_REGULATION_OF_EPITHELIAL_CELL_DIFFERENTIATION	37	2	0.000191207	0.0141422
GO_MICROTUBULE_CYTOSKELETON	1068	5	0.000201437	0.0147149
GO_RECIPROCAL_DNA_RECOMBINATION	40	2	0.00022196	0.0160163
GO_MITOTIC_RECOMBINATION	41	2	0.000232713	0.0165899
GO_PROTEIN_DNA_COMPLEX_SUBUNIT_ORGANIZATION	229	3	0.000237305	0.0167159
GO_INTERSTRAND_CROSS_LINK_REPAIR	44	2	0.000266476	0.0185498
GO_POSITIVE_REGULATION_OF_CELLULAR_COMPONENT_ORGANIZATION	1152	5	0.000285379	0.0196347
GO_MEMBRANE_DISASSEMBLY	47	2	0.000302489	0.0205727
GO_HOMOLOGOUS_CHROMOSOME_SEGREGATION	48	2	0.000314992	0.0211796
GO_ENDODEOXYRIBONUCLEASE_ACTIVITY	51	2	0.000353995	0.0235347
GO_CELL_PROLIFERATION	672	4	0.000389389	0.0256002
GO_DNA_CONFORMATION_CHANGE	273	3	0.000394397	0.0256445
GO_REGULATION_OF_CELLULAR_RESPONSE_TO_STRESS	691	4	0.000432279	0.0278021
GO_ANATOMICAL_STRUCTURE_HOMEOSTASIS	285	3	0.000446477	0.0284065
GO_REGULATION_OF_DNA_RECOMBINATION	58	2	0.000453683	0.0285579
GO_NUCLEAR_CHROMATIN	291	3	0.000474095	0.0289198
GO_NUCLEOPLASM_PART	708	4	0.000473434	0.0289198
GO_SPINDLE	289	3	0.000464771	0.0289198
GO_SOMITOGENESIS	62	2	0.00051608	0.0308449
GO_REPLICATION_FORK	62	2	0.00051608	0.0308449
GO_CELLULAR_MACROMOLECULAR_COMPLEX_ASSEMBLY	727	4	0.000522669	0.0309263
GO_SINGLE_ORGANISM_BIOSYNTHETIC_PROCESS	1340	5	0.000568177	0.0332862
GO_PEPTIDYL_LYSINE_MODIFICATION	312	3	0.000579339	0.0336074
GO_REGULATION_OF_TELOMERE_MAINTENANCE	67	2	0.000599601	0.034445
GO_MULTI_ORGANISM_LOCALIZATION	68	2	0.00061704	0.035106
GO_DEOXYRIBONUCLEASE_ACTIVITY	70	2	0.00065265	0.0367784
GO_REGULATION_OF_DNA_REPAIR	75	2	0.000745937	0.0416388
GO_MULTICELLULAR_ORGANISM_GROWTH	76	2	0.000765323	0.0423216
GO_CYTOSKELETAL_PART	1436	5	0.000776043	0.0425171
GO_MICROTUBULE_CYTOSKELETON_ORGANIZATION	348	3	0.000792506	0.042519
GO_SOMITE_DEVELOPMENT	78	2	0.000804822	0.042519
GO_NUCLEAR_BODY	349	3	0.000799046	0.042519
GO_NUCLEAR_PORE	77	2	0.000784952	0.042519
GO_DNA_DEPENDENT_ATPASE_ACTIVITY	79	2	0.000824935	0.0431959
GO_NUCLEAR_TRANSPORT	355	3	0.000839004	0.0435473
GO_REGULATION_OF_RESPONSE_TO_STRESS	1468	5	0.000856647	0.043854
GO_REGULATION_OF_CELL_DEATH	1472	5	0.000867148	0.043854
GO_NUCLEAR_ENVELOPE_ORGANIZATION	81	2	0.000865884	0.043854
GO_PEPTIDYL_AMINO_ACID_MODIFICATION	841	4	0.000897831	0.0450209
GO_NEGATIVE_REGULATION_OF_GENE_EXPRESSION	1493	5	0.000923873	0.0455853
GO_MICROTUBULE_ORGANIZING_CENTER_ORGANIZATION	84	2	0.000929117	0.0455853
GO_REGULATION_OF_CELL_PROLIFERATION	1496	5	0.000932199	0.0455853
GO_TISSUE_DEVELOPMENT	1518	5	0.000994983	0.0482567
GO_NEGATIVE_REGULATION_OF_CELL_DEATH	872	4	0.00102611	0.0489639
GO_PROTEIN_COMPLEX_SUBUNIT_ORGANIZATION	1527	5	0.00102156	0.0489639
GO_SEGMENTATION	89	2	0.00103931	0.0491968
GO_POSITIVE_REGULATION_OF_CELLULAR_COMPONENT_BIOGENESIS	406	3	0.00123075	0.0573413
GO_PML_BODY	97	2	0.00122805	0.0573413
GO_NEGATIVE_REGULATION_OF_CELL_CYCLE_G1_S_PHASE_TRANSITION	98	2	0.00125272	0.0579088
GO_DNA_DEPENDENT_DNA_REPLICATION	99	2	0.00127762	0.058602
GO_RESPONSE_TO_RADIATION	413	3	0.0012921	0.0588102
GO_REGULATION_OF_GLUCOSE_TRANSPORT	100	2	0.00130275	0.0588427
GO_REGULATION_OF_TRANSFERASE_ACTIVITY	946	4	0.00138386	0.0615661
GO_PROTEIN_N_TERMINUS_BINDING	103	2	0.00137959	0.0615661
GO_REGULATION_OF_INTRACELLULAR_SIGNAL_TRANSDUCTION	1656	5	0.00146385	0.0646389
GO_SKELETAL_SYSTEM_DEVELOPMENT	455	3	0.00170085	0.0743146
GO_PROTEIN_SUMOYLATION	115	2	0.00170809	0.0743146
GO_STRUCTURE_SPECIFIC_DNA_BINDING	118	2	0.00179548	0.0775466
GO_REGULATION_OF_DENDRITE_DEVELOPMENT	120	2	0.00185491	0.0795325
GO_POSITIVE_REGULATION_OF_KINASE_ACTIVITY	482	3	0.00200193	0.0852187
GO_RESPONSE_TO_UV	126	2	0.00203874	0.0861659
GO_CENTROSOME	487	3	0.00206109	0.0864926
GO_ENDONUCLEASE_ACTIVITY	130	2	0.00216591	0.0902514
GO_REGULATION_OF_CYTOSKELETON_ORGANIZATION	502	3	0.0022451	0.0928971
GO_NITROGEN_COMPOUND_TRANSPORT	507	3	0.00230864	0.0948628
GO_NEGATIVE_REGULATION_OF_SEQUENCE_SPECIFIC_DNA_BINDING_TRANSCRIPTION_FACTOR_ACTIVITY	136	2	0.00236356	0.0957889
GO_NUCLEUS_ORGANIZATION	136	2	0.00236356	0.0957889
GO_CELL_CYCLE_G2_M_PHASE_TRANSITION	138	2	0.00243127	0.0965492
GO_MULTI_ORGANISM_METABOLIC_PROCESS	138	2	0.00243127	0.0965492
GO_CELLULAR_COMPONENT_DISASSEMBLY	515	3	0.00241262	0.0965492
GO_GENE_SILENCING_BY_RNA	139	2	0.00246547	0.0972546
GO_MICROTUBULE_BASED_PROCESS	522	3	0.00250595	0.0981968
GO_PROTEIN_COMPLEX_BIOGENESIS	1132	4	0.0026544	0.10333
GO_REGULATION_OF_RESPONSE_TO_DNA_DAMAGE_STIMULUS	145	2	0.00267543	0.103468
GO_REGULATION_OF_CELL_CYCLE_G1_S_PHASE_TRANSITION	147	2	0.00274724	0.105554
GO_PROTEIN_DIMERIZATION_ACTIVITY	1149	4	0.00280045	0.106905
GO_REGULATION_OF_ORGANELLE_ORGANIZATION	1178	4	0.00306224	0.116149
GO_CYTOSKELETON	1967	5	0.00310037	0.116846
GO_POSITIVE_REGULATION_OF_ORGANELLE_ORGANIZATION	573	3	0.00325402	0.121861
GO_REGULATION_OF_SIGNAL_TRANSDUCTION_BY_P53_CLASS_MEDIATOR	162	2	0.00331443	0.123343
GO_POSITIVE_REGULATION_OF_CYTOSKELETON_ORGANIZATION	175	2	0.00384653	0.141366
GO_PROTEIN_DNA_COMPLEX	175	2	0.00384653	0.141366
GO_POSITIVE_REGULATION_OF_TRANSFERASE_ACTIVITY	616	3	0.00398115	0.144518
GO_REGULATION_OF_MICROTUBULE_POLYMERIZATION_OR_DEPOLYMERIZATION	178	2	0.00397461	0.144518
GO_MICROTUBULE_ORGANIZING_CENTER	623	3	0.00410814	0.148219
GO_REPRODUCTION	1297	4	0.00431358	0.154191
GO_PROTEIN_C_TERMINUS_BINDING	186	2	0.00432579	0.154191
GO_TRANSMEMBRANE_RECEPTOR_PROTEIN_SERINE_THREONINE_KINASE_SIGNALING_PATHWAY	190	2	0.00450659	0.159674
GO_ANTERIOR_POSTERIOR_PATTERN_SPECIFICATION	194	2	0.00469086	0.164236
GO_DNA_PACKAGING	194	2	0.00469086	0.164236
GO_REGULATION_OF_MAPK_CASCADE	660	3	0.00482055	0.167175
GO_POSITIVE_REGULATION_OF_PROTEIN_COMPLEX_ASSEMBLY	197	2	0.00483133	0.167175
GO_INTERSPECIES_INTERACTION_BETWEEN_ORGANISMS	662	3	0.00486106	0.167226
GO_NEGATIVE_REGULATION_OF_CELLULAR_COMPONENT_ORGANIZATION	684	3	0.00532034	0.181968
GO_ENZYME_LINKED_RECEPTOR_PROTEIN_SIGNALING_PATHWAY	689	3	0.00542826	0.183537
GO_NUCLEASE_ACTIVITY	209	2	0.00541247	0.183537
GO_POSITIVE_REGULATION_OF_MULTICELLULAR_ORGANISMAL_PROCESS	1395	4	0.00557544	0.186383
GO_GENE_SILENCING	212	2	0.00556255	0.186383
GO_POSITIVE_REGULATION_OF_TYROSINE_PHOSPHORYLATION_OF_STAT1_PROTEIN	11	1	0.00624639	0.201967
GO_NEGATIVE_REGULATION_OF_TRANSCRIPTION_ELONGATION_FROM_RNA_POLYMERASE_II_PROMOTER	11	1	0.00624639	0.201967
GO_CHROMOSOME_LOCALIZATION_TO_NUCLEAR_ENVELOPE_INVOLVED_IN_HOMOLOGOUS_CHROMOSOME_SEGREGATION	11	1	0.00624639	0.201967
GO_REGULATION_OF_ESTABLISHMENT_OF_PROTEIN_LOCALIZATION_TO_CHROMOSOME	11	1	0.00624639	0.201967
GO_INNER_CELL_MASS_CELL_PROLIFERATION	11	1	0.00624639	0.201967
GO_TELOMERE_LOCALIZATION	11	1	0.00624639	0.201967
GO_NEGATIVE_REGULATION_OF_TELOMERE_MAINTENANCE_VIA_TELOMERASE	12	1	0.00676523	0.215214
GO_CELL_CYCLE_DNA_REPLICATION	12	1	0.00676523	0.215214
GO_KINETOCHORE_ORGANIZATION	12	1	0.00676523	0.215214
GO_REGULATION_OF_MICROTUBULE_BASED_PROCESS	243	2	0.00722378	0.216623
GO_REGULATION_OF_NERVOUS_SYSTEM_DEVELOPMENT	750	3	0.00685246	0.216623
GO_REGULATION_OF_CELLULAR_COMPONENT_BIOGENESIS	767	3	0.00728543	0.216623
GO_PROTEIN_LOCALIZATION_TO_CHROMATIN	13	1	0.00728381	0.216623
GO_MITOTIC_G2_DNA_DAMAGE_CHECKPOINT	13	1	0.00728381	0.216623
GO_REGULATION_OF_CELL_DIFFERENTIATION	1492	4	0.00704929	0.216623
GO_MACROPHAGE_CHEMOTAXIS	13	1	0.00728381	0.216623
GO_REGULATION_OF_DNA_DAMAGE_CHECKPOINT	13	1	0.00728381	0.216623
GO_NEGATIVE_REGULATION_OF_EPIDERMAL_CELL_DIFFERENTIATION	13	1	0.00728381	0.216623
GO_NEGATIVE_REGULATION_OF_DNA_TEMPLATED_TRANSCRIPTION_ELONGATION	13	1	0.00728381	0.216623
GO_TELOMERE_CAP_COMPLEX	13	1	0.00728381	0.216623
GO_RNA_DIRECTED_DNA_POLYMERASE_ACTIVITY	13	1	0.00728381	0.216623
GO_DOUBLE_STRANDED_DNA_BINDING	764	3	0.00720786	0.216623
GO_ADENYL_NUCLEOTIDE_BINDING	1514	4	0.00741643	0.219415
GO_REGULATION_OF_KINASE_ACTIVITY	776	3	0.00752112	0.221405
GO_REGULATION_OF_FIBROBLAST_APOPTOTIC_PROCESS	14	1	0.00780213	0.224103
GO_REGULATION_OF_PROTEIN_LOCALIZATION_TO_CHROMOSOME_TELOMERIC_REGION	14	1	0.00780213	0.224103
GO_BONE_MATURATION	14	1	0.00780213	0.224103
GO_MITOTIC_CHROMOSOME_CONDENSATION	14	1	0.00780213	0.224103
GO_STRUCTURAL_CONSTITUENT_OF_NUCLEAR_PORE	14	1	0.00780213	0.224103
GO_NUCLEIC_ACID_PHOSPHODIESTER_BOND_HYDROLYSIS	254	2	0.00786092	0.224701
GO_POSITIVE_REGULATION_OF_ENDOTHELIAL_CELL_DIFFERENTIATION	15	1	0.0083202	0.227919
GO_NEGATIVE_REGULATION_OF_DENDRITE_MORPHOGENESIS	15	1	0.0083202	0.227919
GO_NEGATIVE_REGULATION_OF_TELOMERASE_ACTIVITY	15	1	0.0083202	0.227919
GO_CILIUM_OR_FLAGELLUM_DEPENDENT_CELL_MOTILITY	15	1	0.0083202	0.227919
GO_DNA_REPLICATION_CHECKPOINT	15	1	0.0083202	0.227919
GO_NEGATIVE_REGULATION_OF_DEVELOPMENTAL_PROCESS	801	3	0.00819956	0.227919
GO_DNA_REPLICATION_FACTOR_A_COMPLEX	15	1	0.0083202	0.227919
GO_PRONUCLEUS	15	1	0.0083202	0.227919
GO_FOUR_WAY_JUNCTION_DNA_BINDING	15	1	0.0083202	0.227919
GO_CELL_PROJECTION_ASSEMBLY	264	2	0.00846144	0.23072
GO_POSITIVE_REGULATION_OF_CELL_PROLIFERATION	814	3	0.00856624	0.232507
GO_NEGATIVE_REGULATION_OF_EPIDERMIS_DEVELOPMENT	16	1	0.008838	0.234504
GO_POSITIVE_REGULATION_OF_CELL_DIFFERENTIATION	823	3	0.00882572	0.234504
GO_REGULATION_OF_TYROSINE_PHOSPHORYLATION_OF_STAT1_PROTEIN	16	1	0.008838	0.234504
GO_ESC_E_Z_COMPLEX	16	1	0.008838	0.234504
GO_PROTEASOME_BINDING	16	1	0.008838	0.234504
GO_NEGATIVE_REGULATION_OF_TRANSCRIPTION_REGULATORY_REGION_DNA_BINDING	17	1	0.00935554	0.238683
GO_CYTOSKELETON_ORGANIZATION	838	3	0.00926844	0.238683
GO_CELL_MOTILITY	835	3	0.00917886	0.238683
GO_NEGATIVE_REGULATION_OF_TELOMERE_MAINTENANCE_VIA_TELOMERE_LENGTHENING	17	1	0.00935554	0.238683
GO_ORGAN_MORPHOGENESIS	841	3	0.00935853	0.238683
GO_REGULATION_OF_CHROMOSOME_ORGANIZATION	278	2	0.0093358	0.238683
GO_BLASTOCYST_GROWTH	17	1	0.00935554	0.238683
GO_REGULATION_OF_CELL_DEVELOPMENT	836	3	0.00920866	0.238683
GO_REGULATION_OF_PHOSPHORUS_METABOLIC_PROCESS	1618	4	0.00932499	0.238683
GO_RESPONSE_TO_LIGHT_STIMULUS	280	2	0.00946389	0.240334
GO_ORGAN_MATURATION	18	1	0.00987283	0.246487
GO_REGULATION_OF_EPITHELIAL_CELL_PROLIFERATION	285	2	0.00978755	0.246487
GO_POSITIVE_REGULATION_OF_MICROTUBULE_POLYMERIZATION	18	1	0.00987283	0.246487
GO_POST_ANAL_TAIL_MORPHOGENESIS	18	1	0.00987283	0.246487
GO_VIRAL_LIFE_CYCLE	290	2	0.0101161	0.2515
GO_PROTEIN_MODIFICATION_BY_SMALL_PROTEIN_CONJUGATION_OR_REMOVAL	873	3	0.0103518	0.251954
GO_REGULATION_OF_DOUBLE_STRAND_BREAK_REPAIR_VIA_HOMOLOGOUS_RECOMBINATION	19	1	0.0103899	0.251954
GO_MITOTIC_G2_M_TRANSITION_CHECKPOINT	19	1	0.0103899	0.251954
GO_ERROR_FREE_TRANSLESION_SYNTHESIS	19	1	0.0103899	0.251954
GO_NEGATIVE_REGULATION_OF_VIRAL_ENTRY_INTO_HOST_CELL	19	1	0.0103899	0.251954
GO_ERROR_PRONE_TRANSLESION_SYNTHESIS	19	1	0.0103899	0.251954
GO_REGULATION_OF_MULTICELLULAR_ORGANISMAL_DEVELOPMENT	1672	4	0.0104328	0.251964
GO_ESTABLISHMENT_OF_LOCALIZATION_IN_CELL	1676	4	0.0105182	0.252992
GO_RHYTHMIC_PROCESS	298	2	0.010652	0.255173
GO_BONE_GROWTH	20	1	0.0109066	0.258138
GO_DNA_DOUBLE_STRAND_BREAK_PROCESSING	20	1	0.0109066	0.258138
GO_DNA_BINDING_BENDING	20	1	0.0109066	0.258138
GO_EMBRYO_DEVELOPMENT	894	3	0.0110359	0.260158
GO_REGULATION_OF_PROTEIN_MODIFICATION_PROCESS	1710	4	0.0112621	0.264437
GO_NUCLEOTIDE_EXCISION_REPAIR_PREINCISION_COMPLEX_STABILIZATION	21	1	0.0114231	0.267157
GO_IN_UTERO_EMBRYONIC_DEVELOPMENT	311	2	0.0115491	0.267985
GO_REGIONALIZATION	311	2	0.0115491	0.267985
GO_ATPASE_ACTIVITY_COUPLED	313	2	0.01169	0.270195
GO_REGULATION_OF_PROTEIN_HOMODIMERIZATION_ACTIVITY	22	1	0.0119394	0.271713
GO_AXONEMAL_DYNEIN_COMPLEX_ASSEMBLY	22	1	0.0119394	0.271713
GO_POSITIVE_REGULATION_OF_MICROTUBULE_POLYMERIZATION_OR_DEPOLYMERIZATION	22	1	0.0119394	0.271713
GO_POSITIVE_REGULATION_OF_PROTEIN_AUTOPHOSPHORYLATION	22	1	0.0119394	0.271713
GO_FIBROBLAST_GROWTH_FACTOR_BINDING	23	1	0.0124554	0.28237
GO_DNA_DEPENDENT_DNA_REPLICATION_MAINTENANCE_OF_FIDELITY	24	1	0.0129711	0.286381
GO_EPITHELIUM_DEVELOPMENT	945	3	0.0128055	0.286381
GO_REGULATION_OF_TRANSCRIPTION_ELONGATION_FROM_RNA_POLYMERASE_II_PROMOTER	24	1	0.0129711	0.286381
GO_BLOOD_VESSEL_ENDOTHELIAL_CELL_MIGRATION	24	1	0.0129711	0.286381
GO_NUCLEOTIDE_EXCISION_REPAIR_DNA_GAP_FILLING	24	1	0.0129711	0.286381
GO_DNA_SECONDARY_STRUCTURE_BINDING	24	1	0.0129711	0.286381
GO_PRE_MRNA_BINDING	24	1	0.0129711	0.286381
GO_CELLULAR_RESPONSE_TO_EPIDERMAL_GROWTH_FACTOR_STIMULUS	25	1	0.0134866	0.29305
GO_REGULATION_OF_CELL_MORPHOGENESIS_INVOLVED_IN_DIFFERENTIATION	337	2	0.0134398	0.29305
GO_SPINDLE_CHECKPOINT	25	1	0.0134866	0.29305
GO_NEGATIVE_REGULATION_OF_CELL_CYCLE_G2_M_PHASE_TRANSITION	25	1	0.0134866	0.29305
GO_PROTEIN_LOCALIZATION	1805	4	0.0135208	0.29305
GO_NEGATIVE_REGULATION_OF_STRIATED_MUSCLE_CELL_DIFFERENTIATION	26	1	0.0140018	0.300176
GO_REPLACEMENT_OSSIFICATION	26	1	0.0140018	0.300176
GO_NEGATIVE_REGULATION_OF_TELOMERE_MAINTENANCE	26	1	0.0140018	0.300176
GO_SKELETAL_MUSCLE_TISSUE_REGENERATION	27	1	0.0145168	0.308977
GO_NEGATIVE_REGULATION_OF_RETINOIC_ACID_RECEPTOR_SIGNALING_PATHWAY	27	1	0.0145168	0.308977
GO_NEGATIVE_REGULATION_OF_CHROMOSOME_SEGREGATION	28	1	0.0150315	0.31428
GO_NEGATIVE_REGULATION_OF_DENDRITE_DEVELOPMENT	28	1	0.0150315	0.31428
GO_HISTONE_MRNA_METABOLIC_PROCESS	28	1	0.0150315	0.31428
GO_REGULATION_OF_VIRAL_ENTRY_INTO_HOST_CELL	28	1	0.0150315	0.31428
GO_RIBONUCLEOTIDE_BINDING	1860	4	0.0149532	0.31428
GO_REGULATION_OF_CELL_CYCLE_CHECKPOINT	29	1	0.0155459	0.321626
GO_NUCLEOTIDE_EXCISION_REPAIR_PREINCISION_COMPLEX_ASSEMBLY	29	1	0.0155459	0.321626
GO_REPLISOME	29	1	0.0155459	0.321626
GO_REGULATION_OF_SEQUENCE_SPECIFIC_DNA_BINDING_TRANSCRIPTION_FACTOR_ACTIVITY	365	2	0.0156162	0.321956
GO_RESPONSE_TO_EPIDERMAL_GROWTH_FACTOR	30	1	0.0160601	0.324326
GO_DNA_STRAND_ELONGATION	30	1	0.0160601	0.324326
GO_RESPONSE_TO_ABIOTIC_STIMULUS	1024	3	0.0158531	0.324326
GO_RESPONSE_TO_X_RAY	30	1	0.0160601	0.324326
GO_LAMELLIPODIUM_ASSEMBLY	30	1	0.0160601	0.324326
GO_TELOMERIC_DNA_BINDING	30	1	0.0160601	0.324326
GO_POSITIVE_REGULATION_OF_PHOSPHORUS_METABOLIC_PROCESS	1036	3	0.016349	0.329037
GO_CHROMOSOME_CONDENSATION	31	1	0.016574	0.329089
GO_REGULATION_OF_MICROTUBULE_POLYMERIZATION	31	1	0.016574	0.329089
GO_REGULATION_OF_PROTEIN_COMPLEX_ASSEMBLY	375	2	0.016428	0.329089
GO_MISMATCH_REPAIR	31	1	0.016574	0.329089
GO_POSITIVE_REGULATION_OF_LIPID_KINASE_ACTIVITY	32	1	0.0170877	0.334794
GO_NEGATIVE_REGULATION_OF_DNA_BIOSYNTHETIC_PROCESS	32	1	0.0170877	0.334794
GO_TELOMERE_MAINTENANCE_VIA_RECOMBINATION	32	1	0.0170877	0.334794
GO_NEGATIVE_REGULATION_OF_ENDOTHELIAL_CELL_PROLIFERATION	32	1	0.0170877	0.334794
GO_NEGATIVE_REGULATION_OF_ORGANELLE_ORGANIZATION	387	2	0.0174257	0.34029
GO_REGULATION_OF_RETINOIC_ACID_RECEPTOR_SIGNALING_PATHWAY	33	1	0.0176011	0.341462
GO_G2_DNA_DAMAGE_CHECKPOINT	33	1	0.0176011	0.341462
GO_POSITIVE_REGULATION_OF_EPITHELIAL_TO_MESENCHYMAL_TRANSITION	34	1	0.0181143	0.345749
GO_PROTEIN_DESTABILIZATION	34	1	0.0181143	0.345749
GO_NEGATIVE_REGULATION_OF_MITOTIC_NUCLEAR_DIVISION	34	1	0.0181143	0.345749
GO_ATP_DEPENDENT_DNA_HELICASE_ACTIVITY	34	1	0.0181143	0.345749
GO_E_BOX_BINDING	34	1	0.0181143	0.345749
GO_NEGATIVE_REGULATION_OF_MOLECULAR_FUNCTION	1079	3	0.0181981	0.346232
GO_RESPONSE_TO_MONOAMINE	35	1	0.0186272	0.35326
GO_LAMELLIPODIUM_ORGANIZATION	36	1	0.0191398	0.36067
GO_REGULATION_OF_TRANSCRIPTION_REGULATORY_REGION_DNA_BINDING	36	1	0.0191398	0.36067
GO_REGULATION_OF_NEURON_PROJECTION_DEVELOPMENT	408	2	0.0192325	0.361265
GO_RESPONSE_TO_NERVE_GROWTH_FACTOR	37	1	0.0196522	0.364521
GO_POSITIVE_REGULATION_OF_TYROSINE_PHOSPHORYLATION_OF_STAT3_PROTEIN	37	1	0.0196522	0.364521
GO_REGULATION_OF_PROTEIN_AUTOPHOSPHORYLATION	37	1	0.0196522	0.364521
GO_SYNAPSIS	37	1	0.0196522	0.364521
GO_LOCOMOTION	1114	3	0.0197868	0.36587
GO_NUCLEAR_ENVELOPE	416	2	0.0199408	0.367569
GO_REGULATION_OF_DOUBLE_STRAND_BREAK_REPAIR	38	1	0.0201643	0.368248
GO_BONE_MINERALIZATION	38	1	0.0201643	0.368248
GO_PATTERN_SPECIFICATION_PROCESS	418	2	0.0201196	0.368248
GO_BASE_EXCISION_REPAIR	39	1	0.0206762	0.372991
GO_ANATOMICAL_STRUCTURE_MATURATION	39	1	0.0206762	0.372991
GO_NUCLEOTIDE_EXCISION_REPAIR_DNA_INCISION	39	1	0.0206762	0.372991
GO_NUCLEAR_REPLICATION_FORK	39	1	0.0206762	0.372991
GO_POSITIVE_REGULATION_OF_PROTEIN_MODIFICATION_PROCESS	1135	3	0.0207761	0.373654
GO_ATPASE_ACTIVITY	427	2	0.0209326	0.375328
GO_REGULATION_OF_PHOSPHATIDYLINOSITOL_3_KINASE_ACTIVITY	40	1	0.0211878	0.375354
GO_POSITIVE_REGULATION_OF_DEVELOPMENTAL_PROCESS	1142	3	0.0211119	0.375354
GO_NEGATIVE_REGULATION_OF_OSTEOBLAST_DIFFERENTIATION	40	1	0.0211878	0.375354
GO_DNA_POLYMERASE_ACTIVITY	40	1	0.0211878	0.375354
GO_TRANSLESION_SYNTHESIS	41	1	0.0216992	0.383266
GO_POSITIVE_REGULATION_OF_NERVOUS_SYSTEM_DEVELOPMENT	437	2	0.0218519	0.384815
GO_POSITIVE_REGULATION_OF_PHOSPHOLIPID_METABOLIC_PROCESS	42	1	0.0222103	0.388812
GO_EPITHELIAL_CELL_MORPHOGENESIS	42	1	0.0222103	0.388812
GO_REGULATION_OF_HOMEOSTATIC_PROCESS	447	2	0.0227879	0.395414
GO_REGULATION_OF_TELOMERASE_ACTIVITY	43	1	0.0227212	0.395414
GO_PCG_PROTEIN_COMPLEX	43	1	0.0227212	0.395414
GO_REGULATION_OF_TYROSINE_PHOSPHORYLATION_OF_STAT3_PROTEIN	44	1	0.0232317	0.398441
GO_AXONEME_ASSEMBLY	44	1	0.0232317	0.398441
GO_REGULATION_OF_DNA_TEMPLATED_TRANSCRIPTION_ELONGATION	44	1	0.0232317	0.398441
GO_PROTEIN_SELF_ASSOCIATION	44	1	0.0232317	0.398441
GO_ENDOTHELIAL_CELL_DEVELOPMENT	45	1	0.0237421	0.399096
GO_LUNG_MORPHOGENESIS	45	1	0.0237421	0.399096
GO_PROTEIN_LOCALIZATION_TO_CHROMOSOME	45	1	0.0237421	0.399096
GO_REGULATION_OF_EPIDERMAL_CELL_DIFFERENTIATION	45	1	0.0237421	0.399096
GO_ENDOCHONDRAL_BONE_MORPHOGENESIS	45	1	0.0237421	0.399096
GO_DNA_ALKYLATION	45	1	0.0237421	0.399096
GO_HISTONE_LYSINE_N_METHYLTRANSFERASE_ACTIVITY	45	1	0.0237421	0.399096
GO_NEGATIVE_REGULATION_OF_DNA_BINDING	46	1	0.0242522	0.404226
GO_CEREBELLAR_CORTEX_DEVELOPMENT	46	1	0.0242522	0.404226
GO_NEGATIVE_REGULATION_OF_NUCLEAR_DIVISION	46	1	0.0242522	0.404226
GO_POSITIVE_REGULATION_OF_MAPK_CASCADE	470	2	0.0250031	0.407444
GO_REGULATION_OF_LIPID_KINASE_ACTIVITY	48	1	0.0252716	0.407444
GO_HEART_DEVELOPMENT	466	2	0.0246116	0.407444
GO_ENDOMEMBRANE_SYSTEM_ORGANIZATION	465	2	0.0245142	0.407444
GO_POSITIVE_REGULATION_OF_TELOMERE_MAINTENANCE	47	1	0.024762	0.407444
GO_REGULATION_OF_MULTI_ORGANISM_PROCESS	470	2	0.0250031	0.407444
GO_POSITIVE_REGULATION_OF_CELL_DEVELOPMENT	472	2	0.0251997	0.407444
GO_RESPONSE_TO_ANTIBIOTIC	47	1	0.024762	0.407444
GO_POSITIVE_REGULATION_OF_ACTIN_FILAMENT_BUNDLE_ASSEMBLY	48	1	0.0252716	0.407444
GO_CENTROMERE_COMPLEX_ASSEMBLY	48	1	0.0252716	0.407444
GO_PROTEIN_HETERODIMERIZATION_ACTIVITY	468	2	0.024807	0.407444
GO_MANGANESE_ION_BINDING	48	1	0.0252716	0.407444
GO_RESPONSE_TO_GROWTH_FACTOR	475	2	0.0254959	0.409944
GO_PHOSPHATIDYLINOSITOL_3_PHOSPHATE_BIOSYNTHETIC_PROCESS	49	1	0.0257809	0.412701
GO_CELLULAR_MACROMOLECULE_LOCALIZATION	1234	3	0.0258069	0.412701
GO_POSITIVE_REGULATION_OF_STEM_CELL_DIFFERENTIATION	50	1	0.02629	0.41482
GO_STAT_CASCADE	50	1	0.02629	0.41482
GO_RESPONSE_TO_GAMMA_RADIATION	50	1	0.02629	0.41482
GO_REGULATION_OF_TELOMERE_MAINTENANCE_VIA_TELOMERE_LENGTHENING	50	1	0.02629	0.41482
GO_3_5_EXONUCLEASE_ACTIVITY	50	1	0.02629	0.41482
GO_POSITIVE_REGULATION_OF_MITOTIC_NUCLEAR_DIVISION	51	1	0.0267988	0.419493
GO_RESPONSE_TO_AMMONIUM_ION	51	1	0.0267988	0.419493
GO_PHOSPHATIDYLINOSITOL_KINASE_ACTIVITY	51	1	0.0267988	0.419493
GO_TISSUE_REGENERATION	52	1	0.0273073	0.426326
GO_ORGANELLE_ASSEMBLY	495	2	0.0275072	0.428315
GO_POSITIVE_REGULATION_OF_PHOSPHOLIPASE_ACTIVITY	53	1	0.0278156	0.428607
GO_HISTONE_EXCHANGE	53	1	0.0278156	0.428607
GO_DNA_REPLICATION_INDEPENDENT_NUCLEOSOME_ORGANIZATION	53	1	0.0278156	0.428607
GO_DNA_HELICASE_ACTIVITY	53	1	0.0278156	0.428607
GO_MOVEMENT_OF_CELL_OR_SUBCELLULAR_COMPONENT	1275	3	0.0280679	0.431371
GO_POSTREPLICATION_REPAIR	54	1	0.0283237	0.434174
GO_NEGATIVE_REGULATION_OF_MUSCLE_CELL_DIFFERENTIATION	55	1	0.0288314	0.440816
GO_SMAD_PROTEIN_SIGNAL_TRANSDUCTION	56	1	0.029339	0.447419
GO_POSITIVE_REGULATION_OF_EPITHELIAL_CELL_DIFFERENTIATION	57	1	0.0298463	0.450511
GO_ENDOTHELIAL_CELL_MIGRATION	57	1	0.0298463	0.450511
GO_ACTIVATING_TRANSCRIPTION_FACTOR_BINDING	57	1	0.0298463	0.450511
GO_LYSINE_N_METHYLTRANSFERASE_ACTIVITY	57	1	0.0298463	0.450511
GO_HISTONE_METHYLTRANSFERASE_ACTIVITY	58	1	0.0303533	0.456998
GO_TRANSCRIPTION_FACTOR_BINDING	524	2	0.0305341	0.458554
GO_REGULATION_OF_CELL_CYCLE_G2_M_PHASE_TRANSITION	59	1	0.0308601	0.461109
GO_DNA_METHYLATION_OR_DEMETHYLATION	59	1	0.0308601	0.461109
GO_NEGATIVE_REGULATION_OF_CELL_DIVISION	60	1	0.0313666	0.466322
GO_CHONDROCYTE_DIFFERENTIATION	60	1	0.0313666	0.466322
GO_CHROMOSOME_LOCALIZATION	61	1	0.0318728	0.469133
GO_HOMEOSTATIC_PROCESS	1337	3	0.0316843	0.469133
GO_REGULATION_OF_PHOSPHOLIPID_METABOLIC_PROCESS	61	1	0.0318728	0.469133
GO_CELLULAR_RESPONSE_TO_HYDROGEN_PEROXIDE	61	1	0.0318728	0.469133
GO_CHROMATIN_MODIFICATION	539	2	0.03215	0.471886
GO_BLASTOCYST_DEVELOPMENT	62	1	0.0323789	0.471886
GO_TERMINATION_OF_RNA_POLYMERASE_II_TRANSCRIPTION	62	1	0.0323789	0.471886
GO_POSITIVE_REGULATION_OF_NUCLEAR_DIVISION	62	1	0.0323789	0.471886
GO_REGULATION_OF_EPIDERMIS_DEVELOPMENT	63	1	0.0328846	0.476908
GO_DAMAGED_DNA_BINDING	63	1	0.0328846	0.476908
GO_NEGATIVE_REGULATION_OF_CELLULAR_PROTEIN_CATABOLIC_PROCESS	64	1	0.0333901	0.479537
GO_REGULATION_OF_PHOSPHOLIPASE_ACTIVITY	64	1	0.0333901	0.479537
GO_POSITIVE_REGULATION_OF_DENDRITE_DEVELOPMENT	64	1	0.0333901	0.479537
GO_TRANSMEMBRANE_RECEPTOR_PROTEIN_TYROSINE_KINASE_ACTIVITY	64	1	0.0333901	0.479537
GO_TUBE_DEVELOPMENT	552	2	0.0335774	0.479898
GO_REGULATION_OF_CELL_MORPHOGENESIS	552	2	0.0335774	0.479898
GO_EMBRYO_DEVELOPMENT_ENDING_IN_BIRTH_OR_EGG_HATCHING	554	2	0.0337993	0.480746
GO_REGULATION_OF_NEURON_DIFFERENTIATION	554	2	0.0337993	0.480746
GO_PROTEIN_LOCALIZATION_TO_ORGANELLE	556	2	0.0340217	0.482749
GO_REGULATION_OF_CELL_PROJECTION_ORGANIZATION	558	2	0.0342446	0.484636
GO_RESPONSE_TO_OXYGEN_CONTAINING_COMPOUND	1381	3	0.0343946	0.484636
GO_POSITIVE_REGULATION_OF_LIPASE_ACTIVITY	66	1	0.0344004	0.484636
GO_POSITIVE_REGULATION_OF_ENDOTHELIAL_CELL_MIGRATION	67	1	0.0349051	0.488259
GO_REGULATION_OF_SISTER_CHROMATID_SEGREGATION	67	1	0.0349051	0.488259
GO_REGULATION_OF_EPITHELIAL_TO_MESENCHYMAL_TRANSITION	67	1	0.0349051	0.488259
GO_REGULATION_OF_TYROSINE_PHOSPHORYLATION_OF_STAT_PROTEIN	68	1	0.0354096	0.492985
GO_ORGAN_GROWTH	68	1	0.0354096	0.492985
GO_MACROMOLECULAR_COMPLEX_BINDING	1399	3	0.0355377	0.493606
GO_NEUROGENESIS	1402	3	0.0357301	0.495117
GO_MICROTUBULE_BUNDLE_FORMATION	69	1	0.0359138	0.495343
GO_NEGATIVE_REGULATION_OF_OSSIFICATION	69	1	0.0359138	0.495343
GO_POSITIVE_REGULATION_OF_TYPE_I_INTERFERON_PRODUCTION	70	1	0.0364178	0.497654
GO_NON_RECOMBINATIONAL_REPAIR	70	1	0.0364178	0.497654
GO_SPINDLE_ASSEMBLY	70	1	0.0364178	0.497654
GO_PHOSPHATIDYLINOSITOL_3_KINASE_ACTIVITY	70	1	0.0364178	0.497654
GO_HISTONE_METHYLTRANSFERASE_COMPLEX	71	1	0.0369216	0.503375
GO_ENDOTHELIAL_CELL_DIFFERENTIATION	72	1	0.0374251	0.507899
GO_MRNA_3_END_PROCESSING	72	1	0.0374251	0.507899
GO_TRANSCRIPTION_COUPLED_NUCLEOTIDE_EXCISION_REPAIR	73	1	0.0379283	0.508893
GO_POSITIVE_REGULATION_OF_STAT_CASCADE	73	1	0.0379283	0.508893
GO_HIPPOCAMPUS_DEVELOPMENT	73	1	0.0379283	0.508893
GO_G1_DNA_DAMAGE_CHECKPOINT	73	1	0.0379283	0.508893
GO_THIOL_DEPENDENT_UBIQUITIN_SPECIFIC_PROTEASE_ACTIVITY	73	1	0.0379283	0.508893
GO_ATP_DEPENDENT_CHROMATIN_REMODELING	74	1	0.0384313	0.512157
GO_REGULATION_OF_DENDRITE_MORPHOGENESIS	74	1	0.0384313	0.512157
GO_PEPTIDYL_LYSINE_METHYLATION	74	1	0.0384313	0.512157
GO_GOLGI_APPARATUS	1445	3	0.0385488	0.512569
GO_RESPONSE_TO_ENDOGENOUS_STIMULUS	1450	3	0.0388839	0.515375
GO_BIOMINERAL_TISSUE_DEVELOPMENT	75	1	0.038934	0.515375
GO_REGULATION_OF_ACTIN_FILAMENT_BUNDLE_ASSEMBLY	77	1	0.0399387	0.527494
GO_NEGATIVE_REGULATION_OF_CELL_DIFFERENTIATION	609	2	0.0401237	0.528757
GO_MULTICELLULAR_ORGANISMAL_MACROMOLECULE_METABOLIC_PROCESS	79	1	0.0409424	0.534782
GO_NEGATIVE_REGULATION_OF_PROTEIN_BINDING	79	1	0.0409424	0.534782
GO_DNA_MODIFICATION	79	1	0.0409424	0.534782
GO_BONE_MORPHOGENESIS	79	1	0.0409424	0.534782
GO_EXONUCLEASE_ACTIVITY	80	1	0.0414438	0.538952
GO_CHROMATIN_DNA_BINDING	80	1	0.0414438	0.538952
GO_POSITIVE_REGULATION_OF_PROTEIN_METABOLIC_PROCESS	1492	3	0.0417585	0.541853
GO_DNA_GEOMETRIC_CHANGE	81	1	0.0419451	0.541897
GO_TRANSMEMBRANE_RECEPTOR_PROTEIN_KINASE_ACTIVITY	81	1	0.0419451	0.541897
GO_PROTEIN_METHYLTRANSFERASE_ACTIVITY	82	1	0.042446	0.547175
GO_REGULATION_OF_LIPASE_ACTIVITY	83	1	0.0429467	0.552426
GO_HISTONE_METHYLATION	84	1	0.0434472	0.554046
GO_NEGATIVE_REGULATION_OF_DEVELOPMENTAL_GROWTH	84	1	0.0434472	0.554046
GO_TISSUE_MIGRATION	84	1	0.0434472	0.554046
GO_FIBROBLAST_GROWTH_FACTOR_RECEPTOR_SIGNALING_PATHWAY	84	1	0.0434472	0.554046
GO_POSITIVE_REGULATION_OF_CATALYTIC_ACTIVITY	1518	3	0.0435914	0.554689
GO_REGULATION_OF_STRIATED_MUSCLE_CELL_DIFFERENTIATION	85	1	0.0439474	0.555634
GO_REGULATION_OF_CHROMOSOME_SEGREGATION	85	1	0.0439474	0.555634
GO_CONDENSED_NUCLEAR_CHROMOSOME	85	1	0.0439474	0.555634
GO_CYSTEINE_TYPE_ENDOPEPTIDASE_ACTIVITY	86	1	0.0444474	0.560757
GO_N_METHYLTRANSFERASE_ACTIVITY	88	1	0.0454466	0.572143
GO_NEGATIVE_REGULATION_OF_VIRAL_PROCESS	89	1	0.0459458	0.575977
GO_POSITIVE_REGULATION_OF_PROTEIN_POLYMERIZATION	89	1	0.0459458	0.575977
GO_ENDOTHELIUM_DEVELOPMENT	90	1	0.0464447	0.578555
GO_REGULATION_OF_GLIOGENESIS	90	1	0.0464447	0.578555
GO_METHYLTRANSFERASE_COMPLEX	90	1	0.0464447	0.578555
GO_CHROMATIN_ORGANIZATION	663	2	0.0467366	0.580967
GO_MITOTIC_SISTER_CHROMATID_SEGREGATION	91	1	0.0469434	0.582315
GO_REGULATION_OF_DNA_BINDING	93	1	0.0479401	0.591738
GO_MULTICELLULAR_ORGANISM_METABOLIC_PROCESS	93	1	0.0479401	0.591738
GO_REGULATION_OF_GTPASE_ACTIVITY	673	2	0.048003	0.591738
GO_RESPONSE_TO_BMP	94	1	0.0484381	0.593391
GO_DETECTION_OF_STIMULUS	675	2	0.0482579	0.593391
GO_REGULATION_OF_DNA_BIOSYNTHETIC_PROCESS	94	1	0.0484381	0.593391
GO_TRANSFORMING_GROWTH_FACTOR_BETA_RECEPTOR_SIGNALING_PATHWAY	95	1	0.0489358	0.597017
GO_RIBONUCLEOPROTEIN_COMPLEX_BINDING	95	1	0.0489358	0.597017
GO_NEGATIVE_REGULATION_OF_CHROMOSOME_ORGANIZATION	96	1	0.0494332	0.601239
GO_RNA_BINDING	1598	3	0.0494851	0.601239
GO_RNA_3_END_PROCESSING	98	1	0.0504274	0.608937
GO_REGULATION_OF_ENDOTHELIAL_CELL_PROLIFERATION	98	1	0.0504274	0.608937
GO_PURINE_NTP_DEPENDENT_HELICASE_ACTIVITY	98	1	0.0504274	0.608937
GO_MYELOID_LEUKOCYTE_MIGRATION	99	1	0.0509241	0.611193
GO_EXTRINSIC_APOPTOTIC_SIGNALING_PATHWAY	99	1	0.0509241	0.611193
GO_LIPID_PHOSPHORYLATION	99	1	0.0509241	0.611193
GO_METENCEPHALON_DEVELOPMENT	100	1	0.0514206	0.614658
GO_LIMBIC_SYSTEM_DEVELOPMENT	100	1	0.0514206	0.614658
GO_DNA_TEMPLATED_TRANSCRIPTION_TERMINATION	101	1	0.0519168	0.619338
GO_HEAD_DEVELOPMENT	709	2	0.0526662	0.627014
GO_REGULATION_OF_CIRCADIAN_RHYTHM	103	1	0.0529085	0.627374
GO_POSITIVE_REGULATION_OF_EPITHELIAL_CELL_MIGRATION	103	1	0.0529085	0.627374
GO_CELLULAR_RESPONSE_TO_REACTIVE_OXYGEN_SPECIES	104	1	0.053404	0.631983
GO_XENOPHAGY	105	1	0.0538992	0.63657
GO_PROTEIN_HOMODIMERIZATION_ACTIVITY	722	2	0.0543892	0.641077
GO_RESPONSE_TO_RETINOIC_ACID	107	1	0.0548889	0.645681
GO_DNA_PACKAGING_COMPLEX	108	1	0.0553834	0.650205
GO_NEGATIVE_REGULATION_OF_PROTEIN_CATABOLIC_PROCESS	109	1	0.0558776	0.653415
GO_RESPONSE_TO_HYDROGEN_PEROXIDE	109	1	0.0558776	0.653415
GO_FORMATION_OF_PRIMARY_GERM_LAYER	110	1	0.0563716	0.657891
GO_CELL_CYCLE_G1_S_PHASE_TRANSITION	111	1	0.0568653	0.658458
GO_NEGATIVE_REGULATION_OF_TRANSCRIPTION_FROM_RNA_POLYMERASE_II_PROMOTER	740	2	0.0568081	0.658458
GO_REGULATION_OF_TYPE_I_INTERFERON_PRODUCTION	111	1	0.0568653	0.658458
GO_HYDROLASE_ACTIVITY_ACTING_ON_ESTER_BONDS	739	2	0.0566727	0.658458
GO_NEGATIVE_REGULATION_OF_GENE_EXPRESSION_EPIGENETIC	112	1	0.0573588	0.661583
GO_REGULATION_OF_OSTEOBLAST_DIFFERENTIATION	112	1	0.0573588	0.661583
GO_NUCLEOTIDE_EXCISION_REPAIR	113	1	0.057852	0.664681
GO_REGULATION_OF_STEM_CELL_DIFFERENTIATION	113	1	0.057852	0.664681
GO_REGULATION_OF_ENDOTHELIAL_CELL_MIGRATION	114	1	0.058345	0.669046
GO_NEGATIVE_REGULATION_OF_EPITHELIAL_CELL_PROLIFERATION	115	1	0.0588378	0.673391
GO_RESPONSE_TO_FIBROBLAST_GROWTH_FACTOR	116	1	0.0593303	0.677717
GO_LEUKOCYTE_CHEMOTAXIS	117	1	0.0598225	0.678103
GO_NEGATIVE_REGULATION_OF_CELL_MORPHOGENESIS_INVOLVED_IN_DIFFERENTIATION	117	1	0.0598225	0.678103
GO_PROTEIN_ALKYLATION	117	1	0.0598225	0.678103
GO_UBIQUITIN_LIKE_PROTEIN_SPECIFIC_PROTEASE_ACTIVITY	117	1	0.0598225	0.678103
GO_POSITIVE_REGULATION_OF_GENE_EXPRESSION	1733	3	0.0602837	0.681071
GO_MESODERM_DEVELOPMENT	118	1	0.0603145	0.681071
GO_PHOSPHATIDYLINOSITOL_BIOSYNTHETIC_PROCESS	120	1	0.0612978	0.689542
GO_PROTEIN_PHOSPHATASE_BINDING	120	1	0.0612978	0.689542
GO_UBIQUITIN_LIKE_PROTEIN_BINDING	121	1	0.0617891	0.693749
GO_POSITIVE_REGULATION_OF_MITOTIC_CELL_CYCLE	123	1	0.0627708	0.702108
GO_GROWTH_FACTOR_BINDING	123	1	0.0627708	0.702108
GO_NEGATIVE_REGULATION_OF_HOMEOSTATIC_PROCESS	124	1	0.0632614	0.704929
GO_INOSITOL_LIPID_MEDIATED_SIGNALING	124	1	0.0632614	0.704929
GO_CIRCULATORY_SYSTEM_DEVELOPMENT	788	2	0.0634411	0.705604
GO_CELLULAR_RESPONSE_TO_OXYGEN_CONTAINING_COMPOUND	799	2	0.0649974	0.721557
GO_POSITIVE_REGULATION_OF_MOLECULAR_FUNCTION	1791	3	0.0652438	0.721584
GO_POSITIVE_REGULATION_OF_LIPID_METABOLIC_PROCESS	128	1	0.065221	0.721584
GO_TUBE_FORMATION	129	1	0.0657103	0.724037
GO_NUCLEAR_IMPORT	129	1	0.0657103	0.724037
GO_NEGATIVE_REGULATION_OF_BINDING	131	1	0.0666882	0.732085
[truncated: 5,379 more rows]

## Sheet: I-DN Zhang TLX targets 60hr DN
Supplementary Data Set 5
[truncated: 21 more rows]

[truncated: 1 more sheets: GSEA GO 5]
